# Supplementary material for: Analysis of measured high-resolution doublet rovibronic spectra and related line lists of 12CH and 16OH
Source: Phys Chem Chem Phys. 2022 Jul 25;24(32):19287–301. doi: 10.1039/d2cp02240k (PMC9382695; doi:10.1039/d2cp02240k)
Supplement: CP-024-D2CP02240K-s001 [file CP-024-D2CP02240K-s001.txt]

X2Pi 0 0.5 e 1	0.000000000		0.000000000	139
X2Pi 0 0.5 e 2	14.275727325		0.005000000	23
X2Pi 0 0.5 f 2	14.386342353		0.005000000	26
X2Pi 0 1.5 f 1	32.156844462		0.005000000	39
X2Pi 0 1.5 e 1	32.180635354		0.005000000	28
X2Pi 0 1.5 e 2	81.215056080		0.005000000	45
X2Pi 0 1.5 f 2	81.459785751		0.005000000	37
X2Pi 0 2.5 f 1	87.425551633		0.005000000	49
X2Pi 0 2.5 e 1	87.587633912		0.005000000	38
X2Pi 0 2.5 e 2	167.470858238		0.005000000	51
X2Pi 0 2.5 f 2	167.963459562		0.005000000	47
X2Pi 0 3.5 f 1	171.668011408		0.005000000	51
X2Pi 0 3.5 e 1	172.044119279		0.005000000	42
X2Pi 0 3.5 e 2	281.122307047		0.005000000	47
X2Pi 0 3.5 f 2	281.936683726		0.005000000	49
X2Pi 0 4.5 f 1	284.306778237		0.005000000	46
X2Pi 0 4.5 e 1	284.970938220		0.005000000	39
X2Pi 0 4.5 e 2	422.502615255		0.005000000	46
X2Pi 0 4.5 f 2	423.713157542		0.005000000	44
X2Pi 0 5.5 f 1	425.062466722		0.005000000	48
X2Pi 0 5.5 e 1	426.092345254		0.005000000	37
X2Pi 0 5.5 e 2	591.577257656		0.005000000	43
X2Pi 0 5.5 f 2	593.255435709		0.005000000	39
X2Pi 0 6.5 f 1	593.710309578		0.005000000	45
X2Pi 0 6.5 e 1	595.173382037		0.005000000	42
X2Pi 0 6.5 e 2	788.193649403		0.005000000	44
X2Pi 0 7.5 f 1	790.016649568		0.005000000	43
X2Pi 0 6.5 f 2	790.408874615		0.005000000	37
X2Pi 0 7.5 e 1	791.984589474		0.005000000	40
X2Pi 0 7.5 e 2	1012.139864411		0.005000000	39
X2Pi 0 8.5 f 1	1013.724689297		0.005000000	42
X2Pi 0 7.5 f 2	1014.960943480		0.005000000	35
X2Pi 0 8.5 e 1	1016.265046185		0.005000000	38
X2Pi 0 8.5 e 2	1263.160395796		0.005000000	39
X2Pi 0 9.5 f 1	1264.554166438		0.005000000	42
X2Pi 0 8.5 f 2	1266.650865594		0.005000000	34
X2Pi 0 9.5 e 1	1267.733897999		0.005000000	36
X2Pi 0 9.5 e 2	1540.957124031		0.005000000	37
X2Pi 0 10.5 f 1	1542.196830715		0.005000000	39
X2Pi 0 9.5 f 2	1545.176996141		0.005000000	30
X2Pi 0 10.5 e 1	1546.073934929		0.005000000	32
X2Pi 0 10.5 e 2	1845.200060153		0.005000000	33
X2Pi 0 11.5 f 1	1846.312918242		0.005000000	32
X2Pi 0 10.5 f 2	1850.208536552		0.005000000	27
X2Pi 0 11.5 e 1	1850.942583748		0.005000000	27
X2Pi 0 11.5 e 2	2175.531873295		0.005000000	27
X2Pi 0 12.5 f 1	2176.526716990		0.007249828	27
X2Pi 0 11.5 f 2	2181.381270029		0.005000000	28
X2Pi 0 12.5 e 1	2181.978124214		0.008660254	25
X2Pi 0 12.5 e 2	2531.553685340		0.005000000	22
X2Pi 0 13.5 f 1	2532.455891981		0.005000000	25
X2Pi 0 12.5 f 2	2538.295496674		0.005000000	25
X2Pi 0 13.5 e 1	2538.762592127		0.005000000	22
X2Pi 1 0.5 e 2	2746.077135423		0.005099020	7
X2Pi 1 0.5 e 1	2746.098887300		0.011946652	6
X2Pi 1 0.5 f 2	2746.182651484		0.005099020	5
X2Pi 1 0.5 f 1	2746.203734218		0.007071068	8
X2Pi 1 1.5 f 1	2763.928540866		0.005099020	22
X2Pi 1 1.5 e 1	2763.948254438		0.005099020	22
X2Pi 1 1.5 e 2	2811.161470195		0.005099020	26
X2Pi 1 1.5 f 2	2811.394324746		0.005099020	29
X2Pi 1 2.5 f 1	2817.133102173		0.005099020	31
X2Pi 1 2.5 e 1	2817.287447255		0.005099020	29
X2Pi 1 2.5 e 2	2894.187702945		0.005099020	33
X2Pi 1 2.5 f 2	2894.659885328		0.005099020	35
X2Pi 1 3.5 f 1	2898.223720417		0.005099020	34
X2Pi 1 3.5 e 1	2898.584919013		0.005245814	32
X2Pi 0 13.5 e 2	2912.842086737		0.005000000	22
X2Pi 0 14.5 f 1	2913.660425771		0.005000000	20
X2Pi 0 13.5 f 2	2920.522335189		0.006132000	21
X2Pi 0 14.5 e 1	2920.877643084		0.005000000	21
X2Pi 1 3.5 e 2	3003.580856742		0.005099020	34
X2Pi 1 3.5 f 2	3004.363516071		0.005099020	32
X2Pi 1 4.5 f 1	3006.642262143		0.005099020	38
X2Pi 1 4.5 e 1	3007.281623846		0.005099020	32
X2Pi 1 4.5 e 2	3139.660347112		0.005099020	34
X2Pi 1 4.5 f 2	3140.822744957		0.005099020	33
X2Pi 1 5.5 f 1	3142.121659368		0.005099020	30
X2Pi 1 5.5 e 1	3143.111072950		0.005099020	31
X2Pi 1 5.5 e 2	3302.385238449		0.005099020	30
X2Pi 1 5.5 f 2	3303.998621282		0.005099020	29
X2Pi 1 6.5 f 1	3304.436832897		0.005099020	28
X2Pi 1 6.5 e 1	3305.847469503		0.005099020	27
X2Pi 0 14.5 e 2	3318.945711936		0.005000000	20
X2Pi 0 15.5 f 1	3319.690241496		0.005000000	19
X2Pi 0 14.5 f 2	3327.607297510		0.005000000	19
X2Pi 0 15.5 e 1	3327.861140954		0.005000000	16
X2Pi 1 6.5 e 2	3491.609489468		0.005099020	26
X2Pi 1 7.5 f 1	3493.360846290		0.005099020	27
X2Pi 1 6.5 f 2	3493.740768766		0.005099020	26
X2Pi 1 7.5 e 1	3495.255923540		0.005099020	27
X2Pi 1 7.5 e 2	3707.118818367		0.005099020	24
X2Pi 1 8.5 f 1	3708.641570887		0.005099020	26
X2Pi 1 7.5 f 2	3709.833248094		0.005099020	24
X2Pi 1 8.5 e 1	3711.089373904		0.005099020	25
X2Pi 0 15.5 e 2	3749.386446628		0.005000000	20
X2Pi 0 16.5 f 1	3750.064576124		0.005000000	19
X2Pi 0 15.5 f 2	3759.068680937		0.005000000	19
X2Pi 0 16.5 e 1	3759.229414529		0.005000000	19
X2Pi 1 8.5 e 2	3948.664357554		0.005099020	21
X2Pi 1 9.5 f 1	3950.003339508		0.005099020	23
X2Pi 1 8.5 f 2	3952.020415876		0.005099020	24
X2Pi 1 9.5 e 1	3953.064885292		0.005099020	25
X2Pi 0 16.5 e 2	4203.657496696		0.005000000	20
X2Pi 0 17.5 f 1	4204.269227744		0.008069000	20
X2Pi 0 16.5 f 2	4214.394354357		0.005000000	21
X2Pi 0 17.5 e 1	4214.470564946		0.008660254	21
X2Pi 1 9.5 e 2	4215.952832835		0.007071068	23
X2Pi 1 10.5 f 1	4217.142235826		0.007071068	21
X2Pi 1 9.5 f 2	4220.015801778		0.007141428	24
X2Pi 1 10.5 e 1	4220.877177829		0.007071068	23
X2Pi 1 10.5 e 2	4508.658711394		0.007071068	20
X2Pi 1 11.5 f 1	4509.725686531		0.009196900	17
X2Pi 1 10.5 f 2	4513.474446764		0.008660254	23
X2Pi 1 11.5 e 1	4514.186838173		0.007071068	21
X2Pi 0 17.5 e 2	4681.219769713		0.005000000	16
X2Pi 0 18.5 f 1	4681.788756052		0.014790000	16
X2Pi 0 18.5 e 1	4693.044405769		0.008660254	19
X2Pi 0 17.5 f 2	4693.046673601		0.006191000	18
X2Pi 1 11.5 e 2	4826.413295540		0.007071068	19
X2Pi 1 12.5 f 1	4827.381743749		0.007706631	20
X2Pi 1 11.5 f 2	4832.042375526		0.007071068	18
X2Pi 1 12.5 e 1	4832.624565394		0.007071068	17
X2Pi 1 12.5 e 2	5168.856206536		0.007071068	16
X2Pi 1 13.5 f 1	5169.719452358		0.008806816	14
X2Pi 1 12.5 f 2	5175.339550083		0.008660254	15
X2Pi 1 13.5 e 1	5175.798853249		0.010000000	17
X2Pi 0 18.5 e 2	5181.539967769		0.009834000	18
X2Pi 0 19.5 f 1	5182.048700033		0.005000000	16
X2Pi 0 19.5 e 1	5194.383288181		0.005000000	19
X2Pi 0 18.5 f 2	5194.472031730		0.005000000	15
X2Pi 2 0.5 e 2	5351.866632282		0.007141428	3
X2Pi 2 0.5 e 1	5351.873290426		0.007141428	5
X2Pi 2 0.5 f 2	5351.972431120		0.008717798	4
X2Pi 2 0.5 f 1	5351.980660884		0.007141428	3
X2Pi 2 1.5 f 1	5369.644661821		0.007141428	16
X2Pi 2 1.5 e 1	5369.655052353		0.007141428	17
X2Pi 2 1.5 e 2	5415.101571039		0.007141428	19
X2Pi 2 1.5 f 2	5415.320888593		0.007141428	21
X2Pi 2 2.5 f 1	5420.803631156		0.007141428	21
X2Pi 2 2.5 e 1	5420.950194626		0.007141428	20
X2Pi 2 2.5 e 2	5494.916778312		0.007141428	23
X2Pi 2 2.5 f 2	5495.369706768		0.007141428	25
X2Pi 2 3.5 f 1	5498.774523640		0.007141428	20
X2Pi 2 3.5 e 1	5499.118082425		0.007141428	26
X2Pi 1 13.5 e 2	5535.542331921		0.007071068	15
X2Pi 1 14.5 f 1	5536.340811037		0.020615528	15
X2Pi 1 13.5 f 2	5542.938368865		0.007071068	15
X2Pi 1 14.5 e 1	5543.281681918		0.011180340	14
X2Pi 2 3.5 e 2	5600.085449557		0.008226782	22
X2Pi 2 3.5 f 2	5600.837885580		0.007141428	27
X2Pi 2 4.5 f 1	5603.011910444		0.007141428	24
X2Pi 2 4.5 e 1	5603.625131233		0.007141428	25
X2Pi 0 19.5 e 2	5704.014982774		0.006082000	13
X2Pi 0 20.5 f 1	5704.481577605		0.010910000	16
X2Pi 0 20.5 e 1	5717.921952635		0.008891000	17
X2Pi 0 19.5 f 2	5718.089338860		0.009851883	15
X2Pi 2 4.5 e 2	5730.902658054		0.007141428	22
X2Pi 2 4.5 f 2	5732.025925697		0.007141428	26
X2Pi 2 5.5 f 1	5733.260960223		0.007141428	23
X2Pi 2 5.5 e 1	5734.211704173		0.007141428	25
X2Pi 2 5.5 e 2	5887.337922293		0.007141428	21
X2Pi 2 5.5 f 2	5888.887618088		0.007141428	22
X2Pi 2 6.5 f 1	5889.300270463		0.007141428	21
X2Pi 2 6.5 e 1	5890.654467262		0.007141428	22
X2Pi 1 14.5 e 2	5926.061528607		0.007071068	14
X2Pi 1 15.5 f 1	5926.765363852		0.007071068	12
X2Pi 1 14.5 f 2	5934.377075884		0.007912106	15
X2Pi 1 15.5 e 1	5934.637004602		0.007071068	13
X2Pi 2 6.5 e 2	6069.227523485		0.007141428	18
X2Pi 2 7.5 f 1	6070.902523709		0.007141428	19
X2Pi 2 6.5 f 2	6071.278957778		0.007141428	20
X2Pi 2 7.5 e 1	6072.723726008		0.009527345	19
X2Pi 0 20.5 e 2	6248.054403291		0.005000000	12
X2Pi 0 21.5 f 1	6248.465305273		0.008660254	13
X2Pi 0 21.5 e 1	6263.037924566		0.005000000	14
X2Pi 0 20.5 f 2	6263.262931408		0.005000000	15
X2Pi 2 7.5 e 2	6276.373589071		0.007141428	15
X2Pi 2 8.5 f 1	6277.829920843		0.007141428	15
X2Pi 2 7.5 f 2	6278.980023415		0.007141428	14
X2Pi 2 8.5 e 1	6280.176014168		0.007141428	16
X2Pi 1 15.5 e 2	6339.887675055		0.007071068	11
X2Pi 1 16.5 f 1	6340.543885564		0.007071068	12
X2Pi 1 15.5 f 2	6349.196753659		0.007071068	13
X2Pi 1 16.5 e 1	6349.370639373		0.007071068	13
X2Pi 2 8.5 e 2	6508.515822278		0.007141428	13
X2Pi 2 9.5 f 1	6509.798098430		0.007141428	15
X2Pi 2 8.5 f 2	6511.745099036		0.007141428	10
X2Pi 2 9.5 e 1	6512.742896254		0.007141428	11
X2Pi 2 9.5 e 2	6765.378276584		0.007141428	13
X2Pi 2 10.5 f 1	6766.517555699		0.008323656	11
X2Pi 2 9.5 f 2	6769.283313194		0.007141428	15
X2Pi 2 10.5 e 1	6770.107366305		0.007141428	16
X2Pi 1 16.5 e 2	6776.561370082		0.007071068	8
X2Pi 1 17.5 f 1	6777.163889606		0.007071068	9
X2Pi 1 16.5 f 2	6786.893343758		0.008234734	8
X2Pi 1 17.5 e 1	6786.975280051		0.007071068	11
X2Pi 0 21.5 e 2	6813.041253802		0.005000000	12
X2Pi 0 22.5 f 1	6813.426020528		0.006212000	12
X2Pi 0 22.5 e 1	6829.118856023		0.005000000	13
X2Pi 0 21.5 f 2	6829.404798273		0.005000000	14
X2Pi 2 10.5 e 2	7046.642911879		0.010333729	12
X2Pi 2 11.5 f 1	7047.653330017		0.008660254	13
X2Pi 2 10.5 f 2	7051.272870935		0.008717798	11
X2Pi 2 11.5 e 1	7051.946855749		0.008660254	9
X2Pi 1 17.5 e 2	7235.552203184		0.007071068	6
X2Pi 1 18.5 f 1	7236.092751277		0.009492563	11
X2Pi 1 17.5 f 2	7246.921321615		0.007071068	8
X2Pi 1 18.5 e 1	7246.929586557		0.010000000	9
X2Pi 2 11.5 e 2	7351.935616831		0.008660254	9
X2Pi 2 12.5 f 1	7352.851402062		0.010468188	10
X2Pi 2 11.5 f 2	7357.344741883		0.010000000	10
X2Pi 2 12.5 e 1	7357.898846314		0.008660254	10
X2Pi 0 22.5 e 2	7398.335755810		0.008499000	10
X2Pi 0 23.5 f 1	7398.676557310		0.005000000	10
X2Pi 0 23.5 e 1	7415.507140880		0.008269000	12
X2Pi 0 22.5 f 2	7415.860666411		0.005000000	13
X2Pi 2 12.5 e 2	7680.885149639		0.008660254	8
X2Pi 2 13.5 f 1	7681.723899381		0.009186521	8
X2Pi 2 12.5 f 2	7687.124199400		0.008660254	11
X2Pi 2 13.5 e 1	7687.564938502		0.008660254	12
X2Pi 1 18.5 e 2	7716.303725510		0.007071068	7
X2Pi 1 19.5 f 1	7716.802935005		0.015612306	9
X2Pi 1 19.5 e 1	7728.679599292		0.010000000	9
X2Pi 1 18.5 f 2	7728.735024375		0.007957919	8
X2Pi 3 0.5 e 1	7833.046128046		0.014656497	1
X2Pi 3 0.5 f 1	7833.165319957		0.011224972	2
X2Pi 3 1.5 f 1	7850.738342347		0.011224972	9
X2Pi 3 1.5 e 1	7850.742809360		0.013082752	9
X2Pi 3 1.5 e 2	7894.464986633		0.010025935	8
X2Pi 3 1.5 f 2	7894.678611528		0.008717798	6
X2Pi 3 2.5 f 1	7899.881005884		0.008717798	9
X2Pi 3 2.5 e 1	7900.016917712		0.008717798	11
X2Pi 3 2.5 e 2	7971.092027095		0.008717798	9
X2Pi 3 2.5 f 2	7971.521364268		0.008717798	8
X2Pi 3 3.5 f 1	7974.745326748		0.008717798	10
X2Pi 3 3.5 e 1	7975.084866398		0.011007198	10
X2Pi 0 23.5 e 2	8003.264594497		0.005000000	8
X2Pi 0 24.5 f 1	8003.573558531		0.005000000	10
X2Pi 0 24.5 e 1	8021.554973447		0.005000000	9
X2Pi 0 23.5 f 2	8021.963695600		0.005000000	10
X2Pi 2 13.5 e 2	8033.099397818		0.008660254	8
X2Pi 2 14.5 f 1	8033.842592099		0.010127191	8
X2Pi 2 13.5 f 2	8040.196748246		0.010000000	7
X2Pi 2 14.5 e 1	8040.534731168		0.011180340	8
X2Pi 3 3.5 e 2	8072.060190312		0.008717798	6
X2Pi 3 3.5 f 2	8072.779941711		0.008717798	7
X2Pi 3 4.5 f 1	8074.839991206		0.008717798	12
X2Pi 3 4.5 e 1	8075.425856266		0.008717798	10
X2Pi 3 4.5 e 2	8197.655703850		0.008717798	9
X2Pi 3 4.5 f 2	8198.728792366		0.008717798	9
X2Pi 3 5.5 f 1	8199.888630347		0.008717798	10
X2Pi 3 5.5 e 1	8200.801500563		0.008717798	13
X2Pi 1 19.5 e 2	8218.271072801		0.011032115	8
X2Pi 1 20.5 f 1	8218.710956832		0.007071068	8
X2Pi 1 20.5 e 1	8231.634914434		0.007071068	9
X2Pi 1 19.5 f 2	8231.773901734		0.007071068	7
X2Pi 3 5.5 e 2	8347.825754851		0.008717798	8
X2Pi 3 5.5 f 2	8349.319640640		0.008717798	7
X2Pi 3 6.5 f 1	8349.693793277		0.008717798	9
X2Pi 3 6.5 e 1	8350.992138978		0.008717798	11
X2Pi 2 14.5 e 2	8408.104134335		0.008660254	7
X2Pi 2 15.5 f 1	8408.803743438		0.021213203	7
X2Pi 2 14.5 f 2	8416.121318582		0.008660254	11
X2Pi 2 15.5 e 1	8416.349825617		0.012247449	9
X2Pi 3 6.5 e 2	8522.431400983		0.008717798	8
X2Pi 3 7.5 f 1	8524.027639593		0.008717798	9
X2Pi 3 6.5 f 2	8524.401388291		0.008717798	9
X2Pi 3 7.5 e 1	8525.766523635		0.010082246	10
X2Pi 0 24.5 e 2	8627.161842978		0.005000000	8
X2Pi 0 25.5 f 1	8627.440426365		0.005000000	7
X2Pi 0 25.5 e 1	8646.568583739		0.005000000	7
X2Pi 0 24.5 f 2	8647.029725431		0.005000000	8
X2Pi 3 7.5 e 2	8721.266314117		0.008717798	5
X2Pi 3 8.5 f 1	8722.644294164		0.008717798	7
X2Pi 3 7.5 f 2	8723.777604427		0.008717798	7
X2Pi 3 8.5 e 1	8724.906526715		0.010759661	8
X2Pi 1 20.5 e 2	8740.806517349		0.007873419	4
X2Pi 1 21.5 f 1	8741.214254245		0.012001171	7
X2Pi 1 21.5 e 1	8755.224032200		0.010200484	8
X2Pi 1 20.5 f 2	8755.430977424		0.011048059	7
X2Pi 2 15.5 e 2	8805.464637953		0.008660254	7
X2Pi 2 16.5 f 1	8806.092996962		0.008660254	9
X2Pi 2 15.5 f 2	8814.405150840		0.009359563	7
X2Pi 2 16.5 e 1	8814.571242456		0.008660254	9
X2Pi 3 8.5 e 2	8944.070552524		0.008717798	5
X2Pi 3 9.5 f 1	8945.285868982		0.008717798	5
X2Pi 3 8.5 f 2	8947.164685794		0.008717798	5
X2Pi 3 9.5 e 1	8948.110761966		0.008717798	4
X2Pi 3 9.5 e 2	9190.565822278		0.008717798	3
X2Pi 3 10.5 f 1	9191.640100363		0.008717798	2
X2Pi 3 9.5 f 2	9194.322099036		0.008717798	2
X2Pi 3 10.5 e 1	9195.097880650		0.008717798	3
X2Pi 2 16.5 e 2	9224.661428095		0.008660254	6
X2Pi 2 17.5 f 1	9225.257667781		0.008660254	8
X2Pi 2 16.5 f 2	9234.586712662		0.008660254	6
X2Pi 2 17.5 e 1	9234.674670128		0.008660254	7
X2Pi 0 25.5 e 2	9269.337782476		0.005000000	7
X2Pi 0 26.5 f 1	9269.583359631		0.005000000	7
X2Pi 1 21.5 e 2	9283.337001285		0.007071068	4
X2Pi 1 22.5 f 1	9283.707597153		0.010000000	6
X2Pi 0 26.5 e 1	9289.855067484		0.005000000	7
X2Pi 0 25.5 f 2	9290.365902803		0.005000000	7
X2Pi 1 22.5 e 1	9298.810384286		0.007071068	8
X2Pi 1 21.5 f 2	9299.055043651		0.007071068	6
X2Pi 3 10.5 e 2	9460.437276584		0.008717798	2
X2Pi 3 11.5 f 1	9461.408561613		0.009709956	2
X2Pi 3 10.5 f 2	9464.886313194		0.008717798	2
X2Pi 3 11.5 e 1	9465.533366305		0.008717798	2
X2Pi 2 17.5 e 2	9665.197731430		0.008660254	5
X2Pi 2 18.5 f 1	9665.737898149		0.008660254	7
X2Pi 2 17.5 f 2	9676.124326199		0.009633839	7
X2Pi 2 18.5 e 1	9676.125414383		0.008660254	8
X2Pi 3 11.5 e 2	9753.345911879		0.011479807	3
X2Pi 3 12.5 f 1	9754.214330017		0.010000000	2
X2Pi 3 11.5 f 2	9758.540870935		0.010049876	2
X2Pi 3 12.5 e 1	9759.058855749		0.010000000	2
X2Pi 1 22.5 e 2	9845.223727107		0.007071068	4
X2Pi 1 23.5 f 1	9845.588551236		0.007974268	6
X2Pi 1 23.5 e 1	9861.755978227		0.007071068	5
X2Pi 1 22.5 f 2	9862.062028799		0.007071068	5
X2Pi 0 26.5 e 2	9929.077067035		0.005000000	5
X2Pi 0 27.5 f 1	9929.293738989		0.005000000	6
X2Pi 0 27.50 e 1	9950.479057632		0.500124984	1
X2Pi 0 27.5 e 1	9950.702931562		0.005000000	7
X2Pi 0 26.5 f 2	9951.261737820		0.005000000	8
X2Pi 3 12.5 e 2	10068.887616831		0.010000000	3
X2Pi 3 13.5 f 1	10069.681402062		0.011600990	2
X2Pi 3 12.5 f 2	10074.884741883		0.011180340	3
X2Pi 3 13.5 e 1	10075.296856300		0.010000000	3
X2Pi 2 18.5 e 2	10126.525156347		0.008660254	7
X2Pi 2 19.5 f 1	10127.009597313		0.010728875	8
X2Pi 2 19.5 e 1	10138.392781457		0.011180340	6
X2Pi 2 18.5 f 2	10138.441327170		0.008660254	5
X2Pi 4 0.5 e 1	10190.707586633		0.011203543	1
X2Pi 4 1.5 f 1	10208.273807622		0.021817424	2
X2Pi 4 1.5 e 1	10208.283730029		0.021817424	2
X2Pi 4 1.5 e 2	10250.329490885		0.010049876	2
X2Pi 4 1.5 f 2	10250.527434371		0.010049876	3
X2Pi 4 2.50 e 1	10255.201582419		0.707178195	1
X2Pi 4 2.5 f 1	10255.412473431		0.010049876	3
X2Pi 4 2.50 f 1	10255.518879103		0.707178195	1
X2Pi 4 2.5 e 1	10255.543555091		0.012089599	3
X2Pi 4 2.5 e 2	10323.760557436		0.010049876	3
X2Pi 4 2.5 f 2	10324.173184210		0.010049876	3
X2Pi 4 3.5 f 1	10327.201582419		0.010049876	4
X2Pi 4 3.5 e 1	10327.518879103		0.010049876	4
X2Pi 3 13.5 e 2	10406.678149639		0.010000000	3
X2Pi 3 14.5 f 1	10407.399875294		0.010459071	2
X2Pi 3 13.5 f 2	10413.500199400		0.010000000	2
X2Pi 3 14.5 e 1	10413.816960961		0.010000000	4
X2Pi 4 3.5 e 2	10420.559815086		0.012169514	4
X2Pi 4 3.5 f 2	10421.229724745		0.010049876	3
X2Pi 4 4.5 f 1	10423.153028547		0.010049876	2
X2Pi 4 4.5 e 1	10423.715778588		0.011984061	3
X2Pi 1 23.5 e 2	10425.815352151		0.009860680	3
X2Pi 1 24.5 f 1	10426.131431679		0.007071068	4
X2Pi 1 24.5 e 1	10443.404572841		0.009663144	5
X2Pi 1 23.5 f 2	10443.767065559		0.007071068	4
X2Pi 4 4.5 e 2	10540.929222582		0.010049876	3
X2Pi 4 4.5 f 2	10541.959270115		0.010049876	3
X2Pi 4 5.5 f 1	10543.037635506		0.010049876	4
X2Pi 4 5.5 e 1	10543.904297622		0.010049876	4
X2Pi 0 27.5 e 2	10605.661268161		0.005000000	5
X2Pi 0 28.5 f 1	10605.849287560		0.005000000	4
X2Pi 2 19.5 e 2	10608.051598249		0.008660254	6
X2Pi 2 20.5 f 1	10608.495853045		0.016393416	8
X2Pi 2 20.5 e 1	10620.924664342		0.011180340	7
X2Pi 2 19.5 f 2	10621.032015628		0.009398323	8
X2Pi 0 28.50 e 1	10628.050154446		0.500124984	1
X2Pi 0 28.5 e 1	10628.386926773		0.005000000	4
X2Pi 0 27.5 f 2	10628.991710646		0.005000000	4
X2Pi 4 5.5 e 2	10684.861552416		0.021817424	4
X2Pi 4 5.5 f 2	10686.299616127		0.010049876	3
X2Pi 4 6.5 f 1	10686.627041578		0.010049876	3
X2Pi 4 6.5 e 1	10687.871010684		0.010049876	3
X2Pi 3 14.5 e 2	10766.286397818		0.010000000	2
X2Pi 3 15.5 f 1	10766.929569639		0.011294246	3
X2Pi 3 14.5 f 2	10773.965748246		0.011180340	4
X2Pi 3 15.5 e 1	10774.196820359		0.012247449	5
X2Pi 4 6.5 e 2	10852.216364219		0.010049876	5
X2Pi 4 7.5 f 1	10853.706140671		0.010790003	6
X2Pi 4 6.5 f 2	10854.100604427		0.021817424	3
X2Pi 4 7.5 e 1	10855.383784642		0.010049876	4
X2Pi 1 24.5 e 2	11024.441390975		0.007071068	3
X2Pi 1 25.5 f 1	11024.720310596		0.007071068	3
X2Pi 4 7.5 e 2	11042.750404014		0.010049876	4
X2Pi 1 25.5 e 1	11043.087393986		0.007071068	6
X2Pi 1 24.5 f 2	11043.526498219		0.007071068	4
X2Pi 4 8.5 f 1	11044.056485334		0.010049876	5
X2Pi 4 7.5 f 2	11045.155835853		0.010049876	5
X2Pi 4 8.5 e 1	11046.213352608		0.011253963	5
X2Pi 2 20.5 e 2	11109.244213501		0.012112289	5
X2Pi 2 21.5 f 1	11109.628152548		0.008660254	6
X2Pi 2 21.5 e 1	11123.097735915		0.008660254	7
X2Pi 2 20.5 f 2	11123.293835239		0.008660254	7
X2Pi 3 15.5 e 2	11147.217134335		0.010000000	3
X2Pi 3 16.5 f 1	11147.826717373		0.021794495	3
X2Pi 3 15.5 f 2	11155.817318582		0.010000000	2
X2Pi 3 16.5 e 1	11155.950834723		0.013228757	2
X2Pi 4 8.5 e 2	11256.246729268		0.010049876	5
X2Pi 4 9.5 f 1	11257.388294690		0.010049876	4
X2Pi 4 8.5 f 2	11259.224404427		0.011987493	3
X2Pi 4 9.5 e 1	11260.096321011		0.011864666	5
X2Pi 0 28.5 e 2	11298.352826729		0.005000000	4
X2Pi 0 29.5 f 1	11298.514500000		0.005000000	3
X2Pi 0 29.50 f 1	11299.141053034		0.871079988	1
X2Pi 0 29.5 e 1	11322.169431276		0.005000000	4
X2Pi 0 28.5 f 2	11322.816910311		0.005000000	5
X2Pi 0 28.50 f 2	11323.255766340		0.533081645	1
X2Pi 4 9.5 e 2	11492.407552524		0.010049876	2
X2Pi 4 10.5 f 1	11493.419767655		0.010049876	5
X2Pi 4 9.5 f 2	11495.995235794		0.010049876	4
X2Pi 4 10.5 e 1	11496.721760033		0.010049876	2
X2Pi 3 16.5 e 2	11549.021637953		0.010000000	3
X2Pi 3 17.5 f 1	11549.570987856		0.010000000	2
X2Pi 3 16.5 f 2	11558.532150840		0.010611382	2
X2Pi 3 17.5 e 1	11558.618274775		0.010000000	4
X2Pi 2 21.5 e 2	11629.440682281		0.009326882	5
X2Pi 2 22.5 f 1	11629.798355363		0.013001081	5
X2Pi 1 25.5 e 2	11640.397842978		0.007071068	2
X2Pi 1 26.5 f 1	11640.666463388		0.007071068	4
X2Pi 2 22.5 e 1	11644.287996131		0.011360012	6
X2Pi 2 21.5 f 2	11644.584854866		0.012126813	5
X2Pi 1 26.5 e 1	11660.129467962		0.007071068	6
X2Pi 1 25.5 f 2	11660.601905048		0.007071068	5
X2Pi 4 10.5 e 2	11750.920822278		0.010049876	2
X2Pi 4 11.5 f 1	11751.813102296		0.010049876	3
X2Pi 4 10.5 f 2	11755.193099036		0.010049876	2
X2Pi 4 11.5 e 1	11755.782865046		0.010049876	3
X2Pi 3 17.5 e 2	11971.170428095		0.010000000	3
X2Pi 3 18.5 f 1	11971.686655862		0.010000000	4
X2Pi 3 17.5 f 2	11981.643712662		0.010000000	3
X2Pi 3 18.5 e 1	11981.654669589		0.010000000	4
X2Pi 0 29.5 e 2	12006.404959007		0.005000000	5
X2Pi 0 30.5 f 1	12006.541294019		0.005000000	4
X2Pi 0 30.50 f 1	12006.610335735		0.504014508	2
X2Pi 0 30.50 e 1	12031.258708426		0.508704575	2
X2Pi 0 30.5 e 1	12031.300039018		0.005000000	4
X2Pi 4 11.5 e 2	12031.447476584		0.021817424	1
X2Pi 0 29.5 f 2	12031.988626676		0.005000000	5
X2Pi 4 12.5 f 1	12032.254567528		0.010921687	2
X2Pi 4 11.5 f 2	12036.426313194		0.010049876	2
X2Pi 4 12.5 e 1	12036.919366305		0.010049876	3
X2Pi 2 22.5 e 2	12168.035000116		0.008660254	4
X2Pi 2 23.5 f 1	12168.380653529		0.011180340	4
X2Pi 2 23.5 e 1	12183.922506876		0.008660254	7
X2Pi 2 22.5 f 2	12184.190861226		0.008660254	4
X2Pi 1 26.5 e 2	12273.008782476		0.007071068	2
X2Pi 1 27.5 f 1	12273.244359631		0.007071068	4
X2Pi 1 27.5 e 1	12293.755823118		0.007071068	5
X2Pi 1 26.5 f 2	12294.276662924		0.007071068	4
X2Pi 4 12.5 e 2	12333.616911879		0.012521420	1
X2Pi 4 13.5 f 1	12334.363330017		0.022360680	1
X2Pi 4 12.5 f 2	12339.350870935		0.011224972	2
X2Pi 4 13.5 e 1	12339.718978290		0.707195164	3
X2Pi 3 18.5 e 2	12413.115731430		0.010000000	2
X2Pi 3 19.5 f 1	12413.583898687		0.010000000	3
X2Pi 3 19.5 e 1	12424.511414383		0.010000000	2
X2Pi 3 18.5 f 2	12424.579326199		0.010854071	2
X2Pi 4 13.5 e 2	12657.008616831		0.011180340	1
X2Pi 4 14.5 f 1	12657.692402062		0.012632615	1
X2Pi 4 13.5 f 2	12663.557741883		0.012247449	1
X2Pi 4 14.5 e 1	12663.850116089		0.022360680	2
X2Pi 2 23.5 e 2	12724.393727107		0.008660254	3
X2Pi 2 24.5 f 1	12724.735552083		0.009412170	3
X2Pi 0 30.5 e 2	12729.058387158		0.005000000	4
X2Pi 0 31.50 f 1	12729.131053034		0.508704575	2
X2Pi 0 31.5 f 1	12729.170672532		0.005000000	3
X2Pi 2 24.5 e 1	12741.295741711		0.008660254	5
X2Pi 2 23.5 f 2	12741.617227922		0.008660254	5
X2Pi 0 31.50 e 1	12754.460335735		0.504014508	2
X2Pi 0 31.5 e 1	12755.018418899		0.005000000	3
X2Pi 0 30.5 f 2	12755.745895354		0.005000000	5
X2Pi 5 5.5 f 1	12762.870297622		0.707460953	1
X2Pi 3 19.5 e 2	12874.312156347		0.010000000	3
X2Pi 3 20.5 f 1	12874.741597313		0.011836755	4
X2Pi 3 20.5 e 1	12886.635778210		0.012247449	4
X2Pi 3 19.5 f 2	12886.738327170		0.010000000	4
X2Pi 5 5.5 e 2	12898.903222582		0.022383029	1
X2Pi 5 6.5 f 1	12900.565386524		0.022383029	3
X2Pi 5 6.5 e 1	12901.760297622		0.022383029	2
X2Pi 1 27.5 e 2	12921.535067035		0.007071068	2
X2Pi 1 28.5 f 1	12921.741701967		0.007071068	4
X2Pi 1 28.5 e 1	12943.337773389		0.007071068	5
X2Pi 1 27.5 f 2	12943.906690035		0.007071068	5
X2Pi 4 14.5 e 2	13001.215149639		0.011180340	1
X2Pi 4 15.5 f 1	13001.839851206		0.011592763	3
X2Pi 4 14.5 f 2	13008.588199400		0.011180340	1
X2Pi 4 15.5 e 1	13008.808978290		0.011180340	3
X2Pi 5 6.5 e 2	13058.994452416		0.029597297	1
X2Pi 5 7.5 f 1	13060.392253034		0.022383029	3
X2Pi 5 6.5 f 2	13060.803616127		0.022383029	2
X2Pi 5 7.5 e 1	13062.004159666		0.022383029	2
X2Pi 5 7.5 e 2	13241.245364219		0.022383029	2
X2Pi 5 8.5 f 1	13242.474140671		0.022724968	2
X2Pi 5 7.5 f 2	13243.549604427		0.029597297	2
X2Pi 5 8.5 e 1	13244.526573186		0.022383029	2
X2Pi 2 24.5 e 2	13297.828340247		0.011055903	3
X2Pi 2 25.5 f 1	13298.126421913		0.008660254	4
X2Pi 2 25.5 e 1	13315.742631168		0.010880090	5
X2Pi 2 24.5 f 2	13316.119897762		0.008660254	5
X2Pi 3 20.5 e 2	13354.157598249		0.010000000	2
X2Pi 3 21.5 f 1	13354.550851136		0.017138964	4
X2Pi 4 15.5 e 2	13365.764397818		0.011180340	1
X2Pi 4 16.5 f 1	13366.325552311		0.012351518	3
X2Pi 3 21.5 e 1	13367.446665317		0.012247449	3
X2Pi 3 20.5 f 2	13367.600015628		0.010645585	2
X2Pi 4 15.5 f 2	13373.989748246		0.012247449	2
X2Pi 4 16.5 e 1	13374.127840125		0.013228757	4
X2Pi 5 8.5 e 2	13445.443404014		0.022383029	2
X2Pi 5 9.5 f 1	13446.479865395		0.022383029	3
X2Pi 5 8.5 f 2	13448.259835853		0.022383029	2
X2Pi 5 9.5 e 1	13449.077335789		0.022948893	3
X2Pi 0 32.50 f 1	13464.910335735		0.868349368	2
X2Pi 0 31.5 e 2	13465.543200000		0.005000000	2
X2Pi 0 32.5 f 1	13465.632800000		0.005000000	2
X2Pi 0 32.5 e 1	13492.554461419		0.005000000	3
X2Pi 0 31.5 f 2	13493.318533831		0.005000000	5
X2Pi 1 28.5 e 2	13585.260268161		0.007071068	2
X2Pi 1 29.5 f 1	13585.433287560		0.007071068	4
X2Pi 1 29.5 e 1	13608.087751394		0.007071068	5
X2Pi 1 28.5 f 2	13608.702641095		0.007071068	5
X2Pi 5 9.5 e 2	13671.223729268		0.022383029	2
X2Pi 5 10.5 f 1	13672.166311509		0.022383029	2
X2Pi 5 9.5 f 2	13674.689404427		0.023317375	2
X2Pi 5 10.5 e 1	13675.364940950		0.023254468	2
X2Pi 4 16.5 e 2	13750.145134335		0.011180340	1
X2Pi 4 17.5 f 1	13750.680706729		0.022360680	2
X2Pi 4 16.5 f 2	13759.290318582		0.011180340	1
X2Pi 4 17.5 e 1	13759.326843830		0.014142136	2
X2Pi 3 21.5 e 2	13852.072213501		0.013103723	2
X2Pi 3 22.5 f 1	13852.416152166		0.010000000	4
X2Pi 3 22.5 e 1	13866.327738851		0.010000000	4
X2Pi 3 21.5 f 2	13866.564835239		0.010000000	2
X2Pi 2 25.5 e 2	13887.679346807		0.008660254	4
X2Pi 2 26.5 f 1	13887.938299424		0.008660254	4
X2Pi 2 26.5 e 1	13906.580733004		0.008660254	4
X2Pi 2 25.5 f 2	13907.039536675		0.008660254	3
X2Pi 5 10.5 e 2	13918.360552524		0.022383029	1
X2Pi 5 11.5 f 1	13919.201922685		0.022383029	2
X2Pi 5 10.5 f 2	13922.435235794		0.022383029	2
X2Pi 4 17.5 e 2	14153.899637953		0.011180340	2
X2Pi 4 18.5 f 1	14154.368978749		0.011180340	3
X2Pi 4 18.5 e 1	14163.928279753		0.011180340	3
X2Pi 4 17.5 f 2	14163.934150840		0.011730363	2
X2Pi 5 11.5 e 2	14186.477822278		0.022383029	3
X2Pi 5 12.5 f 1	14187.229102296		0.022383029	3
X2Pi 5 11.5 f 2	14191.244099036		0.022383029	2
X2Pi 5 12.5 e 1	14191.675710016		0.022383029	2
X2Pi 0 32.5 e 2	14215.080100000		0.005000000	2
X2Pi 0 33.5 f 1	14215.148100000		0.005000000	2
X2Pi 0 33.50 f 1	14216.502600000		0.867481988	1
X2Pi 0 33.5 e 1	14243.128600000		0.005000000	3
X2Pi 0 32.5 f 2	14243.927400000		0.005000000	4
X2Pi 1 29.5 e 2	14263.433826729		0.007071068	4
X2Pi 1 30.5 f 1	14263.595500000		0.007071068	4
X2Pi 1 30.5 e 1	14287.275478749		0.007071068	4
X2Pi 1 29.5 f 2	14287.922684172		0.007071068	3
X2Pi 3 22.5 e 2	14367.400682281		0.010582567	2
X2Pi 3 23.5 f 1	14367.733357582		0.013929397	3
X2Pi 3 23.5 e 1	14382.627995539		0.012411683	3
X2Pi 3 22.5 f 2	14382.951854866		0.013117149	2
X2Pi 5 12.5 f 2	14480.497822278		0.707460953	1
X2Pi 5 13.5 e 1	14481.249102296		0.707460953	1
X2Pi 2 26.5 e 2	14493.214842978		0.008660254	2
X2Pi 2 27.5 f 1	14493.468478648		0.008660254	4
X2Pi 2 27.5 e 1	14513.151497172		0.008660254	3
X2Pi 2 26.5 f 2	14513.639387794		0.008660254	3
X2Pi 4 18.5 e 2	14576.462428095		0.011180340	2
X2Pi 4 19.5 f 1	14576.908655862		0.011180340	2
X2Pi 4 19.5 e 1	14587.369669589		0.011180340	2
X2Pi 4 18.5 f 2	14587.417712662		0.011180340	2
X2Pi 3 23.5 e 2	14899.515003877		0.010000000	4
X2Pi 3 24.5 f 1	14899.840664432		0.012247449	4
X2Pi 3 24.5 e 1	14915.734506876		0.010000000	3
X2Pi 3 23.5 f 2	14916.017861226		0.010000000	3
X2Pi 1 30.5 e 2	14955.269822635		0.007071068	4
X2Pi 1 31.5 f 1	14955.406294019		0.007071068	2
X2Pi 0 33.5 e 2	14976.880300000		0.005000000	3
X2Pi 0 34.5 f 1	14976.927800000		0.005000000	2
X2Pi 1 31.5 e 1	14980.125056696		0.007071068	4
X2Pi 1 30.5 f 2	14980.813535282		0.007071068	4
X2Pi 0 34.5 e 1	15005.952600000		0.005000000	3
X2Pi 0 33.5 f 2	15006.784100000		0.005000000	3
X2Pi 4 19.5 e 2	15017.262731430		0.011180340	2
X2Pi 4 20.5 f 1	15017.659898687		0.011180340	2
X2Pi 4 20.5 e 1	15029.073414383		0.011180340	2
X2Pi 4 19.5 f 2	15029.185326199		0.011950349	2
X2Pi 2 27.5 e 2	15113.741782476		0.008660254	2
X2Pi 2 28.5 f 1	15113.967359631		0.008660254	2
X2Pi 2 28.5 e 1	15134.638823118		0.008660254	4
X2Pi 2 27.5 f 2	15135.169662924		0.008660254	2
X2Pi 3 24.5 e 2	15447.773727107		0.010000000	3
X2Pi 3 25.5 f 1	15448.081552083		0.010657811	3
X2Pi 3 25.5 e 1	15464.948725693		0.010000000	4
X2Pi 3 24.5 f 2	15465.290236065		0.010000000	4
X2Pi 4 20.5 e 2	15475.734156347		0.011180340	2
X2Pi 4 21.5 f 1	15476.123597313		0.012849465	2
X2Pi 4 21.5 e 1	15488.437778210		0.013228757	2
X2Pi 4 20.5 f 2	15488.590327170		0.011180340	2
X2Pi 1 31.5 e 2	15660.044387158		0.007071068	2
X2Pi 1 32.5 f 1	15660.156672532		0.007071068	2
X2Pi 1 32.5 e 1	15685.894387866		0.007071068	3
X2Pi 1 31.5 f 2	15686.621915249		0.007071068	3
X2Pi 2 28.5 e 2	15748.517067035		0.008660254	3
X2Pi 2 29.5 f 1	15748.723686707		0.008660254	3
X2Pi 0 35.50 f 1	15749.892600000		0.502518656	2
X2Pi 0 34.5 e 2	15750.146400000		0.005000000	2
X2Pi 2 29.5 e 1	15770.401773389		0.008660254	3
X2Pi 2 28.5 f 2	15770.970690035		0.008660254	2
X2Pi 0 34.5 f 2	15781.093200000		0.005000000	2
X2Pi 4 21.5 e 2	15951.269598249		0.011180340	2
X2Pi 4 22.5 f 1	15951.610851136		0.017853406	2
X2Pi 4 22.5 e 1	15964.893665317		0.023452079	1
X2Pi 4 21.5 f 2	15965.101015628		0.022656754	1
X2Pi 3 25.5 e 2	16011.448328342		0.012133961	3
X2Pi 3 26.5 f 1	16011.726427028		0.010000000	3
X2Pi 3 26.5 e 1	16029.578631168		0.011973987	2
X2Pi 3 25.5 f 2	16029.975897762		0.010000000	2
X2Pi 1 32.5 e 2	16376.955200000		0.007071068	2
X2Pi 1 33.5 f 1	16377.044800000		0.007071068	2
X2Pi 2 29.5 e 2	16396.815268161		0.008660254	3
X2Pi 2 30.5 f 1	16396.987875796		0.008660254	4
X2Pi 1 33.5 e 1	16403.781461419		0.007071068	2
X2Pi 1 32.5 f 2	16404.545533831		0.007071068	2
X2Pi 2 30.5 e 1	16419.642751394		0.008660254	2
X2Pi 2 29.5 f 2	16420.257641095		0.008660254	2
X2Pi 4 22.5 e 2	16443.250213501		0.014025247	3
X2Pi 4 23.5 f 1	16443.542152166		0.011180340	3
X2Pi 4 23.5 e 1	16457.805738851		0.011180340	1
X2Pi 4 22.5 f 2	16458.090835239		0.011180340	1
X2Pi 0 36.50 e 1	16562.802600000		0.502518656	1
X2Pi 3 26.5 e 2	16589.874346807		0.010000000	3
X2Pi 3 27.5 f 1	16590.123299424		0.010000000	3
X2Pi 3 27.5 e 1	16608.932733004		0.010000000	3
X2Pi 3 26.5 f 2	16609.405536675		0.010000000	2
X2Pi 4 23.5 e 2	16951.026682281		0.011704304	1
X2Pi 4 24.5 f 1	16951.293357582		0.014799598	1
X2Pi 4 24.5 e 1	16966.473995539		0.013380952	1
X2Pi 4 23.5 f 2	16966.841854866		0.014037792	1
X2Pi 2 30.5 e 2	17057.855403199		0.008660254	4
X2Pi 2 31.5 f 1	17058.017076471		0.008660254	4
X2Pi 2 31.5 e 1	17081.621478749		0.008660254	3
X2Pi 2 30.5 f 2	17082.268684172		0.008660254	3
X2Pi 1 33.5 e 2	17105.226100000		0.007071068	2
X2Pi 1 34.5 f 1	17105.294100000		0.007071068	2
X2Pi 1 34.5 e 1	17132.987600000		0.007071068	2
X2Pi 1 33.5 f 2	17133.786400000		0.007071068	2
X2Pi 3 27.5 e 2	17182.285842978		0.010000000	1
X2Pi 3 28.5 f 1	17182.529478648		0.010000000	1
X2Pi 3 28.5 e 1	17202.332497172		0.010000000	1
X2Pi 3 27.5 f 2	17202.830387794		0.010000000	1
X2Pi 4 24.5 e 2	17473.884003877		0.011180340	1
X2Pi 4 25.5 f 1	17474.169664432		0.013228757	1
X2Pi 4 25.5 e 1	17490.285506876		0.011180340	1
X2Pi 4 24.5 f 2	17490.612861226		0.011180340	1
X2Pi 2 31.5 e 2	17730.835822635		0.008660254	1
X2Pi 2 32.5 f 1	17730.972294019		0.008660254	1
X2Pi 2 32.5 e 1	17755.540056696		0.008660254	1
X2Pi 2 31.5 f 2	17756.228535282		0.008660254	1
X2Pi 3 28.5 e 2	17787.991782476		0.010000000	1
X2Pi 3 29.5 f 1	17788.207359631		0.010000000	1
X2Pi 3 29.5 e 1	17808.922823118		0.010000000	1
X2Pi 3 28.5 f 2	17809.463662924		0.010000000	1
X2Pi 1 34.5 e 2	17844.030300000		0.007071068	2
X2Pi 1 35.5 f 1	17844.077800000		0.007071068	2
X2Pi 1 35.5 e 1	17872.724600000		0.007071068	1
X2Pi 1 34.5 f 2	17873.556100000		0.007071068	2
X2Pi 4 25.5 e 2	18011.176727107		0.022360680	1
X2Pi 4 26.5 f 1	18011.451552083		0.022662501	1
X2Pi 4 26.5 e 1	18028.509725693		0.022360680	1
X2Pi 4 25.5 f 2	18028.884236065		0.022360680	1
X2Pi 3 29.5 e 2	18406.207067035		0.010000000	1
X2Pi 3 30.5 f 1	18406.413686707		0.010000000	1
X2Pi 2 32.5 e 2	18415.029387158		0.008660254	1
X2Pi 2 33.5 f 1	18415.141672532		0.008660254	1
X2Pi 3 30.5 e 1	18428.076773389		0.010000000	1
X2Pi 3 29.5 f 2	18428.645690035		0.010000000	1
X2Pi 2 33.5 e 1	18440.650387866		0.008660254	1
X2Pi 2 32.5 f 2	18441.377915249		0.008660254	1
X2Pi 4 26.5 e 2	18562.255328342		0.023393012	1
X2Pi 4 27.5 f 1	18562.486427028		0.022360680	1
X2Pi 4 27.5 e 1	18580.441631168		0.023310435	1
X2Pi 4 26.5 f 2	18580.860897762		0.022360680	1
X2Pi 1 35.5 e 2	18592.604600000		0.020615528	1
X2Pi 1 35.5 f 2	18623.047200000		0.020615528	2
X2Pi 3 30.5 e 2	19036.200268161		0.010000000	1
X2Pi 3 31.5 f 1	19036.372875796		0.010000000	1
X2Pi 3 31.5 e 1	19058.931751394		0.010000000	1
X2Pi 3 30.5 f 2	19059.546641095		0.010000000	1
X2Pi 2 33.5 e 2	19109.590200000		0.008660254	1
X2Pi 2 34.5 f 1	19109.679800000		0.008660254	1
X2Pi 4 27.5 e 2	19126.290046807		0.022360680	1
X2Pi 4 28.5 f 1	19126.505199424		0.022360680	1
X2Pi 2 34.5 e 1	19136.111461419		0.008660254	1
X2Pi 2 33.5 f 2	19136.875533831		0.008660254	1
X2Pi 4 28.5 e 1	19145.331133004		0.022360680	1
X2Pi 4 27.5 f 2	19145.821236675		0.022360680	1
X2Pi 3 31.5 e 2	19677.159403199		0.010000000	1
X2Pi 3 32.5 f 1	19677.321076471		0.010000000	1
X2Pi 3 32.5 e 1	19700.733478749		0.010000000	1
X2Pi 3 31.5 f 2	19701.380684172		0.010000000	1
X2Pi 2 34.5 e 2	19813.757100000		0.008660254	1
X2Pi 2 35.5 f 1	19813.825100000		0.008660254	1
X2Pi 2 35.5 e 1	19841.090600000		0.008660254	1
X2Pi 2 34.5 f 2	19841.889400000		0.008660254	1
X2Pi 2 35.5 e 2	20526.600300000		0.021213203	1
X2Pi 2 36.5 f 1	20526.647800000		0.021213203	1
X2Pi 2 35.5 f 2	20555.649100000		0.021213203	1
X2Pi 2 36.5 f 2	21277.336200000		0.028722813	1
A2Delta 0 2.5 e 1	23260.177121325		0.005590170	23
A2Delta 0 2.5 f 1	23260.177532064		0.006403124	22
A2Delta 0 1.5 f 2	23261.913037069		0.005099020	26
A2Delta 0 1.5 e 2	23261.913371675		0.005141984	26
A2Delta 0 3.5 e 1	23347.684800828		0.007071068	23
A2Delta 0 3.5 f 1	23347.689586203		0.007000714	21
A2Delta 0 2.5 f 2	23348.839127365		0.007071068	24
A2Delta 0 2.5 e 2	23348.839567983		0.007071068	23
A2Delta 0 4.5 f 1	23464.049614960		0.007071068	17
A2Delta 0 4.5 e 1	23464.050711579		0.007071068	19
A2Delta 0 3.5 f 2	23464.867520228		0.007071068	23
A2Delta 0 3.5 e 2	23464.869020485		0.005249762	22
A2Delta 0 5.5 e 1	23609.154652652		0.007000714	19
A2Delta 0 5.5 f 1	23609.154710599		0.005314132	20
A2Delta 0 4.5 e 2	23609.746376062		0.005099020	21
A2Delta 0 4.5 f 2	23609.747341300		0.005141984	21
A2Delta 0 6.5 f 1	23782.827888597		0.007071068	18
A2Delta 0 6.5 e 1	23782.830095827		0.007071068	17
A2Delta 0 5.5 e 2	23783.250512073		0.005314132	19
A2Delta 0 5.5 f 2	23783.252844310		0.007071068	19
A2Delta 0 7.5 f 1	23984.859406092		0.005099020	16
A2Delta 0 7.5 e 1	23984.860611123		0.005099020	17
A2Delta 0 6.5 e 2	23985.147667856		0.005099020	17
A2Delta 0 6.5 f 2	23985.149209736		0.005099020	18
A2Delta 0 8.5 e 1	24214.986369163		0.005099020	17
A2Delta 0 8.5 f 1	24214.986454927		0.006161169	15
A2Delta 0 7.5 e 2	24215.165052901		0.005099020	19
A2Delta 0 7.5 f 2	24215.166684964		0.005249762	16
A2Delta 0 9.5 f 1	24472.921682995		0.005249762	16
A2Delta 0 9.5 e 1	24472.923099371		0.005099020	16
A2Delta 0 8.5 f 2	24473.003232938		0.005099020	17
A2Delta 0 8.5 e 2	24473.003368548		0.005249762	16
A2Delta 0 9.5 f 2	24758.333139480		0.005249762	17
A2Delta 0 9.5 e 2	24758.335972980		0.005099020	17
A2Delta 0 10.5 e 1	24758.336474890		0.005249762	16
A2Delta 0 10.5 f 1	24758.336687409		0.005249762	16
A2Delta 0 10.5 e 2	25070.785197025		0.005099020	15
A2Delta 0 10.5 f 2	25070.788756196		0.005249762	14
A2Delta 0 11.5 f 1	25070.864022562		0.005249762	14
A2Delta 0 11.5 e 1	25070.868308523		0.005099020	15
A2Delta 0 11.5 f 2	25409.960145613		0.007071068	14
A2Delta 0 11.5 e 2	25409.960455075		0.007071068	12
A2Delta 0 12.5 e 1	25410.105309741		0.007071068	13
A2Delta 0 12.5 f 1	25410.108973225		0.007071068	8
B2Sigma 0 0.5 f 1	25712.505491270		0.007071068	11
B2Sigma 0 1.5 f 1	25737.764718825		0.007071068	13
B2Sigma 0 0.5 e 2	25737.798534782		0.008629200	10
A2Delta 0 12.5 f 2	25775.425675289		0.007071068	12
A2Delta 0 12.5 e 2	25775.427970517		0.007071068	13
A2Delta 0 13.5 f 1	25775.634502013		0.008581994	12
A2Delta 0 13.5 e 1	25775.639090458		0.007071068	12
B2Sigma 0 2.5 f 1	25788.246118593		0.007071068	18
B2Sigma 0 1.5 e 2	25788.315894093		0.007071068	16
B2Sigma 0 3.5 f 1	25863.845016239		0.007071068	19
B2Sigma 0 2.5 e 2	25863.945620102		0.007071068	15
B2Sigma 0 4.5 f 1	25964.405754961		0.007071068	18
B2Sigma 0 3.5 e 2	25964.532196124		0.007071068	21
A2Delta 1 2.5 f 1	25996.468354021		0.007141428	19
A2Delta 1 2.5 e 1	25996.475496718		0.007668767	21
A2Delta 1 1.5 e 2	25998.160341221		0.007141428	16
A2Delta 1 1.5 f 2	25998.163683948		0.007141428	13
A2Delta 1 3.5 e 1	26079.960130000		0.007141428	18
A2Delta 1 3.5 f 1	26079.962652252		0.007141428	17
A2Delta 1 2.5 e 2	26081.086988272		0.007141428	19
A2Delta 1 2.5 f 2	26081.088492270		0.007141428	20
B2Sigma 0 5.5 f 1	26089.722367613		0.007071068	20
B2Sigma 0 4.5 e 2	26089.873893155		0.007071068	20
A2Delta 0 13.5 f 2	26166.717068890		0.007071068	13
A2Delta 0 13.5 e 2	26166.717784315		0.007071068	10
A2Delta 0 14.5 f 1	26166.984939028		0.007071068	10
A2Delta 0 14.5 e 1	26166.986716535		0.007071068	11
A2Delta 1 4.5 e 1	26190.965084510		0.007141428	17
A2Delta 1 4.5 f 1	26190.966956170		0.007141428	19
A2Delta 1 3.5 f 2	26191.764009523		0.007141428	16
A2Delta 1 3.5 e 2	26191.767339882		0.007141428	15
B2Sigma 0 6.5 f 1	26239.527813899		0.007071068	16
B2Sigma 0 5.5 e 2	26239.712784163		0.007071068	15
A2Delta 1 5.5 f 1	26329.362048262		0.007141428	16
A2Delta 1 5.5 e 1	26329.365631230		0.007141428	14
A2Delta 1 4.5 e 2	26329.946916191		0.007141428	18
A2Delta 1 4.5 f 2	26329.949171250		0.007141428	15
B2Sigma 0 7.5 f 1	26413.509651859		0.007071068	14
B2Sigma 0 6.5 e 2	26413.716533569		0.007071068	14
A2Delta 1 6.5 f 1	26494.980676059		0.007141428	13
A2Delta 1 6.5 e 1	26494.982686457		0.007141428	15
A2Delta 1 5.5 f 2	26495.404263789		0.007141428	15
A2Delta 1 5.5 e 2	26495.404924403		0.007141428	15
A2Delta 0 14.5 f 2	26583.326081891		0.007071068	11
A2Delta 0 14.5 e 2	26583.326529828		0.007071068	9
A2Delta 0 15.5 f 1	26583.651672865		0.007071068	10
A2Delta 0 15.5 e 1	26583.653218345		0.009443311	11
B2Sigma 0 8.5 f 1	26611.299370747		0.007937709	17
B2Sigma 0 7.5 e 2	26611.532147352		0.011180340	13
A2Delta 1 7.5 e 1	26687.592089457		0.008717798	14
A2Delta 1 7.5 f 1	26687.603038599		0.007141428	13
A2Delta 1 6.5 e 2	26687.886351825		0.007141428	14
A2Delta 1 6.5 f 2	26687.890079922		0.007141428	14
B2Sigma 0 9.5 f 1	26832.454610786		0.007071068	16
B2Sigma 0 8.5 e 2	26832.708890251		0.007071068	14
A2Delta 1 8.5 f 1	26906.949032431		0.007141428	12
A2Delta 1 8.5 e 1	26906.952592065		0.007141428	14
A2Delta 1 7.5 f 2	26907.134775757		0.007141428	13
A2Delta 1 7.5 e 2	26907.135445818		0.007141428	13
A2Delta 0 15.5 e 2	27024.732334108		0.007071068	11
A2Delta 0 15.5 f 2	27024.733057664		0.007071068	11
A2Delta 0 16.5 f 1	27025.100625265		0.007071068	11
A2Delta 0 16.5 e 1	27025.109560987		0.007071068	12
B2Sigma 0 10.5 f 1	27076.473263094		0.007071068	17
B2Sigma 0 9.5 e 2	27076.758292321		0.007071068	16
A2Delta 1 9.5 e 1	27152.736936623		0.007141428	12
A2Delta 1 9.5 f 1	27152.740514858		0.007141428	10
A2Delta 1 8.5 e 2	27152.827786513		0.008430765	12
A2Delta 1 8.5 f 2	27152.829217580		0.007141428	12
B2Sigma 0 11.5 f 1	27342.817470233		0.008759273	16
B2Sigma 0 10.5 e 2	27343.123737835		0.007071068	16
A2Delta 1 10.5 f 1	27424.609085742		0.007141428	11
A2Delta 1 10.5 e 1	27424.613481230		0.007141428	11
A2Delta 1 9.5 f 2	27424.623408170		0.007141428	10
A2Delta 1 9.5 e 2	27424.628336024		0.007141428	12
A2Delta 0 16.5 e 2	27490.365000010		0.007071068	10
A2Delta 0 16.5 f 2	27490.367000849		0.007071068	11
A2Delta 0 17.5 f 1	27490.778916549		0.007071068	10
A2Delta 0 17.5 e 1	27490.784183740		0.007071068	11
B2Sigma 1 0.5 f 1	27507.520262417		0.007071068	10
B2Sigma 1 1.5 f 1	27529.812182793		0.007934371	12
B2Sigma 1 0.5 e 2	27529.844125566		0.008660254	11
B2Sigma 1 2.5 f 1	27574.335212567		0.007141428	18
B2Sigma 1 1.5 e 2	27574.386503491		0.010416376	17
B2Sigma 0 12.5 f 1	27630.848265596		0.010000000	12
B2Sigma 0 11.5 e 2	27631.166793836		0.007071068	11
B2Sigma 1 3.5 f 1	27640.925130691		0.008119212	16
B2Sigma 1 2.5 e 2	27641.006335970		0.007141428	17
A2Delta 1 10.5 e 2	27722.145752381		0.008660254	10
A2Delta 1 10.5 f 2	27722.147393384		0.008660254	11
A2Delta 1 11.5 f 1	27722.209167768		0.008660254	10
A2Delta 1 11.5 e 1	27722.218607122		0.008660254	11
B2Sigma 1 4.5 f 1	27729.355518618		0.011224972	19
B2Sigma 1 3.5 e 2	27729.460601530		0.008726667	19
B2Sigma 1 5.5 f 1	27839.305109068		0.012406293	21
B2Sigma 1 4.5 e 2	27839.431844444		0.009733406	20
B2Sigma 0 13.5 f 1	27939.851610644		0.012192391	12
B2Sigma 0 12.5 e 2	27940.186258453		0.015252806	12
B2Sigma 1 6.5 f 1	27970.352081730		0.015621780	20
B2Sigma 1 5.5 e 2	27970.490505279		0.014377427	18
A2Delta 0 17.5 f 2	27979.633928882		0.007071068	11
A2Delta 0 17.5 e 2	27979.636105431		0.010992021	9
A2Delta 0 18.5 f 1	27980.092977724		0.007071068	10
A2Delta 0 18.5 e 1	27980.099604071		0.009191864	11
A2Delta 1 11.5 f 2	28044.987944529		0.008660254	10
A2Delta 1 11.5 e 2	28044.988456533		0.008660254	11
A2Delta 1 12.5 f 1	28045.118062671		0.008660254	9
A2Delta 1 12.5 e 1	28045.123068356		0.009186521	10
B2Sigma 1 7.5 f 1	28121.907881322		0.050249378	18
B2Sigma 1 6.5 e 2	28122.042234030		0.050249378	14
B2Sigma 0 14.5 f 1	28269.050502420		0.015328408	12
B2Sigma 0 13.5 e 2	28269.408243538		0.011730363	12
B2Sigma 1 8.5 f 1	28293.345247506		0.050249378	13
B2Sigma 1 7.5 e 2	28293.537673496		0.050249378	13
A2Delta 1 12.5 f 2	28392.683653917		0.008660254	9
A2Delta 1 12.5 e 2	28392.694856093		0.008660254	6
A2Delta 1 13.5 e 1	28392.864649427		0.010127191	9
A2Delta 1 13.5 f 1	28392.865488642		0.009800157	9
B2Sigma 1 9.5 f 1	28483.910955361		0.050249378	14
B2Sigma 1 8.5 e 2	28484.085854987		0.050249378	13
A2Delta 0 18.5 e 2	28491.898542722		0.007071068	8
A2Delta 0 18.5 f 2	28491.911848933		0.011032115	10
A2Delta 0 19.5 f 1	28492.408243289		0.007071068	9
A2Delta 0 19.5 e 1	28492.419886006		0.007071068	10
A2Delta 2 2.5 f 1	28539.130328852		0.008717798	12
A2Delta 2 2.5 e 1	28539.137888499		0.008717798	15
A2Delta 2 1.5 f 2	28540.771051990		0.013326905	11
A2Delta 2 1.5 e 2	28540.781714998		0.008717798	11
B2Sigma 0 15.5 f 1	28617.351144933		0.050249378	9
B2Sigma 0 14.5 e 2	28617.860471797		0.050249378	7
A2Delta 2 3.5 e 1	28618.264409329		0.008717798	15
A2Delta 2 3.5 f 1	28618.270082767		0.008717798	16
A2Delta 2 2.5 e 2	28619.365960567		0.008717798	10
A2Delta 2 2.5 f 2	28619.377134616		0.010977503	9
B2Sigma 1 10.5 f 1	28692.652682023		0.050249378	9
B2Sigma 1 9.5 e 2	28692.927727653		0.251749657	8
A2Delta 2 4.5 f 1	28723.449756731		0.008717798	14
A2Delta 2 4.5 e 1	28723.460805807		0.008717798	13
A2Delta 2 3.5 f 2	28724.231965918		0.008717798	12
A2Delta 2 3.5 e 2	28724.239600047		0.009627042	9
A2Delta 1 13.5 f 2	28764.745070409		0.008660254	7
A2Delta 1 13.5 e 2	28764.746601093		0.008660254	9
A2Delta 1 14.5 f 1	28764.996325521		0.012963687	9
A2Delta 1 14.5 e 1	28765.000830080		0.012247449	7
A2Delta 2 5.5 e 1	28854.575393278		0.011146271	12
A2Delta 2 5.5 f 1	28854.576499462		0.008717798	15
A2Delta 2 4.5 e 2	28855.143433714		0.009228436	11
A2Delta 2 4.5 f 2	28855.151821263		0.009659970	12
B2Sigma 1 11.5 f 1	28917.942114722		0.200062490	8
B2Sigma 1 10.5 e 2	28917.971675009		0.200062490	8
B2Sigma 0 16.5 f 1	28984.144855788		0.050249378	11
B2Sigma 0 15.5 e 2	28984.532262937		0.050249378	9
A2Delta 2 6.5 e 1	29011.446411117		0.008717798	14
A2Delta 2 6.5 f 1	29011.451061348		0.008717798	13
A2Delta 2 5.5 e 2	29011.847270661		0.021378085	9
A2Delta 2 5.5 f 2	29011.854302092		0.011433593	11
A2Delta 0 19.5 f 2	29026.547218783		0.007873419	9
A2Delta 0 19.5 e 2	29026.549751805		0.011032115	10
A2Delta 0 20.5 f 1	29027.077127524		0.010000000	9
A2Delta 0 20.5 e 1	29027.080892319		0.007071068	9
B2Sigma 1 11.5 e 2	29157.564347762		0.500024999	4
B2Sigma 1 12.5 f 1	29158.362874958		0.500024999	4
A2Delta 1 14.5 e 2	29160.658433018		0.008660254	8
A2Delta 1 14.5 f 2	29160.667295917		0.008660254	7
A2Delta 1 15.5 f 1	29160.952019152		0.016276228	7
A2Delta 1 15.5 e 1	29160.976186534		0.015000000	6
A2Delta 2 7.5 e 1	29193.822383322		0.010049876	11
A2Delta 2 7.5 f 1	29193.825673337		0.008717798	11
A2Delta 2 6.5 e 2	29194.115289954		0.008717798	10
A2Delta 2 6.5 f 2	29194.116520398		0.010976743	9
B2Sigma 0 17.5 f 1	29367.926342108		0.062699681	10
B2Sigma 0 16.5 e 2	29368.294766003		0.050249378	8
A2Delta 2 8.5 f 1	29401.441369384		0.008717798	10
A2Delta 2 8.5 e 1	29401.479988227		0.008717798	9
A2Delta 2 7.5 e 2	29401.618777434		0.010562174	7
A2Delta 2 7.5 f 2	29401.649022259		0.012288206	7
B2Sigma 1 12.5 e 2	29408.022086737		0.500024999	1
B2Sigma 1 13.5 f 1	29410.882592127		0.500024999	1
A2Delta 1 15.5 f 2	29579.884969757		0.010339093	7
A2Delta 1 15.5 e 2	29579.886410579		0.012247449	7
A2Delta 1 16.5 f 1	29580.227131268		0.013465942	6
A2Delta 1 16.5 e 1	29580.230107064		0.009141687	6
A2Delta 0 20.5 e 2	29582.843304943		0.007071068	9
A2Delta 0 20.5 f 2	29582.861793481		0.007071068	8
A2Delta 0 21.5 f 1	29583.426400358		0.010367388	8
A2Delta 0 21.5 e 1	29583.429696142		0.007071068	10
A2Delta 2 9.5 f 1	29633.962261123		0.008717798	7
A2Delta 2 9.5 e 1	29633.984573012		0.008717798	9
A2Delta 2 8.5 f 2	29634.066079026		0.008717798	6
A2Delta 2 8.5 e 2	29634.079253338		0.008717798	5
B2Sigma 0 18.5 f 1	29767.090864797		0.050646903	10
B2Sigma 0 17.5 e 2	29767.506042594		0.050381827	9
A2Delta 2 9.5 e 2	29890.973006994		0.120511784	5
A2Delta 2 10.5 e 1	29891.015033803		0.050688098	5
A2Delta 2 10.5 f 1	29891.060728314		0.008717798	9
A2Delta 2 9.5 f 2	29891.073976878		0.010049876	7
A2Delta 1 16.5 e 2	30021.788164764		0.008660254	5
A2Delta 1 16.5 f 2	30021.799613279		0.008660254	5
A2Delta 1 17.5 f 1	30022.189565818		0.008660254	6
A2Delta 1 17.5 e 1	30022.209350886		0.008660254	7
A2Delta 0 21.5 e 2	30160.109031343		0.007071068	9
A2Delta 0 21.5 f 2	30160.113095469		0.007071068	9
A2Delta 0 22.5 f 1	30160.711150019		0.007071068	8
A2Delta 0 22.5 e 1	30160.731670738		0.007974268	8
A2Delta 2 11.5 e 1	30172.188208535		0.014396180	6
A2Delta 2 10.5 f 2	30172.203664618		0.012288206	5
A2Delta 2 10.5 e 2	30172.258610338		0.050507425	5
A2Delta 2 11.5 f 1	30172.376428663		0.014476980	5
B2Sigma 0 18.5 e 2	30180.218528052		0.500024999	2
B2Sigma 0 19.5 f 1	30180.552555814		0.099945147	7
A2Delta 2 11.5 f 2	30477.129300554		0.050754310	5
A2Delta 2 11.5 e 2	30477.174274486		0.050744458	6
A2Delta 2 12.5 f 1	30477.217506481		0.070530824	7
A2Delta 2 12.5 e 1	30477.294342016		0.050744458	6
A2Delta 1 17.5 e 2	30485.661810480		0.050497525	4
A2Delta 1 17.5 f 2	30485.766334098		0.015800535	4
A2Delta 1 18.5 e 1	30486.203809145		0.012247449	7
A2Delta 1 18.5 f 1	30486.245148835		0.059121848	4
B2Sigma 0 19.5 e 2	30604.237736121		0.500049998	3
B2Sigma 0 20.5 f 1	30604.310218094		0.500024999	4
A2Delta 0 22.5 f 2	30757.571743402		0.007071068	6
A2Delta 0 22.5 e 2	30757.576301191		0.008709257	8
A2Delta 0 23.5 e 1	30758.213088074		0.025661818	6
A2Delta 0 23.5 f 1	30758.217724079		0.011644036	8
A2Delta 2 12.5 e 2	30805.253008847		0.067428458	7
A2Delta 2 12.5 f 2	30805.290854484		0.092144235	6
A2Delta 2 13.5 e 1	30805.383674734		0.051234754	4
A2Delta 2 13.5 f 1	30805.481391827		0.074627844	7
A2Delta 3 2.5 f 1	30867.703740633		0.010049876	3
A2Delta 3 2.5 e 1	30867.705462613		0.010049876	3
A2Delta 3 1.5 e 2	30869.283628046		0.010715078	3
A2Delta 3 1.5 f 2	30869.284505543		0.012288206	3
A2Delta 3 3.5 e 1	30941.980369846		0.010049876	4
A2Delta 3 3.5 f 1	30941.984941428		0.010049876	3
A2Delta 3 2.5 e 2	30943.039975451		0.012461188	2
A2Delta 3 2.5 f 2	30943.046169312		0.010049876	2
A2Delta 1 18.5 e 2	30971.102971711		0.051202613	3
A2Delta 1 18.5 f 2	30971.189711222		0.012247449	4
A2Delta 1 19.5 e 1	30971.504741240		0.050497525	7
A2Delta 1 19.5 f 1	30971.613795806		0.013787993	6
B2Sigma 0 20.5 e 2	31035.978957091		0.500024999	2
B2Sigma 0 21.5 f 1	31036.195174233		0.500024999	3
A2Delta 3 4.5 f 1	31040.687037787		0.010049876	3
A2Delta 3 4.5 e 1	31040.691356138		0.010049876	4
A2Delta 3 3.5 e 2	31041.443858334		0.010049876	3
A2Delta 3 3.5 f 2	31041.447048982		0.010049876	3
A2Delta 2 13.5 e 2	31155.789086562		0.050744458	5
A2Delta 2 13.5 f 2	31155.998473281		0.050744458	6
A2Delta 2 14.5 f 1	31156.317716631		0.056284750	5
A2Delta 2 14.5 e 1	31156.439493737		0.140966273	6
A2Delta 3 5.5 e 1	31163.690384663		0.010049876	2
A2Delta 3 5.5 f 1	31163.697755727		0.010049876	3
A2Delta 3 4.5 f 2	31164.240728733		0.010049876	3
A2Delta 3 4.5 e 2	31164.257169675		0.010049876	3
A2Delta 3 6.5 f 1	31310.760069639		0.010049876	3
A2Delta 3 6.5 e 1	31310.764837446		0.010049876	3
A2Delta 3 5.5 f 2	31311.169545169		0.010049876	3
A2Delta 3 5.5 e 2	31311.172473628		0.010049876	3
A2Delta 0 23.5 e 2	31374.495111694		0.011519513	7
A2Delta 0 23.5 f 2	31374.520973442		0.010711570	6
A2Delta 0 24.5 e 1	31375.122640098		0.045183103	6
A2Delta 0 24.5 f 1	31375.143755714		0.007071068	6
B2Sigma 0 21.5 e 2	31474.324403291		0.500024999	1
B2Sigma 0 22.5 f 1	31474.735305273		0.500074994	1
A2Delta 1 19.5 e 2	31477.260121429		0.072774342	2
A2Delta 1 19.5 f 2	31477.316256710		0.014889847	4
A2Delta 1 20.5 e 1	31477.652742700		0.050990195	3
A2Delta 1 20.5 f 1	31477.714344175		0.051420114	3
A2Delta 3 7.5 f 1	31481.675429911		0.010049876	3
A2Delta 3 7.5 e 1	31481.684770416		0.010049876	3
A2Delta 3 6.5 e 2	31481.962171571		0.011248906	2
A2Delta 3 6.5 f 2	31481.963930102		0.010049876	3
A2Delta 2 14.5 f 2	31529.133783054		0.050744458	5
A2Delta 2 14.5 e 2	31529.134246158		0.064494094	6
A2Delta 2 15.5 e 1	31529.330438687		0.111237629	6
A2Delta 2 15.5 f 1	31529.380438712		0.050744458	6
A2Delta 3 8.5 f 1	31676.118333154		0.015256159	2
A2Delta 3 8.5 e 1	31676.138158900		0.029889599	2
A2Delta 3 7.5 e 2	31676.302095609		0.010049876	3
A2Delta 3 7.5 f 2	31676.309947792		0.010049876	2
C2Sigma 0 0.5 e 1	31791.655942909		0.006403124	4
C2Sigma 0 0.5 f 2	31820.105319041		0.005385165	4
C2Sigma 0 1.5 e 1	31820.176142331		0.005385165	6
C2Sigma 0 1.5 f 2	31877.060803624		0.005385165	6
C2Sigma 0 2.5 e 1	31877.164543955		0.005385165	7
A2Delta 3 9.5 e 1	31893.753026715		0.011864666	1
A2Delta 3 8.5 f 2	31893.851078476		0.010049876	2
A2Delta 2 15.5 e 2	31923.414350520		0.060265493	5
A2Delta 2 15.5 f 2	31923.752776177		0.050744458	6
A2Delta 2 16.5 f 1	31923.987291427		0.050744458	7
A2Delta 2 16.5 e 1	31924.140142050		0.267840046	7
C2Sigma 0 2.5 f 2	31962.402747743		0.005385165	7
C2Sigma 0 3.5 e 1	31962.547614357		0.006403124	7
A2Delta 1 20.5 e 2	32003.179037043		0.111125200	2
A2Delta 1 20.5 f 2	32003.239472693		0.050497525	2
A2Delta 1 21.5 f 1	32003.637751516		0.146370899	4
A2Delta 1 21.5 e 1	32003.710025597		0.050497525	4
A2Delta 0 24.5 f 2	32010.074673253		0.007071068	5
A2Delta 0 24.5 e 2	32010.097332328		0.011180340	4
A2Delta 0 25.5 f 1	32010.785784325		0.011180340	3
A2Delta 0 25.5 e 1	32010.790886222		0.007071068	4
C2Sigma 0 3.5 f 2	32076.022620410		0.005385165	8
C2Sigma 0 4.5 e 1	32076.210880876		0.005385165	7
A2Delta 3 9.5 f 2	32134.178822278		0.010049876	1
A2Delta 3 10.5 f 1	32134.204980650		0.013266499	1
C2Sigma 0 4.5 f 2	32217.766049801		0.005385165	7
C2Sigma 0 5.5 e 1	32217.992543097		0.005385165	8
A2Delta 2 16.5 e 2	32338.988499739		0.050744458	5
A2Delta 2 16.5 f 2	32338.995459116		0.050919651	3
A2Delta 2 17.5 e 1	32339.215288785		0.050744458	5
A2Delta 2 17.5 f 1	32339.547186242		0.050744458	6
C2Sigma 0 5.5 f 2	32387.443475156		0.005385165	7
C2Sigma 0 6.5 e 1	32387.708260952		0.005385165	6
A2Delta 3 10.5 e 2	32391.605911879		0.500131769	1
A2Delta 3 11.5 e 1	32397.068855749		0.500099990	1
A2Delta 1 21.5 f 2	32548.461503112		0.050497525	2
A2Delta 1 21.5 e 2	32548.465122228		0.050497525	2
A2Delta 1 22.5 f 1	32548.876323971		0.051420114	4
A2Delta 1 22.5 e 1	32549.031341847		0.050497525	4
C2Sigma 0 6.5 f 2	32584.826484454		0.006403124	7
C2Sigma 0 7.5 e 1	32585.128451493		0.005385165	8
A2Delta 0 25.5 e 2	32663.438250297		0.050249378	3
A2Delta 0 25.5 f 2	32663.446011991		0.050249378	4
A2Delta 0 26.5 f 1	32664.007746925		0.128897013	2
A2Delta 0 26.5 e 1	32664.139057632		0.011180340	5
A2Delta 3 11.5 e 2	32675.357616831		0.500099990	1
A2Delta 3 12.5 e 1	32681.766856300		0.500099990	1
A2Delta 3 11.5 f 2	32687.394741883		0.500124984	1
A2Delta 2 17.5 e 2	32774.643486820		0.050744458	5
A2Delta 2 17.5 f 2	32774.853653057		0.058035194	3
A2Delta 2 18.5 e 1	32775.064182340		0.061052440	5
A2Delta 2 18.5 f 1	32775.256489491		0.050744458	6
C2Sigma 0 7.5 f 2	32809.649608609		0.005385165	8
C2Sigma 0 8.5 e 1	32809.990609923		0.040311289	9
A2Delta 3 12.5 e 2	32980.428149639		0.500099990	1
A2Delta 3 13.5 e 1	32987.566960961		0.500099990	1
A2Delta 4 3.5 e 1	33022.041582419		0.500100990	2
A2Delta 4 3.5 f 1	33022.358879103		0.500100990	2
C2Sigma 0 8.5 f 2	33061.613309980		0.005385165	7
C2Sigma 0 9.5 e 1	33061.990029672		0.005385165	7
A2Delta 1 22.5 f 2	33112.136054605		0.050497525	2
A2Delta 1 22.5 e 2	33112.136176718		0.050497525	2
A2Delta 1 23.5 f 1	33112.482336198		0.050497525	4
A2Delta 1 23.5 e 1	33112.583264164		0.050497525	3
A2Delta 4 4.5 e 1	33113.584297622		0.500100990	1
A2Delta 4 3.5 f 2	33114.219815086		0.500148075	1
A2Delta 4 3.5 e 2	33114.429724745		0.500100990	1
A2Delta 4 5.5 e 1	33227.217635506		0.500100990	1
A2Delta 4 4.5 e 2	33227.789270115		0.500100990	1
A2Delta 2 18.5 e 2	33229.889171004		0.050744458	3
A2Delta 2 18.5 f 2	33229.937725541		0.050919651	6
A2Delta 2 19.5 e 1	33230.331232070		0.067200369	5
A2Delta 2 19.5 f 1	33230.422491464		0.088853052	4
A2Delta 3 14.5 e 1	33314.206820359		0.500149978	1
A2Delta 3 14.5 f 1	33314.208265300		0.500099990	2
A2Delta 3 13.5 f 2	33321.495748246		0.500124984	1
A2Delta 0 26.5 f 2	33333.708999917		0.055376191	3
A2Delta 0 26.5 e 2	33333.728107805		0.011180340	4
A2Delta 0 27.5 f 1	33334.455549440		0.011180340	3
A2Delta 0 27.5 e 1	33334.490154446		0.011180340	5
C2Sigma 0 9.5 f 2	33340.381833487		0.020615528	6
C2Sigma 0 10.5 e 1	33340.794739609		0.020615528	7
A2Delta 4 5.5 e 2	33361.426364219		0.500100990	1
A2Delta 4 6.5 f 1	33362.916140671		0.500116411	1
A2Delta 4 5.5 f 2	33363.231552416		0.500475774	1
A2Delta 4 7.5 f 1	33520.383784642		0.500100990	1
A2Delta 4 7.5 e 1	33520.456140671		0.500116411	1
A2Delta 4 6.5 e 2	33520.850604427		0.500475774	1
A2Delta 4 6.5 f 2	33520.866364219		0.500100990	1
C2Sigma 0 10.5 f 2	33645.577922364		0.020615528	8
C2Sigma 0 11.5 e 1	33646.034604892		0.040311289	8
A2Delta 3 14.5 e 2	33660.625748246		0.500124984	1
A2Delta 3 15.5 f 1	33660.856820359		0.500149978	1
A2Delta 1 23.5 f 2	33693.304218615		0.063415459	3
A2Delta 1 23.5 e 2	33693.477559041		0.145072430	2
A2Delta 1 24.5 e 1	33693.748032911		0.050497525	3
A2Delta 1 24.5 f 1	33693.798555485		0.098433536	3
A2Delta 4 8.5 e 1	33699.656485334		0.500100990	1
A2Delta 4 8.5 f 1	33699.763352608		0.500126636	1
A2Delta 4 7.5 f 2	33699.790404014		0.500100990	1
A2Delta 4 7.5 e 2	33699.935835853		0.500100990	1
A2Delta 2 19.5 f 2	33703.533440506		0.050744458	3
A2Delta 2 19.5 e 2	33703.694155866		0.056784280	5
A2Delta 2 20.5 e 1	33703.863856462		0.050744458	4
A2Delta 2 20.5 f 1	33703.972002805		0.067140870	6
A2Delta 4 9.5 f 1	33899.828044333		0.500100990	2
A2Delta 4 9.5 e 1	33899.908294690		0.500100990	1
A2Delta 4 8.5 f 2	33900.046729268		0.500100990	1
C2Sigma 0 11.5 f 2	33976.774920769		0.006403124	7
C2Sigma 0 12.5 e 1	33977.248079830		0.020615528	5
A2Delta 3 15.5 e 2	34017.301637953		0.500099990	1
A2Delta 0 27.5 f 2	34019.963045821		0.091257079	4
A2Delta 0 28.5 f 1	34020.583738989		0.050249378	1
A2Delta 0 28.5 e 1	34020.856838915		0.070327964	3
A2Delta 3 15.5 f 2	34026.597134335		0.500099990	1
A2Delta 3 16.5 e 1	34027.052496074		0.500099990	2
A2Delta 4 9.5 e 2	34120.575235794		0.500100990	1
A2Delta 4 10.5 e 1	34120.578044333		0.500100990	2
A2Delta 4 10.5 f 1	34120.672431164		0.500100990	2
A2Delta 2 20.5 f 2	34195.055049501		0.051449583	5
A2Delta 2 20.5 e 2	34195.316089578		0.051446162	5
A2Delta 2 21.5 f 1	34195.554370563		0.051662637	5
A2Delta 2 21.5 e 1	34195.691497074		0.085639010	6
A2Delta 1 24.5 f 2	34291.014770974		0.050497525	3
A2Delta 1 25.5 e 1	34291.553555055		0.050497525	4
A2Delta 1 25.5 f 1	34291.596463388		0.500049998	1
C2Sigma 0 12.5 f 2	34333.548419872		0.006403124	6
C2Sigma 0 13.5 e 1	34334.079636145		0.040311289	6
A2Delta 4 11.5 f 1	34361.633716287		0.500100990	2
A2Delta 4 11.5 e 1	34361.749366305		0.500100990	1
A2Delta 4 10.5 f 2	34366.496313194		0.500100990	1
C2Sigma 1 0.5 e 1	34403.214489732		0.050259327	2
A2Delta 3 16.5 e 2	34411.360428095		0.500099990	1
A2Delta 3 17.5 e 1	34411.574669589		0.500099990	1
A2Delta 3 17.5 f 1	34411.757465319		0.500099990	2
C2Sigma 1 1.5 e 1	34430.127447255		0.200064989	1
C2Sigma 1 0.5 f 2	34430.191618864		0.050259327	2
C2Sigma 1 1.5 f 2	34484.185089469		0.050259327	4
C2Sigma 1 2.5 e 1	34484.285542855		0.050259327	6
C2Sigma 1 2.5 f 2	34565.064632235		0.050259327	6
C2Sigma 1 3.5 e 1	34565.165934710		0.050259327	6
A2Delta 4 12.5 e 1	34622.158978290		0.866097570	1
A2Delta 4 12.5 f 1	34622.349366305		0.500100990	1
C2Sigma 1 3.5 f 2	34672.716809401		0.050259327	6
C2Sigma 1 4.5 e 1	34672.899504937		0.050259327	5
A2Delta 2 21.5 f 2	34703.787927806		0.149151634	4
A2Delta 2 21.5 e 2	34703.820682281		0.050862469	1
A2Delta 2 22.5 e 1	34704.184463798		0.056700654	6
C2Sigma 0 13.5 f 2	34715.408249191		0.006403124	7
C2Sigma 0 14.5 e 1	34715.952452392		0.050249378	3
A2Delta 0 28.5 f 2	34721.343662536		0.139689513	3
A2Delta 0 29.5 e 1	34722.366363817		0.198063121	3
C2Sigma 1 4.5 f 2	34806.939256536		0.050259327	5
C2Sigma 1 5.5 e 1	34807.180493833		0.050259327	5
A2Delta 3 17.5 e 2	34814.253712662		0.500099990	1
A2Delta 3 18.5 f 1	34814.259284138		0.500099990	2
A2Delta 3 18.5 e 1	34814.416655862		0.500099990	1
A2Delta 4 12.5 e 2	34901.130870935		0.500125984	1
A2Delta 4 13.5 f 1	34901.498978290		0.866097570	1
A2Delta 1 25.5 f 2	34904.316580571		0.050497525	2
A2Delta 1 26.5 e 1	34904.938093700		0.050497525	4
A2Delta 1 26.5 f 1	34904.944359631		0.500049998	1
C2Sigma 1 5.5 f 2	34967.660133077		0.050259327	6
C2Sigma 1 6.5 e 1	34967.900374501		0.050259327	6
C2Sigma 0 14.5 f 2	35121.837313257		0.006403124	4
C2Sigma 0 15.5 e 1	35122.524243052		0.040311289	3
A2Delta 5 6.5 f 1	35125.060297622		0.500500749	2
A2Delta 5 6.5 e 1	35125.985386524		0.500500749	1
C2Sigma 1 6.5 f 2	35154.508923536		0.050259327	6
C2Sigma 1 7.5 e 1	35154.780720095		0.050259327	6
A2Delta 4 14.5 e 1	35199.008978290		0.500124984	2
A2Delta 4 14.5 f 1	35199.179983647		0.500134374	2
A2Delta 2 22.5 e 2	35228.105000116		0.050744458	1
A2Delta 2 22.5 f 2	35228.165687164		0.101030439	5
A2Delta 2 23.5 e 1	35228.499468377		0.050744458	6
A2Delta 2 23.5 f 1	35228.734029479		0.500074994	2
A2Delta 3 18.5 f 2	35233.278327170		0.500099990	1
A2Delta 3 18.5 e 2	35233.302156347		0.500099990	1
A2Delta 3 19.5 e 1	35233.525778210		0.500149978	1
A2Delta 3 19.5 f 1	35233.731597313		0.500140089	1
A2Delta 5 7.5 e 1	35266.562253034		0.500500749	1
A2Delta 5 7.5 f 1	35266.849773095		0.500500749	2
A2Delta 5 6.5 e 2	35266.973616127		0.500500749	1
C2Sigma 1 7.5 f 2	35367.222306897		0.007141428	6
C2Sigma 1 8.5 e 1	35367.542008926		0.050259327	6
A2Delta 5 8.5 e 1	35426.864140671		0.500516158	1
A2Delta 5 8.5 f 1	35426.964413110		0.500500749	2
A2Delta 5 7.5 e 2	35427.009604427		0.500875234	1
A2Delta 5 7.5 f 2	35427.065364219		0.500500749	1
A2Delta 0 29.5 f 2	35437.195766340		0.184867628	4
A2Delta 0 30.5 e 1	35437.770335735		0.063487196	5
A2Delta 0 30.5 f 1	35437.941053034		0.713288402	2
A2Delta 4 15.5 f 1	35513.932265300		0.500124984	2
A2Delta 4 15.5 e 1	35513.948845666		0.500134374	2
A2Delta 1 26.5 f 2	35532.209297541		0.050497525	2
A2Delta 1 27.5 e 1	35532.923600015		0.050497525	3
A2Delta 1 27.5 f 1	35532.954082677		0.500049998	2
C2Sigma 0 15.5 f 2	35552.284219269		0.006403124	5
C2Sigma 0 16.5 e 1	35552.885270828		0.050744458	2
C2Sigma 1 8.5 f 2	35605.424410035		0.200064989	4
A2Delta 5 9.5 f 1	35605.537335789		0.500526375	1
A2Delta 5 9.5 e 1	35605.549865395		0.500500749	1
A2Delta 5 8.5 e 2	35605.749835853		0.500500749	1
C2Sigma 1 9.5 e 1	35605.855917357		0.050259327	6
A2Delta 5 8.5 f 2	35605.933404014		0.500500749	1
A2Delta 3 19.5 e 2	35668.618327170		0.500099990	1
A2Delta 3 20.5 e 1	35668.931597313		0.500140089	1
A2Delta 3 20.5 f 1	35668.953314673		0.500149978	2
A2Delta 2 23.5 e 2	35766.693727107		0.050744458	1
A2Delta 2 23.5 f 2	35767.345379494		0.083928007	2
A2Delta 2 24.5 f 1	35768.016421913		0.500074994	1
A2Delta 2 24.5 e 1	35768.157380541		0.250549716	3
A2Delta 5 10.5 e 1	35802.256823649		0.500500749	2
A2Delta 5 9.5 f 2	35802.373729268		0.500500749	1
A2Delta 5 10.5 f 1	35802.507403173		0.500500749	2
A2Delta 5 9.5 e 2	35803.349404427		0.500543405	1
A2Delta 4 15.5 e 2	35844.999748246		0.500149978	1
A2Delta 4 16.5 f 1	35845.244273427		0.500174969	2
A2Delta 4 16.5 e 1	35845.415552311		0.500152537	1
C2Sigma 1 9.5 f 2	35868.982447511		0.050259327	6
C2Sigma 1 10.5 e 1	35869.343696141		0.050259327	5
C2Sigma 0 16.5 f 2	36006.159824283		0.006403124	5
C2Sigma 0 17.5 e 1	36006.806607386		0.050744458	4
A2Delta 5 10.5 e 2	36015.975235794		0.500500749	1
A2Delta 3 21.5 e 1	36119.109294993		0.500099990	2
A2Delta 3 21.5 f 1	36119.116408741		0.500099990	2
C2Sigma 1 10.5 f 2	36157.215864860		0.050497525	6
C2Sigma 1 11.5 e 1	36157.646613159		0.050497525	5
A2Delta 0 30.5 f 2	36165.883416115		0.137291078	5
A2Delta 0 31.5 f 1	36165.940335735		0.709951142	2
A2Delta 0 31.5 e 1	36166.331053034		0.093703495	5
A2Delta 1 27.5 f 2	36173.854652009		0.141177194	2
A2Delta 1 28.5 f 1	36174.394359631		0.500049998	1
A2Delta 1 28.5 e 1	36174.426787256		0.154861519	2
A2Delta 4 17.5 e 1	36191.948059939		0.500124984	2
A2Delta 4 17.5 f 1	36192.107911289		0.500124984	2
A2Delta 5 11.5 f 2	36245.897822278		0.500500749	1
A2Delta 5 11.5 e 2	36245.994099036		0.500500749	1
A2Delta 5 12.5 f 1	36246.328816350		0.500500749	2
A2Delta 5 12.5 e 1	36246.649102296		0.500500749	1
A2Delta 2 24.5 e 2	36318.368340247		0.051207744	1
A2Delta 2 24.5 f 2	36320.413382299		0.050744458	2
A2Delta 2 25.5 e 1	36320.987609098		0.067517713	4
A2Delta 2 25.5 f 1	36321.170465296		0.500074994	2
C2Sigma 1 11.5 f 2	36469.795058247		0.050497525	6
C2Sigma 1 12.5 e 1	36470.265390893		0.050497525	5
C2Sigma 0 17.5 f 2	36482.832583851		0.006403124	6
C2Sigma 0 18.5 e 1	36483.521150263		0.050249378	5
A2Delta 5 12.5 e 2	36491.587822278		0.500500749	2
A2Delta 5 13.5 f 1	36492.339102296		0.500500749	2
A2Delta 4 17.5 f 2	36552.909637953		0.500124984	1
A2Delta 4 18.5 f 1	36553.308279753		0.500124984	1
A2Delta 4 17.5 e 2	36553.314150840		0.500137582	1
A2Delta 4 18.5 e 1	36553.378978749		0.500124984	1
A2Delta 3 22.5 f 1	36582.855548217		0.500099990	2
A2Delta 3 22.5 e 1	36582.922073853		0.500099990	2
C2Sigma 2 0.5 e 1	36772.925937542		0.129097676	3
C2Sigma 2 0.5 f 2	36797.975441355		0.081403858	2
C2Sigma 2 1.5 e 1	36798.069224420		0.050507425	6
C2Sigma 1 12.5 f 2	36806.167321826		0.050497525	5
C2Sigma 1 13.5 e 1	36806.697185347		0.050497525	4
A2Delta 1 28.5 f 2	36827.570070202		0.050497525	3
A2Delta 1 29.5 f 1	36827.811701967		0.500049998	1
A2Delta 1 29.5 e 1	36829.023305345		0.937426669	3
C2Sigma 2 1.5 f 2	36848.411822381		0.064287885	4
C2Sigma 2 2.5 e 1	36848.493218597		0.008717798	6
A2Delta 2 25.5 e 2	36883.539346807		0.050744458	1
A2Delta 2 25.5 f 2	36885.937662377		0.050744458	4
A2Delta 2 26.5 f 1	36886.508478648		0.500074994	1
A2Delta 2 26.5 e 1	36886.534418115		0.050744458	3
A2Delta 0 31.5 f 2	36905.906270137		0.575821709	2
A2Delta 0 32.5 e 1	36906.210335735		0.709951142	1
C2Sigma 2 2.5 f 2	36923.807682818		0.050507425	6
C2Sigma 2 3.5 e 1	36923.931860817		0.050507425	5
A2Delta 4 18.5 f 2	36927.152428095		0.500124984	1
A2Delta 4 18.5 e 2	36927.317712662		0.500124984	1
A2Delta 4 19.5 f 1	36927.319669589		0.500124984	1
A2Delta 4 19.5 e 1	36927.598655862		0.500124984	1
C2Sigma 0 18.5 f 2	36981.689511037		0.050957900	5
C2Sigma 0 19.5 e 1	36982.353700032		0.050784347	4
C2Sigma 2 3.5 f 2	37024.120360674		0.050507425	6
C2Sigma 2 4.5 e 1	37024.256550977		0.050507425	5
A2Delta 3 22.5 f 2	37058.397861226		0.500099990	1
A2Delta 3 22.5 e 2	37058.675003877		0.500099990	1
A2Delta 3 23.5 f 1	37059.000664432		0.500149978	1
A2Delta 3 23.5 e 1	37059.094506876		0.500099990	1
C2Sigma 2 4.5 f 2	37149.200772122		0.050507425	6
C2Sigma 2 5.5 e 1	37149.408586239		0.050507425	6
C2Sigma 1 13.5 f 2	37165.892946747		0.050497525	6
C2Sigma 1 14.5 e 1	37166.370185027		0.050497525	5
C2Sigma 2 5.5 f 2	37298.701503549		0.096364983	6
C2Sigma 2 6.5 e 1	37298.972706747		0.050507425	6
A2Delta 4 19.5 f 2	37313.072731430		0.500124984	1
A2Delta 4 19.5 e 2	37313.115326199		0.500142790	1
A2Delta 4 20.5 e 1	37313.469898687		0.500124984	1
A2Delta 4 20.5 f 1	37313.503414383		0.500124984	1
A2Delta 2 27.5 e 1	37463.808823118		0.500074994	1
C2Sigma 2 6.5 f 2	37472.462241913		0.050507425	5
C2Sigma 2 7.5 e 1	37472.735938550		0.050507425	5
A2Delta 1 29.5 f 2	37492.572472447		0.270792337	3
A2Delta 1 30.5 f 1	37493.043287560		0.500049998	1
A2Delta 1 30.5 e 1	37493.867695299		0.867928805	3
C2Sigma 0 19.5 f 2	37501.993959223		0.050249378	5
C2Sigma 0 20.5 e 1	37502.669657402		0.050249378	5
C2Sigma 1 14.5 f 2	37548.294051856		0.050497525	5
C2Sigma 1 15.5 e 1	37548.824378924		0.050497525	3
A2Delta 0 33.5 f 1	37657.040335735		1.002013285	1
A2Delta 0 32.5 f 2	37657.183507131		1.351009252	2
C2Sigma 2 7.5 f 2	37670.053795479		0.050507425	3
C2Sigma 2 8.5 e 1	37670.367677159		0.050899610	3
A2Delta 4 20.5 f 2	37708.814156347		0.500124984	1
A2Delta 4 20.5 e 2	37708.930327170		0.500124984	1
A2Delta 4 21.5 e 1	37709.203597313		0.500165082	1
A2Delta 4 21.5 f 1	37709.317778210		0.500174969	1
C2Sigma 2 8.5 f 2	37891.057587538		0.050507425	4
C2Sigma 2 9.5 e 1	37891.355410674		0.008717798	5
C2Sigma 1 15.5 f 2	37952.636031566		0.200124961	3
C2Sigma 1 16.5 e 1	37953.185390072		0.200124961	3
A2Delta 3 24.5 e 2	38041.302619971		0.500099990	2
A2Delta 3 24.5 f 2	38041.373727107		0.500099990	1
A2Delta 3 25.5 e 1	38041.681552083		0.500113576	1
A2Delta 3 25.5 f 1	38041.699695062		0.500099990	2
C2Sigma 0 20.5 f 2	38042.970279621		0.050249378	4
C2Sigma 0 21.5 e 1	38043.791139168		0.050249378	3
A2Delta 2 27.5 e 2	38049.447067035		0.500074994	1
A2Delta 2 28.5 f 1	38049.501082677		0.500074994	2
A2Delta 2 28.5 e 1	38049.911773389		0.500074994	1
A2Delta 4 21.5 f 2	38112.599598249		0.500124984	1
A2Delta 4 22.5 e 1	38112.940851136		0.500318643	1
C2Sigma 2 9.5 f 2	38135.036959898		0.050507425	4
C2Sigma 2 10.5 e 1	38135.375661694		0.050688098	3
A2Delta 1 30.5 e 2	38166.753826729		0.500049998	1
A2Delta 1 31.5 f 1	38166.915500000		0.500049998	1
A2Delta 1 31.5 e 1	38167.434933307		0.756033068	2
C2Sigma 1 16.5 f 2	38378.483148452		0.200124961	3
C2Sigma 1 17.5 e 1	38379.014705178		0.200124961	3
C2Sigma 2 10.5 f 2	38401.340881837		0.050507425	3
C2Sigma 2 11.5 e 1	38401.777206361		0.050507425	3
A2Delta 0 33.5 f 2	38418.327400000		0.050249378	2
A2Delta 0 34.5 e 1	38419.028600000		0.050249378	1
A2Delta 0 34.5 f 1	38419.932600000		0.708889977	2
A2Delta 4 22.5 f 2	38521.720213501		0.500196669	1
A2Delta 4 23.5 e 1	38522.012152166		0.500124984	1
A2Delta 3 25.5 f 2	38544.119282204		0.500099990	2
A2Delta 3 26.5 e 1	38544.567576360		0.500099990	2
C2Sigma 0 21.5 f 2	38603.894950541		0.200062490	3
C2Sigma 0 22.5 e 1	38604.620410772		0.050384412	3
A2Delta 2 28.5 e 2	38643.505268161		0.500074994	1
A2Delta 2 29.5 f 1	38643.677875796		0.500074994	1
A2Delta 2 29.5 e 1	38643.818823118		0.500074994	1
C2Sigma 2 11.5 f 2	38689.461521505		0.050744458	3
C2Sigma 2 12.5 e 1	38689.890343258		0.050744458	3
C2Sigma 1 17.5 f 2	38824.920190439		0.200124961	3
C2Sigma 1 18.5 e 1	38825.637665845		0.050893111	4
A2Delta 1 31.5 f 2	38850.063535282		0.500049998	1
A2Delta 1 31.5 e 2	38850.280868942		0.500049998	2
A2Delta 1 32.5 e 1	38850.805056696		0.500049998	1
A2Delta 4 23.5 e 2	38932.660213501		0.500196669	1
A2Delta 4 24.5 f 1	38932.952152166		0.500124984	1
C2Sigma 2 12.5 f 2	38998.485149639		0.500074994	1
C2Sigma 2 13.5 e 1	38999.198104265		0.050744458	2
A2Delta 3 26.5 f 2	39051.494346807		0.500099990	1
A2Delta 3 27.5 e 1	39051.743299424		0.500099990	1
A2Delta 3 27.5 f 1	39052.342733004		0.500099990	1
C2Sigma 0 22.5 f 2	39184.012699269		0.050717186	3
C2Sigma 0 23.5 e 1	39184.747542302		0.050249378	4
A2Delta 0 34.5 e 2	39187.170300000		0.500024999	1
A2Delta 0 34.5 f 2	39187.874100000		0.050249378	1
A2Delta 0 35.5 e 1	39188.412600000		0.050249378	3
A2Delta 2 29.5 e 2	39243.625403199		0.500074994	1
A2Delta 2 30.5 f 1	39243.787076471		0.500074994	1
A2Delta 2 29.5 f 2	39243.838684172		0.500074994	1
A2Delta 2 30.5 e 1	39244.081478749		0.500074994	1
C2Sigma 1 18.5 f 2	39291.428324860		0.100249688	3
C2Sigma 1 19.5 e 1	39291.970168002		0.101211383	4
C2Sigma 2 13.5 f 2	39327.759397818		0.500074994	1
C2Sigma 2 14.5 e 1	39328.502592099		0.500102549	1
C2Sigma 1 19.5 f 2	39776.552328391		0.051202613	4
C2Sigma 1 20.5 e 1	39777.220415665		0.050497525	4
C2Sigma 0 23.5 f 2	39782.341184121		0.050249378	4
C2Sigma 0 24.5 e 1	39783.188501699		0.050249378	5
C2Sigma 2 15.5 f 2	40044.409437394		0.050744458	2
C2Sigma 2 16.5 e 1	40044.854776112		0.051478151	2
C2Sigma 1 20.5 f 2	40279.539472693		0.200124961	2
C2Sigma 1 21.5 e 1	40280.282649360		0.200124961	2
C2Sigma 0 24.5 f 2	40398.075452645		0.079207970	4
C2Sigma 0 25.5 e 1	40398.927236597		0.077830771	4
C2Sigma 2 16.5 f 2	40428.905150840		0.500087594	1
C2Sigma 2 17.5 e 1	40429.071242456		0.500074994	1
C2Sigma 1 21.5 f 2	40799.650977424		0.200304917	1
C2Sigma 1 22.5 e 1	40800.414032200		0.200259956	1
C2Sigma 0 25.5 f 2	41030.191777124		0.050249378	4
C2Sigma 0 26.5 e 1	41031.031224738		0.050249378	3
C2Sigma 1 22.5 f 2	41335.065043651		0.200124961	1
C2Sigma 1 23.5 e 1	41335.690384286		0.200124961	1
C2Sigma 0 26.5 f 2	41677.702998551		0.050249378	2
C2Sigma 0 27.5 e 1	41678.520738989		0.050249378	1
C2Sigma 0 27.5 f 2	42339.475268161		0.050249378	1
C2Sigma 0 28.5 e 1	42340.293287560		0.050249378	1
C2Sigma 0 28.5 f 2	43014.149826729		0.050249378	1
C2Sigma 0 29.5 e 1	43015.000500000		0.050249378	1
C2Sigma 0 29.5 f 2	43700.426959007		0.050249378	1
C2Sigma 0 30.5 e 1	43701.312294019		0.050249378	1
D2Pi 0 1.5 e 1	58999.264718825		0.353270774	1
D2Pi 0 1.5 f 1	58999.800890927		0.130196044	5
D2Pi 0 0.5 f 2	59022.859785751		0.229654436	1
D2Pi 0 0.5 e 2	59023.005491270		0.214816410	1
D2Pi 0 2.5 e 1	59056.546118593		0.773032341	1
D2Pi 0 2.5 f 1	59057.233963611		0.531047079	4
D2Pi 0 1.5 e 2	59071.698534782		0.100371625	1
D2Pi 0 1.5 f 2	59072.824587538		0.457727310	4
D2Pi 0 3.5 e 1	59140.045016239		1.247020048	1
D2Pi 0 3.5 f 1	59140.323874608		0.357469943	4
D2Pi 0 2.5 e 2	59151.670152892		0.303682334	2
D2Pi 0 2.5 f 2	59152.451693227		0.309540385	3
D2Pi 0 4.5 e 1	59248.805754961		2.283010950	1
D2Pi 0 4.5 f 1	59250.525356789		0.680036764	4
D2Pi 0 3.5 e 2	59259.466539116		0.533046902	2
D2Pi 0 3.5 f 2	59259.642295505		0.677136921	2
D2Pi 0 5.5 e 1	59384.522367613		4.143006034	1
D2Pi 0 5.5 f 1	59387.756266599		0.100124922	2
D2Pi 0 4.5 e 2	59394.932196124		0.205821500	1
D2Pi 0 4.5 f 2	59395.595207137		0.529423611	2
D2Pi 0 6.5 f 1	59551.092417167		0.100124922	2
D2Pi 0 5.5 f 2	59558.913157542		0.100124922	1
D2Pi 2 0.5 f 1	64202.000000000		0.100000000	1
D2Pi 2 0.5 f 2	64253.959785751		0.100124922	1
D2Pi 2 2.5 f 1	64287.812427935		0.158978646	2
D2Pi 2 1.5 f 2	64301.339257821		0.743416814	2
D2Pi 2 3.5 f 1	64364.525551633		0.100124922	1
D2Pi 2 2.5 f 2	64366.559785751		0.100124922	1
D2Pi 2 3.5 f 2	64463.263459562		0.100124922	1
D2Pi 2 4.5 f 1	64466.968011408		0.100124922	1
D2Pi 2 4.5 f 2	64588.836683726		0.100124922	1
D2Pi 2 5.5 f 1	64591.211381746		0.100124922	2
D2Pi 2 5.5 e 1	64592.768011408		0.948813174	1
D2Pi 2 4.5 e 2	64598.963459562		0.500024999	1
D2Pi 2 5.5 f 2	64741.206940702		0.527623692	6
D2Pi 2 6.5 f 1	64742.369271820		0.100124922	6
D2Pi 2 6.5 e 1	64742.488935512		1.258009936	5
D2Pi 2 5.5 e 2	64749.155948686		0.856814589	4
D2Pi 2 7.5 e 1	64918.454390184		0.500024999	5
D2Pi 2 6.5 f 2	64918.964464981		0.100124922	6
D2Pi 2 7.5 f 1	64919.353013018		0.867814404	4
D2Pi 2 6.5 e 2	64921.121472022		3.620003453	5
D2Pi 2 8.5 e 1	65118.306294761		0.500024999	5
D2Pi 2 8.5 f 1	65119.070291418		0.500024999	5
D2Pi 2 7.5 f 2	65122.450318736		0.500024999	5
D2Pi 2 7.5 e 2	65123.942592599		1.333009377	4
D2Pi 2 9.5 f 1	65343.403840857		0.500024999	5
D2Pi 2 9.5 e 1	65343.439389351		0.500024999	5
D2Pi 2 8.5 e 2	65347.348205609		0.500024999	4
D2Pi 2 8.5 f 2	65347.925889753		0.947313195	3
D2Pi 2 10.5 f 1	65590.882059536		0.500024999	5
D2Pi 2 10.5 e 1	65590.961209700		0.500024999	5
D2Pi 2 9.5 f 2	65594.324471687		0.500024999	5
D2Pi 2 9.5 e 2	65594.986819083		0.500024999	5
D2Pi 2 11.5 f 1	65863.188400907		1.396018825	4
D2Pi 2 11.5 e 1	65864.399144006		2.500005000	4
D2Pi 2 10.5 f 2	65866.244453178		3.521003550	4
D2Pi 2 10.5 e 2	65867.934060027		2.128005874	4
E2Sigma 2 0.5 e 1	68793.135671322		0.500024999	5
E2Sigma 2 1.5 e 1	68816.282238626		0.500024999	4
E2Sigma 2 0.5 f 2	68816.323292781		0.500024999	2
E2Sigma 2 2.5 e 1	68864.926816969		0.500024999	5
E2Sigma 2 1.5 f 2	68865.767161342		1.000012500	4
E2Sigma 2 2.5 f 2	68938.451771415		0.500024999	5
E2Sigma 2 3.5 e 1	68938.483554837		0.500024999	5
E2Sigma 2 4.5 e 1	69035.334849525		0.500024999	5
E2Sigma 2 3.5 f 2	69035.490138007		0.500024999	6
E2Sigma 2 4.5 f 2	69154.969440663		0.669318676	6
E2Sigma 2 5.5 e 1	69155.243980650		0.703517768	5
E2Sigma 2 6.5 e 1	69300.775845586		1.000012500	3
E2Sigma 2 5.5 f 2	69301.393421162		2.050006098	3
E2Sigma 2 6.5 f 2	69467.188050032		1.000012500	3
E2Sigma 2 7.5 e 1	69470.110277373		1.000012500	5
E2Sigma 2 7.5 f 2	69660.564154338		1.000012500	3
E2Sigma 2 8.5 e 1	69662.660787790		1.000012500	3
E2Sigma 2 8.5 f 2	69872.496854778		2.295005447	2
E2Sigma 2 9.5 e 1	69873.964783905		2.725004587	2
E2Sigma 2 9.5 f 2	70110.939864411		1.000012500	1
E2Sigma 2 10.5 e 1	70112.524689297		1.000012500	1
E2Sigma 2 10.5 f 2	70371.160395796		1.000012500	1
E2Sigma 2 11.5 e 1	70372.554166438		1.000012500	1
E2Sigma 2 11.5 f 2	70651.257124031		1.000012500	1
E2Sigma 2 12.5 e 1	70652.496830715		1.000012500	1
