# Supplementary material for: Analysis of measured high-resolution doublet rovibronic spectra and related line lists of 12CH and 16OH
Source: Phys Chem Chem Phys. 2022 Jul 25;24(32):19287–301. doi: 10.1039/d2cp02240k (PMC9382695; doi:10.1039/d2cp02240k)
Supplement: CP-024-D2CP02240K-s002 [file CP-024-D2CP02240K-s002.txt]

X2Pi 2 0.5 e 0	0.000000000		0.000000000	5
X2Pi 2 0.5 e 1	13.713199996		0.000004243	10
X2Pi 2 0.5 f 0	3277.506646997		0.000005196	6
X2Pi 2 0.5 f 1	3349.192556002		0.000003000	11
X2Pi 1 1.5 f 1	536070.781188447		0.000600007	7
X2Pi 1 1.5 f 2	536073.081862343		0.000600007	5
X2Pi 1 1.5 e 2	536774.759543139		0.000600015	5
X2Pi 1 1.5 e 1	536795.569494899		0.000600000	7
X2Pi 2 1.5 e 1	2006762.629114473		0.200002500	5
X2Pi 2 1.5 e 2	2006812.828110764		0.200002500	5
X2Pi 2 1.5 f 1	2014087.832112569		0.200000000	5
X2Pi 2 1.5 f 2	2014161.247106526		0.200000000	5
X2Pi 1 2.5 f 3	2193034.606419718		0.458258661	2
X2Pi 1 2.5 f 2	2193043.818300026		0.496488671	2
X2Pi 1 2.5 e 3	2197882.446419718		0.608277075	1
X2Pi 1 2.5 e 2	2197913.938300026		0.637574309	1
X2Pi 2 2.5 e 2	4592649.997627018		0.223609034	5
X2Pi 2 2.5 e 3	4592692.999597262		0.223609034	5
X2Pi 2 2.5 f 2	4607406.667668596		0.223629157	4
X2Pi 2 2.5 f 3	4607471.961598018		0.223629157	4
X2Pi 1 3.5 f 4	4718557.556419718		0.447214714	5
X2Pi 1 3.5 f 3	4718571.818300026		0.486313685	4
X2Pi 1 3.5 e 4	4729822.753363978		0.331663987	4
X2Pi 1 3.5 e 3	4729858.835223115		0.571402660	3
X2Pi 2 3.5 e 3	7999837.206833257		0.269260097	4
X2Pi 2 3.5 e 4	7999876.507427173		0.244951016	5
X2Pi 2 3.5 f 3	8024257.391319947		0.244969386	4
X2Pi 2 3.5 f 4	8024319.083363980		0.316229347	5
X2Pi 1 4.5 f 5	8095348.776419718		0.465726314	1
X2Pi 1 4.5 f 4	8095365.912059554		0.468616048	2
X2Pi 1 4.5 e 5	8115282.263363978		0.346411605	1
X2Pi 1 4.5 e 4	8115321.035223115		0.580087062	1
X2Pi 2 4.5 e 4	12238325.346716484		0.292576486	2
X2Pi 2 4.5 e 5	12238362.387427172		0.277310296	1
X2Pi 2 4.5 f 4	12274610.341319947		0.264594029	1
X2Pi 2 4.5 f 5	12274669.613363979		0.331663987	1
