# Supplementary material for: Analysis of measured high-resolution doublet rovibronic spectra and related line lists of 12CH and 16OH
Source: Phys Chem Chem Phys. 2022 Jul 25;24(32):19287–301. doi: 10.1039/d2cp02240k (PMC9382695; doi:10.1039/d2cp02240k)
Supplement: CP-024-D2CP02240K-s003 [file CP-024-D2CP02240K-s003.txt]

701.677 0.010 X2Pi 1 1.5 e 2 X2Pi 1 1.5 f 2 85ZiTu.1
724.788 0.010 X2Pi 1 1.5 e 1 X2Pi 1 1.5 f 1 85ZiTu.2
4847.84 0.400 X2Pi 1 2.5 e 3 X2Pi 1 2.5 f 3 83BrBr.1
4870.12 0.400 X2Pi 1 2.5 e 2 X2Pi 1 2.5 f 2 83BrBr.2
11301.22 0.400 X2Pi 1 3.5 e 3 X2Pi 1 3.5 f 4 83BrBr.3
11287.05 0.300 X2Pi 1 3.5 e 3 X2Pi 1 3.5 f 3 83BrBr.4
11265.21 0.300 X2Pi 1 3.5 e 4 X2Pi 1 3.5 f 4 83BrBr.5
11250.79 1.000 X2Pi 1 3.5 e 4 X2Pi 1 3.5 f 3 83BrBr.6
14713.78 0.40 X2Pi 2 2.5 f 2 X2Pi 2 2.5 e 3 83BrBr.7
14756.81 0.30 X2Pi 2 2.5 f 2 X2Pi 2 2.5 e 2 83BrBr.8
14778.97 0.65 X2Pi 2 2.5 f 3 X2Pi 2 2.5 e 3 83BrBr.9
14821.88 0.30 X2Pi 2 2.5 f 3 X2Pi 2 2.5 e 2 83BrBr.10
24381.57 0.800 X2Pi 2 3.5 f 3 X2Pi 2 3.5 e 4 83BrBr.11
24420.65 0.600 X2Pi 2 3.5 f 3 X2Pi 2 3.5 e 3 83BrBr.12
24442.56 0.200 X2Pi 2 3.5 f 4 X2Pi 2 3.5 e 4 83BrBr.13
24482.10 0.400 X2Pi 2 3.5 f 4 X2Pi 2 3.5 e 3 83BrBr.14
3263.794 0.003 X2Pi 2 0.5 f 0 X2Pi 2 0.5 e 1 73RyElIr.1
3335.481 0.003 X2Pi 2 0.5 f 1 X2Pi 2 0.5 e 1 73RyElIr.2
3349.193 0.003 X2Pi 2 0.5 f 1 X2Pi 2 0.5 e 0 73RyElIr.3
3335.479356 0.000003 X2Pi 2 0.5 f 1 X2Pi 2 0.5 e 1 13TrHeToLe.1
3349.192556 0.000003 X2Pi 2 0.5 f 1 X2Pi 2 0.5 e 0 13TrHeToLe.2
3263.793447 0.000003 X2Pi 2 0.5 f 0 X2Pi 2 0.5 e 1 13TrHeToLe.3
701.677682 0.000006 X2Pi 1 1.5 e 2 X2Pi 1 1.5 f 2 13TrHeToLe.4
724.788315 0.000016 X2Pi 1 1.5 e 1 X2Pi 1 1.5 f 1 13TrHeToLe.5
703.978340 0.000021  X2Pi 1 1.5 e 2 X2Pi 1 1.5 f 1 13TrHeToLe.6
722.487624 0.000016  X2Pi 1 1.5 e 1 X2Pi 1 1.5 f 2 13TrHeToLe.7
536795.5695 0.0006 X2Pi 1 1.5 e 1 X2Pi 2 0.5 e 0 13TrHeHiTa.1
536781.8563 0.0006 X2Pi 1 1.5 e 1 X2Pi 2 0.5 e 1 13TrHeHiTa.2
536761.0463 0.0006 X2Pi 1 1.5 e 2 X2Pi 2 0.5 e 1 13TrHeHiTa.3
532793.2746 0.0006 X2Pi 1 1.5 f 1 X2Pi 2 0.5 f 0 13TrHeHiTa.4
532723.8893 0.0006 X2Pi 1 1.5 f 2 X2Pi 2 0.5 f 1 13TrHeHiTa.5
532721.5886 0.0006 X2Pi 1 1.5 f 1 X2Pi 2 0.5 f 1 13TrHeHiTa.6
7274.78 0.45 X2Pi 2 1.5 f 1 X2Pi 2 1.5 e 2 84BrBr.1
7325.15 0.15 X2Pi 2 1.5 f 1 X2Pi 2 1.5 e 1 84BrBr.2
7348.28 0.15 X2Pi 2 1.5 f 2 X2Pi 2 1.5 e 2 84BrBr.3
7398.38 0.30 X2Pi 2 1.5 f 2 X2Pi 2 1.5 e 1 84BrBr.4
2525528.00 0.10  X2Pi 1 3.5 f 3 X2Pi 1 2.5 f 2 01DaEvBr.1
2525522.95 0.10  X2Pi 1 3.5 f 4 X2Pi 1 2.5 f 3 01DaEvBr.2
3385462.20 0.10  X2Pi 1 4.5 e 4 X2Pi 1 3.5 e 3 01DaEvBr.3
3385459.51 0.10  X2Pi 1 4.5 e 5 X2Pi 1 3.5 e 4 01DaEvBr.4
2010810.46 0.20  X2Pi 2 1.5 f 1 X2Pi 2 0.5 f 0 01DaEvBr.5
2010811.92 0.20  X2Pi 2 1.5 f 2 X2Pi 2 0.5 f 1 01DaEvBr.6
2585887.32 0.10  X2Pi 2 2.5 e 2 X2Pi 2 1.5 e 1 01DaEvBr.7
2585880.22 0.10  X2Pi 2 2.5 e 3 X2Pi 2 1.5 e 2 01DaEvBr.8
3407187.19 0.15  X2Pi 2 3.5 e 3 X2Pi 2 2.5 e 2 01DaEvBr.9
3407183.55 0.10  X2Pi 2 3.5 e 4 X2Pi 2 2.5 e 3 01DaEvBr.10
3416850.70 0.10  X2Pi 2 3.5 f 3 X2Pi 2 2.5 f 2 01DaEvBr.11
3416846.70 0.65  X2Pi 2 3.5 f 4 X2Pi 2 2.5 f 3 01DaEvBr.12
-3416786.59 0.73  X2Pi 2 3.5 f 3 X2Pi 2 2.5 f 3 01DaEvBr.13
4250352.95 0.10  X2Pi 2 4.5 f 4 X2Pi 2 3.5 f 3 01DaEvBr.14
4250350.53 0.10  X2Pi 2 4.5 f 5 X2Pi 2 3.5 f 4 01DaEvBr.15
3294496.33 0.10  X2Pi 2 3.5 f 4 X2Pi 1 3.5 e 4 01DaEvBr.16
3376791.22 0.13  X2Pi 1 4.5 f 5 X2Pi 1 3.5 f 4 01DaEvBr_C.17
3376794.09 0.13  X2Pi 1 4.5 f 4 X2Pi 1 3.5 f 3 01DaEvBr_C.18
3376808.36 0.14  X2Pi 1 4.5 f 4 X2Pi 1 3.5 f 4 01DaEvBr_C.19
4238448.93 0.16  X2Pi 2 4.5 e 4 X2Pi 2 3.5 e 4 01DaEvBr_C.20
4238485.88 0.13  X2Pi 2 4.5 e 5 X2Pi 2 3.5 e 4 01DaEvBr_C.21
4238488.08 0.13  X2Pi 2 4.5 e 4 X2Pi 2 3.5 e 3 01DaEvBr_C.22
532721.333 0.40  X2Pi 1 1.5 f 1 X2Pi 2 0.5 f 1 00Amano.1
532723.926 0.04  X2Pi 1 1.5 f 2 X2Pi 2 0.5 f 1 00Amano.2
532793.909 0.85  X2Pi 1 1.5 f 1 X2Pi 2 0.5 f 0 00Amano.3
536761.145 0.15  X2Pi 1 1.5 e 2 X2Pi 2 0.5 e 1 00Amano.4
536781.945 0.15  X2Pi 1 1.5 e 1 X2Pi 2 0.5 e 1 00Amano.5
536795.678 0.15  X2Pi 1 1.5 e 1 X2Pi 2 0.5 e 0 00Amano.6
3263.795 0.003 X2Pi 2 0.5 f 0 X2Pi 2 0.5 e 1 06CaMoBrTh.1
3335.481 0.002 X2Pi 2 0.5 f 1 X2Pi 2 0.5 e 1 06CaMoBrTh.2
3349.194 0.003 X2Pi 2 0.5 f 1 X2Pi 2 0.5 e 0 06CaMoBrTh.3
7275.004 0.001 X2Pi 2 1.5 f 1 X2Pi 2 1.5 e 2 06CaMoBrTh.4
7325.203 0.001 X2Pi 2 1.5 f 1 X2Pi 2 1.5 e 1 06CaMoBrTh.5
7348.419 0.001 X2Pi 2 1.5 f 2 X2Pi 2 1.5 e 2 06CaMoBrTh.6
7398.618 0.001 X2Pi 2 1.5 f 2 X2Pi 2 1.5 e 1 06CaMoBrTh.7
14756.670 0.003 X2Pi 2 2.5 f 2 X2Pi 2 2.5 e 2 06CaMoBrTh.8
14778.962 0.003 X2Pi 2 2.5 f 3 X2Pi 2 2.5 e 3 06CaMoBrTh.9
