# Supplementary material for: Analysis of measured high-resolution doublet rovibronic spectra and related line lists of 12CH and 16OH
Source: Phys Chem Chem Phys. 2022 Jul 25;24(32):19287–301. doi: 10.1039/d2cp02240k (PMC9382695; doi:10.1039/d2cp02240k)
Supplement: CP-024-D2CP02240K-s004 [file CP-024-D2CP02240K-s004.txt]

-2616.2957  5.000e-03  X2Pi 3 5.5 e 2   X2Pi 2 4.5 e 2   87Bernath.146
-23194.7962  5.000e-03  A2Delta 0 6.5 e 2   X2Pi 0 6.5 f 2   91BeBrOlHa.212
-22963.9887  5.000e-03  A2Delta 2 5.5 e 1   X2Pi 2 6.5 e 1   91BeBrOlHa.422
-23989.1081  5.000e-03  A2Delta 0 25.5 e 1   X2Pi 0 24.5 e 1   95Zachwiej.24
-23183.1394  5.500e-02  A2Delta 0 5.5 f 1   X2Pi 0 5.5 e 1   95Zachwiej.52
-22728.7233  5.500e-02  A2Delta 0 24.5 e 1   X2Pi 0 25.5 e 1   95Zachwiej.119
-22721.0414  5.500e-02  A2Delta 0 25.5 e 1   X2Pi 0 26.5 e 1   95Zachwiej.120
-23189.2092  5.000e-03  A2Delta 1 6.5 f 1   X2Pi 1 6.5 e 1   95Zachwiej.359
-23293.0796  5.000e-03  A2Delta 1 3.5 f 2   X2Pi 1 3.5 e 1   95Zachwiej.424
-23297.1691  5.000e-03  A2Delta 1 3.5 f 2   X2Pi 1 2.5 f 2   95Zachwiej.429
-22760.6937  5.000e-03  A2Delta 3 6.5 e 2   X2Pi 3 7.5 e 2   95Zachwiej.695
-20711.1228  5.000e-03  A2Delta 1 13.5 e 1   X2Pi 2 13.5 f 1   95Zachwiej.878
-20648.6  5.000e-03  A2Delta 2 4.5 f 1   X2Pi 3 4.5 e 1   95Zachwiej.973
-20654.697  5.000e-03  A2Delta 2 5.5 f 1   X2Pi 3 5.5 e 1   95Zachwiej.974
-20669.808  5.000e-03  A2Delta 2 7.5 f 1   X2Pi 3 7.5 e 1   95Zachwiej.975
-20688.691  5.000e-03  A2Delta 2 9.5 f 1   X2Pi 3 9.5 e 1   95Zachwiej.976
-20699.464  5.000e-03  A2Delta 2 10.5 f 1   X2Pi 3 10.5 e 1   95Zachwiej.977
-20724.661  5.000e-03  A2Delta 2 3.5 f 2   X2Pi 3 1.5 f 2   95Zachwiej.994
-20782.351  5.000e-03  A2Delta 2 5.5 f 2   X2Pi 3 3.5 f 2   95Zachwiej.995
-20813.108  5.000e-03  A2Delta 2 6.5 f 2   X2Pi 3 4.5 f 2   95Zachwiej.996
-20724.873  5.000e-03  A2Delta 2 3.5 e 2   X2Pi 3 1.5 e 2   95Zachwiej.997
-20783.078  5.000e-03  A2Delta 2 5.5 e 2   X2Pi 3 3.5 e 2   95Zachwiej.998
-20814.177  5.000e-03  A2Delta 2 6.5 e 2   X2Pi 3 4.5 e 2   95Zachwiej.999
-20647.854  5.000e-03  A2Delta 2 2.5 e 2   X2Pi 3 2.5 f 2   95Zachwiej.1000
-20651.471  5.000e-03  A2Delta 2 3.5 e 2   X2Pi 3 3.5 f 2   95Zachwiej.1001
-20656.393  5.000e-03  A2Delta 2 4.5 e 2   X2Pi 3 4.5 f 2   95Zachwiej.1002
-20677.838  5.000e-03  A2Delta 2 7.5 e 2   X2Pi 3 7.5 f 2   95Zachwiej.1003
-20648.25  5.000e-03  A2Delta 2 2.5 f 2   X2Pi 3 2.5 e 2   95Zachwiej.1004
-20652.177  5.000e-03  A2Delta 2 3.5 f 2   X2Pi 3 3.5 e 2   95Zachwiej.1005
-20657.515  5.000e-03  A2Delta 2 4.5 f 2   X2Pi 3 4.5 e 2   95Zachwiej.1006
-20664.038  5.000e-03  A2Delta 2 5.5 f 2   X2Pi 3 5.5 e 2   95Zachwiej.1007
-20546.609  5.000e-03  A2Delta 2 2.5 f 2   X2Pi 3 3.5 f 2   95Zachwiej.1008
-20525.508  5.000e-03  A2Delta 2 3.5 f 2   X2Pi 3 4.5 f 2   95Zachwiej.1009
-20505.834  5.000e-03  A2Delta 2 4.5 f 2   X2Pi 3 5.5 f 2   95Zachwiej.1010
-20487.441  5.000e-03  A2Delta 2 5.5 f 2   X2Pi 3 6.5 f 2   95Zachwiej.1011
-20439.739  5.000e-03  A2Delta 2 8.5 f 2   X2Pi 3 9.5 f 2   95Zachwiej.1012
-20547.246  5.000e-03  A2Delta 2 2.5 e 2   X2Pi 3 3.5 e 2   95Zachwiej.1013
-20526.644  5.000e-03  A2Delta 2 3.5 e 2   X2Pi 3 4.5 e 2   95Zachwiej.1014
-20507.312  5.000e-03  A2Delta 2 4.5 e 2   X2Pi 3 5.5 e 2   95Zachwiej.1015
-22735.7202  1.415e-01  A2Delta 0 22.5 f 2   X2Pi 0 23.5 f 2   95Zachwiej.297
-22754.383  6.833e-02  A2Delta 0 22.5 e 2   X2Pi 0 23.5 e 2   95Zachwiej.319
-22747.4436  7.571e-02  A2Delta 0 23.5 e 2   X2Pi 0 24.5 e 2   95Zachwiej.320
-20445.6461  1.000e-02  A2Delta 1 1.5 e 1   X2Pi 2 2.5 e 2   95Zachwiej.900
-20445.1399  5.000e-03  A2Delta 1 1.5 f 1   X2Pi 2 2.5 f 2   95Zachwiej.901
-23016.4087  1.320e-02  A2Delta 0 4.5 f 2   X2Pi 0 5.5 f 2   84BrBr.79
-25819.812  5.000e-03  B2Sigma 0 7.5 f 1   X2Pi 0 6.5 f 1   91Para.6
-25822.136  5.000e-03  B2Sigma 0 6.5 e 2   X2Pi 0 5.5 e 2   91Para.16
-25823.342  5.000e-03  B2Sigma 0 7.5 e 2   X2Pi 0 6.5 e 2   91Para.17
-25540.405  5.000e-03  B2Sigma 0 10.5 f 1   X2Pi 0 10.5 e 1   91Para.30
-25491.884  5.000e-03  B2Sigma 0 11.5 f 1   X2Pi 0 11.5 e 1   91Para.31
-25399.806  5.000e-03  B2Sigma 0 7.5 f 1   X2Pi 0 8.5 f 1   91Para.50
-25401.594  5.000e-03  B2Sigma 0 6.5 e 2   X2Pi 0 7.5 e 2   91Para.58
-25348.376  5.000e-03  B2Sigma 0 7.5 e 2   X2Pi 0 8.5 e 2   91Para.59
-25401.0255  1.000e-02  B2Sigma 0 13.5 f 1   X2Pi 0 13.5 e 1   96KePaRyZa.38
-22969.2269  1.000e-02  B2Sigma 0 2.5 e 2   X2Pi 1 2.5 f 2   96KePaRyZa.105
-24835.9321  1.000e-02  B2Sigma 1 4.5 e 2   X2Pi 1 3.5 e 2   96KePaRyZa.202
-31777.2704  6.000e-03  C2Sigma 0 0.5 e 1   X2Pi 0 0.5 f 2   86UbMeTeDy.1
-31805.8329  5.000e-03  C2Sigma 0 0.5 f 2   X2Pi 0 0.5 e 2   86UbMeTeDy.2
-31805.9006  8.000e-03  C2Sigma 0 1.5 e 1   X2Pi 0 0.5 e 2   86UbMeTeDy.3
-31529.57  2.000e-01  C2Sigma 1 4.5 e 1   X2Pi 1 5.5 e 1   99LiKuHsLe.5
-31294.22  2.000e-01  C2Sigma 1 12.5 e 1   X2Pi 1 13.5 e 1   99LiKuHsLe.13
-31263.13  2.000e-01  C2Sigma 1 13.5 e 1   X2Pi 1 14.5 e 1   99LiKuHsLe.14
-31231.38  2.000e-01  C2Sigma 1 14.5 e 1   X2Pi 1 15.5 e 1   99LiKuHsLe.15
-31199.22  2.000e-01  C2Sigma 1 15.5 e 1   X2Pi 1 16.5 e 1   99LiKuHsLe.16
-31059.37  2.000e-01  C2Sigma 1 18.5 f 2   X2Pi 1 19.5 f 2   99LiKuHsLe.41
-31672.83  2.000e-01  C2Sigma 1 1.5 f 2   X2Pi 1 1.5 e 2   99LiKuHsLe.63
-32005.29  2.000e-01  C2Sigma 1 15.5 e 1   X2Pi 1 14.5 e 1   99LiKuHsLe.95
-31800.5  2.000e-01  C2Sigma 0 12.5 e 1   X2Pi 0 12.5 f 1   32Heimer.12
-31802.2  2.000e-01  C2Sigma 0 14.5 e 1   X2Pi 0 14.5 f 1   32Heimer.14
-31802.95  2.000e-01  C2Sigma 0 16.5 e 1   X2Pi 0 16.5 f 1   32Heimer.16
-31795.1  2.000e-01  C2Sigma 0 21.5 e 1   X2Pi 0 21.5 f 1   32Heimer.21
-31790.93  2.000e-01  C2Sigma 0 22.5 e 1   X2Pi 0 22.5 f 1   32Heimer.22
-31749.88  2.000e-01  C2Sigma 0 27.5 e 1   X2Pi 0 27.5 f 1   32Heimer.27
-31801.75  2.000e-01  C2Sigma 0 12.5 f 2   X2Pi 0 12.5 e 2   32Heimer.39
-31802.35  2.000e-01  C2Sigma 0 13.5 f 2   X2Pi 0 13.5 e 2   32Heimer.40
-31786.06  2.000e-01  C2Sigma 0 22.5 f 2   X2Pi 0 22.5 e 2   32Heimer.49
-31749.32  2.000e-01  C2Sigma 0 26.5 f 2   X2Pi 0 26.5 e 2   32Heimer.53
-32045.49  2.000e-01  C2Sigma 0 9.5 e 1   X2Pi 0 8.5 e 1   32Heimer.61
-32126.56  2.000e-01  C2Sigma 0 12.5 e 1   X2Pi 0 11.5 e 1   32Heimer.64
-32177.15  2.000e-01  C2Sigma 0 14.5 e 1   X2Pi 0 13.5 e 1   32Heimer.66
-32201.35  2.000e-01  C2Sigma 0 15.5 e 1   X2Pi 0 14.5 e 1   32Heimer.67
-32224.58  2.000e-01  C2Sigma 0 16.5 e 1   X2Pi 0 15.5 e 1   32Heimer.68
-32377.11  2.000e-01  C2Sigma 0 25.5 e 1   X2Pi 0 24.5 e 1   32Heimer.77
-32384.23  2.000e-01  C2Sigma 0 26.5 e 1   X2Pi 0 25.5 e 1   32Heimer.78
-32388.47  2.000e-01  C2Sigma 0 27.5 e 1   X2Pi 0 26.5 e 1   32Heimer.79
-31880.74  2.000e-01  C2Sigma 0 2.5 f 2   X2Pi 0 1.5 f 2   32Heimer.80
-31412.94  2.000e-01  C2Sigma 0 13.5 e 1   X2Pi 0 14.5 e 1   32Heimer.118
-31387.76  2.000e-01  C2Sigma 0 14.5 e 1   X2Pi 0 15.5 e 1   32Heimer.119
-31363  2.000e-01  C2Sigma 0 15.5 e 1   X2Pi 0 16.5 e 1   32Heimer.120
-31050.36  2.000e-01  C2Sigma 0 27.5 e 1   X2Pi 0 28.5 e 1   32Heimer.132
-31489.89  2.000e-01  C2Sigma 0 9.5 f 2   X2Pi 0 10.5 f 2   32Heimer.142
-31362.71  2.000e-01  C2Sigma 0 14.5 f 2   X2Pi 0 15.5 f 2   32Heimer.147
-31049  2.000e-01  C2Sigma 0 26.5 f 2   X2Pi 0 27.5 f 2   32Heimer.159
-31413.246  4.000e-02  C2Sigma 0 13.5 e 1   X2Pi 0 14.5 e 1   97BeKeRy.11
-31413.129  4.000e-02  C2Sigma 0 12.5 f 2   X2Pi 0 13.5 f 2   97BeKeRy.21
-31798.484  4.000e-02  C2Sigma 0 10.5 e 1   X2Pi 0 10.5 f 1   97BeKeRy.24
-31802.569  4.000e-02  C2Sigma 0 14.5 e 1   X2Pi 0 14.5 f 1   97BeKeRy.26
-32151.905  4.000e-02  C2Sigma 0 13.5 e 1   X2Pi 0 12.5 e 1   97BeKeRy.38
-32177.631  4.000e-02  C2Sigma 0 14.5 e 1   X2Pi 0 13.5 e 1   97BeKeRy.39
-31991.377  4.000e-02  C2Sigma 0 6.5 f 2   X2Pi 0 5.5 f 2   97BeKeRy.45
-32126.648  4.000e-02  C2Sigma 0 11.5 f 2   X2Pi 0 10.5 f 2   97BeKeRy.50
-32202.221  4.000e-02  C2Sigma 0 14.5 f 2   X2Pi 0 13.5 f 2   97BeKeRy.53
-31709.104  4.000e-02  C2Sigma 0 2.5 e 1   X2Pi 0 2.5 f 2   97BeKeRy.57
-31795.861  4.000e-02  C2Sigma 0 2.5 e 1   X2Pi 0 1.5 e 2   97BeKeRy.59
-31844.976  4.000e-02  C2Sigma 0 1.5 f 2   X2Pi 0 1.5 e 1   97BeKeRy.60
-31107.892  1.463e-01  C2Sigma 0 24.5 f 2   X2Pi 0 25.5 f 2   19MeLiUb.29
-24475.9  1.000e-01  B2Sigma 0 19.5 f 1   X2Pi 0 20.5 f 1   98KuHsHuLe.12
-24476.4  1.000e-01  B2Sigma 0 18.5 e 2   X2Pi 0 19.5 e 2   98KuHsHuLe.24
-24986.3  2.000e-01  B2Sigma 0 18.5 e 2   X2Pi 0 18.5 f 2   98KuHsHuLe.40
-25498.18  6.545e-01  B2Sigma 0 19.5 f 1   X2Pi 0 18.5 f 1   98KuHsHuLe.51
-25422.5  1.000e-01  B2Sigma 0 20.5 f 1   X2Pi 0 19.5 f 1   98KuHsHuLe.52
-25332.3  1.000e-01  B2Sigma 0 21.5 f 1   X2Pi 0 20.5 f 1   98KuHsHuLe.53
-25499.07  2.000e-01  B2Sigma 0 18.5 e 2   X2Pi 0 17.5 e 2   98KuHsHuLe.63
-25422.5  1.000e-01  B2Sigma 0 19.5 e 2   X2Pi 0 18.5 e 2   98KuHsHuLe.64
-25332.3  1.000e-01  B2Sigma 0 20.5 e 2   X2Pi 0 19.5 e 2   98KuHsHuLe.65
-27110.2  2.000e-01  B2Sigma 1 6.5 e 2   X2Pi 0 7.5 e 2   98KuHsHuLe.77
-26742.74  2.000e-01  B2Sigma 1 10.5 e 2   X2Pi 0 11.5 e 2   98KuHsHuLe.81
-27066.68  2.000e-01  B2Sigma 1 11.5 f 1   X2Pi 0 11.5 e 1   98KuHsHuLe.88
-27217.8  5.313e-01  B2Sigma 1 8.5 e 2   X2Pi 0 8.5 f 2   98KuHsHuLe.93
-27310.9  1.000e-01  B2Sigma 1 12.5 f 1   X2Pi 0 11.5 f 1   98KuHsHuLe.102
-27235.2  1.000e-01  B2Sigma 1 13.5 f 1   X2Pi 0 12.5 f 1   98KuHsHuLe.103
-27548.2  2.000e-01  B2Sigma 1 5.5 e 2   X2Pi 0 4.5 e 2   98KuHsHuLe.104
-27311.3  1.000e-01  B2Sigma 1 11.5 e 2   X2Pi 0 10.5 e 2   98KuHsHuLe.110
-27235.2  1.000e-01  B2Sigma 1 12.5 e 2   X2Pi 0 11.5 e 2   98KuHsHuLe.111
-68876  1.259e+00  E2Sigma 2 6.5 f 2   X2Pi 0 5.5 f 2   87ChPaChCo.33
-68736.2  1.078e+00  E2Sigma 2 0.5 f 2   X2Pi 0 1.5 f 2   87ChPaChCo.54
-68457.1  4.654e+00  E2Sigma 2 6.5 f 2   X2Pi 0 7.5 f 2   87ChPaChCo.59
-64105.3  3.023e+00  D2Pi 2 7.5 e 2   X2Pi 0 7.5 f 2   87ChPaChCo.107
-63957.6  3.188e+00  D2Pi 2 5.5 e 2   X2Pi 0 6.5 e 2   87ChPaChCo.116
-64080.6  4.053e+00  D2Pi 2 8.5 f 2   X2Pi 0 8.5 e 2   87ChPaChCo.144
-63903.6  1.745e+00  D2Pi 2 7.5 f 1   X2Pi 0 8.5 f 1   87ChPaChCo.147
-23228.102  1.269e-01  A2Delta 0 2.5 e 1   X2Pi 0 1.5 e 1   90BeKePaRy.1
-23322.708  1.288e-01  A2Delta 0 20.5 e 1   X2Pi 0 20.5 f 1   90BeKePaRy.82
-23191.382  1.556e-01  A2Delta 0 6.5 e 1   X2Pi 0 5.5 e 2   90BeKePaRy.97
-23194.552  1.223e-01  A2Delta 0 7.5 f 1   X2Pi 0 6.5 f 2   90BeKePaRy.103
-23220.591  7.434e-02  A2Delta 0 11.5 f 1   X2Pi 0 10.5 f 2   90BeKePaRy.107
-23041.718  2.063e-01  A2Delta 0 4.5 f 1   X2Pi 0 4.5 e 2   90BeKePaRy.110
-23040.247  1.095e-01  A2Delta 0 4.5 e 1   X2Pi 0 4.5 f 2   90BeKePaRy.113
-23183.49  1.980e-01  A2Delta 0 4.5 e 2   X2Pi 0 5.5 e 1   90BeKePaRy.138
-23193.046  1.413e-01  A2Delta 0 6.5 e 2   X2Pi 0 7.5 e 1   90BeKePaRy.140
-23322.407  1.510e-01  A2Delta 0 19.5 f 2   X2Pi 0 19.5 e 2   90BeKePaRy.224
-23334.621  2.242e-01  A2Delta 0 20.5 f 2   X2Pi 0 20.5 e 2   90BeKePaRy.225
-23359.045  2.272e-01  A2Delta 0 22.5 f 2   X2Pi 0 22.5 e 2   90BeKePaRy.227
-23645.513  9.653e-02  A2Delta 1 16.5 e 1   X2Pi 1 15.5 e 1   90BeKePaRy.248
-23179.285  1.245e-01  A2Delta 1 2.5 f 1   X2Pi 1 2.5 e 1   90BeKePaRy.268
-23230.715  1.700e-01  A2Delta 1 16.5 f 1   X2Pi 1 16.5 e 1   90BeKePaRy.282
-23185.851  9.527e-02  A2Delta 1 3.5 e 1   X2Pi 1 2.5 e 2   90BeKePaRy.311
-23263.944  1.720e-01  A2Delta 1 2.5 f 2   X2Pi 1 2.5 e 1   90BeKePaRy.330
-23180.893  1.667e-01  A2Delta 1 1.5 f 2   X2Pi 1 2.5 f 1   90BeKePaRy.333
-23187.66  2.022e-01  A2Delta 1 4.5 f 2   X2Pi 1 5.5 f 1   90BeKePaRy.336
-23182.579  9.169e-02  A2Delta 1 2.5 e 2   X2Pi 1 3.5 e 1   90BeKePaRy.338
-23184.326  1.924e-01  A2Delta 1 3.5 e 2   X2Pi 1 4.5 e 1   90BeKePaRy.339
-23589.228  2.120e-01  A2Delta 1 13.5 f 2   X2Pi 1 12.5 f 2   90BeKePaRy.353
-23672.764  1.942e-01  A2Delta 1 16.5 f 2   X2Pi 1 15.5 f 2   90BeKePaRy.356
-23297.41  2.045e-01  A2Delta 1 3.5 e 2   X2Pi 1 2.5 e 2   90BeKePaRy.359
-23566.532  3.004e-01  A2Delta 1 12.5 e 2   X2Pi 1 11.5 e 2   90BeKePaRy.368
-23235.161  3.071e-01  A2Delta 1 16.5 e 2   X2Pi 1 16.5 f 2   90BeKePaRy.389
-23186.915  1.052e-01  A2Delta 1 1.5 f 2   X2Pi 1 1.5 e 2   90BeKePaRy.390
-23200.205  2.280e-01  A2Delta 1 7.5 f 2   X2Pi 1 7.5 e 2   90BeKePaRy.396
-23328.622  1.615e-01  A2Delta 2 8.5 e 1   X2Pi 2 7.5 e 1   90BeKePaRy.416
-23378.283  7.237e-02  A2Delta 2 10.5 e 1   X2Pi 2 9.5 e 1   90BeKePaRy.418
-23447.882  5.000e-02  A2Delta 2 13.5 e 1   X2Pi 2 12.5 e 1   90BeKePaRy.421
-23224.556  1.444e-01  A2Delta 2 4.5 f 1   X2Pi 2 3.5 f 1   90BeKePaRy.425
-23356.008  1.487e-01  A2Delta 2 9.5 f 1   X2Pi 2 8.5 f 1   90BeKePaRy.430
-23405.685  2.044e-01  A2Delta 2 11.5 f 1   X2Pi 2 10.5 f 1   90BeKePaRy.432
-23118.247  8.057e-02  A2Delta 2 2.5 f 1   X2Pi 2 2.5 e 1   90BeKePaRy.435
-23118.247  1.055e-01  A2Delta 2 2.5 e 1   X2Pi 2 2.5 f 1   90BeKePaRy.448
-23123.79  5.000e-02  A2Delta 2 13.5 e 1   X2Pi 2 13.5 f 1   90BeKePaRy.459
-23040.242  1.377e-01  A2Delta 2 2.5 f 1   X2Pi 2 3.5 f 1   90BeKePaRy.464
-23198.718  1.871e-01  A2Delta 2 2.5 e 2   X2Pi 2 2.5 f 1   90BeKePaRy.483
-23225.591  1.497e-01  A2Delta 2 3.5 e 2   X2Pi 2 3.5 f 1   90BeKePaRy.484
-23252.021  1.338e-01  A2Delta 2 4.5 e 2   X2Pi 2 4.5 f 1   90BeKePaRy.485
-23353.766  1.451e-01  A2Delta 2 8.5 f 2   X2Pi 2 8.5 e 1   90BeKePaRy.490
-23120.793  2.275e-01  A2Delta 2 2.5 f 2   X2Pi 2 3.5 f 1   90BeKePaRy.492
-23123.116  1.151e-01  A2Delta 2 6.5 f 2   X2Pi 2 7.5 f 1   90BeKePaRy.496
-23120.384  1.634e-01  A2Delta 2 2.5 e 2   X2Pi 2 3.5 e 1   90BeKePaRy.500
-23120.793  2.132e-01  A2Delta 2 3.5 e 2   X2Pi 2 4.5 e 1   90BeKePaRy.501
-23121.271  8.332e-02  A2Delta 2 5.5 e 2   X2Pi 2 6.5 e 1   90BeKePaRy.503
-23186.811  5.000e-02  A2Delta 2 1.5 f 2   X2Pi 2 0.5 f 2   90BeKePaRy.504
-23204.168  1.322e-01  A2Delta 2 2.5 f 2   X2Pi 2 1.5 f 2   90BeKePaRy.505
-23330.489  1.406e-01  A2Delta 2 7.5 f 2   X2Pi 2 6.5 f 2   90BeKePaRy.510
-23354.923  1.927e-01  A2Delta 2 8.5 f 2   X2Pi 2 7.5 f 2   90BeKePaRy.511
-23403.032  1.310e-01  A2Delta 2 10.5 f 2   X2Pi 2 9.5 f 2   90BeKePaRy.513
-23186.811  5.000e-02  A2Delta 2 1.5 e 2   X2Pi 2 0.5 e 2   90BeKePaRy.518
-23204.168  1.171e-01  A2Delta 2 2.5 e 2   X2Pi 2 1.5 e 2   90BeKePaRy.519
-23229.226  1.188e-01  A2Delta 2 3.5 e 2   X2Pi 2 2.5 e 2   90BeKePaRy.520
-23332.314  9.294e-02  A2Delta 2 7.5 e 2   X2Pi 2 6.5 e 2   90BeKePaRy.524
-23125.614  1.840e-01  A2Delta 2 1.5 e 2   X2Pi 2 1.5 f 2   90BeKePaRy.530
-23122.142  2.270e-01  A2Delta 2 8.5 e 2   X2Pi 2 8.5 f 2   90BeKePaRy.537
-23045.505  1.236e-01  A2Delta 2 1.5 f 2   X2Pi 2 2.5 f 2   90BeKePaRy.557
-63902  5.000e+00  D2Pi 2 8.5 e 2   X2Pi 0 9.5 e 2   85ChChCo.12
-63902  5.000e+00  D2Pi 2 8.5 f 2   X2Pi 0 9.5 f 2   85ChChCo.26
-24176.22  5.000e-01  A2Delta 0 34.5 e 1   X2Pi 0 33.50 e 1   14MaPlVaCo.9
-24180.89  5.000e-01  A2Delta 0 35.5 e 1   X2Pi 0 34.50 e 1   14MaPlVaCo.10
-22664.79  5.000e-01  A2Delta 0 32.5 e 1   X2Pi 0 33.50 e 1   14MaPlVaCo.19
-22653.45  5.000e-01  A2Delta 0 33.5 e 1   X2Pi 0 34.50 e 1   14MaPlVaCo.20
-24179.32  5.000e-01  A2Delta 0 34.5 f 2   X2Pi 0 33.5 f 2   14MaPlVaCo.30
-24138.39  5.000e-01  A2Delta 0 29.5 e 2   X2Pi 0 28.5 e 2   14MaPlVaCo.31
-24158.81  5.000e-01  A2Delta 0 30.5 e 2   X2Pi 0 29.5 e 2   14MaPlVaCo.32
-24191.43  5.000e-01  A2Delta 0 32.5 e 2   X2Pi 0 31.5 e 2   14MaPlVaCo.33
-24202.96  5.000e-01  A2Delta 0 33.5 e 2   X2Pi 0 32.5 e 2   14MaPlVaCo.34
-23398.75  5.000e-01  A2Delta 0 28.5 e 2   X2Pi 0 28.5 f 2   14MaPlVaCo.36
-23430.89  5.000e-01  A2Delta 0 29.5 f 2   X2Pi 0 29.5 e 2   14MaPlVaCo.37
-23437.7  5.000e-01  A2Delta 0 34.5 f 2   X2Pi 0 34.5 e 2   14MaPlVaCo.39
-22708.2  5.000e-01  A2Delta 0 29.5 f 2   X2Pi 0 30.5 f 2   14MaPlVaCo.40
-22700.46  5.000e-01  A2Delta 0 30.5 f 2   X2Pi 0 31.5 f 2   14MaPlVaCo.41
-22705  5.000e-01  A2Delta 0 26.5 e 2   X2Pi 0 27.5 e 2   14MaPlVaCo.43
-22689.95  5.000e-01  A2Delta 0 28.5 e 2   X2Pi 0 29.5 e 2   14MaPlVaCo.45
-22681.82  5.000e-01  A2Delta 0 29.5 e 2   X2Pi 0 30.5 e 2   14MaPlVaCo.46
-22672.97  5.000e-01  A2Delta 0 30.5 e 2   X2Pi 0 31.5 e 2   14MaPlVaCo.47
-22652.01  5.000e-01  A2Delta 0 32.5 e 2   X2Pi 0 33.5 e 2   14MaPlVaCo.48
-22639.13  5.000e-01  A2Delta 0 33.5 e 2   X2Pi 0 34.5 e 2   14MaPlVaCo.49
-23895.21  5.000e-01  A2Delta 1 32.5 f 1   X2Pi 1 31.5 f 1   14MaPlVaCo.59
-23165.29  5.000e-01  A2Delta 1 32.5 f 1   X2Pi 1 32.5 e 1   14MaPlVaCo.69
-23771.69  5.000e-01  A2Delta 1 20.5 f 2   X2Pi 1 19.5 f 2   14MaPlVaCo.85
-23793.24  5.000e-01  A2Delta 1 21.5 f 2   X2Pi 1 20.5 f 2   14MaPlVaCo.86
-23813.02  5.000e-01  A2Delta 1 22.5 f 2   X2Pi 1 21.5 f 2   14MaPlVaCo.87
-23847.27  5.000e-01  A2Delta 1 24.5 f 2   X2Pi 1 23.5 f 2   14MaPlVaCo.89
-23860.82  5.000e-01  A2Delta 1 25.5 f 2   X2Pi 1 24.5 f 2   14MaPlVaCo.90
-23785.15  5.000e-01  A2Delta 1 20.5 e 2   X2Pi 1 19.5 e 2   14MaPlVaCo.94
-23848.18  5.000e-01  A2Delta 1 23.5 e 2   X2Pi 1 22.5 e 2   14MaPlVaCo.97
-23901.15  5.000e-01  A2Delta 1 27.5 e 2   X2Pi 1 26.5 e 2   14MaPlVaCo.99
-22752.95  5.000e-01  A2Delta 1 18.5 f 2   X2Pi 1 19.5 f 2   14MaPlVaCo.105
-22736.65  5.000e-01  A2Delta 1 19.5 f 2   X2Pi 1 20.5 f 2   14MaPlVaCo.106
-22720.01  5.000e-01  A2Delta 1 20.5 f 2   X2Pi 1 21.5 f 2   14MaPlVaCo.107
-22703.5  5.000e-01  A2Delta 1 21.5 f 2   X2Pi 1 22.5 f 2   14MaPlVaCo.108
-22686.6  5.000e-01  A2Delta 1 22.5 f 2   X2Pi 1 23.5 f 2   14MaPlVaCo.109
-22649.9  5.000e-01  A2Delta 1 24.5 f 2   X2Pi 1 25.5 f 2   14MaPlVaCo.110
-22631.7  5.000e-01  A2Delta 1 25.5 f 2   X2Pi 1 26.5 f 2   14MaPlVaCo.111
-22704.33  5.000e-01  A2Delta 1 20.5 e 2   X2Pi 1 21.5 e 2   14MaPlVaCo.114
-22650.93  5.000e-01  A2Delta 1 23.5 e 2   X2Pi 1 24.5 e 2   14MaPlVaCo.115
-22565.96  5.000e-01  A2Delta 1 27.5 e 2   X2Pi 1 28.5 e 2   14MaPlVaCo.117
-23574.99  5.000e-01  A2Delta 2 27.5 f 1   X2Pi 2 26.5 f 1   14MaPlVaCo.127
-22350.69  5.000e-01  A2Delta 2 27.5 f 1   X2Pi 2 28.5 f 1   14MaPlVaCo.183
-23583.61  5.000e-01  A2Delta 2 23.5 f 2   X2Pi 2 22.5 f 2   14MaPlVaCo.195
-23556.27  5.000e-01  A2Delta 2 26.5 f 2   X2Pi 2 25.5 f 2   14MaPlVaCo.197
-23574.99  5.000e-01  A2Delta 2 26.5 e 2   X2Pi 2 25.5 e 2   14MaPlVaCo.207
-23555.88  5.000e-01  A2Delta 2 27.5 e 2   X2Pi 2 26.5 e 2   14MaPlVaCo.208
-23059.28  5.000e-01  A2Delta 2 21.5 e 2   X2Pi 2 21.5 f 2   14MaPlVaCo.217
-23004.68  5.000e-01  A2Delta 2 24.5 e 2   X2Pi 2 24.5 f 2   14MaPlVaCo.218
-23114.57  5.000e-01  A2Delta 2 16.5 f 2   X2Pi 2 16.5 e 2   14MaPlVaCo.220
-23109.49  5.000e-01  A2Delta 2 17.5 f 2   X2Pi 2 17.5 e 2   14MaPlVaCo.221
-23095.66  5.000e-01  A2Delta 2 19.5 f 2   X2Pi 2 19.5 e 2   14MaPlVaCo.223
-23023.01  5.000e-01  A2Delta 2 24.5 f 2   X2Pi 2 24.5 e 2   14MaPlVaCo.227
-22796.27  5.000e-01  A2Delta 2 11.5 f 2   X2Pi 2 12.5 f 2   14MaPlVaCo.229
-22723.58  5.000e-01  A2Delta 2 14.5 f 2   X2Pi 2 15.5 f 2   14MaPlVaCo.230
-22699.07  5.000e-01  A2Delta 2 15.5 f 2   X2Pi 2 16.5 f 2   14MaPlVaCo.231
-22673.53  5.000e-01  A2Delta 2 16.5 f 2   X2Pi 2 17.5 f 2   14MaPlVaCo.232
-22648.31  5.000e-01  A2Delta 2 17.5 f 2   X2Pi 2 18.5 f 2   14MaPlVaCo.233
-22621.92  5.000e-01  A2Delta 2 18.5 f 2   X2Pi 2 19.5 f 2   14MaPlVaCo.234
-22594.57  5.000e-01  A2Delta 2 19.5 f 2   X2Pi 2 20.5 f 2   14MaPlVaCo.235
-22503.99  5.000e-01  A2Delta 2 22.5 f 2   X2Pi 2 23.5 f 2   14MaPlVaCo.236
-22469.89  5.000e-01  A2Delta 2 23.5 f 2   X2Pi 2 24.5 f 2   14MaPlVaCo.237
-22433.24  5.000e-01  A2Delta 2 24.5 f 2   X2Pi 2 25.5 f 2   14MaPlVaCo.238
-22393.04  5.000e-01  A2Delta 2 25.5 f 2   X2Pi 2 26.5 f 2   14MaPlVaCo.239
-22350.69  5.000e-01  A2Delta 2 26.5 f 2   X2Pi 2 27.5 f 2   14MaPlVaCo.240
-22789.98  5.000e-01  A2Delta 2 11.5 e 2   X2Pi 2 12.5 e 2   14MaPlVaCo.244
-22714.95  5.000e-01  A2Delta 2 14.5 e 2   X2Pi 2 15.5 e 2   14MaPlVaCo.245
-22689.33  5.000e-01  A2Delta 2 15.5 e 2   X2Pi 2 16.5 e 2   14MaPlVaCo.246
-22663.25  5.000e-01  A2Delta 2 16.5 e 2   X2Pi 2 17.5 e 2   14MaPlVaCo.247
-22636.52  5.000e-01  A2Delta 2 17.5 e 2   X2Pi 2 18.5 e 2   14MaPlVaCo.248
-22550.79  5.000e-01  A2Delta 2 20.5 e 2   X2Pi 2 21.5 e 2   14MaPlVaCo.250
-22519.7  5.000e-01  A2Delta 2 21.5 e 2   X2Pi 2 22.5 e 2   14MaPlVaCo.251
-22413.72  5.000e-01  A2Delta 2 24.5 e 2   X2Pi 2 25.5 e 2   14MaPlVaCo.253
-22327.83  5.000e-01  A2Delta 2 26.5 e 2   X2Pi 2 27.5 e 2   14MaPlVaCo.254
-22278.17  5.000e-01  A2Delta 2 27.5 e 2   X2Pi 2 28.5 e 2   14MaPlVaCo.255
-22900.34  5.000e-01  A2Delta 3 13.5 e 2   X2Pi 3 13.5 f 2   14MaPlVaCo.296
-22853.02  5.000e-01  A2Delta 3 16.5 e 2   X2Pi 3 16.5 f 2   14MaPlVaCo.298
-22751.24  5.000e-01  A2Delta 3 20.5 e 2   X2Pi 3 20.5 f 2   14MaPlVaCo.301
-22715.88  5.000e-01  A2Delta 3 21.5 e 2   X2Pi 3 21.5 f 2   14MaPlVaCo.302
-22842.73  5.000e-01  A2Delta 3 17.5 f 2   X2Pi 3 17.5 e 2   14MaPlVaCo.305
-22794.19  5.000e-01  A2Delta 3 19.5 f 2   X2Pi 3 19.5 e 2   14MaPlVaCo.306
-22764.61  5.000e-01  A2Delta 3 20.5 f 2   X2Pi 3 20.5 e 2   14MaPlVaCo.307
-22730.5  5.000e-01  A2Delta 3 21.5 f 2   X2Pi 3 21.5 e 2   14MaPlVaCo.308
-22400.67  5.000e-01  A2Delta 3 17.5 f 2   X2Pi 3 18.5 f 2   14MaPlVaCo.315
-22314.37  5.000e-01  A2Delta 3 19.5 f 2   X2Pi 3 20.5 f 2   14MaPlVaCo.317
-22266.71  5.000e-01  A2Delta 3 20.5 f 2   X2Pi 3 21.5 f 2   14MaPlVaCo.318
-22215.1  5.000e-01  A2Delta 3 21.5 f 2   X2Pi 3 22.5 f 2   14MaPlVaCo.319
-22540.01  5.000e-01  A2Delta 3 13.5 e 2   X2Pi 3 14.5 e 2   14MaPlVaCo.324
-22429.92  5.000e-01  A2Delta 3 16.5 e 2   X2Pi 3 17.5 e 2   14MaPlVaCo.326
-22252.19  5.000e-01  A2Delta 3 20.5 e 2   X2Pi 3 21.5 e 2   14MaPlVaCo.328
-22199.61  5.000e-01  A2Delta 3 21.5 e 2   X2Pi 3 22.5 e 2   14MaPlVaCo.329
-22859.29  5.000e-01  A2Delta 4 13.5 f 2   X2Pi 4 12.5 f 2   14MaPlVaCo.381
-22817.87  5.000e-01  A2Delta 4 16.5 f 2   X2Pi 4 15.5 f 2   14MaPlVaCo.382
-22606.01  5.000e-01  A2Delta 4 10.5 e 2   X2Pi 4 10.5 f 2   14MaPlVaCo.389
-22585.43  5.000e-01  A2Delta 4 11.5 e 2   X2Pi 4 11.5 f 2   14MaPlVaCo.390
-22535.23  5.000e-01  A2Delta 4 13.5 e 2   X2Pi 4 13.5 f 2   14MaPlVaCo.392
-22504.95  5.000e-01  A2Delta 4 14.5 e 2   X2Pi 4 14.5 f 2   14MaPlVaCo.393
-22432.69  5.000e-01  A2Delta 4 16.5 e 2   X2Pi 4 16.5 f 2   14MaPlVaCo.395
-22628.27  5.000e-01  A2Delta 4 9.5 f 2   X2Pi 4 9.5 e 2   14MaPlVaCo.405
-22512.25  5.000e-01  A2Delta 4 14.5 f 2   X2Pi 4 14.5 e 2   14MaPlVaCo.406
-22479.09  5.000e-01  A2Delta 4 15.5 f 2   X2Pi 4 15.5 e 2   14MaPlVaCo.407
-22369.74  5.000e-01  A2Delta 4 9.5 f 2   X2Pi 4 10.5 f 2   14MaPlVaCo.414
-22197.44  5.000e-01  A2Delta 4 13.5 f 2   X2Pi 4 14.5 f 2   14MaPlVaCo.416
-22147.78  5.000e-01  A2Delta 4 14.5 f 2   X2Pi 4 15.5 f 2   14MaPlVaCo.417
-22094.67  5.000e-01  A2Delta 4 15.5 f 2   X2Pi 4 16.5 f 2   14MaPlVaCo.418
-22037.83  5.000e-01  A2Delta 4 16.5 f 2   X2Pi 4 17.5 f 2   14MaPlVaCo.419
-22324.83  5.000e-01  A2Delta 4 10.5 e 2   X2Pi 4 11.5 e 2   14MaPlVaCo.421
-22282.44  5.000e-01  A2Delta 4 11.5 e 2   X2Pi 4 12.5 e 2   14MaPlVaCo.422
-22190.2  5.000e-01  A2Delta 4 13.5 e 2   X2Pi 4 14.5 e 2   14MaPlVaCo.423
-22139.68  5.000e-01  A2Delta 4 14.5 e 2   X2Pi 4 15.5 e 2   14MaPlVaCo.424
-22027.97  5.000e-01  A2Delta 4 16.5 e 2   X2Pi 4 17.5 e 2   14MaPlVaCo.425
-25348.32  5.000e-01  B2Sigma 0 7.5 f 2   X2Pi 0 8.5 f 2   14MaPlVaCo.544
-25291.78  5.000e-01  B2Sigma 0 8.5 f 2   X2Pi 0 9.5 f 2   14MaPlVaCo.545
-25231.56  5.000e-01  B2Sigma 0 9.5 f 2   X2Pi 0 10.5 f 2   14MaPlVaCo.546
-25167.66  5.000e-01  B2Sigma 0 10.5 f 2   X2Pi 0 11.5 f 2   14MaPlVaCo.547
-25099.6  5.000e-01  B2Sigma 0 11.5 f 2   X2Pi 0 12.5 f 2   14MaPlVaCo.548
-25027.34  5.000e-01  B2Sigma 0 12.5 f 2   X2Pi 0 13.5 f 2   14MaPlVaCo.549
-24868.53  5.000e-01  B2Sigma 0 14.5 f 2   X2Pi 0 15.5 f 2   14MaPlVaCo.550
-24780.94  5.000e-01  B2Sigma 0 15.5 f 2   X2Pi 0 16.5 f 2   14MaPlVaCo.551
-24687.07  5.000e-01  B2Sigma 0 16.5 f 2   X2Pi 0 17.5 f 2   14MaPlVaCo.552
-24586.04  5.000e-01  B2Sigma 0 17.5 f 2   X2Pi 0 18.5 f 2   14MaPlVaCo.553
-24476.97  5.000e-01  B2Sigma 0 18.5 f 2   X2Pi 0 19.5 f 2   14MaPlVaCo.554
-21961.1  5.000e-01  B2Sigma 0 19.5 f 1   X2Pi 1 20.5 f 1   14MaPlVaCo.565
-22132.87  5.000e-01  B2Sigma 0 16.5 f 2   X2Pi 1 17.5 f 2   14MaPlVaCo.572
-21962.02  5.000e-01  B2Sigma 0 18.5 f 2   X2Pi 1 19.5 f 2   14MaPlVaCo.573
-27233.37  5.000e-01  B2Sigma 1 13.5 f 1   X2Pi 0 12.5 f 1   14MaPlVaCo.581
-26495.18  5.000e-01  B2Sigma 1 13.5 f 1   X2Pi 0 14.5 f 1   14MaPlVaCo.600
-27233.37  5.000e-01  B2Sigma 1 12.5 e 2   X2Pi 0 11.5 e 2   14MaPlVaCo.608
-26872.12  5.000e-01  B2Sigma 1 12.5 e 2   X2Pi 0 12.5 f 2   14MaPlVaCo.617
-24648.17  5.000e-01  B2Sigma 1 12.5 f 1   X2Pi 1 11.5 f 1   14MaPlVaCo.630
-24585.56  5.000e-01  B2Sigma 1 13.5 f 1   X2Pi 1 12.5 f 1   14MaPlVaCo.631
-24237.35  5.000e-01  B2Sigma 1 13.5 f 1   X2Pi 1 13.5 e 1   14MaPlVaCo.636
-23989.76  5.000e-01  B2Sigma 1 12.5 f 1   X2Pi 1 13.5 f 1   14MaPlVaCo.642
-24648.17  5.000e-01  B2Sigma 1 11.5 e 2   X2Pi 1 10.5 e 2   14MaPlVaCo.645
-24585.56  5.000e-01  B2Sigma 1 12.5 e 2   X2Pi 1 11.5 e 2   14MaPlVaCo.646
-24237.35  5.000e-01  B2Sigma 1 12.5 e 2   X2Pi 1 12.5 f 2   14MaPlVaCo.651
-31369.38  5.000e-01  C2Sigma 2 10.5 e 1   X2Pi 2 10.5 f 1   14MaPlVaCo.661
-2560.685  2.000e-02  X2Pi 5 11.5 e 1   X2Pi 4 10.5 e 1   10CoBe.6
-17.90503651  3.500e-07  X2Pi 0 1.5 e 1   X2Pi 0 0.5 e 2   13TrHeToLe.1
-31862.967  2.000e-02  C2Sigma 0 1.5 f 2   X2Pi 0 0.5 f 2   97BeKeRy.61
-24151.56  7.000e-02  A2Delta 0 32.5 e 1   X2Pi 0 31.5 e 1   41Gero.250
-24165.49  5.000e-02  A2Delta 0 33.5 e 1   X2Pi 0 32.5 e 1   41Gero.251
-22664.71  7.000e-02  A2Delta 0 32.5 e 1   X2Pi 0 33.5 e 1   41Gero.367
-22654.44  5.000e-02  A2Delta 0 33.5 e 1   X2Pi 0 34.5 e 1   41Gero.368
-23177.73  5.000e-02  A2Delta 0 2.5 e 2   X2Pi 0 3.5 e 1   41Gero.375
-22663.07  8.952e-01  A2Delta 0 31.5 f 2   X2Pi 0 32.5 f 2   41Gero.524
-22653.18  2.157e+00  A2Delta 0 32.5 f 2   X2Pi 0 33.5 f 2   41Gero.525
-23239.22  8.871e-02  A2Delta 1 18.5 f 1   X2Pi 1 18.5 e 1   41Gero.626
-23249.13  5.000e-02  A2Delta 1 17.5 f 2   X2Pi 1 17.5 e 2   41Gero.785
-23253.34  5.000e-02  A2Delta 1 18.5 f 2   X2Pi 1 18.5 e 2   41Gero.786
-23570.94  5.000e-02  A2Delta 2 26.5 e 1   X2Pi 2 25.5 e 1   41Gero.863
-23042.30  5.000e-02  A2Delta 2 24.5 e 1   X2Pi 2 24.5 f 1   41Gero.926
-23020.97  5.000e-02  A2Delta 2 25.5 e 1   X2Pi 2 25.5 f 1   41Gero.927
-22996.59  5.000e-02  A2Delta 2 26.5 e 1   X2Pi 2 26.5 f 1   41Gero.928
-23122.98  5.000e-02  A2Delta 2 2.5 f 2   X2Pi 2 2.5 f 2   41Gero.1020
-31469.37  1.000e-01  C2Sigma 2 1.5 f 2   X2Pi 2 0.5 f 1   69HeJo.14
-33209.90  1.000e-01  D2Pi 0 1.5 e 2   B2Sigma 0 2.5 e 2   69HeJo.81
-25698.235  5.000e-03  B2Sigma 0 0.5 e 2   X2Pi 0 0.5 e 2   91Para.51
-58837.80  1.000e-01  D2Pi 0 3.5 f 2   X2Pi 0 4.5 f 2   69HeJo.106
-64202.00  1.000e-01  D2Pi 2 1.5 f 1   X2Pi 0 1.5 e 1   69HeJo.115
-33209.90  1.817e+00  D2Pi 0 1.5 f 1   B2Sigma 0 2.5 f 1   69HeJo.68
-33286.60  1.685e+00  D2Pi 0 2.5 f 2   B2Sigma 0 2.5 e 2   69HeJo.78
-58967.90  1.549e+00  D2Pi 0 2.5 f 1   X2Pi 0 2.5 e 1   69HeJo.92
-64408.40  1.000e-01  F2Sigma 0 2.5 e 2   X2Pi 0 3.5 e 2   69HeJo.148
25756.06  5.000e-02  B2Sigma 0 2.5 f 1   X2Pi 0 1.5 f 1   41Gero.1
25776.44  5.000e-02  B2Sigma 0 3.5 f 1   X2Pi 0 2.5 f 1   41Gero.2
25792.77  5.000e-02  B2Sigma 0 4.5 f 1   X2Pi 0 3.5 f 1   41Gero.3
25805.46  5.000e-02  B2Sigma 0 5.5 f 1   X2Pi 0 4.5 f 1   41Gero.4
25814.51  5.000e-02  B2Sigma 0 6.5 f 1   X2Pi 0 5.5 f 1   41Gero.5
25819.84  5.000e-02  B2Sigma 0 7.5 f 1   X2Pi 0 6.5 f 1   41Gero.6
25821.35  7.412e-02  B2Sigma 0 8.5 f 1   X2Pi 0 7.5 f 1   41Gero.7
25818.73  5.000e-02  B2Sigma 0 9.5 f 1   X2Pi 0 8.5 f 1   41Gero.8
25811.97  5.598e-02  B2Sigma 0 10.5 f 1   X2Pi 0 9.5 f 1   41Gero.9
25800.65  5.000e-02  B2Sigma 0 11.5 f 1   X2Pi 0 10.5 f 1   41Gero.10
25784.56  5.000e-02  B2Sigma 0 12.5 f 1   X2Pi 0 11.5 f 1   41Gero.11
25763.37  5.000e-02  B2Sigma 0 13.5 f 1   X2Pi 0 12.5 f 1   41Gero.12
25736.60  5.000e-02  B2Sigma 0 14.5 f 1   X2Pi 0 13.5 f 1   41Gero.13
25703.82  1.366e-01  B2Sigma 0 15.5 f 1   X2Pi 0 14.5 f 1   41Gero.14
25664.45  5.000e-02  B2Sigma 0 16.5 f 1   X2Pi 0 15.5 f 1   41Gero.15
25617.86  6.250e-02  B2Sigma 0 17.5 f 1   X2Pi 0 16.5 f 1   41Gero.16
25562.81  5.000e-02  B2Sigma 0 18.5 f 1   X2Pi 0 17.5 f 1   41Gero.17
25498.30  5.077e-01  B2Sigma 0 19.5 f 1   X2Pi 0 18.5 f 1   41Gero.18
25774.08  5.000e-02  B2Sigma 0 1.5 e 2   X2Pi 0 0.5 e 2   41Gero.19
25782.80  7.630e-02  B2Sigma 0 2.5 e 2   X2Pi 0 1.5 e 2   41Gero.20
25797.09  5.000e-02  B2Sigma 0 3.5 e 2   X2Pi 0 2.5 e 2   41Gero.21
25808.78  5.000e-02  B2Sigma 0 4.5 e 2   X2Pi 0 3.5 e 2   41Gero.22
25817.23  5.000e-02  B2Sigma 0 5.5 e 2   X2Pi 0 4.5 e 2   41Gero.23
25822.18  5.000e-02  B2Sigma 0 6.5 e 2   X2Pi 0 5.5 e 2   41Gero.24
25823.37  5.000e-02  B2Sigma 0 7.5 e 2   X2Pi 0 6.5 e 2   41Gero.25
25820.64  7.781e-02  B2Sigma 0 8.5 e 2   X2Pi 0 7.5 e 2   41Gero.26
25813.61  5.000e-02  B2Sigma 0 9.5 e 2   X2Pi 0 8.5 e 2   41Gero.27
25802.18  5.000e-02  B2Sigma 0 10.5 e 2   X2Pi 0 9.5 e 2   41Gero.28
25785.97  5.000e-02  B2Sigma 0 11.5 e 2   X2Pi 0 10.5 e 2   41Gero.29
25764.70  5.645e-02  B2Sigma 0 12.5 e 2   X2Pi 0 11.5 e 2   41Gero.30
25737.87  5.000e-02  B2Sigma 0 13.5 e 2   X2Pi 0 12.5 e 2   41Gero.31
25705.08  1.033e-01  B2Sigma 0 14.5 e 2   X2Pi 0 13.5 e 2   41Gero.32
25665.63  7.274e-02  B2Sigma 0 15.5 e 2   X2Pi 0 14.5 e 2   41Gero.33
25618.96  9.949e-02  B2Sigma 0 16.5 e 2   X2Pi 0 15.5 e 2   41Gero.34
25563.94  1.192e-01  B2Sigma 0 17.5 e 2   X2Pi 0 16.5 e 2   41Gero.35
25705.52  7.039e-02  B2Sigma 0 1.5 f 1   X2Pi 0 1.5 e 1   41Gero.36
25700.66  5.000e-02  B2Sigma 0 2.5 f 1   X2Pi 0 2.5 e 1   41Gero.37
25691.81  5.000e-02  B2Sigma 0 3.5 f 1   X2Pi 0 3.5 e 1   41Gero.38
25679.40  5.000e-02  B2Sigma 0 4.5 f 1   X2Pi 0 4.5 e 1   41Gero.39
25663.66  5.000e-02  B2Sigma 0 5.5 f 1   X2Pi 0 5.5 e 1   41Gero.40
25644.34  5.000e-02  B2Sigma 0 6.5 f 1   X2Pi 0 6.5 e 1   41Gero.41
25621.54  5.000e-02  B2Sigma 0 7.5 f 1   X2Pi 0 7.5 e 1   41Gero.42
25595.02  5.000e-02  B2Sigma 0 8.5 f 1   X2Pi 0 8.5 e 1   41Gero.43
25564.66  6.670e-02  B2Sigma 0 9.5 f 1   X2Pi 0 9.5 e 1   41Gero.44
25530.36  5.000e-02  B2Sigma 0 10.5 f 1   X2Pi 0 10.5 e 1   41Gero.45
25491.85  5.000e-02  B2Sigma 0 11.5 f 1   X2Pi 0 11.5 e 1   41Gero.46
25448.80  7.676e-02  B2Sigma 0 12.5 f 1   X2Pi 0 12.5 e 1   41Gero.47
25401.03  6.395e-02  B2Sigma 0 13.5 f 1   X2Pi 0 13.5 e 1   41Gero.48
25348.16  5.000e-02  B2Sigma 0 14.5 f 1   X2Pi 0 14.5 e 1   41Gero.49
25289.46  6.673e-02  B2Sigma 0 15.5 f 1   X2Pi 0 15.5 e 1   41Gero.50
25224.93  5.542e-02  B2Sigma 0 16.5 f 1   X2Pi 0 16.5 e 1   41Gero.51
25153.48  9.157e-02  B2Sigma 0 17.5 f 1   X2Pi 0 17.5 e 1   41Gero.52
25074.17  1.557e-01  B2Sigma 0 18.5 f 1   X2Pi 0 18.5 e 1   41Gero.53
24986.23  9.982e-02  B2Sigma 0 19.5 f 1   X2Pi 0 19.5 e 1   41Gero.54
25723.40  5.000e-02  B2Sigma 0 0.5 e 2   X2Pi 0 0.5 f 2   41Gero.55
25706.87  5.000e-02  B2Sigma 0 1.5 e 2   X2Pi 0 1.5 f 2   41Gero.56
25695.99  5.000e-02  B2Sigma 0 2.5 e 2   X2Pi 0 2.5 f 2   41Gero.57
25682.60  5.000e-02  B2Sigma 0 3.5 e 2   X2Pi 0 3.5 f 2   41Gero.58
25666.16  5.000e-02  B2Sigma 0 4.5 e 2   X2Pi 0 4.5 f 2   41Gero.59
25646.44  5.000e-02  B2Sigma 0 5.5 e 2   X2Pi 0 5.5 f 2   41Gero.60
25623.25  6.368e-02  B2Sigma 0 6.5 e 2   X2Pi 0 6.5 f 2   41Gero.61
25596.57  5.000e-02  B2Sigma 0 7.5 e 2   X2Pi 0 7.5 f 2   41Gero.62
25566.07  5.000e-02  B2Sigma 0 8.5 e 2   X2Pi 0 8.5 f 2   41Gero.63
25531.63  5.000e-02  B2Sigma 0 9.5 e 2   X2Pi 0 9.5 f 2   41Gero.64
25492.92  5.000e-02  B2Sigma 0 10.5 e 2   X2Pi 0 10.5 f 2   41Gero.65
25449.63  1.699e-01  B2Sigma 0 11.5 e 2   X2Pi 0 11.5 f 2   41Gero.66
25401.73  1.704e-01  B2Sigma 0 12.5 e 2   X2Pi 0 12.5 f 2   41Gero.67
25348.77  1.200e-01  B2Sigma 0 13.5 e 2   X2Pi 0 13.5 f 2   41Gero.68
25290.26  5.000e-02  B2Sigma 0 14.5 e 2   X2Pi 0 14.5 f 2   41Gero.69
25225.46  5.000e-02  B2Sigma 0 15.5 e 2   X2Pi 0 15.5 f 2   41Gero.70
25153.89  5.000e-02  B2Sigma 0 16.5 e 2   X2Pi 0 16.5 f 2   41Gero.71
25074.46  5.000e-02  B2Sigma 0 17.5 e 2   X2Pi 0 17.5 f 2   41Gero.72
25680.35  5.000e-02  B2Sigma 0 0.5 f 1   X2Pi 0 1.5 f 1   41Gero.73
25650.29  5.000e-02  B2Sigma 0 1.5 f 1   X2Pi 0 2.5 f 1   41Gero.74
25616.58  5.000e-02  B2Sigma 0 2.5 f 1   X2Pi 0 3.5 f 1   41Gero.75
25579.53  5.000e-02  B2Sigma 0 3.5 f 1   X2Pi 0 4.5 f 1   41Gero.76
25539.32  5.000e-02  B2Sigma 0 4.5 f 1   X2Pi 0 5.5 f 1   41Gero.77
25496.00  5.000e-02  B2Sigma 0 5.5 f 1   X2Pi 0 6.5 f 1   41Gero.78
25449.63  1.304e-01  B2Sigma 0 6.5 f 1   X2Pi 0 7.5 f 1   41Gero.79
25399.72  7.140e-02  B2Sigma 0 7.5 f 1   X2Pi 0 8.5 f 1   41Gero.80
25346.65  1.046e-01  B2Sigma 0 8.5 f 1   X2Pi 0 9.5 f 1   41Gero.81
25290.26  5.000e-02  B2Sigma 0 9.5 f 1   X2Pi 0 10.5 f 1   41Gero.82
25230.12  5.000e-02  B2Sigma 0 10.5 f 1   X2Pi 0 11.5 f 1   41Gero.83
25166.26  5.000e-02  B2Sigma 0 11.5 f 1   X2Pi 0 12.5 f 1   41Gero.84
25098.41  5.000e-02  B2Sigma 0 12.5 f 1   X2Pi 0 13.5 f 1   41Gero.85
25026.13  6.581e-02  B2Sigma 0 13.5 f 1   X2Pi 0 14.5 f 1   41Gero.86
24949.16  2.077e-01  B2Sigma 0 14.5 f 1   X2Pi 0 15.5 f 1   41Gero.87
24867.27  5.000e-02  B2Sigma 0 15.5 f 1   X2Pi 0 16.5 f 1   41Gero.88
24779.74  1.433e-01  B2Sigma 0 16.5 f 1   X2Pi 0 17.5 f 1   41Gero.89
24685.91  2.417e-01  B2Sigma 0 17.5 f 1   X2Pi 0 18.5 f 1   41Gero.90
24584.86  1.986e-01  B2Sigma 0 18.5 f 1   X2Pi 0 19.5 f 1   41Gero.91
24476.39  3.776e-01  B2Sigma 0 19.5 f 1   X2Pi 0 20.5 f 1   41Gero.92
25698.25  5.000e-02  B2Sigma 0 0.5 f 1   X2Pi 0 0.5 e 2   41Gero.93
25656.61  5.000e-02  B2Sigma 0 0.5 e 2   X2Pi 0 1.5 e 2   41Gero.94
25620.87  5.000e-02  B2Sigma 0 1.5 e 2   X2Pi 0 2.5 e 2   41Gero.95
25582.80  5.000e-02  B2Sigma 0 2.5 e 2   X2Pi 0 3.5 e 2   41Gero.96
25542.01  5.000e-02  B2Sigma 0 3.5 e 2   X2Pi 0 4.5 e 2   41Gero.97
25498.30  5.000e-02  B2Sigma 0 4.5 e 2   X2Pi 0 5.5 e 2   41Gero.98
25451.42  1.088e-01  B2Sigma 0 5.5 e 2   X2Pi 0 6.5 e 2   41Gero.99
25401.73  1.681e-01  B2Sigma 0 6.5 e 2   X2Pi 0 7.5 e 2   41Gero.100
25348.16  2.313e-01  B2Sigma 0 7.5 e 2   X2Pi 0 8.5 e 2   41Gero.101
25291.71  5.000e-02  B2Sigma 0 8.5 e 2   X2Pi 0 9.5 e 2   41Gero.102
25231.54  5.000e-02  B2Sigma 0 9.5 e 2   X2Pi 0 10.5 e 2   41Gero.103
25167.58  5.000e-02  B2Sigma 0 10.5 e 2   X2Pi 0 11.5 e 2   41Gero.104
25099.63  5.000e-02  B2Sigma 0 11.5 e 2   X2Pi 0 12.5 e 2   41Gero.105
25027.29  5.894e-02  B2Sigma 0 12.5 e 2   X2Pi 0 13.5 e 2   41Gero.106
24950.24  2.359e-01  B2Sigma 0 13.5 e 2   X2Pi 0 14.5 e 2   41Gero.107
24868.31  1.764e-01  B2Sigma 0 14.5 e 2   X2Pi 0 15.5 e 2   41Gero.108
24780.76  1.214e-01  B2Sigma 0 15.5 e 2   X2Pi 0 16.5 e 2   41Gero.109
24686.90  1.871e-01  B2Sigma 0 16.5 e 2   X2Pi 0 17.5 e 2   41Gero.110
24585.82  1.575e-01  B2Sigma 0 17.5 e 2   X2Pi 0 18.5 e 2   41Gero.111
27542.25  8.101e-02  B2Sigma 1 2.5 f 1   X2Pi 0 1.5 f 1   41Gero.112
27553.45  5.000e-02  B2Sigma 1 3.5 f 1   X2Pi 0 2.5 f 1   41Gero.113
27557.74  6.515e-02  B2Sigma 1 4.5 f 1   X2Pi 0 3.5 f 1   41Gero.114
27554.95  5.000e-02  B2Sigma 1 5.5 f 1   X2Pi 0 4.5 f 1   41Gero.115
27545.17  1.311e-01  B2Sigma 1 6.5 f 1   X2Pi 0 5.5 f 1   41Gero.116
27528.25  9.563e-02  B2Sigma 1 7.5 f 1   X2Pi 0 6.5 f 1   41Gero.117
27503.40  7.439e-02  B2Sigma 1 8.5 f 1   X2Pi 0 7.5 f 1   41Gero.118
27470.15  5.000e-02  B2Sigma 1 9.5 f 1   X2Pi 0 8.5 f 1   41Gero.119
27428.09  5.000e-02  B2Sigma 1 10.5 f 1   X2Pi 0 9.5 f 1   41Gero.120
27559.78  3.531e-01  B2Sigma 1 1.5 e 2   X2Pi 0 0.5 e 2   41Gero.121
27559.78  5.000e-02  B2Sigma 1 2.5 e 2   X2Pi 0 1.5 e 2   41Gero.122
27561.60  4.219e-01  B2Sigma 1 3.5 e 2   X2Pi 0 2.5 e 2   41Gero.123
27558.31  5.000e-02  B2Sigma 1 4.5 e 2   X2Pi 0 3.5 e 2   41Gero.124
27548.01  5.000e-02  B2Sigma 1 5.5 e 2   X2Pi 0 4.5 e 2   41Gero.125
27530.49  5.000e-02  B2Sigma 1 6.5 e 2   X2Pi 0 5.5 e 2   41Gero.126
27505.35  5.000e-02  B2Sigma 1 7.5 e 2   X2Pi 0 6.5 e 2   41Gero.127
27472.28  3.587e-01  B2Sigma 1 8.5 e 2   X2Pi 0 7.5 e 2   41Gero.128
-27429.39  8.878e-02  B2Sigma 1 9.5 e 2   X2Pi 0 8.5 e 2   41Gero.129
27497.52  1.196e-01  B2Sigma 1 1.5 f 1   X2Pi 0 1.5 e 1   41Gero.130
27486.64  1.161e-01  B2Sigma 1 2.5 f 1   X2Pi 0 2.5 e 1   41Gero.131
27468.73  1.636e-01  B2Sigma 1 3.5 f 1   X2Pi 0 3.5 e 1   41Gero.132
27444.25  1.406e-01  B2Sigma 1 4.5 f 1   X2Pi 0 4.5 e 1   41Gero.133
27413.08  1.385e-01  B2Sigma 1 5.5 f 1   X2Pi 0 5.5 e 1   41Gero.134
27375.02  1.742e-01  B2Sigma 1 6.5 f 1   X2Pi 0 6.5 e 1   41Gero.135
27329.83  9.776e-02  B2Sigma 1 7.5 f 1   X2Pi 0 7.5 e 1   41Gero.136
27277.08  5.000e-02  B2Sigma 1 8.5 f 1   X2Pi 0 8.5 e 1   41Gero.137
27216.18  5.000e-02  B2Sigma 1 9.5 f 1   X2Pi 0 9.5 e 1   41Gero.138
27515.40  5.945e-02  B2Sigma 1 0.5 e 2   X2Pi 0 0.5 f 2   41Gero.139
27492.88  5.000e-02  B2Sigma 1 1.5 e 2   X2Pi 0 1.5 f 2   41Gero.140
27472.90  1.538e-01  B2Sigma 1 2.5 e 2   X2Pi 0 2.5 f 2   41Gero.141
27447.38  1.515e-01  B2Sigma 1 3.5 e 2   X2Pi 0 3.5 f 2   41Gero.142
27415.56  1.709e-01  B2Sigma 1 4.5 e 2   X2Pi 0 4.5 f 2   41Gero.143
27377.09  1.588e-01  B2Sigma 1 5.5 e 2   X2Pi 0 5.5 f 2   41Gero.144
27331.61  5.000e-02  B2Sigma 1 6.5 e 2   X2Pi 0 6.5 f 2   41Gero.145
27278.56  5.000e-02  B2Sigma 1 7.5 e 2   X2Pi 0 7.5 f 2   41Gero.146
27217.46  5.000e-02  B2Sigma 1 8.5 e 2   X2Pi 0 8.5 f 2   41Gero.147
27475.26  1.123e-01  B2Sigma 1 0.5 f 1   X2Pi 0 1.5 f 1   41Gero.148
27442.25  1.472e-01  B2Sigma 1 1.5 f 1   X2Pi 0 2.5 f 1   41Gero.149
27402.50  1.817e-01  B2Sigma 1 2.5 f 1   X2Pi 0 3.5 f 1   41Gero.150
27356.49  1.387e-01  B2Sigma 1 3.5 f 1   X2Pi 0 4.5 f 1   41Gero.151
27304.15  1.500e-01  B2Sigma 1 4.5 f 1   X2Pi 0 5.5 f 1   41Gero.152
27245.47  1.298e-01  B2Sigma 1 5.5 f 1   X2Pi 0 6.5 f 1   41Gero.153
27180.21  1.376e-01  B2Sigma 1 6.5 f 1   X2Pi 0 7.5 f 1   41Gero.154
27108.14  5.000e-02  B2Sigma 1 7.5 f 1   X2Pi 0 8.5 f 1   41Gero.155
27028.86  7.165e-02  B2Sigma 1 8.5 f 1   X2Pi 0 9.5 f 1   41Gero.156
26941.64  8.969e-02  B2Sigma 1 9.5 f 1   X2Pi 0 10.5 f 1   41Gero.157
27492.88  5.000e-02  B2Sigma 1 1.5 e 2   X2Pi 0 1.5 f 2   41Gero.158
27448.48  1.599e-01  B2Sigma 1 0.5 e 2   X2Pi 0 1.5 e 2   41Gero.159
27406.76  1.604e-01  B2Sigma 1 1.5 e 2   X2Pi 0 2.5 e 2   41Gero.160
27359.76  1.330e-01  B2Sigma 1 2.5 e 2   X2Pi 0 3.5 e 2   41Gero.161
27306.82  1.450e-01  B2Sigma 1 3.5 e 2   X2Pi 0 4.5 e 2   41Gero.162
27247.74  1.224e-01  B2Sigma 1 4.5 e 2   X2Pi 0 5.5 e 2   41Gero.163
27182.16  1.498e-01  B2Sigma 1 5.5 e 2   X2Pi 0 6.5 e 2   41Gero.164
27109.90  5.000e-02  B2Sigma 1 6.5 e 2   X2Pi 0 7.5 e 2   41Gero.165
27030.43  6.076e-02  B2Sigma 1 7.5 e 2   X2Pi 0 8.5 e 2   41Gero.166
26942.95  2.049e-01  B2Sigma 1 8.5 e 2   X2Pi 0 9.5 e 2   41Gero.167
24810.17  2.581e-01  B2Sigma 1 2.5 f 1   X2Pi 1 1.5 f 1   41Gero.168
24823.62  1.867e-01  B2Sigma 1 3.5 f 1   X2Pi 1 2.5 f 1   41Gero.169
24830.76  4.015e-01  B2Sigma 1 4.5 f 1   X2Pi 1 3.5 f 1   41Gero.170
24832.45  2.266e-01  B2Sigma 1 5.5 f 1   X2Pi 1 4.5 f 1   41Gero.171
24828.06  1.870e-01  B2Sigma 1 6.5 f 1   X2Pi 1 5.5 f 1   41Gero.172
24817.25  2.256e-01  B2Sigma 1 7.5 f 1   X2Pi 1 6.5 f 1   41Gero.173
24799.95  5.000e-02  B2Sigma 1 8.5 f 1   X2Pi 1 7.5 f 1   41Gero.174
24828.06  2.634e-01  B2Sigma 1 1.5 e 2   X2Pi 1 0.5 e 2   41Gero.175
24829.60  2.659e-01  B2Sigma 1 2.5 e 2   X2Pi 1 1.5 e 2   41Gero.176
24835.22  7.000e-02  B2Sigma 1 3.5 e 2   X2Pi 1 2.5 e 2   41Gero.177
24835.75  1.074e-01  B2Sigma 1 4.5 e 2   X2Pi 1 3.5 e 2   41Gero.178
24830.76  7.638e-02  B2Sigma 1 5.5 e 2   X2Pi 1 4.5 e 2   41Gero.179
24819.66  5.000e-02  B2Sigma 1 6.5 e 2   X2Pi 1 5.5 e 2   41Gero.180
24801.91  5.000e-02  B2Sigma 1 7.5 e 2   X2Pi 1 6.5 e 2   41Gero.181
24765.72  1.552e-01  B2Sigma 1 1.5 f 1   X2Pi 1 1.5 e 1   41Gero.182
24756.88  1.823e-01  B2Sigma 1 2.5 f 1   X2Pi 1 2.5 e 1   41Gero.183
24742.16  1.957e-01  B2Sigma 1 3.5 f 1   X2Pi 1 3.5 e 1   41Gero.184
24721.89  1.949e-01  B2Sigma 1 4.5 f 1   X2Pi 1 4.5 e 1   41Gero.185
24696.01  1.948e-01  B2Sigma 1 5.5 f 1   X2Pi 1 5.5 e 1   41Gero.186
24664.35  1.697e-01  B2Sigma 1 6.5 f 1   X2Pi 1 6.5 e 1   41Gero.187
24626.54  1.183e-01  B2Sigma 1 7.5 f 1   X2Pi 1 7.5 e 1   41Gero.188
24582.18  8.761e-02  B2Sigma 1 8.5 f 1   X2Pi 1 8.5 e 1   41Gero.189
24530.85  5.000e-02  B2Sigma 1 9.5 f 1   X2Pi 1 9.5 e 1   41Gero.190
24783.46  2.174e-01  B2Sigma 1 0.5 e 2   X2Pi 1 0.5 f 2   41Gero.191
24762.79  2.116e-01  B2Sigma 1 1.5 e 2   X2Pi 1 1.5 f 2   41Gero.192
24746.14  2.237e-01  B2Sigma 1 2.5 e 2   X2Pi 1 2.5 f 2   41Gero.193
24724.98  1.220e-01  B2Sigma 1 3.5 e 2   X2Pi 1 3.5 f 2   41Gero.194
24698.42  2.043e-01  B2Sigma 1 4.5 e 2   X2Pi 1 4.5 f 2   41Gero.195
24666.30  1.939e-01  B2Sigma 1 5.5 e 2   X2Pi 1 5.5 f 2   41Gero.196
24628.23  7.480e-02  B2Sigma 1 6.5 e 2   X2Pi 1 6.5 f 2   41Gero.197
24583.70  5.000e-02  B2Sigma 1 7.5 e 2   X2Pi 1 7.5 f 2   41Gero.198
24532.00  8.039e-02  B2Sigma 1 8.5 e 2   X2Pi 1 8.5 f 2   41Gero.199
24743.41  1.984e-01  B2Sigma 1 0.5 f 1   X2Pi 1 1.5 f 1   41Gero.200
24712.51  1.828e-01  B2Sigma 1 1.5 f 1   X2Pi 1 2.5 f 1   41Gero.201
24675.90  2.304e-01  B2Sigma 1 2.5 f 1   X2Pi 1 3.5 f 1   41Gero.202
24634.33  5.000e-02  B2Sigma 1 3.5 f 1   X2Pi 1 4.5 f 1   41Gero.203
24587.06  1.839e-01  B2Sigma 1 4.5 f 1   X2Pi 1 5.5 f 1   41Gero.204
24534.69  1.885e-01  B2Sigma 1 5.5 f 1   X2Pi 1 6.5 f 1   41Gero.205
24476.75  2.479e-01  B2Sigma 1 6.5 f 1   X2Pi 1 7.5 f 1   41Gero.206
24413.13  1.425e-01  B2Sigma 1 7.5 f 1   X2Pi 1 8.5 f 1   41Gero.207
24343.31  5.000e-02  B2Sigma 1 8.5 f 1   X2Pi 1 9.5 f 1   41Gero.208
24266.88  1.140e-01  B2Sigma 1 9.5 f 1   X2Pi 1 10.5 f 1   41Gero.209
-24761.26  5.000e-02  B2Sigma 1 0.5 f 2   X2Pi 1 0.5 e 2   41Gero.210
24718.50  1.967e-01  B2Sigma 1 0.5 e 2   X2Pi 1 1.5 e 2   41Gero.211
24680.01  1.969e-01  B2Sigma 1 1.5 e 2   X2Pi 1 2.5 e 2   41Gero.212
24637.26  1.786e-01  B2Sigma 1 2.5 e 2   X2Pi 1 3.5 e 2   41Gero.213
24589.48  3.454e-01  B2Sigma 1 3.5 e 2   X2Pi 1 4.5 e 2   41Gero.214
24536.85  2.126e-01  B2Sigma 1 4.5 e 2   X2Pi 1 5.5 e 2   41Gero.215
24478.67  2.150e-01  B2Sigma 1 5.5 e 2   X2Pi 1 6.5 e 2   41Gero.216
24414.86  6.598e-02  B2Sigma 1 6.5 e 2   X2Pi 1 7.5 e 2   41Gero.217
24344.81  6.719e-02  B2Sigma 1 7.5 e 2   X2Pi 1 8.5 e 2   41Gero.218
24268.04  1.106e-01  B2Sigma 1 8.5 e 2   X2Pi 1 9.5 e 2   41Gero.219
23227.95  5.000e-02  A2Delta 0 2.5 e 1   X2Pi 0 1.5 e 1   41Gero.220
23260.14  5.000e-02  A2Delta 0 3.5 e 1   X2Pi 0 2.5 e 1   41Gero.221
23291.96  5.000e-02  A2Delta 0 4.5 e 1   X2Pi 0 3.5 e 1   41Gero.222
23324.15  5.000e-02  A2Delta 0 5.5 e 1   X2Pi 0 4.5 e 1   41Gero.223
23356.73  5.000e-02  A2Delta 0 6.5 e 1   X2Pi 0 5.5 e 1   41Gero.224
23389.65  5.000e-02  A2Delta 0 7.5 e 1   X2Pi 0 6.5 e 1   41Gero.225
23422.97  5.000e-02  A2Delta 0 8.5 e 1   X2Pi 0 7.5 e 1   41Gero.226
23456.59  7.484e-02  A2Delta 0 9.5 e 1   X2Pi 0 8.5 e 1   41Gero.227
23490.58  5.000e-02  A2Delta 0 10.5 e 1   X2Pi 0 9.5 e 1   41Gero.228
23524.74  5.980e-02  A2Delta 0 11.5 e 1   X2Pi 0 10.5 e 1   41Gero.229
23559.04  1.347e-01  A2Delta 0 12.5 e 1   X2Pi 0 11.5 e 1   41Gero.230
23593.74  8.715e-02  A2Delta 0 13.5 e 1   X2Pi 0 12.5 e 1   41Gero.231
23628.33  1.159e-01  A2Delta 0 14.5 e 1   X2Pi 0 13.5 e 1   41Gero.232
23662.79  5.000e-02  A2Delta 0 15.5 e 1   X2Pi 0 14.5 e 1   41Gero.233
23697.18  7.537e-02  A2Delta 0 16.5 e 1   X2Pi 0 15.5 e 1   41Gero.234
23731.43  1.364e-01  A2Delta 0 17.5 e 1   X2Pi 0 16.5 e 1   41Gero.235
23765.48  1.628e-01  A2Delta 0 18.5 e 1   X2Pi 0 17.5 e 1   41Gero.236
23799.25  1.382e-01  A2Delta 0 19.5 e 1   X2Pi 0 18.5 e 1   41Gero.237
23832.66  5.000e-02  A2Delta 0 20.5 e 1   X2Pi 0 19.5 e 1   41Gero.238
23865.52  5.000e-02  A2Delta 0 21.5 e 1   X2Pi 0 20.5 e 1   41Gero.239
23897.65  5.000e-02  A2Delta 0 22.5 e 1   X2Pi 0 21.5 e 1   41Gero.240
23929.08  5.000e-02  A2Delta 0 23.5 e 1   X2Pi 0 22.5 e 1   41Gero.241
23959.62  5.000e-02  A2Delta 0 24.5 e 1   X2Pi 0 23.5 e 1   41Gero.242
23989.16  8.457e-02  A2Delta 0 25.5 e 1   X2Pi 0 24.5 e 1   41Gero.243
24017.48  9.804e-02  A2Delta 0 26.5 e 1   X2Pi 0 25.5 e 1   41Gero.244
24044.50  1.424e-01  A2Delta 0 27.5 e 1   X2Pi 0 26.5 e 1   41Gero.245
24069.93  2.571e-01  A2Delta 0 28.5 e 1   X2Pi 0 27.5 e 1   41Gero.246
24093.65  4.292e-01  A2Delta 0 29.5 e 1   X2Pi 0 28.5 e 1   41Gero.247
24115.36  3.278e-01  A2Delta 0 30.5 e 1   X2Pi 0 29.5 e 1   41Gero.248
24134.77  3.904e-01  A2Delta 0 31.5 e 1   X2Pi 0 30.5 e 1   41Gero.249
24175.90  5.000e-02  A2Delta 0 34.5 e 1   X2Pi 0 33.5 e 1   41Gero.252
24182.46  5.000e-02  A2Delta 0 35.5 e 1   X2Pi 0 34.5 e 1   41Gero.253
24184.33  5.00E-02  A2Delta 0 36.5 e 1   X2Pi 0 35.5 e 1   41Gero.254
23227.95  7.779e-02  A2Delta 0 2.5 f 1   X2Pi 0 1.5 f 1   41Gero.255
23260.14  1.363e-01  A2Delta 0 3.5 f 1   X2Pi 0 2.5 f 1   41Gero.256
23292.36  5.000e-02  A2Delta 0 4.5 f 1   X2Pi 0 3.5 f 1   41Gero.257
23324.82  5.000e-02  A2Delta 0 5.5 f 1   X2Pi 0 4.5 f 1   41Gero.258
23357.76  5.000e-02  A2Delta 0 6.5 f 1   X2Pi 0 5.5 f 1   41Gero.259
23391.10  5.000e-02  A2Delta 0 7.5 f 1   X2Pi 0 6.5 f 1   41Gero.260
23424.91  6.576e-02  A2Delta 0 8.5 f 1   X2Pi 0 7.5 f 1   41Gero.261
23459.13  7.368e-02  A2Delta 0 9.5 f 1   X2Pi 0 8.5 f 1   41Gero.262
23493.76  5.000e-02  A2Delta 0 10.5 f 1   X2Pi 0 9.5 f 1   41Gero.263
23528.63  5.000e-02  A2Delta 0 11.5 f 1   X2Pi 0 10.5 f 1   41Gero.264
23563.71  9.351e-02  A2Delta 0 12.5 f 1   X2Pi 0 11.5 f 1   41Gero.265
23599.14  5.000e-02  A2Delta 0 13.5 f 1   X2Pi 0 12.5 f 1   41Gero.266
23634.53  5.000e-02  A2Delta 0 14.5 f 1   X2Pi 0 13.5 f 1   41Gero.267
23669.97  5.000e-02  A2Delta 0 15.5 f 1   X2Pi 0 14.5 f 1   41Gero.268
23705.45  5.000e-02  A2Delta 0 16.5 f 1   X2Pi 0 15.5 f 1   41Gero.269
23740.66  6.094e-02  A2Delta 0 17.5 f 1   X2Pi 0 16.5 f 1   41Gero.270
23775.85  5.000e-02  A2Delta 0 18.5 f 1   X2Pi 0 17.5 f 1   41Gero.271
23810.55  8.765e-02  A2Delta 0 19.5 f 1   X2Pi 0 18.5 f 1   41Gero.272
23845.01  5.000e-02  A2Delta 0 20.5 f 1   X2Pi 0 19.5 f 1   41Gero.273
23878.86  9.722e-02  A2Delta 0 21.5 f 1   X2Pi 0 20.5 f 1   41Gero.274
23912.18  7.243e-02  A2Delta 0 22.5 f 1   X2Pi 0 21.5 f 1   41Gero.275
23944.63  1.735e-01  A2Delta 0 23.5 f 1   X2Pi 0 22.5 f 1   41Gero.276
23976.39  8.466e-02  A2Delta 0 24.5 f 1   X2Pi 0 23.5 f 1   41Gero.277
24007.03  1.936e-01  A2Delta 0 25.5 f 1   X2Pi 0 24.5 f 1   41Gero.278
24036.45  1.288e-01  A2Delta 0 26.5 f 1   X2Pi 0 25.5 f 1   41Gero.279
24064.65  2.370e-01  A2Delta 0 27.5 f 1   X2Pi 0 26.5 f 1   41Gero.280
24091.29  5.000e-02  A2Delta 0 28.5 f 1   X2Pi 0 27.5 f 1   41Gero.281
23172.72  1.431e-01  A2Delta 0 2.5 f 1   X2Pi 0 2.5 e 1   41Gero.282
23175.66  5.000e-02  A2Delta 0 3.5 f 1   X2Pi 0 3.5 e 1   41Gero.283
23179.05  5.000e-02  A2Delta 0 4.5 f 1   X2Pi 0 4.5 e 1   41Gero.284
23183.00  6.857e-02  A2Delta 0 5.5 f 1   X2Pi 0 5.5 e 1   41Gero.285
23187.62  5.000e-02  A2Delta 0 6.5 f 1   X2Pi 0 6.5 e 1   41Gero.286
23192.87  5.000e-02  A2Delta 0 7.5 f 1   X2Pi 0 7.5 e 1   41Gero.287
23198.68  5.000e-02  A2Delta 0 8.5 f 1   X2Pi 0 8.5 e 1   41Gero.288
23205.20  5.000e-02  A2Delta 0 9.5 f 1   X2Pi 0 9.5 e 1   41Gero.289
23212.33  7.394e-02  A2Delta 0 10.5 f 1   X2Pi 0 10.5 e 1   41Gero.290
23219.85  7.850e-02  A2Delta 0 11.5 f 1   X2Pi 0 11.5 e 1   41Gero.291
23227.95  1.969e-01  A2Delta 0 12.5 f 1   X2Pi 0 12.5 e 1   41Gero.292
23236.84  5.000e-02  A2Delta 0 13.5 f 1   X2Pi 0 13.5 e 1   41Gero.293
23246.12  5.000e-02  A2Delta 0 14.5 f 1   X2Pi 0 14.5 e 1   41Gero.294
23255.76  5.000e-02  A2Delta 0 15.5 f 1   X2Pi 0 15.5 e 1   41Gero.295
23265.75  1.332e-01  A2Delta 0 16.5 f 1   X2Pi 0 16.5 e 1   41Gero.296
23276.29  5.000e-02  A2Delta 0 17.5 f 1   X2Pi 0 17.5 e 1   41Gero.297
23287.07  5.000e-02  A2Delta 0 18.5 f 1   X2Pi 0 18.5 e 1   41Gero.298
23298.00  5.000e-02  A2Delta 0 19.5 f 1   X2Pi 0 19.5 e 1   41Gero.299
23309.13  5.000e-02  A2Delta 0 20.5 f 1   X2Pi 0 20.5 e 1   41Gero.300
23320.37  5.000e-02  A2Delta 0 21.5 f 1   X2Pi 0 21.5 e 1   41Gero.301
23331.56  5.000e-02  A2Delta 0 22.5 f 1   X2Pi 0 22.5 e 1   41Gero.302
23342.69  5.000e-02  A2Delta 0 23.5 f 1   X2Pi 0 23.5 e 1   41Gero.303
23353.65  6.689e-02  A2Delta 0 24.5 f 1   X2Pi 0 24.5 e 1   41Gero.304
23364.18  5.000e-02  A2Delta 0 25.5 f 1   X2Pi 0 25.5 e 1   41Gero.305
23374.27  1.288e-01  A2Delta 0 26.5 f 1   X2Pi 0 26.5 e 1   41Gero.306
23383.88  1.441e-01  A2Delta 0 27.5 f 1   X2Pi 0 27.5 e 1   41Gero.307
23172.72  5.000e-02  A2Delta 0 2.5 e 1   X2Pi 0 2.5 f 1   41Gero.308
23176.04  5.000e-02  A2Delta 0 3.5 e 1   X2Pi 0 3.5 f 1   41Gero.309
23179.75  5.000e-02  A2Delta 0 4.5 e 1   X2Pi 0 4.5 f 1   41Gero.310
23184.15  6.358e-02  A2Delta 0 5.5 e 1   X2Pi 0 5.5 f 1   41Gero.311
23189.12  5.000e-02  A2Delta 0 6.5 e 1   X2Pi 0 6.5 f 1   41Gero.312
23194.83  5.000e-02  A2Delta 0 7.5 e 1   X2Pi 0 7.5 f 1   41Gero.313
23201.25  5.000e-02  A2Delta 0 8.5 e 1   X2Pi 0 8.5 f 1   41Gero.314
23208.37  5.000e-02  A2Delta 0 9.5 e 1   X2Pi 0 9.5 f 1   41Gero.315
23216.11  5.000e-02  A2Delta 0 10.5 e 1   X2Pi 0 10.5 f 1   41Gero.316
23224.53  5.000e-02  A2Delta 0 11.5 e 1   X2Pi 0 11.5 f 1   41Gero.317
23233.54  5.000e-02  A2Delta 0 12.5 e 1   X2Pi 0 12.5 f 1   41Gero.318
23243.12  7.010e-02  A2Delta 0 13.5 e 1   X2Pi 0 13.5 f 1   41Gero.319
23253.34  5.000e-02  A2Delta 0 14.5 e 1   X2Pi 0 14.5 f 1   41Gero.320
23263.96  5.000e-02  A2Delta 0 15.5 e 1   X2Pi 0 15.5 f 1   41Gero.321
23275.07  5.000e-02  A2Delta 0 16.5 e 1   X2Pi 0 16.5 f 1   41Gero.322
23286.63  1.256e-01  A2Delta 0 17.5 e 1   X2Pi 0 17.5 f 1   41Gero.323
23298.36  6.622e-02  A2Delta 0 18.5 e 1   X2Pi 0 18.5 f 1   41Gero.324
23310.40  5.000e-02  A2Delta 0 19.5 e 1   X2Pi 0 19.5 f 1   41Gero.325
23322.56  5.000e-02  A2Delta 0 20.5 e 1   X2Pi 0 20.5 f 1   41Gero.326
23334.86  1.146e-01  A2Delta 0 21.5 e 1   X2Pi 0 21.5 f 1   41Gero.327
23347.15  1.693e-01  A2Delta 0 22.5 e 1   X2Pi 0 22.5 f 1   41Gero.328
23359.51  5.000e-02  A2Delta 0 23.5 e 1   X2Pi 0 23.5 f 1   41Gero.329
23371.49  6.532e-02  A2Delta 0 24.5 e 1   X2Pi 0 24.5 f 1   41Gero.330
23383.17  1.967e-01  A2Delta 0 25.5 e 1   X2Pi 0 25.5 f 1   41Gero.331
23394.50  6.062e-02  A2Delta 0 26.5 e 1   X2Pi 0 26.5 f 1   41Gero.332
23405.14  6.374e-02  A2Delta 0 27.5 e 1   X2Pi 0 27.5 f 1   41Gero.333
23415.01  7.015e-02  A2Delta 0 28.5 e 1   X2Pi 0 28.5 f 1   41Gero.334
23431.23  6.329e-02  A2Delta 0 30.5 e 1   X2Pi 0 30.5 f 1   41Gero.335
23437.17  9.357e-02  A2Delta 0 31.5 e 1   X2Pi 0 31.5 f 1   41Gero.336
23088.19  6.275e-02  A2Delta 0 2.5 e 1   X2Pi 0 3.5 e 1   41Gero.337
23062.75  5.000e-02  A2Delta 0 3.5 e 1   X2Pi 0 4.5 e 1   41Gero.338
23037.92  5.000e-02  A2Delta 0 4.5 e 1   X2Pi 0 5.5 e 1   41Gero.339
23013.97  5.000e-02  A2Delta 0 5.5 e 1   X2Pi 0 6.5 e 1   41Gero.340
22990.84  5.000e-02  A2Delta 0 6.5 e 1   X2Pi 0 7.5 e 1   41Gero.341
22968.54  6.113e-02  A2Delta 0 7.5 e 1   X2Pi 0 8.5 e 1   41Gero.342
22947.14  1.236e-01  A2Delta 0 8.5 e 1   X2Pi 0 9.5 e 1   41Gero.343
22926.72  1.420e-01  A2Delta 0 9.5 e 1   X2Pi 0 10.5 e 1   41Gero.344
22907.26  1.471e-01  A2Delta 0 10.5 e 1   X2Pi 0 11.5 e 1   41Gero.345
22888.68  2.299e-01  A2Delta 0 11.5 e 1   X2Pi 0 12.5 e 1   41Gero.346
22871.26  9.090e-02  A2Delta 0 12.5 e 1   X2Pi 0 13.5 e 1   41Gero.347
22854.73  5.000e-02  A2Delta 0 13.5 e 1   X2Pi 0 14.5 e 1   41Gero.348
22838.96  1.812e-01  A2Delta 0 14.5 e 1   X2Pi 0 15.5 e 1   41Gero.349
22824.21  2.316e-01  A2Delta 0 15.5 e 1   X2Pi 0 16.5 e 1   41Gero.350
22810.49  1.631e-01  A2Delta 0 16.5 e 1   X2Pi 0 17.5 e 1   41Gero.351
22797.66  8.800e-02  A2Delta 0 17.5 e 1   X2Pi 0 18.5 e 1   41Gero.352
22785.64  8.389e-02  A2Delta 0 18.5 e 1   X2Pi 0 19.5 e 1   41Gero.353
22774.41  9.638e-02  A2Delta 0 19.5 e 1   X2Pi 0 20.5 e 1   41Gero.354
22763.95  1.018e-01  A2Delta 0 20.5 e 1   X2Pi 0 21.5 e 1   41Gero.355
22754.30  5.000e-02  A2Delta 0 21.5 e 1   X2Pi 0 22.5 e 1   41Gero.356
22745.11  1.223e-01  A2Delta 0 22.5 e 1   X2Pi 0 23.5 e 1   41Gero.357
22736.52  1.404e-01  A2Delta 0 23.5 e 1   X2Pi 0 24.5 e 1   41Gero.358
22728.58  5.000e-02  A2Delta 0 24.5 e 1   X2Pi 0 25.5 e 1   41Gero.359
22720.92  5.000e-02  A2Delta 0 25.5 e 1   X2Pi 0 26.5 e 1   41Gero.360
22713.45  5.000e-02  A2Delta 0 26.5 e 1   X2Pi 0 27.5 e 1   41Gero.361
22706.19  9.457e-02  A2Delta 0 27.5 e 1   X2Pi 0 28.5 e 1   41Gero.362
22698.72  1.062e-01  A2Delta 0 28.5 e 1   X2Pi 0 29.5 e 1   41Gero.363
22691.10  1.980e-01  A2Delta 0 29.5 e 1   X2Pi 0 30.5 e 1   41Gero.364
22683.17  4.569e-01  A2Delta 0 30.5 e 1   X2Pi 0 31.5 e 1   41Gero.365
22674.32  5.934e-01  A2Delta 0 31.5 e 1   X2Pi 0 32.5 e 1   41Gero.366
23229.71  5.000e-02  A2Delta 0 1.5 e 2   X2Pi 0 1.5 f 1   41Gero.369
23261.34  8.143e-02  A2Delta 0 2.5 e 2   X2Pi 0 2.5 f 1   41Gero.370
23229.71  5.000e-02  A2Delta 0 1.5 f 2   X2Pi 0 1.5 e 1   41Gero.371
23261.34  9.729e-02  A2Delta 0 2.5 f 2   X2Pi 0 2.5 e 1   41Gero.372
23293.17  3.808e-01  A2Delta 0 3.5 f 2   X2Pi 0 3.5 e 1   41Gero.373
23174.46  1.476e-01  A2Delta 0 1.5 e 2   X2Pi 0 2.5 e 1   41Gero.374
23174.46  5.000e-02  A2Delta 0 1.5 f 2   X2Pi 0 2.5 f 1   41Gero.376
23177.15  5.000e-02  A2Delta 0 2.5 f 2   X2Pi 0 3.5 f 1   41Gero.377
23247.54  5.000e-02  A2Delta 0 1.5 f 2   X2Pi 0 0.5 f 2   41Gero.378
23267.37  5.000e-02  A2Delta 0 2.5 f 2   X2Pi 0 1.5 f 2   41Gero.379
23296.85  5.995e-02  A2Delta 0 3.5 f 2   X2Pi 0 2.5 f 2   41Gero.380
23327.79  5.000e-02  A2Delta 0 4.5 f 2   X2Pi 0 3.5 f 2   41Gero.381
23359.51  5.000e-02  A2Delta 0 5.5 f 2   X2Pi 0 4.5 f 2   41Gero.382
23391.87  5.000e-02  A2Delta 0 6.5 f 2   X2Pi 0 5.5 f 2   41Gero.383
23424.68  8.552e-02  A2Delta 0 7.5 f 2   X2Pi 0 6.5 f 2   41Gero.384
23457.79  2.773e-01  A2Delta 0 8.5 f 2   X2Pi 0 7.5 f 2   41Gero.385
23491.66  5.000e-02  A2Delta 0 9.5 f 2   X2Pi 0 8.5 f 2   41Gero.386
23525.58  5.000e-02  A2Delta 0 10.5 f 2   X2Pi 0 9.5 f 2   41Gero.387
23559.70  5.690e-02  A2Delta 0 11.5 f 2   X2Pi 0 10.5 f 2   41Gero.388
23594.07  5.000e-02  A2Delta 0 12.5 f 2   X2Pi 0 11.5 f 2   41Gero.389
23628.33  1.006e-01  A2Delta 0 13.5 f 2   X2Pi 0 12.5 f 2   41Gero.390
23662.79  5.000e-02  A2Delta 0 14.5 f 2   X2Pi 0 13.5 f 2   41Gero.391
23697.18  5.946e-02  A2Delta 0 15.5 f 2   X2Pi 0 14.5 f 2   41Gero.392
23731.18  1.300e-01  A2Delta 0 16.5 f 2   X2Pi 0 15.5 f 2   41Gero.393
23765.15  9.826e-02  A2Delta 0 17.5 f 2   X2Pi 0 16.5 f 2   41Gero.394
23798.74  1.360e-01  A2Delta 0 18.5 f 2   X2Pi 0 17.5 f 2   41Gero.395
23831.96  1.268e-01  A2Delta 0 19.5 f 2   X2Pi 0 18.5 f 2   41Gero.396
23864.77  5.000e-02  A2Delta 0 20.5 f 2   X2Pi 0 19.5 f 2   41Gero.397
23896.84  5.000e-02  A2Delta 0 21.5 f 2   X2Pi 0 20.5 f 2   41Gero.398
23928.19  5.000e-02  A2Delta 0 22.5 f 2   X2Pi 0 21.5 f 2   41Gero.399
23958.65  5.000e-02  A2Delta 0 23.5 f 2   X2Pi 0 22.5 f 2   41Gero.400
23988.04  7.730e-02  A2Delta 0 24.5 f 2   X2Pi 0 23.5 f 2   41Gero.401
24016.32  2.589e-01  A2Delta 0 25.5 f 2   X2Pi 0 24.5 f 2   41Gero.402
24043.24  1.366e-01  A2Delta 0 26.5 f 2   X2Pi 0 25.5 f 2   41Gero.403
24068.63  1.555e-01  A2Delta 0 27.5 f 2   X2Pi 0 26.5 f 2   41Gero.404
24092.32  1.528e-01  A2Delta 0 28.5 f 2   X2Pi 0 27.5 f 2   41Gero.405
24113.94  4.903e-01  A2Delta 0 29.5 f 2   X2Pi 0 28.5 f 2   41Gero.406
24133.31  6.603e-01  A2Delta 0 30.5 f 2   X2Pi 0 29.5 f 2   41Gero.407
24150.15  5.978e-01  A2Delta 0 31.5 f 2   X2Pi 0 30.5 f 2   41Gero.408
24163.75  1.571e+00  A2Delta 0 32.5 f 2   X2Pi 0 31.5 f 2   41Gero.409
24174.40  5.000e-02  A2Delta 0 33.5 f 2   X2Pi 0 32.5 f 2   41Gero.410
24181.09  5.000e-02  A2Delta 0 34.5 f 2   X2Pi 0 33.5 f 2   41Gero.411
23247.54  1.074e-01  A2Delta 0 1.5 e 2   X2Pi 0 0.5 e 2   41Gero.412
23267.58  5.000e-02  A2Delta 0 2.5 e 2   X2Pi 0 1.5 e 2   41Gero.413
23297.42  5.000e-02  A2Delta 0 3.5 e 2   X2Pi 0 2.5 e 2   41Gero.414
23328.63  5.000e-02  A2Delta 0 4.5 e 2   X2Pi 0 3.5 e 2   41Gero.415
23360.76  5.000e-02  A2Delta 0 5.5 e 2   X2Pi 0 4.5 e 2   41Gero.416
23393.53  5.000e-02  A2Delta 0 6.5 e 2   X2Pi 0 5.5 e 2   41Gero.417
23426.93  5.000e-02  A2Delta 0 7.5 e 2   X2Pi 0 6.5 e 2   41Gero.418
23460.81  5.884e-02  A2Delta 0 8.5 e 2   X2Pi 0 7.5 e 2   41Gero.419
23495.17  5.000e-02  A2Delta 0 9.5 e 2   X2Pi 0 8.5 e 2   41Gero.420
23529.79  5.000e-02  A2Delta 0 10.5 e 2   X2Pi 0 9.5 e 2   41Gero.421
23564.69  7.728e-02  A2Delta 0 11.5 e 2   X2Pi 0 10.5 e 2   41Gero.422
23599.94  5.000e-02  A2Delta 0 12.5 e 2   X2Pi 0 11.5 e 2   41Gero.423
23635.22  6.097e-02  A2Delta 0 13.5 e 2   X2Pi 0 12.5 e 2   41Gero.424
23670.48  5.000e-02  A2Delta 0 14.5 e 2   X2Pi 0 13.5 e 2   41Gero.425
23705.74  5.000e-02  A2Delta 0 15.5 e 2   X2Pi 0 14.5 e 2   41Gero.426
23740.66  3.487e-01  A2Delta 0 16.5 e 2   X2Pi 0 15.5 e 2   41Gero.427
23775.85  1.404e-01  A2Delta 0 17.5 e 2   X2Pi 0 16.5 e 2   41Gero.428
23810.55  1.410e-01  A2Delta 0 18.5 e 2   X2Pi 0 17.5 e 2   41Gero.429
23845.01  5.000e-02  A2Delta 0 19.5 e 2   X2Pi 0 18.5 e 2   41Gero.430
23878.86  5.000e-02  A2Delta 0 20.5 e 2   X2Pi 0 19.5 e 2   41Gero.431
23912.18  1.372e-01  A2Delta 0 21.5 e 2   X2Pi 0 20.5 e 2   41Gero.432
23944.63  1.030e-01  A2Delta 0 22.5 e 2   X2Pi 0 21.5 e 2   41Gero.433
23976.15  5.000e-02  A2Delta 0 23.5 e 2   X2Pi 0 22.5 e 2   41Gero.434
24006.79  5.000e-02  A2Delta 0 24.5 e 2   X2Pi 0 23.5 e 2   41Gero.435
24036.15  1.342e-01  A2Delta 0 25.5 e 2   X2Pi 0 24.5 e 2   41Gero.436
24064.24  1.764e-01  A2Delta 0 26.5 e 2   X2Pi 0 25.5 e 2   41Gero.437
23180.78  3.589e-01  A2Delta 0 1.5 e 2   X2Pi 0 1.5 f 2   41Gero.438
23180.78  1.056e-01  A2Delta 0 2.5 e 2   X2Pi 0 2.5 f 2   41Gero.439
23183.00  7.439e-02  A2Delta 0 3.5 e 2   X2Pi 0 3.5 f 2   41Gero.440
23186.06  5.000e-02  A2Delta 0 4.5 e 2   X2Pi 0 4.5 f 2   41Gero.441
23190.01  5.000e-02  A2Delta 0 5.5 e 2   X2Pi 0 5.5 f 2   41Gero.442
23194.83  1.003e-01  A2Delta 0 6.5 e 2   X2Pi 0 6.5 f 2   41Gero.443
23200.17  5.000e-02  A2Delta 0 7.5 e 2   X2Pi 0 7.5 f 2   41Gero.444
23206.35  5.000e-02  A2Delta 0 8.5 e 2   X2Pi 0 8.5 f 2   41Gero.445
23213.13  5.000e-02  A2Delta 0 9.5 e 2   X2Pi 0 9.5 f 2   41Gero.446
23220.57  5.000e-02  A2Delta 0 10.5 e 2   X2Pi 0 10.5 f 2   41Gero.447
23228.59  5.000e-02  A2Delta 0 11.5 e 2   X2Pi 0 11.5 f 2   41Gero.448
23237.11  5.000e-02  A2Delta 0 12.5 e 2   X2Pi 0 12.5 f 2   41Gero.449
23246.12  8.255e-02  A2Delta 0 13.5 e 2   X2Pi 0 13.5 f 2   41Gero.450
23255.76  5.000e-02  A2Delta 0 14.5 e 2   X2Pi 0 14.5 f 2   41Gero.451
23265.75  9.459e-02  A2Delta 0 15.5 e 2   X2Pi 0 15.5 f 2   41Gero.452
23276.04  7.614e-02  A2Delta 0 16.5 e 2   X2Pi 0 16.5 f 2   41Gero.453
23286.63  5.000e-02  A2Delta 0 17.5 e 2   X2Pi 0 17.5 f 2   41Gero.454
23297.42  5.000e-02  A2Delta 0 18.5 e 2   X2Pi 0 18.5 f 2   41Gero.455
23308.46  5.000e-02  A2Delta 0 19.5 e 2   X2Pi 0 19.5 f 2   41Gero.456
23319.57  5.000e-02  A2Delta 0 20.5 e 2   X2Pi 0 20.5 f 2   41Gero.457
23330.64  7.047e-02  A2Delta 0 21.5 e 2   X2Pi 0 21.5 f 2   41Gero.458
23341.68  5.000e-02  A2Delta 0 22.5 e 2   X2Pi 0 22.5 f 2   41Gero.459
23352.70  1.774e-01  A2Delta 0 23.5 e 2   X2Pi 0 23.5 f 2   41Gero.460
23363.01  6.411e-02  A2Delta 0 24.5 e 2   X2Pi 0 24.5 f 2   41Gero.461
23373.07  6.799e-02  A2Delta 0 25.5 e 2   X2Pi 0 25.5 f 2   41Gero.462
23382.70  2.467e-01  A2Delta 0 26.5 e 2   X2Pi 0 26.5 f 2   41Gero.463
23180.78  9.021e-02  A2Delta 0 1.5 f 2   X2Pi 0 1.5 e 2   41Gero.464
23181.39  5.000e-02  A2Delta 0 2.5 f 2   X2Pi 0 2.5 e 2   41Gero.465
23183.74  5.000e-02  A2Delta 0 3.5 f 2   X2Pi 0 3.5 e 2   41Gero.466
23187.27  5.000e-02  A2Delta 0 4.5 f 2   X2Pi 0 4.5 e 2   41Gero.467
23191.64  5.000e-02  A2Delta 0 5.5 f 2   X2Pi 0 5.5 e 2   41Gero.468
23196.97  5.000e-02  A2Delta 0 6.5 f 2   X2Pi 0 6.5 e 2   41Gero.469
23203.01  5.000e-02  A2Delta 0 7.5 f 2   X2Pi 0 7.5 e 2   41Gero.470
23209.82  5.000e-02  A2Delta 0 8.5 f 2   X2Pi 0 8.5 e 2   41Gero.471
23217.39  5.000e-02  A2Delta 0 9.5 f 2   X2Pi 0 9.5 e 2   41Gero.472
23225.55  5.000e-02  A2Delta 0 10.5 f 2   X2Pi 0 10.5 e 2   41Gero.473
23234.38  5.000e-02  A2Delta 0 11.5 f 2   X2Pi 0 11.5 e 2   41Gero.474
23243.86  5.000e-02  A2Delta 0 12.5 f 2   X2Pi 0 12.5 e 2   41Gero.475
23253.88  5.000e-02  A2Delta 0 13.5 f 2   X2Pi 0 13.5 e 2   41Gero.476
23264.34  5.000e-02  A2Delta 0 14.5 f 2   X2Pi 0 14.5 e 2   41Gero.477
23275.33  5.000e-02  A2Delta 0 15.5 f 2   X2Pi 0 15.5 e 2   41Gero.478
23286.63  8.706e-02  A2Delta 0 16.5 f 2   X2Pi 0 16.5 e 2   41Gero.479
23298.36  5.943e-02  A2Delta 0 17.5 f 2   X2Pi 0 17.5 e 2   41Gero.480
23310.40  5.000e-02  A2Delta 0 18.5 f 2   X2Pi 0 18.5 e 2   41Gero.481
23322.56  5.000e-02  A2Delta 0 19.5 f 2   X2Pi 0 19.5 e 2   41Gero.482
23334.86  5.739e-02  A2Delta 0 20.5 f 2   X2Pi 0 20.5 e 2   41Gero.483
23347.15  8.560e-02  A2Delta 0 21.5 f 2   X2Pi 0 21.5 e 2   41Gero.484
23359.51  2.959e-01  A2Delta 0 22.5 f 2   X2Pi 0 22.5 e 2   41Gero.485
23371.24  5.000e-02  A2Delta 0 23.5 f 2   X2Pi 0 23.5 e 2   41Gero.486
23382.70  2.317e-01  A2Delta 0 24.5 f 2   X2Pi 0 24.5 e 2   41Gero.487
23393.53  6.314e-01  A2Delta 0 25.5 f 2   X2Pi 0 25.5 e 2   41Gero.488
23404.63  5.515e-02  A2Delta 0 26.5 f 2   X2Pi 0 26.5 e 2   41Gero.489
23414.29  9.112e-02  A2Delta 0 27.5 f 2   X2Pi 0 27.5 e 2   41Gero.490
23422.97  1.396e-01  A2Delta 0 28.5 f 2   X2Pi 0 28.5 e 2   41Gero.491
23430.54  2.819e-01  A2Delta 0 29.5 f 2   X2Pi 0 29.5 e 2   41Gero.492
23436.50  3.722e-01  A2Delta 0 30.5 f 2   X2Pi 0 30.5 e 2   41Gero.493
23093.98  5.000e-02  A2Delta 0 1.5 f 2   X2Pi 0 2.5 f 2   41Gero.494
23066.89  5.000e-02  A2Delta 0 2.5 f 2   X2Pi 0 3.5 f 2   41Gero.495
23041.13  5.000e-02  A2Delta 0 3.5 f 2   X2Pi 0 4.5 f 2   41Gero.496
23016.49  5.000e-02  A2Delta 0 4.5 f 2   X2Pi 0 5.5 f 2   41Gero.497
22992.82  5.000e-02  A2Delta 0 5.5 f 2   X2Pi 0 6.5 f 2   41Gero.498
22970.14  5.000e-02  A2Delta 0 6.5 f 2   X2Pi 0 7.5 f 2   41Gero.499
22948.41  1.163e-01  A2Delta 0 7.5 f 2   X2Pi 0 8.5 f 2   41Gero.500
22927.76  7.287e-02  A2Delta 0 8.5 f 2   X2Pi 0 9.5 f 2   41Gero.501
22908.07  6.007e-02  A2Delta 0 9.5 f 2   X2Pi 0 10.5 f 2   41Gero.502
22889.32  9.605e-02  A2Delta 0 10.5 f 2   X2Pi 0 11.5 f 2   41Gero.503
22871.46  2.245e-01  A2Delta 0 11.5 f 2   X2Pi 0 12.5 f 2   41Gero.504
22854.73  1.897e-01  A2Delta 0 12.5 f 2   X2Pi 0 13.5 f 2   41Gero.505
22838.96  1.640e-01  A2Delta 0 13.5 f 2   X2Pi 0 14.5 f 2   41Gero.506
22824.21  5.000e-02  A2Delta 0 14.5 f 2   X2Pi 0 15.5 f 2   41Gero.507
22810.33  5.000e-02  A2Delta 0 15.5 f 2   X2Pi 0 16.5 f 2   41Gero.508
22797.15  1.867e-01  A2Delta 0 16.5 f 2   X2Pi 0 17.5 f 2   41Gero.509
22785.10  6.808e-02  A2Delta 0 17.5 f 2   X2Pi 0 18.5 f 2   41Gero.510
22773.73  1.006e-01  A2Delta 0 18.5 f 2   X2Pi 0 19.5 f 2   41Gero.511
22763.20  9.283e-02  A2Delta 0 19.5 f 2   X2Pi 0 20.5 f 2   41Gero.512
22753.39  7.358e-02  A2Delta 0 20.5 f 2   X2Pi 0 21.5 f 2   41Gero.513
22744.16  1.001e-01  A2Delta 0 21.5 f 2   X2Pi 0 22.5 f 2   41Gero.514
22735.60  5.000e-02  A2Delta 0 22.5 f 2   X2Pi 0 23.5 f 2   41Gero.515
22727.44  5.755e-02  A2Delta 0 23.5 f 2   X2Pi 0 24.5 f 2   41Gero.516
22719.74  5.000e-02  A2Delta 0 24.5 f 2   X2Pi 0 25.5 f 2   41Gero.517
22712.19  5.000e-02  A2Delta 0 25.5 f 2   X2Pi 0 26.5 f 2   41Gero.518
22704.86  1.522e-01  A2Delta 0 26.5 f 2   X2Pi 0 27.5 f 2   41Gero.519
22697.44  3.118e-01  A2Delta 0 27.5 f 2   X2Pi 0 28.5 f 2   41Gero.520
22689.73  3.922e-01  A2Delta 0 28.5 f 2   X2Pi 0 29.5 f 2   41Gero.521
22681.62  1.848e-01  A2Delta 0 29.5 f 2   X2Pi 0 30.5 f 2   41Gero.522
22672.69  1.372e-01  A2Delta 0 30.5 f 2   X2Pi 0 31.5 f 2   41Gero.523
23094.44  5.000e-02  A2Delta 0 1.5 e 2   X2Pi 0 2.5 e 2   41Gero.526
23067.73  5.000e-02  A2Delta 0 2.5 e 2   X2Pi 0 3.5 e 2   41Gero.527
23042.29  8.401e-02  A2Delta 0 3.5 e 2   X2Pi 0 4.5 e 2   41Gero.528
23018.16  5.000e-02  A2Delta 0 4.5 e 2   X2Pi 0 5.5 e 2   41Gero.529
22995.12  6.941e-02  A2Delta 0 5.5 e 2   X2Pi 0 6.5 e 2   41Gero.530
22972.96  5.000e-02  A2Delta 0 6.5 e 2   X2Pi 0 7.5 e 2   41Gero.531
22951.90  1.151e-01  A2Delta 0 7.5 e 2   X2Pi 0 8.5 e 2   41Gero.532
22931.91  1.498e-01  A2Delta 0 8.5 e 2   X2Pi 0 9.5 e 2   41Gero.533
22913.02  1.274e-01  A2Delta 0 9.5 e 2   X2Pi 0 10.5 e 2   41Gero.534
22895.08  1.903e-01  A2Delta 0 10.5 e 2   X2Pi 0 11.5 e 2   41Gero.535
22878.29  1.280e-01  A2Delta 0 11.5 e 2   X2Pi 0 12.5 e 2   41Gero.536
22862.50  9.447e-02  A2Delta 0 12.5 e 2   X2Pi 0 13.5 e 2   41Gero.537
22847.78  5.000e-02  A2Delta 0 13.5 e 2   X2Pi 0 14.5 e 2   41Gero.538
22833.79  1.643e-01  A2Delta 0 14.5 e 2   X2Pi 0 15.5 e 2   41Gero.539
22820.88  2.137e-01  A2Delta 0 15.5 e 2   X2Pi 0 16.5 e 2   41Gero.540
22808.95  2.133e-01  A2Delta 0 16.5 e 2   X2Pi 0 17.5 e 2   41Gero.541
22798.05  5.000e-02  A2Delta 0 17.5 e 2   X2Pi 0 18.5 e 2   41Gero.542
22787.78  1.122e-01  A2Delta 0 18.5 e 2   X2Pi 0 19.5 e 2   41Gero.543
22778.38  1.263e-01  A2Delta 0 19.5 e 2   X2Pi 0 20.5 e 2   41Gero.544
22769.83  5.000e-02  A2Delta 0 20.5 e 2   X2Pi 0 21.5 e 2   41Gero.545
22761.77  5.000e-02  A2Delta 0 21.5 e 2   X2Pi 0 22.5 e 2   41Gero.546
22754.30  5.000e-02  A2Delta 0 22.5 e 2   X2Pi 0 23.5 e 2   41Gero.547
22747.36  5.000e-02  A2Delta 0 23.5 e 2   X2Pi 0 24.5 e 2   41Gero.548
22740.72  5.000e-02  A2Delta 0 24.5 e 2   X2Pi 0 25.5 e 2   41Gero.549
22734.38  5.000e-02  A2Delta 0 25.5 e 2   X2Pi 0 26.5 e 2   41Gero.550
22727.97  1.020e-01  A2Delta 0 26.5 e 2   X2Pi 0 27.5 e 2   41Gero.551
23179.05  9.666e-02  A2Delta 0 2.5 e 1   X2Pi 0 1.5 e 2   41Gero.552
23179.75  5.000e-02  A2Delta 0 3.5 f 1   X2Pi 0 2.5 f 2   41Gero.553
23092.26  5.000e-02  A2Delta 0 2.5 e 1   X2Pi 0 2.5 f 2   41Gero.554
23065.80  5.706e-02  A2Delta 0 3.5 e 1   X2Pi 0 3.5 f 2   41Gero.555
23092.75  5.000e-02  A2Delta 0 2.5 f 1   X2Pi 0 2.5 e 2   41Gero.556
23232.47  6.294e-02  A2Delta 1 2.5 e 1   X2Pi 1 1.5 e 1   41Gero.557
23262.70  5.000e-02  A2Delta 1 3.5 e 1   X2Pi 1 2.5 e 1   41Gero.558
23292.36  5.000e-02  A2Delta 1 4.5 e 1   X2Pi 1 3.5 e 1   41Gero.559
23322.08  5.000e-02  A2Delta 1 5.5 e 1   X2Pi 1 4.5 e 1   41Gero.560
23351.87  5.000e-02  A2Delta 1 6.5 e 1   X2Pi 1 5.5 e 1   41Gero.561
23381.73  5.000e-02  A2Delta 1 7.5 e 1   X2Pi 1 6.5 e 1   41Gero.562
23411.70  5.000e-02  A2Delta 1 8.5 e 1   X2Pi 1 7.5 e 1   41Gero.563
23441.63  5.000e-02  A2Delta 1 9.5 e 1   X2Pi 1 8.5 e 1   41Gero.564
23471.55  5.000e-02  A2Delta 1 10.5 e 1   X2Pi 1 9.5 e 1   41Gero.565
23501.31  5.000e-02  A2Delta 1 11.5 e 1   X2Pi 1 10.5 e 1   41Gero.566
23530.89  5.000e-02  A2Delta 1 12.5 e 1   X2Pi 1 11.5 e 1   41Gero.567
23560.12  1.306e-01  A2Delta 1 13.5 e 1   X2Pi 1 12.5 e 1   41Gero.568
23589.28  8.377e-02  A2Delta 1 14.5 e 1   X2Pi 1 13.5 e 1   41Gero.569
23617.71  5.000e-02  A2Delta 1 15.5 e 1   X2Pi 1 14.5 e 1   41Gero.570
23645.54  5.836e-02  A2Delta 1 16.5 e 1   X2Pi 1 15.5 e 1   41Gero.571
23672.66  1.934e-01  A2Delta 1 17.5 e 1   X2Pi 1 16.5 e 1   41Gero.572
23699.07  1.715e-01  A2Delta 1 18.5 e 1   X2Pi 1 17.5 e 1   41Gero.573
23724.56  1.841e-01  A2Delta 1 19.5 e 1   X2Pi 1 18.5 e 1   41Gero.574
23748.98  5.000e-02  A2Delta 1 20.5 e 1   X2Pi 1 19.5 e 1   41Gero.575
23772.11  5.000e-02  A2Delta 1 21.5 e 1   X2Pi 1 20.5 e 1   41Gero.576
23793.81  5.000e-02  A2Delta 1 22.5 e 1   X2Pi 1 21.5 e 1   41Gero.577
23813.78  5.000e-02  A2Delta 1 23.5 e 1   X2Pi 1 22.5 e 1   41Gero.578
23831.96  5.000e-02  A2Delta 1 24.5 e 1   X2Pi 1 23.5 e 1   41Gero.579
23848.12  5.000e-02  A2Delta 1 25.5 e 1   X2Pi 1 24.5 e 1   41Gero.580
23861.81  5.000e-02  A2Delta 1 26.5 e 1   X2Pi 1 25.5 e 1   41Gero.581
23872.78  5.000e-02  A2Delta 1 27.5 e 1   X2Pi 1 26.5 e 1   41Gero.582
23880.52  1.547e-01  A2Delta 1 28.5 e 1   X2Pi 1 27.5 e 1   41Gero.583
23886.86  1.193e+00  A2Delta 1 29.5 e 1   X2Pi 1 28.5 e 1   41Gero.584
23886.86  1.097e+00  A2Delta 1 30.5 e 1   X2Pi 1 29.5 e 1   41Gero.585
23879.45  7.560e-01  A2Delta 1 31.5 e 1   X2Pi 1 30.5 e 1   41Gero.586
23232.47  7.666e-02  A2Delta 1 2.5 f 1   X2Pi 1 1.5 f 1   41Gero.587
23262.70  1.420e-01  A2Delta 1 3.5 f 1   X2Pi 1 2.5 f 1   41Gero.588
23292.69  5.852e-02  A2Delta 1 4.5 f 1   X2Pi 1 3.5 f 1   41Gero.589
23322.56  1.755e-01  A2Delta 1 5.5 f 1   X2Pi 1 4.5 f 1   41Gero.590
23352.70  1.744e-01  A2Delta 1 6.5 f 1   X2Pi 1 5.5 f 1   41Gero.591
23383.17  5.000e-02  A2Delta 1 7.5 f 1   X2Pi 1 6.5 f 1   41Gero.592
23413.48  1.188e-01  A2Delta 1 8.5 f 1   X2Pi 1 7.5 f 1   41Gero.593
23444.06  5.000e-02  A2Delta 1 9.5 f 1   X2Pi 1 8.5 f 1   41Gero.594
23474.60  5.000e-02  A2Delta 1 10.5 f 1   X2Pi 1 9.5 f 1   41Gero.595
23505.04  5.000e-02  A2Delta 1 11.5 f 1   X2Pi 1 10.5 f 1   41Gero.596
23535.34  5.726e-02  A2Delta 1 12.5 f 1   X2Pi 1 11.5 f 1   41Gero.597
23565.38  1.132e-01  A2Delta 1 13.5 f 1   X2Pi 1 12.5 f 1   41Gero.598
23595.30  5.000e-02  A2Delta 1 14.5 f 1   X2Pi 1 13.5 f 1   41Gero.599
23624.66  5.705e-02  A2Delta 1 15.5 f 1   X2Pi 1 14.5 f 1   41Gero.600
23653.58  1.248e-01  A2Delta 1 16.5 f 1   X2Pi 1 15.5 f 1   41Gero.601
23681.72  8.094e-02  A2Delta 1 17.5 f 1   X2Pi 1 16.5 f 1   41Gero.602
23709.04  7.753e-02  A2Delta 1 18.5 f 1   X2Pi 1 17.5 f 1   41Gero.603
23735.48  5.000e-02  A2Delta 1 19.5 f 1   X2Pi 1 18.5 f 1   41Gero.604
23760.89  5.000e-02  A2Delta 1 20.5 f 1   X2Pi 1 19.5 f 1   41Gero.605
23785.01  1.462e-01  A2Delta 1 21.5 f 1   X2Pi 1 20.5 f 1   41Gero.606
23807.69  5.000e-02  A2Delta 1 22.5 f 1   X2Pi 1 21.5 f 1   41Gero.607
23828.76  5.000e-02  A2Delta 1 23.5 f 1   X2Pi 1 22.5 f 1   41Gero.608
23848.12  9.811e-02  A2Delta 1 24.5 f 1   X2Pi 1 23.5 f 1   41Gero.609
23179.05  1.434e-01  A2Delta 1 2.5 f 1   X2Pi 1 2.5 e 1   41Gero.610
23181.39  5.000e-02  A2Delta 1 3.5 f 1   X2Pi 1 3.5 e 1   41Gero.611
23183.74  6.000e-02  A2Delta 1 4.5 f 1   X2Pi 1 4.5 e 1   41Gero.612
23186.06  2.097e-01  A2Delta 1 5.5 f 1   X2Pi 1 5.5 e 1   41Gero.613
23189.12  5.000e-02  A2Delta 1 6.5 f 1   X2Pi 1 6.5 e 1   41Gero.614
23192.41  6.898e-02  A2Delta 1 7.5 f 1   X2Pi 1 7.5 e 1   41Gero.615
23195.88  5.000e-02  A2Delta 1 8.5 f 1   X2Pi 1 8.5 e 1   41Gero.616
23199.74  7.069e-02  A2Delta 1 9.5 f 1   X2Pi 1 9.5 e 1   41Gero.617
23203.77  5.000e-02  A2Delta 1 10.5 f 1   X2Pi 1 10.5 e 1   41Gero.618
23207.52  5.503e-01  A2Delta 1 11.5 f 1   X2Pi 1 11.5 e 1   41Gero.619
23212.33  1.792e-01  A2Delta 1 12.5 f 1   X2Pi 1 12.5 e 1   41Gero.620
23217.08  5.000e-02  A2Delta 1 13.5 f 1   X2Pi 1 13.5 e 1   41Gero.621
23221.71  5.000e-02  A2Delta 1 14.5 f 1   X2Pi 1 14.5 e 1   41Gero.622
23226.26  6.003e-02  A2Delta 1 15.5 f 1   X2Pi 1 15.5 e 1   41Gero.623
23230.85  5.000e-02  A2Delta 1 16.5 f 1   X2Pi 1 16.5 e 1   41Gero.624
23235.12  1.017e-01  A2Delta 1 17.5 f 1   X2Pi 1 17.5 e 1   41Gero.625
23243.12  1.906e-01  A2Delta 1 19.5 f 1   X2Pi 1 19.5 e 1   41Gero.627
23179.05  3.209e-01  A2Delta 1 2.5 e 1   X2Pi 1 2.5 f 1   41Gero.628
23181.72  5.000e-02  A2Delta 1 3.5 e 1   X2Pi 1 3.5 f 1   41Gero.629
23184.15  1.898e-01  A2Delta 1 4.5 e 1   X2Pi 1 4.5 f 1   41Gero.630
23187.27  5.000e-02  A2Delta 1 5.5 e 1   X2Pi 1 5.5 f 1   41Gero.631
23190.56  5.000e-02  A2Delta 1 6.5 e 1   X2Pi 1 6.5 f 1   41Gero.632
23194.19  5.000e-02  A2Delta 1 7.5 e 1   X2Pi 1 7.5 f 1   41Gero.633
23198.31  5.000e-02  A2Delta 1 8.5 e 1   X2Pi 1 8.5 f 1   41Gero.634
23202.76  5.000e-02  A2Delta 1 9.5 e 1   X2Pi 1 9.5 f 1   41Gero.635
23207.52  5.000e-02  A2Delta 1 10.5 e 1   X2Pi 1 10.5 f 1   41Gero.636
23212.33  1.786e-01  A2Delta 1 11.5 e 1   X2Pi 1 11.5 f 1   41Gero.637
23217.78  5.000e-02  A2Delta 1 12.5 e 1   X2Pi 1 12.5 f 1   41Gero.638
23223.09  6.074e-02  A2Delta 1 13.5 e 1   X2Pi 1 13.5 f 1   41Gero.639
23228.59  7.573e-02  A2Delta 1 14.5 e 1   X2Pi 1 14.5 f 1   41Gero.640
23234.38  1.957e-01  A2Delta 1 15.5 e 1   X2Pi 1 15.5 f 1   41Gero.641
23239.69  5.000e-02  A2Delta 1 16.5 e 1   X2Pi 1 16.5 f 1   41Gero.642
23244.61  4.753e-01  A2Delta 1 17.5 e 1   X2Pi 1 17.5 f 1   41Gero.643
23249.13  1.054e+00  A2Delta 1 18.5 e 1   X2Pi 1 18.5 f 1   41Gero.644
23253.34  1.593e+00  A2Delta 1 19.5 e 1   X2Pi 1 19.5 f 1   41Gero.645
23097.89  5.000e-02  A2Delta 1 2.5 e 1   X2Pi 1 3.5 e 1   41Gero.646
23072.71  5.000e-02  A2Delta 1 3.5 e 1   X2Pi 1 4.5 e 1   41Gero.647
23047.87  5.000e-02  A2Delta 1 4.5 e 1   X2Pi 1 5.5 e 1   41Gero.648
23023.50  5.000e-02  A2Delta 1 5.5 e 1   X2Pi 1 6.5 e 1   41Gero.649
22999.68  5.000e-02  A2Delta 1 6.5 e 1   X2Pi 1 7.5 e 1   41Gero.650
22976.47  5.000e-02  A2Delta 1 7.5 e 1   X2Pi 1 8.5 e 1   41Gero.651
22953.82  7.440e-02  A2Delta 1 8.5 e 1   X2Pi 1 9.5 e 1   41Gero.652
22931.91  5.513e-02  A2Delta 1 9.5 e 1   X2Pi 1 10.5 e 1   41Gero.653
22910.33  1.059e-01  A2Delta 1 10.5 e 1   X2Pi 1 11.5 e 1   41Gero.654
22889.32  3.004e-01  A2Delta 1 11.5 e 1   X2Pi 1 12.5 e 1   41Gero.655
22869.24  9.203e-02  A2Delta 1 12.5 e 1   X2Pi 1 13.5 e 1   41Gero.656
22849.59  5.000e-02  A2Delta 1 13.5 e 1   X2Pi 1 14.5 e 1   41Gero.657
22830.26  1.133e-01  A2Delta 1 14.5 e 1   X2Pi 1 15.5 e 1   41Gero.658
22811.40  2.152e-01  A2Delta 1 15.5 e 1   X2Pi 1 16.5 e 1   41Gero.659
22792.92  3.594e-01  A2Delta 1 16.5 e 1   X2Pi 1 17.5 e 1   41Gero.660
22775.14  1.504e-01  A2Delta 1 17.5 e 1   X2Pi 1 18.5 e 1   41Gero.661
22757.45  8.173e-02  A2Delta 1 18.5 e 1   X2Pi 1 19.5 e 1   41Gero.662
22739.85  5.000e-02  A2Delta 1 19.5 e 1   X2Pi 1 20.5 e 1   41Gero.663
22722.42  5.000e-02  A2Delta 1 20.5 e 1   X2Pi 1 21.5 e 1   41Gero.664
22704.86  5.000e-02  A2Delta 1 21.5 e 1   X2Pi 1 22.5 e 1   41Gero.665
22687.27  5.000e-02  A2Delta 1 22.5 e 1   X2Pi 1 23.5 e 1   41Gero.666
22669.17  5.000e-02  A2Delta 1 23.5 e 1   X2Pi 1 24.5 e 1   41Gero.667
22650.69  5.000e-02  A2Delta 1 24.5 e 1   X2Pi 1 25.5 e 1   41Gero.668
22631.45  5.000e-02  A2Delta 1 25.5 e 1   X2Pi 1 26.5 e 1   41Gero.669
22611.22  5.000e-02  A2Delta 1 26.5 e 1   X2Pi 1 27.5 e 1   41Gero.670
22589.60  5.000e-02  A2Delta 1 27.5 e 1   X2Pi 1 28.5 e 1   41Gero.671
22566.49  1.547e-01  A2Delta 1 28.5 e 1   X2Pi 1 29.5 e 1   41Gero.672
22541.17  9.374e-01  A2Delta 1 29.5 e 1   X2Pi 1 30.5 e 1   41Gero.673
22513.21  8.679e-01  A2Delta 1 30.5 e 1   X2Pi 1 31.5 e 1   41Gero.674
22482.25  7.560e-01  A2Delta 1 31.5 e 1   X2Pi 1 32.5 e 1   41Gero.675
23098.25  5.000e-02  A2Delta 1 2.5 f 1   X2Pi 1 3.5 f 1   41Gero.676
23073.37  5.000e-02  A2Delta 1 3.5 f 1   X2Pi 1 4.5 f 1   41Gero.677
23048.79  6.079e-02  A2Delta 1 4.5 f 1   X2Pi 1 5.5 f 1   41Gero.678
23024.93  5.000e-02  A2Delta 1 5.5 f 1   X2Pi 1 6.5 f 1   41Gero.679
23001.62  5.000e-02  A2Delta 1 6.5 f 1   X2Pi 1 7.5 f 1   41Gero.680
22978.93  5.000e-02  A2Delta 1 7.5 f 1   X2Pi 1 8.5 f 1   41Gero.681
22956.88  7.220e-02  A2Delta 1 8.5 f 1   X2Pi 1 9.5 f 1   41Gero.682
22935.49  1.184e-01  A2Delta 1 9.5 f 1   X2Pi 1 10.5 f 1   41Gero.683
22914.81  8.042e-02  A2Delta 1 10.5 f 1   X2Pi 1 11.5 f 1   41Gero.684
22895.08  2.752e-01  A2Delta 1 11.5 f 1   X2Pi 1 12.5 f 1   41Gero.685
22875.25  1.626e-01  A2Delta 1 12.5 f 1   X2Pi 1 13.5 f 1   41Gero.686
22856.50  5.000e-02  A2Delta 1 13.5 f 1   X2Pi 1 14.5 f 1   41Gero.687
22838.10  1.408e-01  A2Delta 1 14.5 f 1   X2Pi 1 15.5 f 1   41Gero.688
22820.27  1.454e-01  A2Delta 1 15.5 f 1   X2Pi 1 16.5 f 1   41Gero.689
22803.00  6.886e-02  A2Delta 1 16.5 f 1   X2Pi 1 17.5 f 1   41Gero.690
22786.09  5.000e-02  A2Delta 1 17.5 f 1   X2Pi 1 18.5 f 1   41Gero.691
22769.35  1.054e-01  A2Delta 1 18.5 f 1   X2Pi 1 19.5 f 1   41Gero.692
22752.83  7.925e-02  A2Delta 1 19.5 f 1   X2Pi 1 20.5 f 1   41Gero.693
22736.52  5.000e-02  A2Delta 1 20.5 f 1   X2Pi 1 21.5 f 1   41Gero.694
22719.74  1.930e-01  A2Delta 1 21.5 f 1   X2Pi 1 22.5 f 1   41Gero.695
22703.21  7.865e-02  A2Delta 1 22.5 f 1   X2Pi 1 23.5 f 1   41Gero.696
22686.36  5.000e-02  A2Delta 1 23.5 f 1   X2Pi 1 24.5 f 1   41Gero.697
22669.17  9.843e-02  A2Delta 1 24.5 f 1   X2Pi 1 25.5 f 1   41Gero.698
23252.00  5.000e-02  A2Delta 1 1.5 f 2   X2Pi 1 0.5 f 2   41Gero.699
23269.80  1.163e-01  A2Delta 1 2.5 f 2   X2Pi 1 1.5 f 2   41Gero.700
23296.85  2.791e-01  A2Delta 1 3.5 f 2   X2Pi 1 2.5 f 2   41Gero.701
23325.56  5.000e-02  A2Delta 1 4.5 f 2   X2Pi 1 3.5 f 2   41Gero.702
23354.59  5.000e-02  A2Delta 1 5.5 f 2   X2Pi 1 4.5 f 2   41Gero.703
23383.88  5.000e-02  A2Delta 1 6.5 f 2   X2Pi 1 5.5 f 2   41Gero.704
23413.48  9.437e-02  A2Delta 1 7.5 f 2   X2Pi 1 6.5 f 2   41Gero.705
23442.96  5.000e-02  A2Delta 1 8.5 f 2   X2Pi 1 7.5 f 2   41Gero.706
23472.61  5.000e-02  A2Delta 1 9.5 f 2   X2Pi 1 8.5 f 2   41Gero.707
23502.12  5.000e-02  A2Delta 1 10.5 f 2   X2Pi 1 9.5 f 2   41Gero.708
23531.47  5.000e-02  A2Delta 1 11.5 f 2   X2Pi 1 10.5 f 2   41Gero.709
23560.54  1.101e-01  A2Delta 1 12.5 f 2   X2Pi 1 11.5 f 2   41Gero.710
23589.28  1.363e-01  A2Delta 1 13.5 f 2   X2Pi 1 12.5 f 2   41Gero.711
23617.71  5.000e-02  A2Delta 1 14.5 f 2   X2Pi 1 13.5 f 2   41Gero.712
23645.54  5.000e-02  A2Delta 1 15.5 f 2   X2Pi 1 14.5 f 2   41Gero.713
23672.66  6.288e-02  A2Delta 1 16.5 f 2   X2Pi 1 15.5 f 2   41Gero.714
23698.85  5.000e-02  A2Delta 1 17.5 f 2   X2Pi 1 16.5 f 2   41Gero.715
23724.27  5.000e-02  A2Delta 1 18.5 f 2   X2Pi 1 17.5 f 2   41Gero.716
23748.45  1.516e-01  A2Delta 1 19.5 f 2   X2Pi 1 18.5 f 2   41Gero.717
23771.49  5.000e-02  A2Delta 1 20.5 f 2   X2Pi 1 19.5 f 2   41Gero.718
23793.07  5.000e-02  A2Delta 1 21.5 f 2   X2Pi 1 20.5 f 2   41Gero.719
23813.08  5.000e-02  A2Delta 1 22.5 f 2   X2Pi 1 21.5 f 2   41Gero.720
23831.30  6.305e-02  A2Delta 1 23.5 f 2   X2Pi 1 22.5 f 2   41Gero.721
23847.29  5.000e-02  A2Delta 1 24.5 f 2   X2Pi 1 23.5 f 2   41Gero.722
23860.75  5.000e-02  A2Delta 1 25.5 f 2   X2Pi 1 24.5 f 2   41Gero.723
23871.58  5.000e-02  A2Delta 1 26.5 f 2   X2Pi 1 25.5 f 2   41Gero.724
23879.45  1.410e-01  A2Delta 1 27.5 f 2   X2Pi 1 26.5 f 2   41Gero.725
23883.64  5.000e-02  A2Delta 1 28.5 f 2   X2Pi 1 27.5 f 2   41Gero.726
23883.64  2.707e-01  A2Delta 1 29.5 f 2   X2Pi 1 28.5 f 2   41Gero.727
23252.00  9.124e-02  A2Delta 1 1.5 e 2   X2Pi 1 0.5 e 2   41Gero.728
23269.80  1.379e-01  A2Delta 1 2.5 e 2   X2Pi 1 1.5 e 2   41Gero.729
23297.42  1.753e-01  A2Delta 1 3.5 e 2   X2Pi 1 2.5 e 2   41Gero.730
23326.34  5.000e-02  A2Delta 1 4.5 e 2   X2Pi 1 3.5 e 2   41Gero.731
23355.75  5.000e-02  A2Delta 1 5.5 e 2   X2Pi 1 4.5 e 2   41Gero.732
23385.46  5.000e-02  A2Delta 1 6.5 e 2   X2Pi 1 5.5 e 2   41Gero.733
23415.51  5.000e-02  A2Delta 1 7.5 e 2   X2Pi 1 6.5 e 2   41Gero.734
23445.69  5.000e-02  A2Delta 1 8.5 e 2   X2Pi 1 7.5 e 2   41Gero.735
23475.98  5.000e-02  A2Delta 1 9.5 e 2   X2Pi 1 8.5 e 2   41Gero.736
23506.18  5.000e-02  A2Delta 1 10.5 e 2   X2Pi 1 9.5 e 2   41Gero.737
23536.30  5.000e-02  A2Delta 1 11.5 e 2   X2Pi 1 10.5 e 2   41Gero.738
23566.19  1.003e-01  A2Delta 1 12.5 e 2   X2Pi 1 11.5 e 2   41Gero.739
23595.95  6.528e-02  A2Delta 1 13.5 e 2   X2Pi 1 12.5 e 2   41Gero.740
23625.14  5.000e-02  A2Delta 1 14.5 e 2   X2Pi 1 13.5 e 2   41Gero.741
23653.77  5.991e-02  A2Delta 1 15.5 e 2   X2Pi 1 14.5 e 2   41Gero.742
23681.72  1.968e-01  A2Delta 1 16.5 e 2   X2Pi 1 15.5 e 2   41Gero.743
23709.04  3.552e-01  A2Delta 1 17.5 e 2   X2Pi 1 16.5 e 2   41Gero.744
23735.48  4.466e-01  A2Delta 1 18.5 e 2   X2Pi 1 17.5 e 2   41Gero.745
23760.89  7.243e-02  A2Delta 1 19.5 e 2   X2Pi 1 18.5 e 2   41Gero.746
23785.01  1.109e-01  A2Delta 1 20.5 e 2   X2Pi 1 19.5 e 2   41Gero.747
23807.69  5.000e-02  A2Delta 1 21.5 e 2   X2Pi 1 20.5 e 2   41Gero.748
23828.76  5.000e-02  A2Delta 1 22.5 e 2   X2Pi 1 21.5 e 2   41Gero.749
23848.12  1.449e-01  A2Delta 1 23.5 e 2   X2Pi 1 22.5 e 2   41Gero.750
23186.06  7.743e-01  A2Delta 1 1.5 e 2   X2Pi 1 1.5 f 2   41Gero.751
23186.06  4.032e-01  A2Delta 1 2.5 e 2   X2Pi 1 2.5 f 2   41Gero.752
23187.27  1.469e-01  A2Delta 1 3.5 e 2   X2Pi 1 3.5 f 2   41Gero.753
23189.12  5.000e-02  A2Delta 1 4.5 e 2   X2Pi 1 4.5 f 2   41Gero.754
23191.64  2.566e-01  A2Delta 1 5.5 e 2   X2Pi 1 5.5 f 2   41Gero.755
23194.19  5.000e-02  A2Delta 1 6.5 e 2   X2Pi 1 6.5 f 2   41Gero.756
23197.31  5.000e-02  A2Delta 1 7.5 e 2   X2Pi 1 7.5 f 2   41Gero.757
23200.84  5.000e-02  A2Delta 1 8.5 e 2   X2Pi 1 8.5 f 2   41Gero.758
23204.74  1.397e-01  A2Delta 1 9.5 e 2   X2Pi 1 9.5 f 2   41Gero.759
23208.37  3.303e-01  A2Delta 1 10.5 e 2   X2Pi 1 10.5 f 2   41Gero.760
23212.73  2.363e-01  A2Delta 1 11.5 e 2   X2Pi 1 11.5 f 2   41Gero.761
23217.08  2.979e-01  A2Delta 1 12.5 e 2   X2Pi 1 12.5 f 2   41Gero.762
23221.71  1.071e-01  A2Delta 1 13.5 e 2   X2Pi 1 13.5 f 2   41Gero.763
23226.26  5.000e-02  A2Delta 1 14.5 e 2   X2Pi 1 14.5 f 2   41Gero.764
23230.85  1.724e-01  A2Delta 1 15.5 e 2   X2Pi 1 15.5 f 2   41Gero.765
23235.12  2.376e-01  A2Delta 1 16.5 e 2   X2Pi 1 16.5 f 2   41Gero.766
23239.22  5.238e-01  A2Delta 1 17.5 e 2   X2Pi 1 17.5 f 2   41Gero.767
23243.12  8.215e-01  A2Delta 1 18.5 e 2   X2Pi 1 18.5 f 2   41Gero.768
23186.06  1.031e+00  A2Delta 1 1.5 f 2   X2Pi 1 1.5 e 2   41Gero.769
23186.06  9.234e-01  A2Delta 1 2.5 f 2   X2Pi 1 2.5 e 2   41Gero.770
23188.26  8.445e-02  A2Delta 1 3.5 f 2   X2Pi 1 3.5 e 2   41Gero.771
23190.56  2.978e-01  A2Delta 1 4.5 f 2   X2Pi 1 4.5 e 2   41Gero.772
23192.87  1.635e-01  A2Delta 1 5.5 f 2   X2Pi 1 5.5 e 2   41Gero.773
23196.30  5.000e-02  A2Delta 1 6.5 f 2   X2Pi 1 6.5 e 2   41Gero.774
23200.17  1.689e-01  A2Delta 1 7.5 f 2   X2Pi 1 7.5 e 2   41Gero.775
23204.18  5.000e-02  A2Delta 1 8.5 f 2   X2Pi 1 8.5 e 2   41Gero.776
23208.67  5.000e-02  A2Delta 1 9.5 f 2   X2Pi 1 9.5 e 2   41Gero.777
23213.41  8.644e-02  A2Delta 1 10.5 f 2   X2Pi 1 10.5 e 2   41Gero.778
23218.55  5.000e-02  A2Delta 1 11.5 f 2   X2Pi 1 11.5 e 2   41Gero.779
23223.84  5.000e-02  A2Delta 1 12.5 f 2   X2Pi 1 12.5 e 2   41Gero.780
23229.30  1.062e-01  A2Delta 1 13.5 f 2   X2Pi 1 13.5 e 2   41Gero.781
23234.75  1.563e-01  A2Delta 1 14.5 f 2   X2Pi 1 14.5 e 2   41Gero.782
23239.89  1.166e-01  A2Delta 1 15.5 f 2   X2Pi 1 15.5 e 2   41Gero.783
23245.09  1.620e-01  A2Delta 1 16.5 f 2   X2Pi 1 16.5 e 2   41Gero.784
23103.46  5.000e-02  A2Delta 1 1.5 f 2   X2Pi 1 2.5 f 2   41Gero.787
23076.75  5.000e-02  A2Delta 1 2.5 f 2   X2Pi 1 3.5 f 2   41Gero.788
23050.92  5.000e-02  A2Delta 1 3.5 f 2   X2Pi 1 4.5 f 2   41Gero.789
23025.95  5.000e-02  A2Delta 1 4.5 f 2   X2Pi 1 5.5 f 2   41Gero.790
23001.62  5.000e-02  A2Delta 1 5.5 f 2   X2Pi 1 6.5 f 2   41Gero.791
22978.01  5.000e-02  A2Delta 1 6.5 f 2   X2Pi 1 7.5 f 2   41Gero.792
22955.02  1.036e-01  A2Delta 1 7.5 f 2   X2Pi 1 8.5 f 2   41Gero.793
22932.73  9.160e-02  A2Delta 1 8.5 f 2   X2Pi 1 9.5 f 2   41Gero.794
22911.09  6.500e-02  A2Delta 1 9.5 f 2   X2Pi 1 10.5 f 2   41Gero.795
22889.92  2.016e-01  A2Delta 1 10.5 f 2   X2Pi 1 11.5 f 2   41Gero.796
22869.46  2.061e-01  A2Delta 1 11.5 f 2   X2Pi 1 12.5 f 2   41Gero.797
22849.59  1.699e-01  A2Delta 1 12.5 f 2   X2Pi 1 13.5 f 2   41Gero.798
22830.26  1.174e-01  A2Delta 1 13.5 f 2   X2Pi 1 14.5 f 2   41Gero.799
22811.40  7.573e-02  A2Delta 1 14.5 f 2   X2Pi 1 15.5 f 2   41Gero.800
22792.92  7.798e-02  A2Delta 1 15.5 f 2   X2Pi 1 16.5 f 2   41Gero.801
22775.14  2.812e-01  A2Delta 1 16.5 f 2   X2Pi 1 17.5 f 2   41Gero.802
22756.89  1.647e-01  A2Delta 1 17.5 f 2   X2Pi 1 18.5 f 2   41Gero.803
22739.39  5.000e-02  A2Delta 1 18.5 f 2   X2Pi 1 19.5 f 2   41Gero.804
22721.72  1.711e-01  A2Delta 1 19.5 f 2   X2Pi 1 20.5 f 2   41Gero.805
22704.16  5.000e-02  A2Delta 1 20.5 f 2   X2Pi 1 21.5 f 2   41Gero.806
22686.36  5.000e-02  A2Delta 1 21.5 f 2   X2Pi 1 22.5 f 2   41Gero.807
22668.37  5.000e-02  A2Delta 1 22.5 f 2   X2Pi 1 23.5 f 2   41Gero.808
22649.72  6.302e-02  A2Delta 1 23.5 f 2   X2Pi 1 24.5 f 2   41Gero.809
22630.37  5.000e-02  A2Delta 1 24.5 f 2   X2Pi 1 25.5 f 2   41Gero.810
22610.08  5.000e-02  A2Delta 1 25.5 f 2   X2Pi 1 26.5 f 2   41Gero.811
22588.33  5.000e-02  A2Delta 1 26.5 f 2   X2Pi 1 27.5 f 2   41Gero.812
22565.28  1.410e-01  A2Delta 1 27.5 f 2   X2Pi 1 28.5 f 2   41Gero.813
22539.67  5.000e-02  A2Delta 1 28.5 f 2   X2Pi 1 29.5 f 2   41Gero.814
22512.03  2.723e-01  A2Delta 1 29.5 f 2   X2Pi 1 30.5 f 2   41Gero.815
23104.00  5.000e-02  A2Delta 1 1.5 e 2   X2Pi 1 2.5 e 2   41Gero.816
23077.53  5.000e-02  A2Delta 1 2.5 e 2   X2Pi 1 3.5 e 2   41Gero.817
23052.10  5.000e-02  A2Delta 1 3.5 e 2   X2Pi 1 4.5 e 2   41Gero.818
23027.55  5.000e-02  A2Delta 1 4.5 e 2   X2Pi 1 5.5 e 2   41Gero.819
23003.77  5.000e-02  A2Delta 1 5.5 e 2   X2Pi 1 6.5 e 2   41Gero.820
22980.73  5.000e-02  A2Delta 1 6.5 e 2   X2Pi 1 7.5 e 2   41Gero.821
22958.39  8.893e-02  A2Delta 1 7.5 e 2   X2Pi 1 8.5 e 2   41Gero.822
22936.77  1.152e-01  A2Delta 1 8.5 e 2   X2Pi 1 9.5 e 2   41Gero.823
22915.87  1.091e-01  A2Delta 1 9.5 e 2   X2Pi 1 10.5 e 2   41Gero.824
22895.53  2.216e-01  A2Delta 1 10.5 e 2   X2Pi 1 11.5 e 2   41Gero.825
22876.01  1.336e-01  A2Delta 1 11.5 e 2   X2Pi 1 12.5 e 2   41Gero.826
22857.00  1.657e-01  A2Delta 1 12.5 e 2   X2Pi 1 13.5 e 2   41Gero.827
22838.96  2.983e-01  A2Delta 1 13.5 e 2   X2Pi 1 14.5 e 2   41Gero.828
22820.82  5.000e-02  A2Delta 1 14.5 e 2   X2Pi 1 15.5 e 2   41Gero.829
22803.22  1.125e-01  A2Delta 1 15.5 e 2   X2Pi 1 16.5 e 2   41Gero.830
22786.09  1.567e-01  A2Delta 1 16.5 e 2   X2Pi 1 17.5 e 2   41Gero.831
22769.35  5.000e-02  A2Delta 1 17.5 e 2   X2Pi 1 18.5 e 2   41Gero.832
22752.83  5.000e-02  A2Delta 1 18.5 e 2   X2Pi 1 19.5 e 2   41Gero.833
22736.52  7.243e-02  A2Delta 1 19.5 e 2   X2Pi 1 20.5 e 2   41Gero.834
22719.74  1.109e-01  A2Delta 1 20.5 e 2   X2Pi 1 21.5 e 2   41Gero.835
22703.21  5.000e-02  A2Delta 1 21.5 e 2   X2Pi 1 22.5 e 2   41Gero.836
22686.36  5.000e-02  A2Delta 1 22.5 e 2   X2Pi 1 23.5 e 2   41Gero.837
22669.17  1.449e-01  A2Delta 1 23.5 e 2   X2Pi 1 24.5 e 2   41Gero.838
23169.49  5.000e-02  A2Delta 2 2.5 e 1   X2Pi 2 1.5 e 1   41Gero.839
23197.31  5.000e-02  A2Delta 2 3.5 e 1   X2Pi 2 2.5 e 1   41Gero.840
23224.53  2.056e-01  A2Delta 2 4.5 e 1   X2Pi 2 3.5 e 1   41Gero.841
23250.98  5.000e-02  A2Delta 2 5.5 e 1   X2Pi 2 4.5 e 1   41Gero.842
23277.23  5.000e-02  A2Delta 2 6.5 e 1   X2Pi 2 5.5 e 1   41Gero.843
23303.01  1.723e-01  A2Delta 2 7.5 e 1   X2Pi 2 6.5 e 1   41Gero.844
23328.63  1.377e-01  A2Delta 2 8.5 e 1   X2Pi 2 7.5 e 1   41Gero.845
23353.65  1.720e-01  A2Delta 2 9.5 e 1   X2Pi 2 8.5 e 1   41Gero.846
23378.17  1.957e-01  A2Delta 2 10.5 e 1   X2Pi 2 9.5 e 1   41Gero.847
23402.13  5.000e-02  A2Delta 2 11.5 e 1   X2Pi 2 10.5 e 1   41Gero.848
23424.91  5.344e-01  A2Delta 2 12.5 e 1   X2Pi 2 11.5 e 1   41Gero.849
23447.58  2.739e-01  A2Delta 2 13.5 e 1   X2Pi 2 12.5 e 1   41Gero.850
23468.90  1.594e-01  A2Delta 2 14.5 e 1   X2Pi 2 13.5 e 1   41Gero.851
23488.93  1.544e-01  A2Delta 2 15.5 e 1   X2Pi 2 14.5 e 1   41Gero.852
23507.64  3.375e-01  A2Delta 2 16.5 e 1   X2Pi 2 15.5 e 1   41Gero.853
23524.74  1.669e-01  A2Delta 2 17.5 e 1   X2Pi 2 16.5 e 1   41Gero.854
23540.65  2.645e-01  A2Delta 2 18.5 e 1   X2Pi 2 17.5 e 1   41Gero.855
23554.22  6.664e-02  A2Delta 2 19.5 e 1   X2Pi 2 18.5 e 1   41Gero.856
23565.38  2.232e-01  A2Delta 2 20.5 e 1   X2Pi 2 19.5 e 1   41Gero.857
23574.93  2.550e-01  A2Delta 2 21.5 e 1   X2Pi 2 20.5 e 1   41Gero.858
23581.18  1.029e-01  A2Delta 2 22.5 e 1   X2Pi 2 21.5 e 1   41Gero.859
23584.39  1.837e-01  A2Delta 2 23.5 e 1   X2Pi 2 22.5 e 1   41Gero.860
23584.39  2.504e-01  A2Delta 2 24.5 e 1   X2Pi 2 23.5 e 1   41Gero.861
23579.75  6.696e-02  A2Delta 2 25.5 e 1   X2Pi 2 24.5 e 1   41Gero.862
23169.49  5.000e-02  A2Delta 2 2.5 f 1   X2Pi 2 1.5 f 1   41Gero.864
23197.31  1.715e-01  A2Delta 2 3.5 f 1   X2Pi 2 2.5 f 1   41Gero.865
23224.53  1.596e-01  A2Delta 2 4.5 f 1   X2Pi 2 3.5 f 1   41Gero.866
23251.70  1.484e-01  A2Delta 2 5.5 f 1   X2Pi 2 4.5 f 1   41Gero.867
23278.19  5.000e-02  A2Delta 2 6.5 f 1   X2Pi 2 5.5 f 1   41Gero.868
23304.47  6.089e-02  A2Delta 2 7.5 f 1   X2Pi 2 6.5 f 1   41Gero.869
23330.41  1.417e-01  A2Delta 2 8.5 f 1   X2Pi 2 7.5 f 1   41Gero.870
23355.75  4.161e-01  A2Delta 2 9.5 f 1   X2Pi 2 8.5 f 1   41Gero.871
23380.90  3.964e-01  A2Delta 2 10.5 f 1   X2Pi 2 9.5 f 1   41Gero.872
23405.76  1.074e-01  A2Delta 2 11.5 f 1   X2Pi 2 10.5 f 1   41Gero.873
23429.67  1.167e-01  A2Delta 2 12.5 f 1   X2Pi 2 11.5 f 1   41Gero.874
23452.66  7.389e-02  A2Delta 2 13.5 f 1   X2Pi 2 12.5 f 1   41Gero.875
23474.60  5.553e-02  A2Delta 2 14.5 f 1   X2Pi 2 13.5 f 1   41Gero.876
23495.17  3.996e-01  A2Delta 2 15.5 f 1   X2Pi 2 14.5 f 1   41Gero.877
23515.35  1.815e-01  A2Delta 2 16.5 f 1   X2Pi 2 15.5 f 1   41Gero.878
23533.52  9.835e-02  A2Delta 2 17.5 f 1   X2Pi 2 16.5 f 1   41Gero.879
23550.06  9.767e-02  A2Delta 2 18.5 f 1   X2Pi 2 17.5 f 1   41Gero.880
23564.69  8.843e-02  A2Delta 2 19.5 f 1   X2Pi 2 18.5 f 1   41Gero.881
23577.18  2.214e-01  A2Delta 2 20.5 f 1   X2Pi 2 19.5 f 1   41Gero.882
23587.31  4.307e-01  A2Delta 2 21.5 f 1   X2Pi 2 20.5 f 1   41Gero.883
23118.04  1.537e-01  A2Delta 2 2.5 f 1   X2Pi 2 2.5 e 1   41Gero.884
23119.23  8.564e-02  A2Delta 2 3.5 f 1   X2Pi 2 3.5 e 1   41Gero.885
23119.78  5.000e-02  A2Delta 2 4.5 f 1   X2Pi 2 4.5 e 1   41Gero.886
23120.47  1.154e-01  A2Delta 2 5.5 f 1   X2Pi 2 5.5 e 1   41Gero.887
23121.14  3.761e-01  A2Delta 2 6.5 f 1   X2Pi 2 6.5 e 1   41Gero.888
23121.14  5.000e-02  A2Delta 2 7.5 f 1   X2Pi 2 7.5 e 1   41Gero.889
23121.14  1.365e-01  A2Delta 2 8.5 f 1   X2Pi 2 8.5 e 1   41Gero.890
23121.14  8.697e-02  A2Delta 2 9.5 f 1   X2Pi 2 9.5 e 1   41Gero.891
23120.47  5.238e-01  A2Delta 2 10.5 f 1   X2Pi 2 10.5 e 1   41Gero.892
23119.78  6.781e-01  A2Delta 2 11.5 f 1   X2Pi 2 11.5 e 1   41Gero.893
23119.23  1.574e-01  A2Delta 2 12.5 f 1   X2Pi 2 12.5 e 1   41Gero.894
23118.20  3.532e-01  A2Delta 2 13.5 f 1   X2Pi 2 13.5 e 1   41Gero.895
23115.79  5.580e-02  A2Delta 2 14.5 f 1   X2Pi 2 14.5 e 1   41Gero.896
23113.03  1.950e-01  A2Delta 2 15.5 f 1   X2Pi 2 15.5 e 1   41Gero.897
23109.38  7.688e-02  A2Delta 2 16.5 f 1   X2Pi 2 16.5 e 1   41Gero.898
23104.87  5.000e-02  A2Delta 2 17.5 f 1   X2Pi 2 17.5 e 1   41Gero.899
23099.13  5.000e-02  A2Delta 2 18.5 f 1   X2Pi 2 18.5 e 1   41Gero.900
23092.07  1.239e-01  A2Delta 2 19.5 f 1   X2Pi 2 19.5 e 1   41Gero.901
23083.08  1.006e-01  A2Delta 2 20.5 f 1   X2Pi 2 20.5 e 1   41Gero.902
23071.89  7.647e-01  A2Delta 2 21.5 f 1   X2Pi 2 21.5 e 1   41Gero.903
23118.04  3.217e-01  A2Delta 2 2.5 e 1   X2Pi 2 2.5 f 1   41Gero.904
23119.23  2.849e-01  A2Delta 2 3.5 e 1   X2Pi 2 3.5 f 1   41Gero.905
23120.47  5.000e-02  A2Delta 2 4.5 e 1   X2Pi 2 4.5 f 1   41Gero.906
23121.14  1.901e-01  A2Delta 2 5.5 e 1   X2Pi 2 5.5 f 1   41Gero.907
23122.25  1.137e-01  A2Delta 2 6.5 e 1   X2Pi 2 6.5 f 1   41Gero.908
23122.98  6.604e-02  A2Delta 2 7.5 e 1   X2Pi 2 7.5 f 1   41Gero.909
23123.67  5.000e-02  A2Delta 2 8.5 e 1   X2Pi 2 8.5 f 1   41Gero.910
23124.26  7.931e-02  A2Delta 2 9.5 e 1   X2Pi 2 9.5 f 1   41Gero.911
23124.49  5.000e-02  A2Delta 2 10.5 e 1   X2Pi 2 10.5 f 1   41Gero.912
23124.49  5.000e-02  A2Delta 2 11.5 e 1   X2Pi 2 11.5 f 1   41Gero.913
23124.49  5.000e-02  A2Delta 2 12.5 e 1   X2Pi 2 12.5 f 1   41Gero.914
23124.26  6.438e-01  A2Delta 2 13.5 e 1   X2Pi 2 13.5 f 1   41Gero.915
23122.98  5.529e-01  A2Delta 2 14.5 e 1   X2Pi 2 14.5 f 1   41Gero.916
23120.47  1.945e-01  A2Delta 2 15.5 e 1   X2Pi 2 15.5 f 1   41Gero.917
23118.23  2.677e-01  A2Delta 2 16.5 e 1   X2Pi 2 16.5 f 1   41Gero.918
23114.36  4.112e-01  A2Delta 2 17.5 e 1   X2Pi 2 17.5 f 1   41Gero.919
23109.38  1.112e-01  A2Delta 2 18.5 e 1   X2Pi 2 18.5 f 1   41Gero.920
23103.46  1.550e-01  A2Delta 2 19.5 e 1   X2Pi 2 19.5 f 1   41Gero.921
23095.65  3.012e-01  A2Delta 2 20.5 e 1   X2Pi 2 20.5 f 1   41Gero.922
23086.07  8.520e-02  A2Delta 2 21.5 e 1   X2Pi 2 21.5 f 1   41Gero.923
23074.38  5.519e-02  A2Delta 2 22.5 e 1   X2Pi 2 22.5 f 1   41Gero.924
23060.07  1.538e-01  A2Delta 2 23.5 e 1   X2Pi 2 23.5 f 1   41Gero.925
23040.32  3.284e-01  A2Delta 2 2.5 e 1   X2Pi 2 3.5 e 1   41Gero.929
23014.66  5.000e-02  A2Delta 2 3.5 e 1   X2Pi 2 4.5 e 1   41Gero.930
22989.26  5.000e-02  A2Delta 2 4.5 e 1   X2Pi 2 5.5 e 1   41Gero.931
22963.88  5.000e-02  A2Delta 2 5.5 e 1   X2Pi 2 6.5 e 1   41Gero.932
22938.68  5.000e-02  A2Delta 2 6.5 e 1   X2Pi 2 7.5 e 1   41Gero.933
22913.71  6.964e-02  A2Delta 2 7.5 e 1   X2Pi 2 8.5 e 1   41Gero.934
22888.68  6.235e-02  A2Delta 2 8.5 e 1   X2Pi 2 9.5 e 1   41Gero.935
22863.79  9.528e-02  A2Delta 2 9.5 e 1   X2Pi 2 10.5 e 1   41Gero.936
22838.96  1.101e-01  A2Delta 2 10.5 e 1   X2Pi 2 11.5 e 1   41Gero.937
22814.24  5.000e-02  A2Delta 2 11.5 e 1   X2Pi 2 12.5 e 1   41Gero.938
22789.68  5.000e-02  A2Delta 2 12.5 e 1   X2Pi 2 13.5 e 1   41Gero.939
22764.84  5.000e-02  A2Delta 2 13.5 e 1   X2Pi 2 14.5 e 1   41Gero.940
22739.85  2.510e-01  A2Delta 2 14.5 e 1   X2Pi 2 15.5 e 1   41Gero.941
22714.65  1.109e-01  A2Delta 2 15.5 e 1   X2Pi 2 16.5 e 1   41Gero.942
22689.14  3.352e-01  A2Delta 2 16.5 e 1   X2Pi 2 17.5 e 1   41Gero.943
22663.07  5.000e-02  A2Delta 2 17.5 e 1   X2Pi 2 18.5 e 1   41Gero.944
22636.64  6.002e-02  A2Delta 2 18.5 e 1   X2Pi 2 19.5 e 1   41Gero.945
22609.31  1.007e-01  A2Delta 2 19.5 e 1   X2Pi 2 20.5 e 1   41Gero.946
22580.76  5.000e-02  A2Delta 2 20.5 e 1   X2Pi 2 21.5 e 1   41Gero.947
22551.22  1.929e-01  A2Delta 2 21.5 e 1   X2Pi 2 22.5 e 1   41Gero.948
22520.17  1.035e-01  A2Delta 2 22.5 e 1   X2Pi 2 23.5 e 1   41Gero.949
22487.19  5.000e-02  A2Delta 2 23.5 e 1   X2Pi 2 24.5 e 1   41Gero.950
22452.10  3.210e-01  A2Delta 2 24.5 e 1   X2Pi 2 25.5 e 1   41Gero.951
22414.34  6.948e-02  A2Delta 2 25.5 e 1   X2Pi 2 26.5 e 1   41Gero.952
22373.38  5.000e-02  A2Delta 2 26.5 e 1   X2Pi 2 27.5 e 1   41Gero.953
23040.32  5.000e-02  A2Delta 2 2.5 f 1   X2Pi 2 3.5 f 1   41Gero.954
23015.42  1.775e-01  A2Delta 2 3.5 f 1   X2Pi 2 4.5 f 1   41Gero.955
22990.15  5.000e-02  A2Delta 2 4.5 f 1   X2Pi 2 5.5 f 1   41Gero.956
22965.27  5.000e-02  A2Delta 2 5.5 f 1   X2Pi 2 6.5 f 1   41Gero.957
22940.47  8.629e-02  A2Delta 2 6.5 f 1   X2Pi 2 7.5 f 1   41Gero.958
22915.87  1.376e-01  A2Delta 2 7.5 f 1   X2Pi 2 8.5 f 1   41Gero.959
22891.49  1.669e-01  A2Delta 2 8.5 f 1   X2Pi 2 9.5 f 1   41Gero.960
22867.24  2.237e-01  A2Delta 2 9.5 f 1   X2Pi 2 10.5 f 1   41Gero.961
22843.32  9.599e-02  A2Delta 2 10.5 f 1   X2Pi 2 11.5 f 1   41Gero.962
22819.45  8.070e-02  A2Delta 2 11.5 f 1   X2Pi 2 12.5 f 1   41Gero.963
22795.43  6.993e-02  A2Delta 2 12.5 f 1   X2Pi 2 13.5 f 1   41Gero.964
22771.50  1.427e-01  A2Delta 2 13.5 f 1   X2Pi 2 14.5 f 1   41Gero.965
22747.36  1.607e-01  A2Delta 2 14.5 f 1   X2Pi 2 15.5 f 1   41Gero.966
22723.29  5.000e-02  A2Delta 2 15.5 f 1   X2Pi 2 16.5 f 1   41Gero.967
22698.72  5.000e-02  A2Delta 2 16.5 f 1   X2Pi 2 17.5 f 1   41Gero.968
22673.67  1.483e-01  A2Delta 2 17.5 f 1   X2Pi 2 18.5 f 1   41Gero.969
22648.10  1.560e-01  A2Delta 2 18.5 f 1   X2Pi 2 19.5 f 1   41Gero.970
22621.65  2.900e-01  A2Delta 2 19.5 f 1   X2Pi 2 20.5 f 1   41Gero.971
22594.30  6.658e-02  A2Delta 2 20.5 f 1   X2Pi 2 21.5 f 1   41Gero.972
22565.75  5.000e-02  A2Delta 2 21.5 f 1   X2Pi 2 22.5 f 1   41Gero.973
23189.12  3.472e-01  A2Delta 2 1.5 f 2   X2Pi 2 0.5 f 2   41Gero.974
23203.77  3.117e-01  A2Delta 2 2.5 f 2   X2Pi 2 1.5 f 2   41Gero.975
23228.59  2.981e-01  A2Delta 2 3.5 f 2   X2Pi 2 2.5 f 2   41Gero.976
23253.88  4.740e-01  A2Delta 2 4.5 f 2   X2Pi 2 3.5 f 2   41Gero.977
23279.84  5.000e-02  A2Delta 2 5.5 f 2   X2Pi 2 4.5 f 2   41Gero.978
23305.26  5.000e-02  A2Delta 2 6.5 f 2   X2Pi 2 5.5 f 2   41Gero.979
23330.41  5.000e-02  A2Delta 2 7.5 f 2   X2Pi 2 6.5 f 2   41Gero.980
23355.21  1.338e-01  A2Delta 2 8.5 f 2   X2Pi 2 7.5 f 2   41Gero.981
23379.27  7.494e-02  A2Delta 2 9.5 f 2   X2Pi 2 8.5 f 2   41Gero.982
23402.96  5.000e-02  A2Delta 2 10.5 f 2   X2Pi 2 9.5 f 2   41Gero.983
23425.88  8.346e-02  A2Delta 2 11.5 f 2   X2Pi 2 10.5 f 2   41Gero.984
23447.98  9.160e-02  A2Delta 2 12.5 f 2   X2Pi 2 11.5 f 2   41Gero.985
23468.90  5.000e-02  A2Delta 2 13.5 f 2   X2Pi 2 12.5 f 2   41Gero.986
23488.93  7.004e-02  A2Delta 2 14.5 f 2   X2Pi 2 13.5 f 2   41Gero.987
23507.64  5.000e-02  A2Delta 2 15.5 f 2   X2Pi 2 14.5 f 2   41Gero.988
23524.50  1.199e-01  A2Delta 2 16.5 f 2   X2Pi 2 15.5 f 2   41Gero.989
23540.32  1.155e-01  A2Delta 2 17.5 f 2   X2Pi 2 16.5 f 2   41Gero.990
23553.81  5.000e-02  A2Delta 2 18.5 f 2   X2Pi 2 17.5 f 2   41Gero.991
23564.69  4.325e-01  A2Delta 2 19.5 f 2   X2Pi 2 18.5 f 2   41Gero.992
23574.29  3.495e-01  A2Delta 2 20.5 f 2   X2Pi 2 19.5 f 2   41Gero.993
23580.53  1.489e-01  A2Delta 2 21.5 f 2   X2Pi 2 20.5 f 2   41Gero.994
23583.67  1.003e-01  A2Delta 2 22.5 f 2   X2Pi 2 21.5 f 2   41Gero.995
23583.23  8.348e-02  A2Delta 2 23.5 f 2   X2Pi 2 22.5 f 2   41Gero.996
23578.80  5.000e-02  A2Delta 2 24.5 f 2   X2Pi 2 23.5 f 2   41Gero.997
23569.86  5.000e-02  A2Delta 2 25.5 f 2   X2Pi 2 24.5 f 2   41Gero.998
23189.12  2.242e-01  A2Delta 2 1.5 e 2   X2Pi 2 0.5 e 2   41Gero.999
23204.18  9.248e-02  A2Delta 2 2.5 e 2   X2Pi 2 1.5 e 2   41Gero.1000
23229.30  5.000e-02  A2Delta 2 3.5 e 2   X2Pi 2 2.5 e 2   41Gero.1001
23254.96  1.074e-01  A2Delta 2 4.5 e 2   X2Pi 2 3.5 e 2   41Gero.1002
23280.93  5.000e-02  A2Delta 2 5.5 e 2   X2Pi 2 4.5 e 2   41Gero.1003
23306.74  5.000e-02  A2Delta 2 6.5 e 2   X2Pi 2 5.5 e 2   41Gero.1004
23332.39  5.000e-02  A2Delta 2 7.5 e 2   X2Pi 2 6.5 e 2   41Gero.1005
23357.76  5.877e-02  A2Delta 2 8.5 e 2   X2Pi 2 7.5 e 2   41Gero.1006
23382.42  1.527e-01  A2Delta 2 9.5 e 2   X2Pi 2 8.5 e 2   41Gero.1007
23406.90  5.000e-02  A2Delta 2 10.5 e 2   X2Pi 2 9.5 e 2   41Gero.1008
23430.54  5.000e-02  A2Delta 2 11.5 e 2   X2Pi 2 10.5 e 2   41Gero.1009
23453.31  6.687e-02  A2Delta 2 12.5 e 2   X2Pi 2 11.5 e 2   41Gero.1010
23475.27  3.947e-01  A2Delta 2 13.5 e 2   X2Pi 2 12.5 e 2   41Gero.1011
23496.01  7.147e-02  A2Delta 2 14.5 e 2   X2Pi 2 13.5 e 2   41Gero.1012
23515.35  1.162e-01  A2Delta 2 15.5 e 2   X2Pi 2 14.5 e 2   41Gero.1013
23533.52  5.000e-02  A2Delta 2 16.5 e 2   X2Pi 2 15.5 e 2   41Gero.1014
23550.06  8.305e-02  A2Delta 2 17.5 e 2   X2Pi 2 16.5 e 2   41Gero.1015
23564.69  5.000e-02  A2Delta 2 18.5 e 2   X2Pi 2 17.5 e 2   41Gero.1016
23577.18  5.612e-02  A2Delta 2 19.5 e 2   X2Pi 2 18.5 e 2   41Gero.1017
23587.31  7.871e-02  A2Delta 2 20.5 e 2   X2Pi 2 19.5 e 2   41Gero.1018
23125.26  2.056e-01  A2Delta 2 1.5 f 2   X2Pi 2 1.5 f 2   41Gero.1019
23122.98  4.534e-01  A2Delta 2 3.5 f 2   X2Pi 2 3.5 f 2   41Gero.1021
23122.98  1.596e-01  A2Delta 2 4.5 f 2   X2Pi 2 4.5 f 2   41Gero.1022
23122.98  5.000e-02  A2Delta 2 5.5 f 2   X2Pi 2 5.5 f 2   41Gero.1023
23122.98  1.539e-01  A2Delta 2 6.5 f 2   X2Pi 2 6.5 f 2   41Gero.1024
23122.98  3.298e-01  A2Delta 2 7.5 f 2   X2Pi 2 7.5 f 2   41Gero.1025
23122.98  7.117e-01  A2Delta 2 8.5 f 2   X2Pi 2 8.5 f 2   41Gero.1026
23122.25  5.010e-01  A2Delta 2 9.5 f 2   X2Pi 2 9.5 f 2   41Gero.1027
23121.14  2.214e-01  A2Delta 2 10.5 f 2   X2Pi 2 10.5 f 2   41Gero.1028
23119.78  5.000e-02  A2Delta 2 11.5 f 2   X2Pi 2 11.5 f 2   41Gero.1029
23118.20  9.368e-02  A2Delta 2 12.5 f 2   X2Pi 2 12.5 f 2   41Gero.1030
23115.79  5.000e-02  A2Delta 2 13.5 f 2   X2Pi 2 13.5 f 2   41Gero.1031
23113.03  5.000e-02  A2Delta 2 14.5 f 2   X2Pi 2 14.5 f 2   41Gero.1032
23109.38  5.000e-02  A2Delta 2 15.5 f 2   X2Pi 2 15.5 f 2   41Gero.1033
23104.54  1.396e-01  A2Delta 2 16.5 f 2   X2Pi 2 16.5 f 2   41Gero.1034
23098.73  5.723e-02  A2Delta 2 17.5 f 2   X2Pi 2 17.5 f 2   41Gero.1035
23091.55  9.366e-02  A2Delta 2 18.5 f 2   X2Pi 2 18.5 f 2   41Gero.1036
23082.71  3.236e-01  A2Delta 2 19.5 f 2   X2Pi 2 19.5 f 2   41Gero.1037
23071.36  6.424e-01  A2Delta 2 20.5 f 2   X2Pi 2 20.5 f 2   41Gero.1038
23125.26  4.611e-01  A2Delta 2 1.5 e 2   X2Pi 2 1.5 e 2   41Gero.1039
23123.67  8.531e-01  A2Delta 2 2.5 e 2   X2Pi 2 2.5 e 2   41Gero.1040
23124.26  1.159e-01  A2Delta 2 3.5 e 2   X2Pi 2 3.5 e 2   41Gero.1041
23124.49  2.723e-01  A2Delta 2 4.5 e 2   X2Pi 2 4.5 e 2   41Gero.1042
23124.49  5.000e-02  A2Delta 2 5.5 e 2   X2Pi 2 5.5 e 2   41Gero.1043
23125.26  4.053e-01  A2Delta 2 6.5 e 2   X2Pi 2 6.5 e 2   41Gero.1044
23125.56  3.413e-01  A2Delta 2 7.5 e 2   X2Pi 2 7.5 e 2   41Gero.1045
23125.56  5.000e-02  A2Delta 2 8.5 e 2   X2Pi 2 8.5 e 2   41Gero.1046
23125.56  1.203e-01  A2Delta 2 9.5 e 2   X2Pi 2 9.5 e 2   41Gero.1047
23125.56  7.241e-02  A2Delta 2 10.5 e 2   X2Pi 2 10.5 e 2   41Gero.1048
23125.26  5.000e-02  A2Delta 2 11.5 e 2   X2Pi 2 11.5 e 2   41Gero.1049
23124.49  1.705e-01  A2Delta 2 12.5 e 2   X2Pi 2 12.5 e 2   41Gero.1050
23123.67  1.070e+00  A2Delta 2 13.5 e 2   X2Pi 2 13.5 e 2   41Gero.1051
23121.14  1.516e-01  A2Delta 2 14.5 e 2   X2Pi 2 14.5 e 2   41Gero.1052
23118.20  2.531e-01  A2Delta 2 15.5 e 2   X2Pi 2 15.5 e 2   41Gero.1053
23114.36  6.706e-02  A2Delta 2 16.5 e 2   X2Pi 2 16.5 e 2   41Gero.1054
23109.38  1.023e-01  A2Delta 2 17.5 e 2   X2Pi 2 17.5 e 2   41Gero.1055
23103.46  1.364e-01  A2Delta 2 18.5 e 2   X2Pi 2 18.5 e 2   41Gero.1056
23095.65  5.731e-02  A2Delta 2 19.5 e 2   X2Pi 2 19.5 e 2   41Gero.1057
23086.07  5.000e-02  A2Delta 2 20.5 e 2   X2Pi 2 20.5 e 2   41Gero.1058
23074.38  5.000e-02  A2Delta 2 21.5 e 2   X2Pi 2 21.5 e 2   41Gero.1059
23060.07  5.000e-02  A2Delta 2 22.5 e 2   X2Pi 2 22.5 e 2   41Gero.1060
23042.30  5.000e-02  A2Delta 2 23.5 e 2   X2Pi 2 23.5 e 2   41Gero.1061
23020.54  5.000e-02  A2Delta 2 24.5 e 2   X2Pi 2 24.5 e 2   41Gero.1062
22995.86  5.000e-02  A2Delta 2 25.5 e 2   X2Pi 2 25.5 e 2   41Gero.1063
23045.62  2.367e-01  A2Delta 2 1.5 f 2   X2Pi 2 2.5 f 2   41Gero.1064
23018.16  4.126e-01  A2Delta 2 2.5 f 2   X2Pi 2 3.5 f 2   41Gero.1065
22992.02  2.036e-01  A2Delta 2 3.5 f 2   X2Pi 2 4.5 f 2   41Gero.1066
22965.78  5.279e-01  A2Delta 2 4.5 f 2   X2Pi 2 5.5 f 2   41Gero.1067
22940.47  1.144e-01  A2Delta 2 5.5 f 2   X2Pi 2 6.5 f 2   41Gero.1068
22914.81  3.522e-01  A2Delta 2 6.5 f 2   X2Pi 2 7.5 f 2   41Gero.1069
22889.92  5.000e-02  A2Delta 2 7.5 f 2   X2Pi 2 8.5 f 2   41Gero.1070
22864.72  6.874e-02  A2Delta 2 8.5 f 2   X2Pi 2 9.5 f 2   41Gero.1071
22839.67  1.430e-01  A2Delta 2 9.5 f 2   X2Pi 2 10.5 f 2   41Gero.1072
22814.66  2.096e-01  A2Delta 2 10.5 f 2   X2Pi 2 11.5 f 2   41Gero.1073
22789.68  3.561e-01  A2Delta 2 11.5 f 2   X2Pi 2 12.5 f 2   41Gero.1074
22764.84  2.748e-01  A2Delta 2 12.5 f 2   X2Pi 2 13.5 f 2   41Gero.1075
22739.85  5.000e-02  A2Delta 2 13.5 f 2   X2Pi 2 14.5 f 2   41Gero.1076
22714.65  8.237e-02  A2Delta 2 14.5 f 2   X2Pi 2 15.5 f 2   41Gero.1077
22689.14  5.000e-02  A2Delta 2 15.5 f 2   X2Pi 2 16.5 f 2   41Gero.1078
22662.87  5.000e-02  A2Delta 2 16.5 f 2   X2Pi 2 17.5 f 2   41Gero.1079
22636.20  2.253e-01  A2Delta 2 17.5 f 2   X2Pi 2 18.5 f 2   41Gero.1080
22608.76  1.540e-01  A2Delta 2 18.5 f 2   X2Pi 2 19.5 f 2   41Gero.1081
22580.24  5.000e-02  A2Delta 2 19.5 f 2   X2Pi 2 20.5 f 2   41Gero.1082
22550.46  5.000e-02  A2Delta 2 20.5 f 2   X2Pi 2 21.5 f 2   41Gero.1083
22519.35  2.644e-01  A2Delta 2 21.5 f 2   X2Pi 2 22.5 f 2   41Gero.1084
22486.45  1.020e-01  A2Delta 2 22.5 f 2   X2Pi 2 23.5 f 2   41Gero.1085
22451.15  8.348e-02  A2Delta 2 23.5 f 2   X2Pi 2 24.5 f 2   41Gero.1086
22413.37  5.000e-02  A2Delta 2 24.5 f 2   X2Pi 2 25.5 f 2   41Gero.1087
22372.25  5.000e-02  A2Delta 2 25.5 f 2   X2Pi 2 26.5 f 2   41Gero.1088
23046.10  2.576e-01  A2Delta 2 1.5 e 2   X2Pi 2 2.5 e 2   41Gero.1089
23019.34  6.529e-02  A2Delta 2 2.5 e 2   X2Pi 2 3.5 e 2   41Gero.1090
22993.38  5.000e-02  A2Delta 2 3.5 e 2   X2Pi 2 4.5 e 2   41Gero.1091
22967.77  5.000e-02  A2Delta 2 4.5 e 2   X2Pi 2 5.5 e 2   41Gero.1092
22942.48  1.441e-01  A2Delta 2 5.5 e 2   X2Pi 2 6.5 e 2   41Gero.1093
22917.66  8.944e-02  A2Delta 2 6.5 e 2   X2Pi 2 7.5 e 2   41Gero.1094
22892.74  3.940e-01  A2Delta 2 7.5 e 2   X2Pi 2 8.5 e 2   41Gero.1095
22868.46  2.626e-01  A2Delta 2 8.5 e 2   X2Pi 2 9.5 e 2   41Gero.1096
22844.21  1.230e-01  A2Delta 2 9.5 e 2   X2Pi 2 10.5 e 2   41Gero.1097
22820.27  5.614e-02  A2Delta 2 10.5 e 2   X2Pi 2 11.5 e 2   41Gero.1098
22796.15  1.506e-01  A2Delta 2 11.5 e 2   X2Pi 2 12.5 e 2   41Gero.1099
22772.02  1.389e-01  A2Delta 2 12.5 e 2   X2Pi 2 13.5 e 2   41Gero.1100
22747.67  5.000e-02  A2Delta 2 13.5 e 2   X2Pi 2 14.5 e 2   41Gero.1101
22723.53  1.476e-01  A2Delta 2 14.5 e 2   X2Pi 2 15.5 e 2   41Gero.1102
22698.72  5.964e-02  A2Delta 2 15.5 e 2   X2Pi 2 16.5 e 2   41Gero.1103
22673.67  1.261e-01  A2Delta 2 16.5 e 2   X2Pi 2 17.5 e 2   41Gero.1104
22648.10  5.000e-02  A2Delta 2 17.5 e 2   X2Pi 2 18.5 e 2   41Gero.1105
22621.65  2.023e-01  A2Delta 2 18.5 e 2   X2Pi 2 19.5 e 2   41Gero.1106
22594.30  1.566e-01  A2Delta 2 19.5 e 2   X2Pi 2 20.5 e 2   41Gero.1107
22565.75  1.319e-01  A2Delta 2 20.5 e 2   X2Pi 2 21.5 e 2   41Gero.1108
31862.51  1.847e-01  C2Sigma 0 1.5 f 2   X2Pi 0 0.5 f 2   69HeJo.1
31930.08  1.825e-01  C2Sigma 0 2.5 f 2   X2Pi 0 1.5 f 1   69HeJo.2
31988.51  1.000e-01  C2Sigma 0 3.5 f 2   X2Pi 0 2.5 f 1   69HeJo.3
32045.70  4.377e-01  C2Sigma 0 4.5 f 2   X2Pi 0 3.5 f 1   69HeJo.4
32103.00  1.503e-01  C2Sigma 0 5.5 f 2   X2Pi 0 4.5 f 1   69HeJo.5
32159.71  1.000e-01  C2Sigma 0 6.5 f 2   X2Pi 0 5.5 f 1   69HeJo.6
32215.80  1.532e-01  C2Sigma 0 7.5 f 2   X2Pi 0 6.5 f 1   69HeJo.7
31710.25  2.097e-01  C2Sigma 0 0.5 e 1   X2Pi 0 1.5 e 2   69HeJo.8
31652.60  1.158e-01  C2Sigma 0 1.5 e 1   X2Pi 0 2.5 e 2   69HeJo.9
31595.71  3.653e-01  C2Sigma 0 2.5 e 1   X2Pi 0 3.5 e 2   69HeJo.10
31539.90  1.594e-01  C2Sigma 0 3.5 e 1   X2Pi 0 4.5 e 2   69HeJo.11
31484.56  1.000e-01  C2Sigma 0 4.5 e 1   X2Pi 0 5.5 e 2   69HeJo.12
31737.91  1.000e-01  C2Sigma 1 1.5 f 2   X2Pi 1 0.5 f 1   69HeJo.13
31446.11  1.000e-01  C2Sigma 2 1.5 e 1   X2Pi 2 0.5 e 1   69HeJo.15
31478.68  1.735e-01  C2Sigma 2 2.5 e 1   X2Pi 2 1.5 e 1   69HeJo.16
31502.91  1.000e-01  C2Sigma 2 3.5 e 1   X2Pi 2 2.5 e 1   69HeJo.17
31525.12  1.000e-01  C2Sigma 2 4.5 e 1   X2Pi 2 3.5 e 1   69HeJo.18
31545.76  1.000e-01  C2Sigma 2 5.5 e 1   X2Pi 2 4.5 e 1   69HeJo.19
31564.72  1.000e-01  C2Sigma 2 6.5 e 1   X2Pi 2 5.5 e 1   69HeJo.20
31581.99  1.000e-01  C2Sigma 2 7.5 e 1   X2Pi 2 6.5 e 1   69HeJo.21
31421.13  1.891e-01  C2Sigma 2 0.5 e 1   X2Pi 2 0.5 f 1   69HeJo.22
31428.62  2.048e-01  C2Sigma 2 1.5 e 1   X2Pi 2 1.5 f 1   69HeJo.23
31427.67  1.000e-01  C2Sigma 2 2.5 e 1   X2Pi 2 2.5 f 1   69HeJo.24
31425.10  1.000e-01  C2Sigma 2 3.5 e 1   X2Pi 2 3.5 f 1   69HeJo.25
31421.13  1.211e-01  C2Sigma 2 4.5 e 1   X2Pi 2 4.5 f 1   69HeJo.26
31416.06  1.000e-01  C2Sigma 2 5.5 e 1   X2Pi 2 5.5 f 1   69HeJo.27
31409.61  1.000e-01  C2Sigma 2 6.5 e 1   X2Pi 2 6.5 f 1   69HeJo.28
31401.78  1.000e-01  C2Sigma 2 7.5 e 1   X2Pi 2 7.5 f 1   69HeJo.29
31392.48  1.000e-01  C2Sigma 2 8.5 e 1   X2Pi 2 8.5 f 1   69HeJo.30
31403.17  1.448e-01  C2Sigma 2 0.5 e 1   X2Pi 2 1.5 e 1   69HeJo.31
31377.02  1.190e-01  C2Sigma 2 1.5 e 1   X2Pi 2 2.5 e 1   69HeJo.32
31349.25  1.372e-01  C2Sigma 2 2.5 e 1   X2Pi 2 3.5 e 1   69HeJo.33
31320.24  1.000e-01  C2Sigma 2 3.5 e 1   X2Pi 2 4.5 e 1   69HeJo.34
31290.03  1.000e-01  C2Sigma 2 4.5 e 1   X2Pi 2 5.5 e 1   69HeJo.35
31258.69  1.000e-01  C2Sigma 2 5.5 e 1   X2Pi 2 6.5 e 1   69HeJo.36
31226.14  1.170e-01  C2Sigma 2 6.5 e 1   X2Pi 2 7.5 e 1   69HeJo.37
31508.45  1.000e-01  C2Sigma 2 2.5 f 2   X2Pi 2 1.5 f 2   69HeJo.38
31528.78  1.000e-01  C2Sigma 2 3.5 f 2   X2Pi 2 2.5 f 2   69HeJo.39
31548.34  1.000e-01  C2Sigma 2 4.5 f 2   X2Pi 2 3.5 f 2   69HeJo.40
31566.65  1.000e-01  C2Sigma 2 5.5 f 2   X2Pi 2 4.5 f 2   69HeJo.41
31583.52  1.000e-01  C2Sigma 2 6.5 f 2   X2Pi 2 5.5 f 2   69HeJo.42
31433.23  1.000e-01  C2Sigma 2 1.5 f 2   X2Pi 2 1.5 e 2   69HeJo.43
31428.62  2.769e-01  C2Sigma 2 2.5 f 2   X2Pi 2 2.5 e 2   69HeJo.44
31424.04  1.000e-01  C2Sigma 2 3.5 f 2   X2Pi 2 3.5 e 2   69HeJo.45
31418.28  1.000e-01  C2Sigma 2 4.5 f 2   X2Pi 2 4.5 e 2   69HeJo.46
31411.31  1.000e-01  C2Sigma 2 5.5 f 2   X2Pi 2 5.5 e 2   69HeJo.47
31403.17  1.000e-01  C2Sigma 2 6.5 f 2   X2Pi 2 6.5 e 2   69HeJo.48
31393.57  1.175e-01  C2Sigma 2 7.5 f 2   X2Pi 2 7.5 e 2   69HeJo.49
31382.59  1.000e-01  C2Sigma 2 0.5 f 2   X2Pi 2 1.5 f 2   69HeJo.50
31352.98  1.000e-01  C2Sigma 2 1.5 f 2   X2Pi 2 2.5 f 2   69HeJo.51
31322.91  1.000e-01  C2Sigma 2 2.5 f 2   X2Pi 2 3.5 f 2   69HeJo.52
31292.08  1.000e-01  C2Sigma 2 3.5 f 2   X2Pi 2 4.5 f 2   69HeJo.53
31260.21  1.119e-01  C2Sigma 2 4.5 f 2   X2Pi 2 5.5 f 2   69HeJo.54
31227.40  1.000e-01  C2Sigma 2 5.5 f 2   X2Pi 2 6.5 f 2   69HeJo.55
33286.60  8.710e-01  D2Pi 0 1.5 f 1   B2Sigma 0 0.5 f 1   69HeJo.56
33318.50  1.389e+00  D2Pi 0 2.5 f 1   B2Sigma 0 1.5 f 1   69HeJo.57
33352.00  3.574e-01  D2Pi 0 3.5 f 1   B2Sigma 0 2.5 f 1   69HeJo.58
33386.90  1.144e+00  D2Pi 0 4.5 f 1   B2Sigma 0 3.5 f 1   69HeJo.59
33423.40  1.000e-01  D2Pi 0 5.5 f 1   B2Sigma 0 4.5 f 1   69HeJo.60
33461.30  1.000e-01  D2Pi 0 6.5 f 1   B2Sigma 0 5.5 f 1   69HeJo.61
33261.50  3.532e-01  D2Pi 0 1.5 e 1   B2Sigma 0 1.5 f 1   69HeJo.62
33268.30  7.730e-01  D2Pi 0 2.5 e 1   B2Sigma 0 2.5 f 1   69HeJo.63
33276.20  1.247e+00  D2Pi 0 3.5 e 1   B2Sigma 0 3.5 f 1   69HeJo.64
33284.40  2.283e+00  D2Pi 0 4.5 e 1   B2Sigma 0 4.5 f 1   69HeJo.65
33294.80  4.143e+00  D2Pi 0 5.5 e 1   B2Sigma 0 5.5 f 1   69HeJo.66
-33305.10  7.066e+00  D2Pi 0 6.5 e 1   B2Sigma 0 6.5 f 1   69HeJo.67
33193.20  5.310e-01  D2Pi 0 2.5 f 1   B2Sigma 0 3.5 f 1   69HeJo.69
33175.70  5.117e-01  D2Pi 0 3.5 f 1   B2Sigma 0 4.5 f 1   69HeJo.70
33160.60  6.800e-01  D2Pi 0 4.5 f 1   B2Sigma 0 5.5 f 1   69HeJo.71
33310.50  2.147e-01  D2Pi 0 0.5 e 2   B2Sigma 0 0.5 f 1   69HeJo.72
33333.90  1.000e-01  D2Pi 0 1.5 e 2   B2Sigma 0 0.5 e 2   69HeJo.73
33363.10  6.146e-01  D2Pi 0 2.5 e 2   B2Sigma 0 1.5 e 2   69HeJo.74
33395.60  5.330e-01  D2Pi 0 3.5 e 2   B2Sigma 0 2.5 e 2   69HeJo.75
33430.40  2.057e-01  D2Pi 0 4.5 e 2   B2Sigma 0 3.5 e 2   69HeJo.76
33284.40  7.862e-01  D2Pi 0 1.5 f 2   B2Sigma 0 1.5 e 2   69HeJo.77
33294.80  6.771e-01  D2Pi 0 3.5 f 2   B2Sigma 0 3.5 e 2   69HeJo.79
33305.10  7.141e-01  D2Pi 0 4.5 f 2   B2Sigma 0 4.5 e 2   69HeJo.80
33187.20  3.036e-01  D2Pi 0 2.5 e 2   B2Sigma 0 3.5 e 2   69HeJo.82
33169.40  8.319e-01  D2Pi 0 3.5 e 2   B2Sigma 0 4.5 e 2   69HeJo.83
59058.30  5.931e-01  D2Pi 0 1.5 f 2   X2Pi 0 0.5 f 2   69HeJo.84
58985.10  6.140e-01  D2Pi 0 1.5 f 1   X2Pi 0 0.5 f 2   69HeJo.85
59025.60  9.475e-01  D2Pi 0 2.5 f 1   X2Pi 0 1.5 f 1   69HeJo.86
59053.60  1.010e+00  D2Pi 0 3.5 f 1   X2Pi 0 2.5 f 1   69HeJo.87
59079.30  1.389e+00  D2Pi 0 4.5 f 1   X2Pi 0 3.5 f 1   69HeJo.88
59103.40  1.000e-01  D2Pi 0 5.5 f 1   X2Pi 0 4.5 f 1   69HeJo.89
59126.10  1.000e-01  D2Pi 0 6.5 f 1   X2Pi 0 5.5 f 1   69HeJo.90
58967.90  3.481e-01  D2Pi 0 1.5 f 1   X2Pi 0 1.5 e 1   69HeJo.91
58912.00  5.188e-01  D2Pi 0 1.5 f 1   X2Pi 0 2.5 f 1   69HeJo.93
58885.80  6.298e-01  D2Pi 0 2.5 f 1   X2Pi 0 3.5 f 1   69HeJo.94
58856.60  8.793e-01  D2Pi 0 3.5 f 1   X2Pi 0 4.5 f 1   69HeJo.95
58825.50  9.432e-01  D2Pi 0 4.5 f 1   X2Pi 0 5.5 f 1   69HeJo.96
59070.90  3.095e-01  D2Pi 0 2.5 f 2   X2Pi 0 1.5 f 2   69HeJo.97
59092.60  1.167e+00  D2Pi 0 3.5 f 2   X2Pi 0 2.5 f 2   69HeJo.98
59114.00  5.294e-01  D2Pi 0 4.5 f 2   X2Pi 0 3.5 f 2   69HeJo.99
59135.20  1.000e-01  D2Pi 0 5.5 f 2   X2Pi 0 4.5 f 2   69HeJo.100
58991.80  4.577e-01  D2Pi 0 1.5 f 2   X2Pi 0 1.5 e 2   69HeJo.101
58985.10  5.417e-01  D2Pi 0 2.5 f 2   X2Pi 0 2.5 e 2   69HeJo.102
58941.40  2.296e-01  D2Pi 0 0.5 f 2   X2Pi 0 1.5 f 2   69HeJo.103
58904.30  1.284e+00  D2Pi 0 1.5 f 2   X2Pi 0 2.5 f 2   69HeJo.104
58870.90  8.341e-01  D2Pi 0 2.5 f 2   X2Pi 0 3.5 f 2   69HeJo.105
58918.60  1.301e-01  D2Pi 0 1.5 f 1   X2Pi 0 1.5 e 2   69HeJo.107
-64220.80  1.024e+00  D2Pi 2 1.5 f 1   X2Pi 0 0.5 f 2   69HeJo.108
64255.80  1.589e-01  D2Pi 2 2.5 f 1   X2Pi 0 1.5 f 1   69HeJo.109
64277.10  1.000e-01  D2Pi 2 3.5 f 1   X2Pi 0 2.5 f 1   69HeJo.110
64295.30  1.000e-01  D2Pi 2 4.5 f 1   X2Pi 0 3.5 f 1   69HeJo.111
64306.90  1.000e-01  D2Pi 2 5.5 f 1   X2Pi 0 4.5 f 1   69HeJo.112
64317.30  1.000e-01  D2Pi 2 6.5 f 1   X2Pi 0 5.5 f 1   69HeJo.113
64202.00  1.000e-01  D2Pi 2 0.5 f 1   X2Pi 0 0.5 e 1   69HeJo.114
-64149.90  1.024e+00  D2Pi 2 1.5 f 1   X2Pi 0 2.5 f 1   69HeJo.116
64116.00  1.589e-01  D2Pi 2 2.5 f 1   X2Pi 0 3.5 f 1   69HeJo.117
64285.10  1.000e-01  D2Pi 2 2.5 f 2   X2Pi 0 1.5 f 2   69HeJo.118
64295.30  1.000e-01  D2Pi 2 3.5 f 2   X2Pi 0 2.5 f 2   69HeJo.119
64306.90  1.000e-01  D2Pi 2 4.5 f 2   X2Pi 0 3.5 f 2   69HeJo.120
64317.30  5.276e-01  D2Pi 2 5.5 f 2   X2Pi 0 4.5 f 2   69HeJo.121
64325.70  1.000e-01  D2Pi 2 6.5 f 2   X2Pi 0 5.5 f 2   69HeJo.122
64220.80  7.434e-01  D2Pi 2 1.5 f 2   X2Pi 0 1.5 e 2   69HeJo.123
64172.50  1.000e-01  D2Pi 2 0.5 f 2   X2Pi 0 1.5 f 2   69HeJo.124
64132.70  7.434e-01  D2Pi 2 1.5 f 2   X2Pi 0 2.5 f 2   69HeJo.125
-64605.10  1.000e-01  F2Sigma 0 1.5 f 2   X2Pi 0 0.5 e 2   69HeJo.126
-64555.90  5.560e-01  F2Sigma 0 1.5 e 1   X2Pi 0 0.5 e 1   69HeJo.127
-64587.50  3.789e-01  F2Sigma 0 2.5 e 1   X2Pi 0 1.5 e 1   69HeJo.128
-64605.10  1.000e-01  F2Sigma 0 3.5 e 1   X2Pi 0 2.5 e 1   69HeJo.129
-64621.60  1.000e-01  F2Sigma 0 4.5 e 1   X2Pi 0 3.5 e 1   69HeJo.130
-64531.90  1.000e-01  F2Sigma 0 0.5 e 1   X2Pi 0 0.5 e 1   69HeJo.131
-64538.10  5.560e-01  F2Sigma 0 1.5 e 1   X2Pi 0 1.5 e 1   69HeJo.132
-64531.90  1.000e-01  F2Sigma 0 2.5 e 1   X2Pi 0 2.5 e 1   69HeJo.133
-64522.80  1.000e-01  F2Sigma 0 3.5 e 1   X2Pi 0 3.5 e 1   69HeJo.134
-64507.30  8.329e-01  F2Sigma 0 4.5 e 1   X2Pi 0 4.5 e 1   69HeJo.135
-64513.70  7.339e-01  F2Sigma 0 0.5 e 1   X2Pi 0 1.5 e 1   69HeJo.136
-64482.90  1.000e-01  F2Sigma 0 1.5 e 1   X2Pi 0 2.5 e 1   69HeJo.137
-64447.30  3.789e-01  F2Sigma 0 2.5 e 1   X2Pi 0 3.5 e 1   69HeJo.138
-64408.40  1.000e-01  F2Sigma 0 3.5 e 1   X2Pi 0 4.5 e 1   69HeJo.139
-64364.00  8.329e-01  F2Sigma 0 4.5 e 1   X2Pi 0 5.5 e 1   69HeJo.140
-64611.00  7.984e-01  F2Sigma 0 2.5 e 2   X2Pi 0 1.5 e 2   69HeJo.141
-64621.60  8.808e-01  F2Sigma 0 3.5 e 2   X2Pi 0 2.5 e 2   69HeJo.142
-64538.10  1.039e+00  F2Sigma 0 1.5 f 2   X2Pi 0 1.5 f 2   69HeJo.143
-64522.80  7.984e-01  F2Sigma 0 2.5 f 2   X2Pi 0 2.5 f 2   69HeJo.144
-64507.30  1.063e+00  F2Sigma 0 3.5 f 2   X2Pi 0 3.5 f 2   69HeJo.145
-64488.40  1.000e-01  F2Sigma 0 0.5 f 2   X2Pi 0 1.5 f 2   69HeJo.146
-64450.20  1.039e+00  F2Sigma 0 1.5 f 2   X2Pi 0 2.5 f 2   69HeJo.147
-64364.00  2.585e+00  F2Sigma 0 3.5 f 2   X2Pi 0 4.5 f 2   69HeJo.149
-64466.00  7.339e-01  F2Sigma 0 0.5 f 1   X2Pi 0 1.5 f 2   69HeJo.150
2785.108  5.000e-03  X2Pi 1 2.5 e 1   X2Pi 0 1.5 e 1   87Bernath.1
2810.9964  5.000e-03  X2Pi 1 3.5 e 1   X2Pi 0 2.5 e 1   87Bernath.2
2835.2362  5.000e-03  X2Pi 1 4.5 e 1   X2Pi 0 3.5 e 1   87Bernath.3
2858.14  5.000e-03  X2Pi 1 5.5 e 1   X2Pi 0 4.5 e 1   87Bernath.4
2879.7533  5.000e-03  X2Pi 1 6.5 e 1   X2Pi 0 5.5 e 1   87Bernath.5
2900.0841  5.000e-03  X2Pi 1 7.5 e 1   X2Pi 0 6.5 e 1   87Bernath.6
2919.1025  5.000e-03  X2Pi 1 8.5 e 1   X2Pi 0 7.5 e 1   87Bernath.7
2936.8003  5.000e-03  X2Pi 1 9.5 e 1   X2Pi 0 8.5 e 1   87Bernath.8
2953.1449  5.000e-03  X2Pi 1 10.5 e 1   X2Pi 0 9.5 e 1   87Bernath.9
2784.9787  5.000e-03  X2Pi 1 2.5 f 1   X2Pi 0 1.5 f 1   87Bernath.10
2810.7981  5.000e-03  X2Pi 1 3.5 f 1   X2Pi 0 2.5 f 1   87Bernath.11
2834.9739  5.000e-03  X2Pi 1 4.5 f 1   X2Pi 0 3.5 f 1   87Bernath.12
2857.8135  5.000e-03  X2Pi 1 5.5 f 1   X2Pi 0 4.5 f 1   87Bernath.13
2879.3743  5.000e-03  X2Pi 1 6.5 f 1   X2Pi 0 5.5 f 1   87Bernath.14
2899.6514  5.000e-03  X2Pi 1 7.5 f 1   X2Pi 0 6.5 f 1   87Bernath.15
2918.6245  5.000e-03  X2Pi 1 8.5 f 1   X2Pi 0 7.5 f 1   87Bernath.16
2936.2795  5.000e-03  X2Pi 1 9.5 f 1   X2Pi 0 8.5 f 1   87Bernath.17
2952.5852  5.000e-03  X2Pi 1 10.5 f 1   X2Pi 0 9.5 f 1   87Bernath.18
2796.8826  5.000e-03  X2Pi 1 1.5 e 2   X2Pi 0 0.5 e 2   87Bernath.19
2812.9725  5.000e-03  X2Pi 1 2.5 e 2   X2Pi 0 1.5 e 2   87Bernath.20
2836.1105  5.000e-03  X2Pi 1 3.5 e 2   X2Pi 0 2.5 e 2   87Bernath.21
2858.5391  5.000e-03  X2Pi 1 4.5 e 2   X2Pi 0 3.5 e 2   87Bernath.22
2879.8823  5.000e-03  X2Pi 1 5.5 e 2   X2Pi 0 4.5 e 2   87Bernath.23
2900.0336  5.000e-03  X2Pi 1 6.5 e 2   X2Pi 0 5.5 e 2   87Bernath.24
2918.9274  5.000e-03  X2Pi 1 7.5 e 2   X2Pi 0 6.5 e 2   87Bernath.25
2936.5215  5.000e-03  X2Pi 1 8.5 e 2   X2Pi 0 7.5 e 2   87Bernath.26
2952.7871  7.940e-03  X2Pi 1 9.5 e 2   X2Pi 0 8.5 e 2   87Bernath.27
2797.0075  5.000e-03  X2Pi 1 1.5 f 2   X2Pi 0 0.5 f 2   87Bernath.28
2813.2007  5.000e-03  X2Pi 1 2.5 f 2   X2Pi 0 1.5 f 2   87Bernath.29
2836.4004  5.000e-03  X2Pi 1 3.5 f 2   X2Pi 0 2.5 f 2   87Bernath.30
2858.8868  5.000e-03  X2Pi 1 4.5 f 2   X2Pi 0 3.5 f 2   87Bernath.31
2880.2812  5.000e-03  X2Pi 1 5.5 f 2   X2Pi 0 4.5 f 2   87Bernath.32
2900.4867  5.000e-03  X2Pi 1 6.5 f 2   X2Pi 0 5.5 f 2   87Bernath.33
2919.4172  8.551e-03  X2Pi 1 7.5 f 2   X2Pi 0 6.5 f 2   87Bernath.34
2937.0572  5.000e-03  X2Pi 1 8.5 f 2   X2Pi 0 7.5 f 2   87Bernath.35
2953.3629  1.086e-02  X2Pi 1 9.5 f 2   X2Pi 0 8.5 f 2   87Bernath.36
2676.3596  5.000e-03  X2Pi 1 1.5 e 1   X2Pi 0 2.5 e 1   87Bernath.37
2645.2425  5.000e-03  X2Pi 1 2.5 e 1   X2Pi 0 3.5 e 1   87Bernath.38
2613.6122  5.000e-03  X2Pi 1 3.5 e 1   X2Pi 0 4.5 e 1   87Bernath.39
2581.1915  5.000e-03  X2Pi 1 4.5 e 1   X2Pi 0 5.5 e 1   87Bernath.40
2547.9392  5.000e-03  X2Pi 1 5.5 e 1   X2Pi 0 6.5 e 1   87Bernath.41
2513.862  5.000e-03  X2Pi 1 6.5 e 1   X2Pi 0 7.5 e 1   87Bernath.42
2443.355  5.000e-03  X2Pi 1 8.5 e 1   X2Pi 0 9.5 e 1   87Bernath.43
2676.5015  5.000e-03  X2Pi 1 1.5 f 1   X2Pi 0 2.5 f 1   87Bernath.44
2645.4638  5.000e-03  X2Pi 1 2.5 f 1   X2Pi 0 3.5 f 1   87Bernath.45
2613.9174  5.000e-03  X2Pi 1 3.5 f 1   X2Pi 0 4.5 f 1   87Bernath.46
2581.58  5.000e-03  X2Pi 1 4.5 f 1   X2Pi 0 5.5 f 1   87Bernath.47
2548.4114  5.000e-03  X2Pi 1 5.5 f 1   X2Pi 0 6.5 f 1   87Bernath.48
2514.4203  5.000e-03  X2Pi 1 6.5 f 1   X2Pi 0 7.5 f 1   87Bernath.49
2479.6357  5.000e-03  X2Pi 1 7.5 f 1   X2Pi 0 8.5 f 1   87Bernath.50
2444.0792  8.957e-03  X2Pi 1 8.5 f 1   X2Pi 0 9.5 f 1   87Bernath.51
2664.8854  1.085e-02  X2Pi 1 0.5 e 1   X2Pi 0 1.5 e 2   87Bernath.52
2643.6918  5.000e-03  X2Pi 1 1.5 e 2   X2Pi 0 2.5 e 2   87Bernath.53
2613.0658  5.000e-03  X2Pi 1 2.5 e 2   X2Pi 0 3.5 e 2   87Bernath.54
2581.0761  5.000e-03  X2Pi 1 3.5 e 2   X2Pi 0 4.5 e 2   87Bernath.55
2548.0781  6.228e-03  X2Pi 1 4.5 e 2   X2Pi 0 5.5 e 2   87Bernath.56
2514.1902  5.000e-03  X2Pi 1 5.5 e 2   X2Pi 0 6.5 e 2   87Bernath.57
2479.4701  5.000e-03  X2Pi 1 6.5 e 2   X2Pi 0 7.5 e 2   87Bernath.58
2443.9566  5.000e-03  X2Pi 1 7.5 e 2   X2Pi 0 8.5 e 2   87Bernath.59
2664.7423  5.000e-03  X2Pi 1 0.5 f 1   X2Pi 0 1.5 f 2   87Bernath.60
2643.4318  5.000e-03  X2Pi 1 1.5 f 2   X2Pi 0 2.5 f 2   87Bernath.61
2612.723  5.000e-03  X2Pi 1 2.5 f 2   X2Pi 0 3.5 f 2   87Bernath.62
2580.6503  5.000e-03  X2Pi 1 3.5 f 2   X2Pi 0 4.5 f 2   87Bernath.63
2547.5685  5.000e-03  X2Pi 1 4.5 f 2   X2Pi 0 5.5 f 2   87Bernath.64
2513.5906  5.000e-03  X2Pi 1 5.5 f 2   X2Pi 0 6.5 f 2   87Bernath.65
2478.7794  5.000e-03  X2Pi 1 6.5 f 2   X2Pi 0 7.5 f 2   87Bernath.66
2443.1844  5.000e-03  X2Pi 1 7.5 f 2   X2Pi 0 8.5 f 2   87Bernath.67
2657.0034  5.000e-03  X2Pi 2 2.5 e 1   X2Pi 1 1.5 e 1   87Bernath.68
2681.8355  7.292e-03  X2Pi 2 3.5 e 1   X2Pi 1 2.5 e 1   87Bernath.69
2705.042  5.000e-03  X2Pi 2 4.5 e 1   X2Pi 1 3.5 e 1   87Bernath.70
2726.9276  5.000e-03  X2Pi 2 5.5 e 1   X2Pi 1 4.5 e 1   87Bernath.71
2747.5444  5.000e-03  X2Pi 2 6.5 e 1   X2Pi 1 5.5 e 1   87Bernath.72
2766.8852  1.132e-02  X2Pi 2 7.5 e 1   X2Pi 1 6.5 e 1   87Bernath.73
2784.9221  5.000e-03  X2Pi 2 8.5 e 1   X2Pi 1 7.5 e 1   87Bernath.74
2801.6559  5.000e-03  X2Pi 2 9.5 e 1   X2Pi 1 8.5 e 1   87Bernath.75
2817.0445  5.000e-03  X2Pi 2 10.5 e 1   X2Pi 1 9.5 e 1   87Bernath.76
2656.8763  5.000e-03  X2Pi 2 2.5 f 1   X2Pi 1 1.5 f 1   87Bernath.77
2681.6406  5.000e-03  X2Pi 2 3.5 f 1   X2Pi 1 2.5 f 1   87Bernath.78
2704.7887  5.000e-03  X2Pi 2 4.5 f 1   X2Pi 1 3.5 f 1   87Bernath.79
2726.6191  5.000e-03  X2Pi 2 5.5 f 1   X2Pi 1 4.5 f 1   87Bernath.80
2747.178  5.000e-03  X2Pi 2 6.5 f 1   X2Pi 1 5.5 f 1   87Bernath.81
2766.4658  5.000e-03  X2Pi 2 7.5 f 1   X2Pi 1 6.5 f 1   87Bernath.82
2784.4666  5.000e-03  X2Pi 2 8.5 f 1   X2Pi 1 7.5 f 1   87Bernath.83
2801.1534  5.000e-03  X2Pi 2 9.5 f 1   X2Pi 1 8.5 f 1   87Bernath.84
2816.5168  6.579e-03  X2Pi 2 10.5 f 1   X2Pi 1 9.5 f 1   87Bernath.85
2669.0013  1.011e-02  X2Pi 2 1.5 e 2   X2Pi 1 0.5 e 1   87Bernath.86
2683.7552  5.000e-03  X2Pi 2 2.5 e 2   X2Pi 1 1.5 e 2   87Bernath.87
2705.8993  6.456e-03  X2Pi 2 3.5 e 2   X2Pi 1 2.5 e 2   87Bernath.88
2727.3235  5.000e-03  X2Pi 2 4.5 e 2   X2Pi 1 3.5 e 2   87Bernath.89
2747.677  5.000e-03  X2Pi 2 5.5 e 2   X2Pi 1 4.5 e 2   87Bernath.90
2766.8376  5.000e-03  X2Pi 2 6.5 e 2   X2Pi 1 5.5 e 2   87Bernath.91
2784.7635  5.000e-03  X2Pi 2 7.5 e 2   X2Pi 1 6.5 e 2   87Bernath.92
2801.397  5.000e-03  X2Pi 2 8.5 e 2   X2Pi 1 7.5 e 2   87Bernath.93
2816.7159  5.000e-03  X2Pi 2 9.5 e 2   X2Pi 1 8.5 e 2   87Bernath.94
2669.1199  7.979e-03  X2Pi 2 1.5 f 2   X2Pi 1 0.5 f 1   87Bernath.95
2683.9733  5.000e-03  X2Pi 2 2.5 f 2   X2Pi 1 1.5 f 2   87Bernath.96
2706.1777  5.000e-03  X2Pi 2 3.5 f 2   X2Pi 1 2.5 f 2   87Bernath.97
2727.6604  5.000e-03  X2Pi 2 4.5 f 2   X2Pi 1 3.5 f 2   87Bernath.98
2748.0685  5.000e-03  X2Pi 2 5.5 f 2   X2Pi 1 4.5 f 2   87Bernath.99
2767.2767  5.000e-03  X2Pi 2 6.5 f 2   X2Pi 1 5.5 f 2   87Bernath.100
2785.2421  5.000e-03  X2Pi 2 7.5 f 2   X2Pi 1 6.5 f 2   87Bernath.101
2801.9126  5.000e-03  X2Pi 2 8.5 f 2   X2Pi 1 7.5 f 2   87Bernath.102
2817.266  5.000e-03  X2Pi 2 9.5 f 2   X2Pi 1 8.5 f 2   87Bernath.103
2552.3696  5.000e-03  X2Pi 2 1.5 e 1   X2Pi 1 2.5 e 1   87Bernath.104
2522.3654  5.000e-03  X2Pi 2 2.5 e 1   X2Pi 1 3.5 e 1   87Bernath.105
2491.835  5.000e-03  X2Pi 2 3.5 e 1   X2Pi 1 4.5 e 1   87Bernath.106
2460.5151  5.000e-03  X2Pi 2 4.5 e 1   X2Pi 1 5.5 e 1   87Bernath.107
2428.3636  5.000e-03  X2Pi 2 5.5 e 1   X2Pi 1 6.5 e 1   87Bernath.108
2395.399  5.000e-03  X2Pi 2 6.5 e 1   X2Pi 1 7.5 e 1   87Bernath.109
2552.5111  5.000e-03  X2Pi 2 1.5 f 1   X2Pi 1 2.5 f 1   87Bernath.110
2522.583  5.000e-03  X2Pi 2 2.5 f 1   X2Pi 1 3.5 f 1   87Bernath.111
2492.1342  5.000e-03  X2Pi 2 3.5 f 1   X2Pi 1 4.5 f 1   87Bernath.112
2460.8892  5.000e-03  X2Pi 2 4.5 f 1   X2Pi 1 5.5 f 1   87Bernath.113
2428.8256  5.000e-03  X2Pi 2 5.5 f 1   X2Pi 1 6.5 f 1   87Bernath.114
2395.9405  5.000e-03  X2Pi 2 6.5 f 1   X2Pi 1 7.5 f 1   87Bernath.115
2540.7135  5.000e-03  X2Pi 2 0.5 e 1   X2Pi 1 1.5 e 2   87Bernath.116
2520.9132  5.000e-03  X2Pi 2 1.5 e 2   X2Pi 1 2.5 e 2   87Bernath.117
2491.3354  5.000e-03  X2Pi 2 2.5 e 2   X2Pi 1 3.5 e 2   87Bernath.118
2460.4291  9.599e-03  X2Pi 2 3.5 e 2   X2Pi 1 4.5 e 2   87Bernath.119
2428.5202  5.000e-03  X2Pi 2 4.5 e 2   X2Pi 1 5.5 e 2   87Bernath.120
2395.7268  5.000e-03  X2Pi 2 5.5 e 2   X2Pi 1 6.5 e 2   87Bernath.121
2540.5856  5.000e-03  X2Pi 2 0.5 f 1   X2Pi 1 1.5 f 2   87Bernath.122
2520.6614  5.000e-03  X2Pi 2 1.5 f 2   X2Pi 1 2.5 f 2   87Bernath.123
2491.0104  5.000e-03  X2Pi 2 2.5 f 2   X2Pi 1 3.5 f 2   87Bernath.124
2460.0104  5.000e-03  X2Pi 2 3.5 f 2   X2Pi 1 4.5 f 2   87Bernath.125
2428.0278  5.000e-03  X2Pi 2 4.5 f 2   X2Pi 1 5.5 f 2   87Bernath.126
2395.1475  5.000e-03  X2Pi 2 5.5 f 2   X2Pi 1 6.5 f 2   87Bernath.127
2530.362  5.000e-03  X2Pi 3 2.5 e 1   X2Pi 2 1.5 e 1   87Bernath.128
2576.3047  5.000e-03  X2Pi 3 4.5 e 1   X2Pi 2 3.5 e 1   87Bernath.129
2597.1737  5.000e-03  X2Pi 3 5.5 e 1   X2Pi 2 4.5 e 1   87Bernath.130
2616.7795  5.000e-03  X2Pi 3 6.5 e 1   X2Pi 2 5.5 e 1   87Bernath.131
2635.1161  7.117e-03  X2Pi 3 7.5 e 1   X2Pi 2 6.5 e 1   87Bernath.132
2652.1827  5.000e-03  X2Pi 3 8.5 e 1   X2Pi 2 7.5 e 1   87Bernath.133
2667.9333  5.000e-03  X2Pi 3 9.5 e 1   X2Pi 2 8.5 e 1   87Bernath.134
2530.2379  5.000e-03  X2Pi 3 2.5 f 1   X2Pi 2 1.5 f 1   87Bernath.135
2553.9456  5.000e-03  X2Pi 3 3.5 f 1   X2Pi 2 2.5 f 1   87Bernath.136
2576.0652  5.000e-03  X2Pi 3 4.5 f 1   X2Pi 2 3.5 f 1   87Bernath.137
2596.8775  5.000e-03  X2Pi 3 5.5 f 1   X2Pi 2 4.5 f 1   87Bernath.138
2616.4308  5.000e-03  X2Pi 3 6.5 f 1   X2Pi 2 5.5 f 1   87Bernath.139
2634.727  5.000e-03  X2Pi 3 7.5 f 1   X2Pi 2 6.5 f 1   87Bernath.140
2651.742  5.000e-03  X2Pi 3 8.5 f 1   X2Pi 2 7.5 f 1   87Bernath.141
2667.455  5.000e-03  X2Pi 3 9.5 f 1   X2Pi 2 8.5 f 1   87Bernath.142
2555.9899  5.000e-03  X2Pi 3 2.5 e 2   X2Pi 2 1.5 e 2   87Bernath.143
2577.1414  5.000e-03  X2Pi 3 3.5 e 2   X2Pi 2 2.5 e 2   87Bernath.144
2597.5711  5.000e-03  X2Pi 3 4.5 e 2   X2Pi 2 3.5 e 2   87Bernath.145
2635.0898  5.000e-03  X2Pi 3 6.5 e 2   X2Pi 2 5.5 e 2   87Bernath.147
2652.0381  5.000e-03  X2Pi 3 7.5 e 2   X2Pi 2 6.5 e 2   87Bernath.148
2667.6995  5.000e-03  X2Pi 3 8.5 e 2   X2Pi 2 7.5 e 2   87Bernath.149
2556.1929  1.101e-02  X2Pi 3 2.5 f 2   X2Pi 2 1.5 f 2   87Bernath.150
2577.4096  5.000e-03  X2Pi 3 3.5 f 2   X2Pi 2 2.5 f 2   87Bernath.151
2597.8929  5.000e-03  X2Pi 3 4.5 f 2   X2Pi 2 3.5 f 2   87Bernath.152
2617.2953  5.000e-03  X2Pi 3 5.5 f 2   X2Pi 2 4.5 f 2   87Bernath.153
2635.5158  5.000e-03  X2Pi 3 6.5 f 2   X2Pi 2 5.5 f 2   87Bernath.154
2652.4956  5.000e-03  X2Pi 3 7.5 f 2   X2Pi 2 6.5 f 2   87Bernath.155
2668.1862  5.000e-03  X2Pi 3 8.5 f 2   X2Pi 2 7.5 f 2   87Bernath.156
2400.8988  5.000e-03  X2Pi 3 2.5 e 1   X2Pi 2 3.5 e 1   87Bernath.157
2310.1476  5.000e-03  X2Pi 3 5.5 e 1   X2Pi 2 6.5 e 1   87Bernath.158
2401.1078  5.000e-03  X2Pi 3 2.5 f 1   X2Pi 2 3.5 f 1   87Bernath.159
2371.7354  5.000e-03  X2Pi 3 3.5 f 1   X2Pi 2 4.5 f 1   87Bernath.160
2341.5801  5.000e-03  X2Pi 3 4.5 f 1   X2Pi 2 5.5 f 1   87Bernath.161
2399.5608  1.451e-02  X2Pi 3 1.5 e 2   X2Pi 2 2.5 e 2   87Bernath.162
2371.0052  6.403e-03  X2Pi 3 2.5 e 2   X2Pi 2 3.5 e 2   87Bernath.163
2310.3176  5.000e-03  X2Pi 3 4.5 e 2   X2Pi 2 5.5 e 2   87Bernath.164
2399.3112  5.000e-03  X2Pi 3 1.5 f 2   X2Pi 2 2.5 f 2   87Bernath.165
2370.6852  5.000e-03  X2Pi 3 2.5 f 2   X2Pi 2 3.5 f 2   87Bernath.166
2309.8392  5.000e-03  X2Pi 3 4.5 f 2   X2Pi 2 5.5 f 2   87Bernath.167
2729.544  5.000e-03  X2Pi 1 2.5 f 1   X2Pi 0 2.5 e 1   87Bernath.168
2729.8587  5.000e-03  X2Pi 1 2.5 e 1   X2Pi 0 2.5 f 1   87Bernath.169
2729.7021  5.000e-03  X2Pi 1 1.5 e 2   X2Pi 0 1.5 f 2   87Bernath.170
2730.1768  5.000e-03  X2Pi 1 1.5 f 2   X2Pi 0 1.5 e 2   87Bernath.171
2731.7481  5.000e-03  X2Pi 1 1.5 f 1   X2Pi 0 1.5 e 1   87Bernath.172
2731.792  5.000e-03  X2Pi 1 1.5 e 1   X2Pi 0 1.5 f 1   87Bernath.173
2603.5065  1.236e-02  X2Pi 2 2.5 f 1   X2Pi 1 2.5 e 1   87Bernath.174
2603.7072  5.000e-03  X2Pi 2 1.5 e 2   X2Pi 1 1.5 f 2   87Bernath.175
2604.1527  6.837e-03  X2Pi 2 1.5 f 2   X2Pi 1 1.5 e 2   87Bernath.176
2605.6851  1.296e-02  X2Pi 2 1.5 f 1   X2Pi 1 1.5 e 1   87Bernath.177
2605.7252  5.000e-03  X2Pi 2 1.5 e 1   X2Pi 1 1.5 f 1   87Bernath.178
2605.882  1.461e-02  X2Pi 2 0.5 f 2   X2Pi 1 0.5 e 2   87Bernath.179
2605.6856  5.000e-03  X2Pi 2 0.5 e 2   X2Pi 1 0.5 f 2   87Bernath.180
2479.1403  7.037e-03  X2Pi 3 1.5 e 2   X2Pi 2 1.5 f 2   87Bernath.181
2479.2102  5.000e-03  X2Pi 3 2.5 e 1   X2Pi 2 2.5 f 1   87Bernath.182
2479.5758  5.000e-03  X2Pi 3 1.5 f 2   X2Pi 2 1.5 e 2   87Bernath.183
32.1806  5.000e-03  X2Pi 0 1.5 e 1   X2Pi 0 0.5 e 1   95Zachwiej_C.1
87.5894  5.000e-03  X2Pi 0 2.5 e 1   X2Pi 0 0.5 e 1   95Zachwiej_C.2
172.0459  5.000e-03  X2Pi 0 3.5 e 1   X2Pi 0 0.5 e 1   95Zachwiej_C.3
284.9725  5.000e-03  X2Pi 0 4.5 e 1   X2Pi 0 0.5 e 1   95Zachwiej_C.4
426.0921  5.000e-03  X2Pi 0 5.5 e 1   X2Pi 0 0.5 e 1   95Zachwiej_C.5
595.1744  5.000e-03  X2Pi 0 6.5 e 1   X2Pi 0 0.5 e 1   95Zachwiej_C.6
791.9841  5.000e-03  X2Pi 0 7.5 e 1   X2Pi 0 0.5 e 1   95Zachwiej_C.7
1016.2643  5.000e-03  X2Pi 0 8.5 e 1   X2Pi 0 0.5 e 1   95Zachwiej_C.8
1267.7313  5.000e-03  X2Pi 0 9.5 e 1   X2Pi 0 0.5 e 1   95Zachwiej_C.9
1546.0723  5.000e-03  X2Pi 0 10.5 e 1   X2Pi 0 0.5 e 1   95Zachwiej_C.10
1850.9445  5.000e-03  X2Pi 0 11.5 e 1   X2Pi 0 0.5 e 1   95Zachwiej_C.11
2181.9757  8.888e-03  X2Pi 0 12.5 e 1   X2Pi 0 0.5 e 1   95Zachwiej_C.12
2538.7639  5.000e-03  X2Pi 0 13.5 e 1   X2Pi 0 0.5 e 1   95Zachwiej_C.13
2920.8787  5.000e-03  X2Pi 0 14.5 e 1   X2Pi 0 0.5 e 1   95Zachwiej_C.14
3327.8618  5.000e-03  X2Pi 0 15.5 e 1   X2Pi 0 0.5 e 1   95Zachwiej_C.15
3759.2275  5.000e-03  X2Pi 0 16.5 e 1   X2Pi 0 0.5 e 1   95Zachwiej_C.16
4214.4649  8.724e-03  X2Pi 0 17.5 e 1   X2Pi 0 0.5 e 1   95Zachwiej_C.17
4693.0358  1.211e-02  X2Pi 0 18.5 e 1   X2Pi 0 0.5 e 1   95Zachwiej_C.18
5194.381  5.000e-03  X2Pi 0 19.5 e 1   X2Pi 0 0.5 e 1   95Zachwiej_C.19
5717.9167  8.891e-03  X2Pi 0 20.5 e 1   X2Pi 0 0.5 e 1   95Zachwiej_C.20
6263.0374  5.000e-03  X2Pi 0 21.5 e 1   X2Pi 0 0.5 e 1   95Zachwiej_C.21
6829.1173  5.000e-03  X2Pi 0 22.5 e 1   X2Pi 0 0.5 e 1   95Zachwiej_C.22
7415.511  8.269e-03  X2Pi 0 23.5 e 1   X2Pi 0 0.5 e 1   95Zachwiej_C.23
8021.5551  5.000e-03  X2Pi 0 24.5 e 1   X2Pi 0 0.5 e 1   95Zachwiej_C.24
8646.5688  5.000e-03  X2Pi 0 25.5 e 1   X2Pi 0 0.5 e 1   95Zachwiej_C.25
9289.8553  5.000e-03  X2Pi 0 26.5 e 1   X2Pi 0 0.5 e 1   95Zachwiej_C.26
9950.7033  5.000e-03  X2Pi 0 27.5 e 1   X2Pi 0 0.5 e 1   95Zachwiej_C.27
10628.3873  5.000e-03  X2Pi 0 28.5 e 1   X2Pi 0 0.5 e 1   95Zachwiej_C.28
11322.1694  5.000e-03  X2Pi 0 29.5 e 1   X2Pi 0 0.5 e 1   95Zachwiej_C.29
12031.3  5.000e-03  X2Pi 0 30.5 e 1   X2Pi 0 0.5 e 1   95Zachwiej_C.30
12755.0185  5.000e-03  X2Pi 0 31.5 e 1   X2Pi 0 0.5 e 1   95Zachwiej_C.31
13492.5545  5.000e-03  X2Pi 0 32.5 e 1   X2Pi 0 0.5 e 1   95Zachwiej_C.32
14243.1286  5.000e-03  X2Pi 0 33.5 e 1   X2Pi 0 0.5 e 1   95Zachwiej_C.33
15005.9526  5.000e-03  X2Pi 0 34.5 e 1   X2Pi 0 0.5 e 1   95Zachwiej_C.34
32.1573  5.000e-03  X2Pi 0 1.5 f 1   X2Pi 0 0.5 e 1   95Zachwiej_C.35
87.4281  5.000e-03  X2Pi 0 2.5 f 1   X2Pi 0 0.5 e 1   95Zachwiej_C.36
171.6708  5.000e-03  X2Pi 0 3.5 f 1   X2Pi 0 0.5 e 1   95Zachwiej_C.37
284.3085  5.000e-03  X2Pi 0 4.5 f 1   X2Pi 0 0.5 e 1   95Zachwiej_C.38
425.0655  5.000e-03  X2Pi 0 5.5 f 1   X2Pi 0 0.5 e 1   95Zachwiej_C.39
593.7132  5.000e-03  X2Pi 0 6.5 f 1   X2Pi 0 0.5 e 1   95Zachwiej_C.40
790.0184  5.000e-03  X2Pi 0 7.5 f 1   X2Pi 0 0.5 e 1   95Zachwiej_C.41
1013.7265  5.000e-03  X2Pi 0 8.5 f 1   X2Pi 0 0.5 e 1   95Zachwiej_C.42
1264.5567  5.000e-03  X2Pi 0 9.5 f 1   X2Pi 0 0.5 e 1   95Zachwiej_C.43
1542.199  5.000e-03  X2Pi 0 10.5 f 1   X2Pi 0 0.5 e 1   95Zachwiej_C.44
1846.3141  5.000e-03  X2Pi 0 11.5 f 1   X2Pi 0 0.5 e 1   95Zachwiej_C.45
2176.533  9.670e-03  X2Pi 0 12.5 f 1   X2Pi 0 0.5 e 1   95Zachwiej_C.46
2532.4578  5.000e-03  X2Pi 0 13.5 f 1   X2Pi 0 0.5 e 1   95Zachwiej_C.47
2913.6618  5.000e-03  X2Pi 0 14.5 f 1   X2Pi 0 0.5 e 1   95Zachwiej_C.48
3319.6909  5.000e-03  X2Pi 0 15.5 f 1   X2Pi 0 0.5 e 1   95Zachwiej_C.49
3750.0636  5.000e-03  X2Pi 0 16.5 f 1   X2Pi 0 0.5 e 1   95Zachwiej_C.50
4204.273  8.069e-03  X2Pi 0 17.5 f 1   X2Pi 0 0.5 e 1   95Zachwiej_C.51
4681.7866  1.479e-02  X2Pi 0 18.5 f 1   X2Pi 0 0.5 e 1   95Zachwiej_C.52
5182.0484  5.000e-03  X2Pi 0 19.5 f 1   X2Pi 0 0.5 e 1   95Zachwiej_C.53
5704.4794  1.091e-02  X2Pi 0 20.5 f 1   X2Pi 0 0.5 e 1   95Zachwiej_C.54
6248.4786  1.552e-02  X2Pi 0 21.5 f 1   X2Pi 0 0.5 e 1   95Zachwiej_C.55
6813.4245  6.212e-03  X2Pi 0 22.5 f 1   X2Pi 0 0.5 e 1   95Zachwiej_C.56
7398.6761  5.000e-03  X2Pi 0 23.5 f 1   X2Pi 0 0.5 e 1   95Zachwiej_C.57
8003.5737  5.000e-03  X2Pi 0 24.5 f 1   X2Pi 0 0.5 e 1   95Zachwiej_C.58
8627.4405  5.000e-03  X2Pi 0 25.5 f 1   X2Pi 0 0.5 e 1   95Zachwiej_C.59
9269.5833  5.000e-03  X2Pi 0 26.5 f 1   X2Pi 0 0.5 e 1   95Zachwiej_C.60
9929.2937  5.000e-03  X2Pi 0 27.5 f 1   X2Pi 0 0.5 e 1   95Zachwiej_C.61
10605.8493  5.000e-03  X2Pi 0 28.5 f 1   X2Pi 0 0.5 e 1   95Zachwiej_C.62
11298.5145  5.000e-03  X2Pi 0 29.5 f 1   X2Pi 0 0.5 e 1   95Zachwiej_C.63
12006.5413  5.000e-03  X2Pi 0 30.5 f 1   X2Pi 0 0.5 e 1   95Zachwiej_C.64
12729.1707  5.000e-03  X2Pi 0 31.5 f 1   X2Pi 0 0.5 e 1   95Zachwiej_C.65
13465.6328  5.000e-03  X2Pi 0 32.5 f 1   X2Pi 0 0.5 e 1   95Zachwiej_C.66
14215.1481  5.000e-03  X2Pi 0 33.5 f 1   X2Pi 0 0.5 e 1   95Zachwiej_C.67
14976.9278  5.000e-03  X2Pi 0 34.5 f 1   X2Pi 0 0.5 e 1   95Zachwiej_C.68
14.2749  5.000e-03  X2Pi 0 0.5 e 2   X2Pi 0 0.5 e 1   95Zachwiej_C.69
81.2138  5.000e-03  X2Pi 0 1.5 e 2   X2Pi 0 0.5 e 1   95Zachwiej_C.70
167.4689  5.000e-03  X2Pi 0 2.5 e 2   X2Pi 0 0.5 e 1   95Zachwiej_C.71
281.1197  5.000e-03  X2Pi 0 3.5 e 2   X2Pi 0 0.5 e 1   95Zachwiej_C.72
422.4999  5.000e-03  X2Pi 0 4.5 e 2   X2Pi 0 0.5 e 1   95Zachwiej_C.73
591.5738  5.000e-03  X2Pi 0 5.5 e 2   X2Pi 0 0.5 e 1   95Zachwiej_C.74
788.1907  5.000e-03  X2Pi 0 6.5 e 2   X2Pi 0 0.5 e 1   95Zachwiej_C.75
1012.1382  5.000e-03  X2Pi 0 7.5 e 2   X2Pi 0 0.5 e 1   95Zachwiej_C.76
1263.1588  5.000e-03  X2Pi 0 8.5 e 2   X2Pi 0 0.5 e 1   95Zachwiej_C.77
1540.9568  5.000e-03  X2Pi 0 9.5 e 2   X2Pi 0 0.5 e 1   95Zachwiej_C.78
1845.2021  5.000e-03  X2Pi 0 10.5 e 2   X2Pi 0 0.5 e 1   95Zachwiej_C.79
2175.532  5.000e-03  X2Pi 0 11.5 e 2   X2Pi 0 0.5 e 1   95Zachwiej_C.80
2531.5528  5.000e-03  X2Pi 0 12.5 e 2   X2Pi 0 0.5 e 1   95Zachwiej_C.81
2912.841  5.000e-03  X2Pi 0 13.5 e 2   X2Pi 0 0.5 e 1   95Zachwiej_C.82
3318.9448  5.000e-03  X2Pi 0 14.5 e 2   X2Pi 0 0.5 e 1   95Zachwiej_C.83
3749.3845  5.000e-03  X2Pi 0 15.5 e 2   X2Pi 0 0.5 e 1   95Zachwiej_C.84
4203.6542  5.000e-03  X2Pi 0 16.5 e 2   X2Pi 0 0.5 e 1   95Zachwiej_C.85
4681.2229  5.000e-03  X2Pi 0 17.5 e 2   X2Pi 0 0.5 e 1   95Zachwiej_C.86
5181.5352  9.834e-03  X2Pi 0 18.5 e 2   X2Pi 0 0.5 e 1   95Zachwiej_C.87
5704.0127  6.082e-03  X2Pi 0 19.5 e 2   X2Pi 0 0.5 e 1   95Zachwiej_C.88
6248.0551  5.000e-03  X2Pi 0 20.5 e 2   X2Pi 0 0.5 e 1   95Zachwiej_C.89
6813.0412  5.000e-03  X2Pi 0 21.5 e 2   X2Pi 0 0.5 e 1   95Zachwiej_C.90
7398.3303  8.499e-03  X2Pi 0 22.5 e 2   X2Pi 0 0.5 e 1   95Zachwiej_C.91
8003.2632  5.000e-03  X2Pi 0 23.5 e 2   X2Pi 0 0.5 e 1   95Zachwiej_C.92
8627.1632  5.000e-03  X2Pi 0 24.5 e 2   X2Pi 0 0.5 e 1   95Zachwiej_C.93
9269.3372  5.000e-03  X2Pi 0 25.5 e 2   X2Pi 0 0.5 e 1   95Zachwiej_C.94
9929.0773  5.000e-03  X2Pi 0 26.5 e 2   X2Pi 0 0.5 e 1   95Zachwiej_C.95
10605.661  5.000e-03  X2Pi 0 27.5 e 2   X2Pi 0 0.5 e 1   95Zachwiej_C.96
11298.3528  5.000e-03  X2Pi 0 28.5 e 2   X2Pi 0 0.5 e 1   95Zachwiej_C.97
12006.4049  5.000e-03  X2Pi 0 29.5 e 2   X2Pi 0 0.5 e 1   95Zachwiej_C.98
12729.0583  5.000e-03  X2Pi 0 30.5 e 2   X2Pi 0 0.5 e 1   95Zachwiej_C.99
13465.5432  5.000e-03  X2Pi 0 31.5 e 2   X2Pi 0 0.5 e 1   95Zachwiej_C.100
14215.0801  5.000e-03  X2Pi 0 32.5 e 2   X2Pi 0 0.5 e 1   95Zachwiej_C.101
14976.8803  5.000e-03  X2Pi 0 33.5 e 2   X2Pi 0 0.5 e 1   95Zachwiej_C.102
15750.1464  5.000e-03  X2Pi 0 34.5 e 2   X2Pi 0 0.5 e 1   95Zachwiej_C.103
14.3861  5.000e-03  X2Pi 0 0.5 f 2   X2Pi 0 0.5 e 1   95Zachwiej_C.104
81.459  5.000e-03  X2Pi 0 1.5 f 2   X2Pi 0 0.5 e 1   95Zachwiej_C.105
167.9621  5.000e-03  X2Pi 0 2.5 f 2   X2Pi 0 0.5 e 1   95Zachwiej_C.106
281.9355  5.000e-03  X2Pi 0 3.5 f 2   X2Pi 0 0.5 e 1   95Zachwiej_C.107
423.7116  5.000e-03  X2Pi 0 4.5 f 2   X2Pi 0 0.5 e 1   95Zachwiej_C.108
593.2531  5.000e-03  X2Pi 0 5.5 f 2   X2Pi 0 0.5 e 1   95Zachwiej_C.109
790.4073  5.000e-03  X2Pi 0 6.5 f 2   X2Pi 0 0.5 e 1   95Zachwiej_C.110
1014.9592  5.000e-03  X2Pi 0 7.5 f 2   X2Pi 0 0.5 e 1   95Zachwiej_C.111
1266.6485  5.000e-03  X2Pi 0 8.5 f 2   X2Pi 0 0.5 e 1   95Zachwiej_C.112
1545.1766  5.000e-03  X2Pi 0 9.5 f 2   X2Pi 0 0.5 e 1   95Zachwiej_C.113
1850.21  5.000e-03  X2Pi 0 10.5 f 2   X2Pi 0 0.5 e 1   95Zachwiej_C.114
2181.3825  5.000e-03  X2Pi 0 11.5 f 2   X2Pi 0 0.5 e 1   95Zachwiej_C.115
2538.2966  5.000e-03  X2Pi 0 12.5 f 2   X2Pi 0 0.5 e 1   95Zachwiej_C.116
2920.5249  6.132e-03  X2Pi 0 13.5 f 2   X2Pi 0 0.5 e 1   95Zachwiej_C.117
3327.6111  5.000e-03  X2Pi 0 14.5 f 2   X2Pi 0 0.5 e 1   95Zachwiej_C.118
3759.0716  5.000e-03  X2Pi 0 15.5 f 2   X2Pi 0 0.5 e 1   95Zachwiej_C.119
4214.396  5.000e-03  X2Pi 0 16.5 f 2   X2Pi 0 0.5 e 1   95Zachwiej_C.120
4693.0488  6.191e-03  X2Pi 0 17.5 f 2   X2Pi 0 0.5 e 1   95Zachwiej_C.121
5194.4701  5.000e-03  X2Pi 0 18.5 f 2   X2Pi 0 0.5 e 1   95Zachwiej_C.122
5718.077  1.578e-02  X2Pi 0 19.5 f 2   X2Pi 0 0.5 e 1   95Zachwiej_C.123
6263.2647  5.000e-03  X2Pi 0 20.5 f 2   X2Pi 0 0.5 e 1   95Zachwiej_C.124
6829.4078  5.000e-03  X2Pi 0 21.5 f 2   X2Pi 0 0.5 e 1   95Zachwiej_C.125
7415.8613  5.000e-03  X2Pi 0 22.5 f 2   X2Pi 0 0.5 e 1   95Zachwiej_C.126
8021.9618  5.000e-03  X2Pi 0 23.5 f 2   X2Pi 0 0.5 e 1   95Zachwiej_C.127
8647.029  5.000e-03  X2Pi 0 24.5 f 2   X2Pi 0 0.5 e 1   95Zachwiej_C.128
9290.3662  5.000e-03  X2Pi 0 25.5 f 2   X2Pi 0 0.5 e 1   95Zachwiej_C.129
9951.2622  5.000e-03  X2Pi 0 26.5 f 2   X2Pi 0 0.5 e 1   95Zachwiej_C.130
10628.9919  5.000e-03  X2Pi 0 27.5 f 2   X2Pi 0 0.5 e 1   95Zachwiej_C.131
11322.8172  5.000e-03  X2Pi 0 28.5 f 2   X2Pi 0 0.5 e 1   95Zachwiej_C.132
12031.9887  5.000e-03  X2Pi 0 29.5 f 2   X2Pi 0 0.5 e 1   95Zachwiej_C.133
12755.746  5.000e-03  X2Pi 0 30.5 f 2   X2Pi 0 0.5 e 1   95Zachwiej_C.134
13493.3187  5.000e-03  X2Pi 0 31.5 f 2   X2Pi 0 0.5 e 1   95Zachwiej_C.135
14243.9274  5.000e-03  X2Pi 0 32.5 f 2   X2Pi 0 0.5 e 1   95Zachwiej_C.136
15006.7841  5.000e-03  X2Pi 0 33.5 f 2   X2Pi 0 0.5 e 1   95Zachwiej_C.137
15781.0932  5.000e-03  X2Pi 0 34.5 f 2   X2Pi 0 0.5 e 1   95Zachwiej_C.138
2580.6496  1.000e-03  X2Pi 1 3.5 f 2   X2Pi 0 4.5 f 2   84LuAm.1
2581.0777  1.000e-03  X2Pi 1 3.5 e 2   X2Pi 0 4.5 e 2   84LuAm.2
2581.189  1.000e-03  X2Pi 1 4.5 e 1   X2Pi 0 5.5 e 1   84LuAm.3
2581.5799  1.000e-03  X2Pi 1 4.5 f 1   X2Pi 0 5.5 f 1   84LuAm.4
2612.7228  1.000e-03  X2Pi 1 2.5 f 2   X2Pi 0 3.5 f 2   84LuAm.5
2613.0652  1.000e-03  X2Pi 1 2.5 e 2   X2Pi 0 3.5 e 2   84LuAm.6
2613.6143  1.587e-03  X2Pi 1 3.5 e 1   X2Pi 0 4.5 e 1   84LuAm.7
2613.9172  1.000e-03  X2Pi 1 3.5 f 1   X2Pi 0 4.5 f 1   84LuAm.8
2643.4298  1.398e-03  X2Pi 1 1.5 f 2   X2Pi 0 2.5 f 2   84LuAm.9
2643.6892  1.641e-03  X2Pi 1 1.5 e 2   X2Pi 0 2.5 e 2   84LuAm.10
2645.2412  2.383e-03  X2Pi 1 2.5 e 1   X2Pi 0 3.5 e 1   84LuAm.11
2645.4635  1.820e-03  X2Pi 1 2.5 f 1   X2Pi 0 3.5 f 1   84LuAm.12
2664.7229  1.000e-03  X2Pi 1 0.5 f 2   X2Pi 0 1.5 f 2   84LuAm.13
2664.8618  1.000e-03  X2Pi 1 0.5 e 2   X2Pi 0 1.5 e 2   84LuAm.14
2676.3601  1.000e-03  X2Pi 1 1.5 e 1   X2Pi 0 2.5 e 1   84LuAm.15
2676.5024  1.000e-03  X2Pi 1 1.5 f 1   X2Pi 0 2.5 f 1   84LuAm.16
2729.545  1.000e-03  X2Pi 1 2.5 f 1   X2Pi 0 2.5 e 1   84LuAm.17
2729.7034  1.798e-03  X2Pi 1 1.5 e 2   X2Pi 0 1.5 f 2   84LuAm.18
2729.8621  1.000e-03  X2Pi 1 2.5 e 1   X2Pi 0 2.5 f 1   84LuAm.19
2730.181  1.855e-03  X2Pi 1 1.5 f 2   X2Pi 0 1.5 e 2   84LuAm.20
2731.7481  1.000e-03  X2Pi 1 1.5 f 1   X2Pi 0 1.5 e 1   84LuAm.21
2731.792  1.000e-03  X2Pi 1 1.5 e 1   X2Pi 0 1.5 f 1   84LuAm.22
2784.9775  1.300e-03  X2Pi 1 2.5 f 1   X2Pi 0 1.5 f 1   84LuAm.23
2785.1068  1.000e-03  X2Pi 1 2.5 e 1   X2Pi 0 1.5 e 1   84LuAm.24
2796.8857  1.000e-03  X2Pi 1 1.5 e 2   X2Pi 0 0.5 e 2   84LuAm.25
2797.0082  1.000e-03  X2Pi 1 1.5 f 2   X2Pi 0 0.5 f 2   84LuAm.26
2810.7979  1.000e-03  X2Pi 1 3.5 f 1   X2Pi 0 2.5 f 1   84LuAm.27
2810.9942  3.284e-03  X2Pi 1 3.5 e 1   X2Pi 0 2.5 e 1   84LuAm.28
2812.9732  1.000e-03  X2Pi 1 2.5 e 2   X2Pi 0 1.5 e 2   84LuAm.29
2813.2004  1.000e-03  X2Pi 1 2.5 f 2   X2Pi 0 1.5 f 2   84LuAm.30
2834.9738  1.000e-03  X2Pi 1 4.5 f 1   X2Pi 0 3.5 f 1   84LuAm.31
2835.2373  1.000e-03  X2Pi 1 4.5 e 1   X2Pi 0 3.5 e 1   84LuAm.32
2836.1107  1.000e-03  X2Pi 1 3.5 e 2   X2Pi 0 2.5 e 2   84LuAm.33
2836.4007  1.000e-03  X2Pi 1 3.5 f 2   X2Pi 0 2.5 f 2   84LuAm.34
2857.8146  1.000e-03  X2Pi 1 5.5 f 1   X2Pi 0 4.5 f 1   84LuAm.35
2858.14  1.000e-03  X2Pi 1 5.5 e 1   X2Pi 0 4.5 e 1   84LuAm.36
2858.5381  1.000e-03  X2Pi 1 4.5 e 2   X2Pi 0 3.5 e 2   84LuAm.37
2858.8858  1.000e-03  X2Pi 1 4.5 f 2   X2Pi 0 3.5 f 2   84LuAm.38
2879.3743  1.000e-03  X2Pi 1 6.5 f 1   X2Pi 0 5.5 f 1   84LuAm.39
2879.7551  1.000e-03  X2Pi 1 6.5 e 1   X2Pi 0 5.5 e 1   84LuAm.40
2879.8825  1.000e-03  X2Pi 1 5.5 e 2   X2Pi 0 4.5 e 2   84LuAm.41
2880.2855  1.000e-03  X2Pi 1 5.5 f 2   X2Pi 0 4.5 f 2   84LuAm.42
2899.6504  1.000e-03  X2Pi 1 7.5 f 1   X2Pi 0 6.5 f 1   84LuAm.43
2900.0317  1.000e-03  X2Pi 1 6.5 e 2   X2Pi 0 5.5 e 2   84LuAm.44
2900.0824  1.000e-03  X2Pi 1 7.5 e 1   X2Pi 0 6.5 e 1   84LuAm.45
2900.4852  1.000e-03  X2Pi 1 6.5 f 2   X2Pi 0 5.5 f 2   84LuAm.46
2918.625  1.000e-03  X2Pi 1 8.5 f 1   X2Pi 0 7.5 f 1   84LuAm.47
2918.925  1.000e-03  X2Pi 1 7.5 e 2   X2Pi 0 6.5 e 2   84LuAm.48
2919.1049  1.000e-03  X2Pi 1 8.5 e 1   X2Pi 0 7.5 e 1   84LuAm.49
2919.424  1.000e-03  X2Pi 1 7.5 f 2   X2Pi 0 6.5 f 2   84LuAm.50
2936.2785  1.000e-03  X2Pi 1 9.5 f 1   X2Pi 0 8.5 f 1   84LuAm.51
2936.5245  1.000e-03  X2Pi 1 8.5 e 2   X2Pi 0 7.5 e 2   84LuAm.52
2936.7993  1.000e-03  X2Pi 1 9.5 e 1   X2Pi 0 8.5 e 1   84LuAm.53
2937.0596  1.000e-03  X2Pi 1 8.5 f 2   X2Pi 0 7.5 f 2   84LuAm.54
2968.111  5.000e-03  X2Pi 1 11.5 e 1   X2Pi 0 10.5 e 1   89MeGrSaFa.1
2981.681  5.000e-03  X2Pi 1 12.5 e 1   X2Pi 0 11.5 e 1   89MeGrSaFa.2
2993.822  5.000e-03  X2Pi 1 13.5 e 1   X2Pi 0 12.5 e 1   89MeGrSaFa.3
3004.521  1.000e-02  X2Pi 1 14.5 e 1   X2Pi 0 13.5 e 1   89MeGrSaFa.4
3013.76  5.000e-03  X2Pi 1 15.5 e 1   X2Pi 0 14.5 e 1   89MeGrSaFa.5
3021.507  5.000e-03  X2Pi 1 16.5 e 1   X2Pi 0 15.5 e 1   89MeGrSaFa.6
3027.744  5.000e-03  X2Pi 1 17.5 e 1   X2Pi 0 16.5 e 1   89MeGrSaFa.7
3032.459  5.000e-03  X2Pi 1 18.5 e 1   X2Pi 0 17.5 e 1   89MeGrSaFa.8
3035.635  5.000e-03  X2Pi 1 19.5 e 1   X2Pi 0 18.5 e 1   89MeGrSaFa.9
3037.252  5.000e-03  X2Pi 1 20.5 e 1   X2Pi 0 19.5 e 1   89MeGrSaFa.10
3037.302  5.000e-03  X2Pi 1 21.5 e 1   X2Pi 0 20.5 e 1   89MeGrSaFa.11
3035.772  5.000e-03  X2Pi 1 22.5 e 1   X2Pi 0 21.5 e 1   89MeGrSaFa.12
3032.637  5.000e-03  X2Pi 1 23.5 e 1   X2Pi 0 22.5 e 1   89MeGrSaFa.13
3027.897  5.000e-03  X2Pi 1 24.5 e 1   X2Pi 0 23.5 e 1   89MeGrSaFa.14
3021.532  5.000e-03  X2Pi 1 25.5 e 1   X2Pi 0 24.5 e 1   89MeGrSaFa.15
3013.561  5.000e-03  X2Pi 1 26.5 e 1   X2Pi 0 25.5 e 1   89MeGrSaFa.16
3003.901  5.000e-03  X2Pi 1 27.5 e 1   X2Pi 0 26.5 e 1   89MeGrSaFa.17
2992.635  5.000e-03  X2Pi 1 28.5 e 1   X2Pi 0 27.5 e 1   89MeGrSaFa.18
2979.701  5.000e-03  X2Pi 1 29.5 e 1   X2Pi 0 28.5 e 1   89MeGrSaFa.19
2965.106  5.000e-03  X2Pi 1 30.5 e 1   X2Pi 0 29.5 e 1   89MeGrSaFa.20
2948.825  5.000e-03  X2Pi 1 31.5 e 1   X2Pi 0 30.5 e 1   89MeGrSaFa.21
2930.876  5.000e-03  X2Pi 1 32.5 e 1   X2Pi 0 31.5 e 1   89MeGrSaFa.22
2911.227  5.000e-03  X2Pi 1 33.5 e 1   X2Pi 0 32.5 e 1   89MeGrSaFa.23
2889.859  5.000e-03  X2Pi 1 34.5 e 1   X2Pi 0 33.5 e 1   89MeGrSaFa.24
2866.772  5.000e-03  X2Pi 1 35.5 e 1   X2Pi 0 34.5 e 1   89MeGrSaFa.25
2967.523  7.719e-03  X2Pi 1 11.5 f 1   X2Pi 0 10.5 f 1   89MeGrSaFa.26
2981.066  6.728e-03  X2Pi 1 12.5 f 1   X2Pi 0 11.5 f 1   89MeGrSaFa.27
2993.193  5.000e-03  X2Pi 1 13.5 f 1   X2Pi 0 12.5 f 1   89MeGrSaFa.28
3003.905  2.228e-02  X2Pi 1 14.5 f 1   X2Pi 0 13.5 f 1   89MeGrSaFa.29
3013.106  5.000e-03  X2Pi 1 15.5 f 1   X2Pi 0 14.5 f 1   89MeGrSaFa.30
3020.852  5.000e-03  X2Pi 1 16.5 f 1   X2Pi 0 15.5 f 1   89MeGrSaFa.31
3027.099  5.000e-03  X2Pi 1 17.5 f 1   X2Pi 0 16.5 f 1   89MeGrSaFa.32
3031.825  5.000e-03  X2Pi 1 18.5 f 1   X2Pi 0 17.5 f 1   89MeGrSaFa.33
3035.014  5.000e-03  X2Pi 1 19.5 f 1   X2Pi 0 18.5 f 1   89MeGrSaFa.34
3036.662  5.000e-03  X2Pi 1 20.5 f 1   X2Pi 0 19.5 f 1   89MeGrSaFa.35
3036.732  5.000e-03  X2Pi 1 21.5 f 1   X2Pi 0 20.5 f 1   89MeGrSaFa.36
3035.242  5.000e-03  X2Pi 1 22.5 f 1   X2Pi 0 21.5 f 1   89MeGrSaFa.37
3032.162  5.000e-03  X2Pi 1 23.5 f 1   X2Pi 0 22.5 f 1   89MeGrSaFa.38
3027.455  5.000e-03  X2Pi 1 24.5 f 1   X2Pi 0 23.5 f 1   89MeGrSaFa.39
3021.147  5.000e-03  X2Pi 1 25.5 f 1   X2Pi 0 24.5 f 1   89MeGrSaFa.40
3013.226  5.000e-03  X2Pi 1 26.5 f 1   X2Pi 0 25.5 f 1   89MeGrSaFa.41
3003.661  5.000e-03  X2Pi 1 27.5 f 1   X2Pi 0 26.5 f 1   89MeGrSaFa.42
2992.448  5.000e-03  X2Pi 1 28.5 f 1   X2Pi 0 27.5 f 1   89MeGrSaFa.43
2979.584  5.000e-03  X2Pi 1 29.5 f 1   X2Pi 0 28.5 f 1   89MeGrSaFa.44
2965.081  5.000e-03  X2Pi 1 30.5 f 1   X2Pi 0 29.5 f 1   89MeGrSaFa.45
2948.865  5.000e-03  X2Pi 1 31.5 f 1   X2Pi 0 30.5 f 1   89MeGrSaFa.46
2930.986  5.000e-03  X2Pi 1 32.5 f 1   X2Pi 0 31.5 f 1   89MeGrSaFa.47
2911.412  5.000e-03  X2Pi 1 33.5 f 1   X2Pi 0 32.5 f 1   89MeGrSaFa.48
2890.146  5.000e-03  X2Pi 1 34.5 f 1   X2Pi 0 33.5 f 1   89MeGrSaFa.49
2867.15  5.000e-03  X2Pi 1 35.5 f 1   X2Pi 0 34.5 f 1   89MeGrSaFa.50
2406.995  5.000e-03  X2Pi 1 9.5 e 1   X2Pi 0 10.5 e 1   89MeGrSaFa.51
2369.965  3.500e-02  X2Pi 1 10.5 e 1   X2Pi 0 11.5 e 1   89MeGrSaFa.52
2332.21  9.289e-03  X2Pi 1 11.5 e 1   X2Pi 0 12.5 e 1   89MeGrSaFa.53
2407.805  5.000e-03  X2Pi 1 9.5 f 1   X2Pi 0 10.5 f 1   89MeGrSaFa.54
2370.835  7.053e-03  X2Pi 1 10.5 f 1   X2Pi 0 11.5 f 1   89MeGrSaFa.55
2333.205  6.311e-03  X2Pi 1 11.5 f 1   X2Pi 0 12.5 f 1   89MeGrSaFa.56
2967.699  5.000e-03  X2Pi 1 10.5 e 2   X2Pi 0 9.5 e 2   89MeGrSaFa.57
2981.211  5.000e-03  X2Pi 1 11.5 e 2   X2Pi 0 10.5 e 2   89MeGrSaFa.58
2993.323  5.000e-03  X2Pi 1 12.5 e 2   X2Pi 0 11.5 e 2   89MeGrSaFa.59
3003.99  5.000e-03  X2Pi 1 13.5 e 2   X2Pi 0 12.5 e 2   89MeGrSaFa.60
3013.216  5.000e-03  X2Pi 1 14.5 e 2   X2Pi 0 13.5 e 2   89MeGrSaFa.61
3020.942  5.000e-03  X2Pi 1 15.5 e 2   X2Pi 0 14.5 e 2   89MeGrSaFa.62
3027.174  5.000e-03  X2Pi 1 16.5 e 2   X2Pi 0 15.5 e 2   89MeGrSaFa.63
3031.895  5.000e-03  X2Pi 1 17.5 e 2   X2Pi 0 16.5 e 2   89MeGrSaFa.64
3035.084  5.000e-03  X2Pi 1 18.5 e 2   X2Pi 0 17.5 e 2   89MeGrSaFa.65
3036.732  5.000e-03  X2Pi 1 19.5 e 2   X2Pi 0 18.5 e 2   89MeGrSaFa.66
3036.792  5.000e-03  X2Pi 1 20.5 e 2   X2Pi 0 19.5 e 2   89MeGrSaFa.67
3035.282  5.000e-03  X2Pi 1 21.5 e 2   X2Pi 0 20.5 e 2   89MeGrSaFa.68
3032.182  5.000e-03  X2Pi 1 22.5 e 2   X2Pi 0 21.5 e 2   89MeGrSaFa.69
3027.48  5.000e-03  X2Pi 1 23.5 e 2   X2Pi 0 22.5 e 2   89MeGrSaFa.70
3021.177  5.000e-03  X2Pi 1 24.5 e 2   X2Pi 0 23.5 e 2   89MeGrSaFa.71
3013.236  5.000e-03  X2Pi 1 25.5 e 2   X2Pi 0 24.5 e 2   89MeGrSaFa.72
3003.671  5.000e-03  X2Pi 1 26.5 e 2   X2Pi 0 25.5 e 2   89MeGrSaFa.73
2992.458  5.000e-03  X2Pi 1 27.5 e 2   X2Pi 0 26.5 e 2   89MeGrSaFa.74
2979.599  5.000e-03  X2Pi 1 28.5 e 2   X2Pi 0 27.5 e 2   89MeGrSaFa.75
2965.081  5.000e-03  X2Pi 1 29.5 e 2   X2Pi 0 28.5 e 2   89MeGrSaFa.76
2948.865  5.000e-03  X2Pi 1 30.5 e 2   X2Pi 0 29.5 e 2   89MeGrSaFa.77
2930.986  5.000e-03  X2Pi 1 31.5 e 2   X2Pi 0 30.5 e 2   89MeGrSaFa.78
2911.412  5.000e-03  X2Pi 1 32.5 e 2   X2Pi 0 31.5 e 2   89MeGrSaFa.79
2890.146  5.000e-03  X2Pi 1 33.5 e 2   X2Pi 0 32.5 e 2   89MeGrSaFa.80
2867.15  5.000e-03  X2Pi 1 34.5 e 2   X2Pi 0 33.5 e 2   89MeGrSaFa.81
2968.291  8.629e-03  X2Pi 1 10.5 f 2   X2Pi 0 9.5 f 2   89MeGrSaFa.82
2981.836  5.000e-03  X2Pi 1 11.5 f 2   X2Pi 0 10.5 f 2   89MeGrSaFa.83
2993.971  1.448e-02  X2Pi 1 12.5 f 2   X2Pi 0 11.5 f 2   89MeGrSaFa.84
3004.645  5.000e-03  X2Pi 1 13.5 f 2   X2Pi 0 12.5 f 2   89MeGrSaFa.85
3013.854  5.000e-03  X2Pi 1 14.5 f 2   X2Pi 0 13.5 f 2   89MeGrSaFa.86
3021.592  5.000e-03  X2Pi 1 15.5 f 2   X2Pi 0 14.5 f 2   89MeGrSaFa.87
3027.824  6.543e-03  X2Pi 1 16.5 f 2   X2Pi 0 15.5 f 2   89MeGrSaFa.88
3032.527  5.000e-03  X2Pi 1 17.5 f 2   X2Pi 0 16.5 f 2   89MeGrSaFa.89
3035.688  5.000e-03  X2Pi 1 18.5 f 2   X2Pi 0 17.5 f 2   89MeGrSaFa.90
3037.302  5.000e-03  X2Pi 1 19.5 f 2   X2Pi 0 18.5 f 2   89MeGrSaFa.91
3037.342  5.000e-03  X2Pi 1 20.5 f 2   X2Pi 0 19.5 f 2   89MeGrSaFa.92
3035.792  5.000e-03  X2Pi 1 21.5 f 2   X2Pi 0 20.5 f 2   89MeGrSaFa.93
3032.657  5.000e-03  X2Pi 1 22.5 f 2   X2Pi 0 21.5 f 2   89MeGrSaFa.94
3027.907  5.000e-03  X2Pi 1 23.5 f 2   X2Pi 0 22.5 f 2   89MeGrSaFa.95
3021.562  5.000e-03  X2Pi 1 24.5 f 2   X2Pi 0 23.5 f 2   89MeGrSaFa.96
3013.571  5.000e-03  X2Pi 1 25.5 f 2   X2Pi 0 24.5 f 2   89MeGrSaFa.97
3003.911  5.000e-03  X2Pi 1 26.5 f 2   X2Pi 0 25.5 f 2   89MeGrSaFa.98
2992.645  5.000e-03  X2Pi 1 27.5 f 2   X2Pi 0 26.5 f 2   89MeGrSaFa.99
2979.711  5.000e-03  X2Pi 1 28.5 f 2   X2Pi 0 27.5 f 2   89MeGrSaFa.100
2965.106  5.000e-03  X2Pi 1 29.5 f 2   X2Pi 0 28.5 f 2   89MeGrSaFa.101
2948.825  5.000e-03  X2Pi 1 30.5 f 2   X2Pi 0 29.5 f 2   89MeGrSaFa.102
2930.876  5.000e-03  X2Pi 1 31.5 f 2   X2Pi 0 30.5 f 2   89MeGrSaFa.103
2911.227  5.000e-03  X2Pi 1 32.5 f 2   X2Pi 0 31.5 f 2   89MeGrSaFa.104
2889.859  5.000e-03  X2Pi 1 33.5 f 2   X2Pi 0 32.5 f 2   89MeGrSaFa.105
2866.772  5.000e-03  X2Pi 1 34.5 f 2   X2Pi 0 33.5 f 2   89MeGrSaFa.106
2407.715  1.011e-02  X2Pi 1 8.5 e 2   X2Pi 0 9.5 e 2   89MeGrSaFa.107
2370.755  5.000e-03  X2Pi 1 9.5 e 2   X2Pi 0 10.5 e 2   89MeGrSaFa.108
2333.13  5.000e-03  X2Pi 1 10.5 e 2   X2Pi 0 11.5 e 2   89MeGrSaFa.109
2406.845  5.000e-03  X2Pi 1 8.5 f 2   X2Pi 0 9.5 f 2   89MeGrSaFa.110
2369.815  1.112e-02  X2Pi 1 9.5 f 2   X2Pi 0 10.5 f 2   89MeGrSaFa.111
2332.12  3.155e-02  X2Pi 1 10.5 f 2   X2Pi 0 11.5 f 2   89MeGrSaFa.112
2831.069  5.000e-03  X2Pi 2 11.5 e 1   X2Pi 1 10.5 e 1   89MeGrSaFa.113
2843.712  5.000e-03  X2Pi 2 12.5 e 1   X2Pi 1 11.5 e 1   89MeGrSaFa.114
2854.94  5.000e-03  X2Pi 2 13.5 e 1   X2Pi 1 12.5 e 1   89MeGrSaFa.115
2864.736  5.000e-03  X2Pi 2 14.5 e 1   X2Pi 1 13.5 e 1   89MeGrSaFa.116
2873.068  5.000e-03  X2Pi 2 15.5 e 1   X2Pi 1 14.5 e 1   89MeGrSaFa.117
2879.934  5.000e-03  X2Pi 2 16.5 e 1   X2Pi 1 15.5 e 1   89MeGrSaFa.118
2885.304  5.000e-03  X2Pi 2 17.5 e 1   X2Pi 1 16.5 e 1   89MeGrSaFa.119
2889.15  5.000e-03  X2Pi 2 18.5 e 1   X2Pi 1 17.5 e 1   89MeGrSaFa.120
2891.463  5.000e-03  X2Pi 2 19.5 e 1   X2Pi 1 18.5 e 1   89MeGrSaFa.121
2892.245  5.000e-03  X2Pi 2 20.5 e 1   X2Pi 1 19.5 e 1   89MeGrSaFa.122
2891.463  5.000e-03  X2Pi 2 21.5 e 1   X2Pi 1 20.5 e 1   89MeGrSaFa.123
2889.064  5.000e-03  X2Pi 2 22.5 e 1   X2Pi 1 21.5 e 1   89MeGrSaFa.124
2885.112  5.000e-03  X2Pi 2 23.5 e 1   X2Pi 1 22.5 e 1   89MeGrSaFa.125
2879.54  5.000e-03  X2Pi 2 24.5 e 1   X2Pi 1 23.5 e 1   89MeGrSaFa.126
2872.338  5.000e-03  X2Pi 2 25.5 e 1   X2Pi 1 24.5 e 1   89MeGrSaFa.127
2863.493  5.000e-03  X2Pi 2 26.5 e 1   X2Pi 1 25.5 e 1   89MeGrSaFa.128
2853.022  5.000e-03  X2Pi 2 27.5 e 1   X2Pi 1 26.5 e 1   89MeGrSaFa.129
2840.883  5.000e-03  X2Pi 2 28.5 e 1   X2Pi 1 27.5 e 1   89MeGrSaFa.130
2827.064  5.000e-03  X2Pi 2 29.5 e 1   X2Pi 1 28.5 e 1   89MeGrSaFa.131
2811.555  5.000e-03  X2Pi 2 30.5 e 1   X2Pi 1 29.5 e 1   89MeGrSaFa.132
2794.346  5.000e-03  X2Pi 2 31.5 e 1   X2Pi 1 30.5 e 1   89MeGrSaFa.133
2775.415  5.000e-03  X2Pi 2 32.5 e 1   X2Pi 1 31.5 e 1   89MeGrSaFa.134
2754.756  5.000e-03  X2Pi 2 33.5 e 1   X2Pi 1 32.5 e 1   89MeGrSaFa.135
2732.33  5.000e-03  X2Pi 2 34.5 e 1   X2Pi 1 33.5 e 1   89MeGrSaFa.136
2708.103  5.000e-03  X2Pi 2 35.5 e 1   X2Pi 1 34.5 e 1   89MeGrSaFa.137
2830.509  5.000e-03  X2Pi 2 11.5 f 1   X2Pi 1 10.5 f 1   89MeGrSaFa.138
2843.127  5.000e-03  X2Pi 2 12.5 f 1   X2Pi 1 11.5 f 1   89MeGrSaFa.139
2854.342  5.000e-03  X2Pi 2 13.5 f 1   X2Pi 1 12.5 f 1   89MeGrSaFa.140
2864.123  5.000e-03  X2Pi 2 14.5 f 1   X2Pi 1 13.5 f 1   89MeGrSaFa.141
2872.463  5.000e-03  X2Pi 2 15.5 f 1   X2Pi 1 14.5 f 1   89MeGrSaFa.142
2879.328  5.000e-03  X2Pi 2 16.5 f 1   X2Pi 1 15.5 f 1   89MeGrSaFa.143
2884.714  5.000e-03  X2Pi 2 17.5 f 1   X2Pi 1 16.5 f 1   89MeGrSaFa.144
2888.574  5.000e-03  X2Pi 2 18.5 f 1   X2Pi 1 17.5 f 1   89MeGrSaFa.145
2890.917  5.000e-03  X2Pi 2 19.5 f 1   X2Pi 1 18.5 f 1   89MeGrSaFa.146
2891.693  5.000e-03  X2Pi 2 20.5 f 1   X2Pi 1 19.5 f 1   89MeGrSaFa.147
2890.917  5.000e-03  X2Pi 2 21.5 f 1   X2Pi 1 20.5 f 1   89MeGrSaFa.148
2888.584  5.000e-03  X2Pi 2 22.5 f 1   X2Pi 1 21.5 f 1   89MeGrSaFa.149
2884.673  5.000e-03  X2Pi 2 23.5 f 1   X2Pi 1 22.5 f 1   89MeGrSaFa.150
2879.147  5.000e-03  X2Pi 2 24.5 f 1   X2Pi 1 23.5 f 1   89MeGrSaFa.151
2871.995  5.000e-03  X2Pi 2 25.5 f 1   X2Pi 1 24.5 f 1   89MeGrSaFa.152
2863.218  5.000e-03  X2Pi 2 26.5 f 1   X2Pi 1 25.5 f 1   89MeGrSaFa.153
2852.802  5.000e-03  X2Pi 2 27.5 f 1   X2Pi 1 26.5 f 1   89MeGrSaFa.154
2840.723  5.000e-03  X2Pi 2 28.5 f 1   X2Pi 1 27.5 f 1   89MeGrSaFa.155
2826.982  5.000e-03  X2Pi 2 29.5 f 1   X2Pi 1 28.5 f 1   89MeGrSaFa.156
2811.555  5.000e-03  X2Pi 2 30.5 f 1   X2Pi 1 29.5 f 1   89MeGrSaFa.157
2794.422  5.000e-03  X2Pi 2 31.5 f 1   X2Pi 1 30.5 f 1   89MeGrSaFa.158
2775.566  5.000e-03  X2Pi 2 32.5 f 1   X2Pi 1 31.5 f 1   89MeGrSaFa.159
2754.985  5.000e-03  X2Pi 2 33.5 f 1   X2Pi 1 32.5 f 1   89MeGrSaFa.160
2732.635  5.000e-03  X2Pi 2 34.5 f 1   X2Pi 1 33.5 f 1   89MeGrSaFa.161
2708.531  5.000e-03  X2Pi 2 35.5 f 1   X2Pi 1 34.5 f 1   89MeGrSaFa.162
2361.64  8.048e-03  X2Pi 2 7.5 e 1   X2Pi 1 8.5 e 1   89MeGrSaFa.163
2362.255  8.591e-03  X2Pi 2 7.5 f 1   X2Pi 1 8.5 f 1   89MeGrSaFa.164
2830.683  8.224e-03  X2Pi 2 10.5 e 2   X2Pi 1 9.5 e 2   89MeGrSaFa.165
2843.277  5.000e-03  X2Pi 2 11.5 e 2   X2Pi 1 10.5 e 2   89MeGrSaFa.166
2854.472  5.000e-03  X2Pi 2 12.5 e 2   X2Pi 1 11.5 e 2   89MeGrSaFa.167
2864.243  5.000e-03  X2Pi 2 13.5 e 2   X2Pi 1 12.5 e 2   89MeGrSaFa.168
2872.562  5.000e-03  X2Pi 2 14.5 e 2   X2Pi 1 13.5 e 2   89MeGrSaFa.169
2879.403  5.000e-03  X2Pi 2 15.5 e 2   X2Pi 1 14.5 e 2   89MeGrSaFa.170
2884.774  5.000e-03  X2Pi 2 16.5 e 2   X2Pi 1 15.5 e 2   89MeGrSaFa.171
2888.636  5.000e-03  X2Pi 2 17.5 e 2   X2Pi 1 16.5 e 2   89MeGrSaFa.172
2890.973  5.000e-03  X2Pi 2 18.5 e 2   X2Pi 1 17.5 e 2   89MeGrSaFa.173
2891.748  5.000e-03  X2Pi 2 19.5 e 2   X2Pi 1 18.5 e 2   89MeGrSaFa.174
2890.973  5.000e-03  X2Pi 2 20.5 e 2   X2Pi 1 19.5 e 2   89MeGrSaFa.175
2888.634  5.000e-03  X2Pi 2 21.5 e 2   X2Pi 1 20.5 e 2   89MeGrSaFa.176
2884.698  5.000e-03  X2Pi 2 22.5 e 2   X2Pi 1 21.5 e 2   89MeGrSaFa.177
2879.17  5.000e-03  X2Pi 2 23.5 e 2   X2Pi 1 22.5 e 2   89MeGrSaFa.178
2872.013  5.000e-03  X2Pi 2 24.5 e 2   X2Pi 1 23.5 e 2   89MeGrSaFa.179
2863.238  5.000e-03  X2Pi 2 25.5 e 2   X2Pi 1 24.5 e 2   89MeGrSaFa.180
2852.817  5.000e-03  X2Pi 2 26.5 e 2   X2Pi 1 25.5 e 2   89MeGrSaFa.181
2840.733  5.000e-03  X2Pi 2 27.5 e 2   X2Pi 1 26.5 e 2   89MeGrSaFa.182
2826.982  5.000e-03  X2Pi 2 28.5 e 2   X2Pi 1 27.5 e 2   89MeGrSaFa.183
2811.555  5.000e-03  X2Pi 2 29.5 e 2   X2Pi 1 28.5 e 2   89MeGrSaFa.184
2794.422  5.000e-03  X2Pi 2 30.5 e 2   X2Pi 1 29.5 e 2   89MeGrSaFa.185
2775.566  5.000e-03  X2Pi 2 31.5 e 2   X2Pi 1 30.5 e 2   89MeGrSaFa.186
2754.985  5.000e-03  X2Pi 2 32.5 e 2   X2Pi 1 31.5 e 2   89MeGrSaFa.187
2732.635  5.000e-03  X2Pi 2 33.5 e 2   X2Pi 1 32.5 e 2   89MeGrSaFa.188
2708.531  5.000e-03  X2Pi 2 34.5 e 2   X2Pi 1 33.5 e 2   89MeGrSaFa.189
2831.257  5.000e-03  X2Pi 2 10.5 f 2   X2Pi 1 9.5 f 2   89MeGrSaFa.190
2843.872  5.000e-03  X2Pi 2 11.5 f 2   X2Pi 1 10.5 f 2   89MeGrSaFa.191
2855.082  5.000e-03  X2Pi 2 12.5 f 2   X2Pi 1 11.5 f 2   89MeGrSaFa.192
2864.857  5.000e-03  X2Pi 2 13.5 f 2   X2Pi 1 12.5 f 2   89MeGrSaFa.193
2873.183  5.000e-03  X2Pi 2 14.5 f 2   X2Pi 1 13.5 f 2   89MeGrSaFa.194
2880.028  5.000e-03  X2Pi 2 15.5 f 2   X2Pi 1 14.5 f 2   89MeGrSaFa.195
2885.39  5.000e-03  X2Pi 2 16.5 f 2   X2Pi 1 15.5 f 2   89MeGrSaFa.196
2889.231  5.000e-03  X2Pi 2 17.5 f 2   X2Pi 1 16.5 f 2   89MeGrSaFa.197
2891.52  5.000e-03  X2Pi 2 18.5 f 2   X2Pi 1 17.5 f 2   89MeGrSaFa.198
2892.297  5.000e-03  X2Pi 2 19.5 f 2   X2Pi 1 18.5 f 2   89MeGrSaFa.199
2891.52  5.000e-03  X2Pi 2 20.5 f 2   X2Pi 1 19.5 f 2   89MeGrSaFa.200
2889.154  5.000e-03  X2Pi 2 21.5 f 2   X2Pi 1 20.5 f 2   89MeGrSaFa.201
2885.136  5.000e-03  X2Pi 2 22.5 f 2   X2Pi 1 21.5 f 2   89MeGrSaFa.202
2879.555  5.000e-03  X2Pi 2 23.5 f 2   X2Pi 1 22.5 f 2   89MeGrSaFa.203
2872.353  5.000e-03  X2Pi 2 24.5 f 2   X2Pi 1 23.5 f 2   89MeGrSaFa.204
2863.513  5.000e-03  X2Pi 2 25.5 f 2   X2Pi 1 24.5 f 2   89MeGrSaFa.205
2853.037  5.000e-03  X2Pi 2 26.5 f 2   X2Pi 1 25.5 f 2   89MeGrSaFa.206
2840.893  5.000e-03  X2Pi 2 27.5 f 2   X2Pi 1 26.5 f 2   89MeGrSaFa.207
2827.064  5.000e-03  X2Pi 2 28.5 f 2   X2Pi 1 27.5 f 2   89MeGrSaFa.208
2811.555  5.000e-03  X2Pi 2 29.5 f 2   X2Pi 1 28.5 f 2   89MeGrSaFa.209
2794.346  5.000e-03  X2Pi 2 30.5 f 2   X2Pi 1 29.5 f 2   89MeGrSaFa.210
2775.415  5.000e-03  X2Pi 2 31.5 f 2   X2Pi 1 30.5 f 2   89MeGrSaFa.211
2754.756  5.000e-03  X2Pi 2 32.5 f 2   X2Pi 1 31.5 f 2   89MeGrSaFa.212
2732.33  5.000e-03  X2Pi 2 33.5 f 2   X2Pi 1 32.5 f 2   89MeGrSaFa.213
2708.103  5.000e-03  X2Pi 2 34.5 f 2   X2Pi 1 33.5 f 2   89MeGrSaFa.214
2362.1  9.884e-03  X2Pi 2 6.5 e 2   X2Pi 1 7.5 e 2   89MeGrSaFa.215
2361.435  1.122e-02  X2Pi 2 6.5 f 2   X2Pi 1 7.5 f 2   89MeGrSaFa.216
2616.7793  5.000e-03  X2Pi 3 6.5 e 1   X2Pi 2 5.5 e 1   89MeGrSaFa.217
2682.355  5.000e-03  X2Pi 3 10.5 e 1   X2Pi 2 9.5 e 1   89MeGrSaFa.218
2695.426  5.000e-03  X2Pi 3 11.5 e 1   X2Pi 2 10.5 e 1   89MeGrSaFa.219
2707.112  5.000e-03  X2Pi 3 12.5 e 1   X2Pi 2 11.5 e 1   89MeGrSaFa.220
2717.398  5.000e-03  X2Pi 3 13.5 e 1   X2Pi 2 12.5 e 1   89MeGrSaFa.221
2726.252  5.000e-03  X2Pi 3 14.5 e 1   X2Pi 2 13.5 e 1   89MeGrSaFa.222
2733.662  5.000e-03  X2Pi 3 15.5 e 1   X2Pi 2 14.5 e 1   89MeGrSaFa.223
2739.601  5.000e-03  X2Pi 3 16.5 e 1   X2Pi 2 15.5 e 1   89MeGrSaFa.224
2744.047  5.000e-03  X2Pi 3 17.5 e 1   X2Pi 2 16.5 e 1   89MeGrSaFa.225
2746.98  5.000e-03  X2Pi 3 18.5 e 1   X2Pi 2 17.5 e 1   89MeGrSaFa.226
2748.386  5.000e-03  X2Pi 3 19.5 e 1   X2Pi 2 18.5 e 1   89MeGrSaFa.227
2748.243  5.000e-03  X2Pi 3 20.5 e 1   X2Pi 2 19.5 e 1   89MeGrSaFa.228
2746.522  5.000e-03  X2Pi 3 21.5 e 1   X2Pi 2 20.5 e 1   89MeGrSaFa.229
2743.23  5.000e-03  X2Pi 3 22.5 e 1   X2Pi 2 21.5 e 1   89MeGrSaFa.230
2738.34  5.000e-03  X2Pi 3 23.5 e 1   X2Pi 2 22.5 e 1   89MeGrSaFa.231
2731.812  5.000e-03  X2Pi 3 24.5 e 1   X2Pi 2 23.5 e 1   89MeGrSaFa.232
2723.653  5.000e-03  X2Pi 3 25.5 e 1   X2Pi 2 24.5 e 1   89MeGrSaFa.233
2713.836  5.000e-03  X2Pi 3 26.5 e 1   X2Pi 2 25.5 e 1   89MeGrSaFa.234
2702.352  5.000e-03  X2Pi 3 27.5 e 1   X2Pi 2 26.5 e 1   89MeGrSaFa.235
2689.181  5.000e-03  X2Pi 3 28.5 e 1   X2Pi 2 27.5 e 1   89MeGrSaFa.236
2674.284  5.000e-03  X2Pi 3 29.5 e 1   X2Pi 2 28.5 e 1   89MeGrSaFa.237
2657.675  5.000e-03  X2Pi 3 30.5 e 1   X2Pi 2 29.5 e 1   89MeGrSaFa.238
2639.289  5.000e-03  X2Pi 3 31.5 e 1   X2Pi 2 30.5 e 1   89MeGrSaFa.239
2619.112  5.000e-03  X2Pi 3 32.5 e 1   X2Pi 2 31.5 e 1   89MeGrSaFa.240
2681.842  5.000e-03  X2Pi 3 10.5 f 1   X2Pi 2 9.5 f 1   89MeGrSaFa.241
2694.891  5.000e-03  X2Pi 3 11.5 f 1   X2Pi 2 10.5 f 1   89MeGrSaFa.242
2706.561  5.000e-03  X2Pi 3 12.5 f 1   X2Pi 2 11.5 f 1   89MeGrSaFa.243
2716.83  5.000e-03  X2Pi 3 13.5 f 1   X2Pi 2 12.5 f 1   89MeGrSaFa.244
2725.676  5.000e-03  X2Pi 3 14.5 f 1   X2Pi 2 13.5 f 1   89MeGrSaFa.245
2733.087  5.000e-03  X2Pi 3 15.5 f 1   X2Pi 2 14.5 f 1   89MeGrSaFa.246
2739.023  5.000e-03  X2Pi 3 16.5 f 1   X2Pi 2 15.5 f 1   89MeGrSaFa.247
2743.478  5.000e-03  X2Pi 3 17.5 f 1   X2Pi 2 16.5 f 1   89MeGrSaFa.248
2746.429  5.000e-03  X2Pi 3 18.5 f 1   X2Pi 2 17.5 f 1   89MeGrSaFa.249
2747.846  5.000e-03  X2Pi 3 19.5 f 1   X2Pi 2 18.5 f 1   89MeGrSaFa.250
2747.732  5.000e-03  X2Pi 3 20.5 f 1   X2Pi 2 19.5 f 1   89MeGrSaFa.251
2746.055  5.000e-03  X2Pi 3 21.5 f 1   X2Pi 2 20.5 f 1   89MeGrSaFa.252
2742.788  5.000e-03  X2Pi 3 22.5 f 1   X2Pi 2 21.5 f 1   89MeGrSaFa.253
2737.935  5.000e-03  X2Pi 3 23.5 f 1   X2Pi 2 22.5 f 1   89MeGrSaFa.254
2731.46  5.000e-03  X2Pi 3 24.5 f 1   X2Pi 2 23.5 f 1   89MeGrSaFa.255
2723.346  5.000e-03  X2Pi 3 25.5 f 1   X2Pi 2 24.5 f 1   89MeGrSaFa.256
2713.6  5.000e-03  X2Pi 3 26.5 f 1   X2Pi 2 25.5 f 1   89MeGrSaFa.257
2702.185  5.000e-03  X2Pi 3 27.5 f 1   X2Pi 2 26.5 f 1   89MeGrSaFa.258
2689.061  5.000e-03  X2Pi 3 28.5 f 1   X2Pi 2 27.5 f 1   89MeGrSaFa.259
2674.24  5.000e-03  X2Pi 3 29.5 f 1   X2Pi 2 28.5 f 1   89MeGrSaFa.260
2657.69  5.000e-03  X2Pi 3 30.5 f 1   X2Pi 2 29.5 f 1   89MeGrSaFa.261
2639.385  5.000e-03  X2Pi 3 31.5 f 1   X2Pi 2 30.5 f 1   89MeGrSaFa.262
2619.304  5.000e-03  X2Pi 3 32.5 f 1   X2Pi 2 31.5 f 1   89MeGrSaFa.263
2616.9257  5.000e-03  X2Pi 3 5.5 e 2   X2Pi 2 4.5 e 2   89MeGrSaFa.264
2682.05  5.000e-03  X2Pi 3 9.5 e 2   X2Pi 2 8.5 e 2   89MeGrSaFa.265
2695.059  5.000e-03  X2Pi 3 10.5 e 2   X2Pi 2 9.5 e 2   89MeGrSaFa.266
2706.703  5.000e-03  X2Pi 3 11.5 e 2   X2Pi 2 10.5 e 2   89MeGrSaFa.267
2716.952  5.000e-03  X2Pi 3 12.5 e 2   X2Pi 2 11.5 e 2   89MeGrSaFa.268
2725.793  5.000e-03  X2Pi 3 13.5 e 2   X2Pi 2 12.5 e 2   89MeGrSaFa.269
2733.187  5.000e-03  X2Pi 3 14.5 e 2   X2Pi 2 13.5 e 2   89MeGrSaFa.270
2739.113  5.000e-03  X2Pi 3 15.5 e 2   X2Pi 2 14.5 e 2   89MeGrSaFa.271
2743.557  5.000e-03  X2Pi 3 16.5 e 2   X2Pi 2 15.5 e 2   89MeGrSaFa.272
2746.509  5.000e-03  X2Pi 3 17.5 e 2   X2Pi 2 16.5 e 2   89MeGrSaFa.273
2747.918  5.000e-03  X2Pi 3 18.5 e 2   X2Pi 2 17.5 e 2   89MeGrSaFa.274
2747.787  5.000e-03  X2Pi 3 19.5 e 2   X2Pi 2 18.5 e 2   89MeGrSaFa.275
2746.106  5.000e-03  X2Pi 3 20.5 e 2   X2Pi 2 19.5 e 2   89MeGrSaFa.276
2742.828  5.000e-03  X2Pi 3 21.5 e 2   X2Pi 2 20.5 e 2   89MeGrSaFa.277
2737.96  5.000e-03  X2Pi 3 22.5 e 2   X2Pi 2 21.5 e 2   89MeGrSaFa.278
2731.48  5.000e-03  X2Pi 3 23.5 e 2   X2Pi 2 22.5 e 2   89MeGrSaFa.279
2723.38  5.000e-03  X2Pi 3 24.5 e 2   X2Pi 2 23.5 e 2   89MeGrSaFa.280
2713.62  5.000e-03  X2Pi 3 25.5 e 2   X2Pi 2 24.5 e 2   89MeGrSaFa.281
2702.195  5.000e-03  X2Pi 3 26.5 e 2   X2Pi 2 25.5 e 2   89MeGrSaFa.282
2689.071  5.000e-03  X2Pi 3 27.5 e 2   X2Pi 2 26.5 e 2   89MeGrSaFa.283
2674.25  5.000e-03  X2Pi 3 28.5 e 2   X2Pi 2 27.5 e 2   89MeGrSaFa.284
2657.69  5.000e-03  X2Pi 3 29.5 e 2   X2Pi 2 28.5 e 2   89MeGrSaFa.285
2639.385  5.000e-03  X2Pi 3 30.5 e 2   X2Pi 2 29.5 e 2   89MeGrSaFa.286
2619.304  5.000e-03  X2Pi 3 31.5 e 2   X2Pi 2 30.5 e 2   89MeGrSaFa.287
2682.577  5.000e-03  X2Pi 3 9.5 f 2   X2Pi 2 8.5 f 2   89MeGrSaFa.288
2695.603  5.000e-03  X2Pi 3 10.5 f 2   X2Pi 2 9.5 f 2   89MeGrSaFa.289
2707.268  5.000e-03  X2Pi 3 11.5 f 2   X2Pi 2 10.5 f 2   89MeGrSaFa.290
2717.54  5.000e-03  X2Pi 3 12.5 f 2   X2Pi 2 11.5 f 2   89MeGrSaFa.291
2726.376  5.000e-03  X2Pi 3 13.5 f 2   X2Pi 2 12.5 f 2   89MeGrSaFa.292
2733.769  5.000e-03  X2Pi 3 14.5 f 2   X2Pi 2 13.5 f 2   89MeGrSaFa.293
2739.696  5.000e-03  X2Pi 3 15.5 f 2   X2Pi 2 14.5 f 2   89MeGrSaFa.294
2744.127  5.000e-03  X2Pi 3 16.5 f 2   X2Pi 2 15.5 f 2   89MeGrSaFa.295
2747.057  5.000e-03  X2Pi 3 17.5 f 2   X2Pi 2 16.5 f 2   89MeGrSaFa.296
2748.455  5.000e-03  X2Pi 3 18.5 f 2   X2Pi 2 17.5 f 2   89MeGrSaFa.297
2748.297  5.000e-03  X2Pi 3 19.5 f 2   X2Pi 2 18.5 f 2   89MeGrSaFa.298
2746.568  5.000e-03  X2Pi 3 20.5 f 2   X2Pi 2 19.5 f 2   89MeGrSaFa.299
2743.271  5.000e-03  X2Pi 3 21.5 f 2   X2Pi 2 20.5 f 2   89MeGrSaFa.300
2738.367  5.000e-03  X2Pi 3 22.5 f 2   X2Pi 2 21.5 f 2   89MeGrSaFa.301
2731.827  5.000e-03  X2Pi 3 23.5 f 2   X2Pi 2 22.5 f 2   89MeGrSaFa.302
2723.673  5.000e-03  X2Pi 3 24.5 f 2   X2Pi 2 23.5 f 2   89MeGrSaFa.303
2713.856  5.000e-03  X2Pi 3 25.5 f 2   X2Pi 2 24.5 f 2   89MeGrSaFa.304
2702.366  5.000e-03  X2Pi 3 26.5 f 2   X2Pi 2 25.5 f 2   89MeGrSaFa.305
2689.191  5.000e-03  X2Pi 3 27.5 f 2   X2Pi 2 26.5 f 2   89MeGrSaFa.306
2674.294  5.000e-03  X2Pi 3 28.5 f 2   X2Pi 2 27.5 f 2   89MeGrSaFa.307
2657.675  5.000e-03  X2Pi 3 29.5 f 2   X2Pi 2 28.5 f 2   89MeGrSaFa.308
2639.289  5.000e-03  X2Pi 3 30.5 f 2   X2Pi 2 29.5 f 2   89MeGrSaFa.309
2619.112  5.000e-03  X2Pi 3 31.5 f 2   X2Pi 2 30.5 f 2   89MeGrSaFa.310
2370.6832  5.000e-03  X2Pi 3 2.5 f 2   X2Pi 2 3.5 f 2   89MeGrSaFa.311
2520.447  5.000e-03  X2Pi 4 8.5 e 1   X2Pi 3 7.5 e 1   89MeGrSaFa.312
2535.186  5.000e-03  X2Pi 4 9.5 e 1   X2Pi 3 8.5 e 1   89MeGrSaFa.313
2548.611  5.000e-03  X2Pi 4 10.5 e 1   X2Pi 3 9.5 e 1   89MeGrSaFa.314
2560.685  5.000e-03  X2Pi 4 11.5 e 1   X2Pi 3 10.5 e 1   89MeGrSaFa.315
2571.386  5.000e-03  X2Pi 4 12.5 e 1   X2Pi 3 11.5 e 1   89MeGrSaFa.316
2594.992  5.000e-03  X2Pi 4 15.5 e 1   X2Pi 3 14.5 e 1   89MeGrSaFa.317
2599.931  5.000e-03  X2Pi 4 16.5 e 1   X2Pi 3 15.5 e 1   89MeGrSaFa.318
2603.376  5.000e-03  X2Pi 4 17.5 e 1   X2Pi 3 16.5 e 1   89MeGrSaFa.319
2605.31  5.000e-03  X2Pi 4 18.5 e 1   X2Pi 3 17.5 e 1   89MeGrSaFa.320
2605.715  5.000e-03  X2Pi 4 19.5 e 1   X2Pi 3 18.5 e 1   89MeGrSaFa.321
2604.562  5.000e-03  X2Pi 4 20.5 e 1   X2Pi 3 19.5 e 1   89MeGrSaFa.322
2601.802  5.000e-03  X2Pi 4 21.5 e 1   X2Pi 3 20.5 e 1   89MeGrSaFa.323
2591.478  5.000e-03  X2Pi 4 23.5 e 1   X2Pi 3 22.5 e 1   89MeGrSaFa.324
2583.846  5.000e-03  X2Pi 4 24.5 e 1   X2Pi 3 23.5 e 1   89MeGrSaFa.325
2574.551  5.000e-03  X2Pi 4 25.5 e 1   X2Pi 3 24.5 e 1   89MeGrSaFa.326
2504.007  6.468e-03  X2Pi 4 7.5 f 1   X2Pi 3 6.5 f 1   89MeGrSaFa.327
2520.029  5.000e-03  X2Pi 4 8.5 f 1   X2Pi 3 7.5 f 1   89MeGrSaFa.328
2534.745  5.000e-03  X2Pi 4 9.5 f 1   X2Pi 3 8.5 f 1   89MeGrSaFa.329
2548.134  5.000e-03  X2Pi 4 10.5 f 1   X2Pi 3 9.5 f 1   89MeGrSaFa.330
2560.173  5.000e-03  X2Pi 4 11.5 f 1   X2Pi 3 10.5 f 1   89MeGrSaFa.331
2570.846  5.000e-03  X2Pi 4 12.5 f 1   X2Pi 3 11.5 f 1   89MeGrSaFa.332
2588.011  5.000e-03  X2Pi 4 14.5 f 1   X2Pi 3 13.5 f 1   89MeGrSaFa.333
2594.44  5.000e-03  X2Pi 4 15.5 f 1   X2Pi 3 14.5 f 1   89MeGrSaFa.334
2599.396  5.000e-03  X2Pi 4 16.5 f 1   X2Pi 3 15.5 f 1   89MeGrSaFa.335
2602.854  5.000e-03  X2Pi 4 17.5 f 1   X2Pi 3 16.5 f 1   89MeGrSaFa.336
2604.798  5.000e-03  X2Pi 4 18.5 f 1   X2Pi 3 17.5 f 1   89MeGrSaFa.337
2605.222  5.000e-03  X2Pi 4 19.5 f 1   X2Pi 3 18.5 f 1   89MeGrSaFa.338
2604.076  5.000e-03  X2Pi 4 20.5 f 1   X2Pi 3 19.5 f 1   89MeGrSaFa.339
2601.382  5.000e-03  X2Pi 4 21.5 f 1   X2Pi 3 20.5 f 1   89MeGrSaFa.340
2597.06  5.000e-03  X2Pi 4 22.5 f 1   X2Pi 3 21.5 f 1   89MeGrSaFa.341
2591.126  5.000e-03  X2Pi 4 23.5 f 1   X2Pi 3 22.5 f 1   89MeGrSaFa.342
2583.56  5.000e-03  X2Pi 4 24.5 f 1   X2Pi 3 23.5 f 1   89MeGrSaFa.343
2574.329  5.000e-03  X2Pi 4 25.5 f 1   X2Pi 3 24.5 f 1   89MeGrSaFa.344
2520.319  5.000e-03  X2Pi 4 7.5 e 2   X2Pi 3 6.5 e 2   89MeGrSaFa.345
2534.98  5.000e-03  X2Pi 4 8.5 e 2   X2Pi 3 7.5 e 2   89MeGrSaFa.346
2548.337  5.000e-03  X2Pi 4 9.5 e 2   X2Pi 3 8.5 e 2   89MeGrSaFa.347
2560.355  5.000e-03  X2Pi 4 10.5 e 2   X2Pi 3 9.5 e 2   89MeGrSaFa.348
2580.271  5.000e-03  X2Pi 4 12.5 e 2   X2Pi 3 11.5 e 2   89MeGrSaFa.349
2588.121  5.000e-03  X2Pi 4 13.5 e 2   X2Pi 3 12.5 e 2   89MeGrSaFa.350
2594.537  5.000e-03  X2Pi 4 14.5 e 2   X2Pi 3 13.5 e 2   89MeGrSaFa.351
2599.478  5.000e-03  X2Pi 4 15.5 e 2   X2Pi 3 14.5 e 2   89MeGrSaFa.352
2602.928  5.000e-03  X2Pi 4 16.5 e 2   X2Pi 3 15.5 e 2   89MeGrSaFa.353
2604.878  5.000e-03  X2Pi 4 17.5 e 2   X2Pi 3 16.5 e 2   89MeGrSaFa.354
2605.292  5.000e-03  X2Pi 4 18.5 e 2   X2Pi 3 17.5 e 2   89MeGrSaFa.355
2604.147  5.000e-03  X2Pi 4 19.5 e 2   X2Pi 3 18.5 e 2   89MeGrSaFa.356
2601.422  5.000e-03  X2Pi 4 20.5 e 2   X2Pi 3 19.5 e 2   89MeGrSaFa.357
2597.112  5.000e-03  X2Pi 4 21.5 e 2   X2Pi 3 20.5 e 2   89MeGrSaFa.358
2591.178  5.000e-03  X2Pi 4 22.5 e 2   X2Pi 3 21.5 e 2   89MeGrSaFa.359
2583.626  5.000e-03  X2Pi 4 23.5 e 2   X2Pi 3 22.5 e 2   89MeGrSaFa.360
2574.369  5.000e-03  X2Pi 4 24.5 e 2   X2Pi 3 23.5 e 2   89MeGrSaFa.361
2520.752  5.000e-03  X2Pi 4 7.5 f 2   X2Pi 3 6.5 f 2   89MeGrSaFa.362
2535.44  8.228e-03  X2Pi 4 8.5 f 2   X2Pi 3 7.5 f 2   89MeGrSaFa.363
2548.829  5.000e-03  X2Pi 4 9.5 f 2   X2Pi 3 8.5 f 2   89MeGrSaFa.364
2560.871  5.000e-03  X2Pi 4 10.5 f 2   X2Pi 3 9.5 f 2   89MeGrSaFa.365
2571.54  5.000e-03  X2Pi 4 11.5 f 2   X2Pi 3 10.5 f 2   89MeGrSaFa.366
2580.81  5.000e-03  X2Pi 4 12.5 f 2   X2Pi 3 11.5 f 2   89MeGrSaFa.367
2588.673  5.000e-03  X2Pi 4 13.5 f 2   X2Pi 3 12.5 f 2   89MeGrSaFa.368
2595.088  5.000e-03  X2Pi 4 14.5 f 2   X2Pi 3 13.5 f 2   89MeGrSaFa.369
2600.024  5.000e-03  X2Pi 4 15.5 f 2   X2Pi 3 14.5 f 2   89MeGrSaFa.370
2603.473  5.000e-03  X2Pi 4 16.5 f 2   X2Pi 3 15.5 f 2   89MeGrSaFa.371
2605.402  5.000e-03  X2Pi 4 17.5 f 2   X2Pi 3 16.5 f 2   89MeGrSaFa.372
2605.774  5.000e-03  X2Pi 4 18.5 f 2   X2Pi 3 17.5 f 2   89MeGrSaFa.373
2604.606  5.000e-03  X2Pi 4 19.5 f 2   X2Pi 3 18.5 f 2   89MeGrSaFa.374
2601.852  5.000e-03  X2Pi 4 20.5 f 2   X2Pi 3 19.5 f 2   89MeGrSaFa.375
2591.526  5.000e-03  X2Pi 4 22.5 f 2   X2Pi 3 21.5 f 2   89MeGrSaFa.376
2583.89  5.000e-03  X2Pi 4 23.5 f 2   X2Pi 3 22.5 f 2   89MeGrSaFa.377
2574.595  5.000e-03  X2Pi 4 24.5 f 2   X2Pi 3 23.5 f 2   89MeGrSaFa.378
84.242462  3.336e-05  X2Pi 0 3.5 f 1   X2Pi 0 2.5 f 1   01DaEvBr.1
112.9268187  3.336e-05  X2Pi 0 4.5 e 1   X2Pi 0 3.5 e 1   01DaEvBr.2
67.07344152  3.336e-05  X2Pi 0 1.5 f 2   X2Pi 0 0.5 f 2   01DaEvBr.3
86.255798  3.336e-05  X2Pi 0 2.5 e 2   X2Pi 0 1.5 e 2   01DaEvBr.4
113.6514705  1.290e-04  X2Pi 0 3.5 e 2   X2Pi 0 2.5 e 2   01DaEvBr.5
113.9731139  1.334e-04  X2Pi 0 3.5 f 2   X2Pi 0 2.5 f 2   01DaEvBr.6
141.7764732  3.336e-05  X2Pi 0 4.5 f 2   X2Pi 0 3.5 f 2   01DaEvBr.7
109.8925687  3.336e-05  X2Pi 0 3.5 f 2   X2Pi 0 3.5 e 1   01DaEvBr.8
1.463072447  1.001e-05  X2Pi 0 6.5 e 1   X2Pi 0 6.5 f 1   83BoDeDe.1
1.967939917  6.671e-06  X2Pi 0 7.5 e 1   X2Pi 0 7.5 f 1   83BoDeDe.2
2.540356903  1.334e-05  X2Pi 0 8.5 e 1   X2Pi 0 8.5 f 1   83BoDeDe.3
1.678178075  6.671e-06  X2Pi 0 5.5 f 2   X2Pi 0 5.5 e 2   83BoDeDe.4
2.215225241  1.001e-05  X2Pi 0 6.5 f 2   X2Pi 0 6.5 e 2   83BoDeDe.5
2357.856  2.000e-02  X2Pi 5 6.5 e 1   X2Pi 4 5.5 e 1   10CoBe.1
2374.1329  2.000e-02  X2Pi 5 7.5 e 1   X2Pi 4 6.5 e 1   10CoBe.2
2389.143  2.000e-02  X2Pi 5 8.5 e 1   X2Pi 4 7.5 e 1   10CoBe.3
2402.864  2.000e-02  X2Pi 5 9.5 e 1   X2Pi 4 8.5 e 1   10CoBe.4
2415.269  2.000e-02  X2Pi 5 10.5 e 1   X2Pi 4 9.5 e 1   10CoBe.5
2435.893  2.000e-02  X2Pi 5 12.5 e 1   X2Pi 4 11.5 e 1   10CoBe.7
2357.528  2.000e-02  X2Pi 5 6.5 f 1   X2Pi 4 5.5 f 1   10CoBe.8
2373.765  2.000e-02  X2Pi 5 7.5 f 1   X2Pi 4 6.5 f 1   10CoBe.9
2388.768  2.000e-02  X2Pi 5 8.5 f 1   X2Pi 4 7.5 f 1   10CoBe.10
2402.423  2.000e-02  X2Pi 5 9.5 f 1   X2Pi 4 8.5 f 1   10CoBe.11
2414.778  2.000e-02  X2Pi 5 10.5 f 1   X2Pi 4 9.5 f 1   10CoBe.12
2425.782  2.000e-02  X2Pi 5 11.5 f 1   X2Pi 4 10.5 f 1   10CoBe.13
2435.416  2.000e-02  X2Pi 5 12.5 f 1   X2Pi 4 11.5 f 1   10CoBe.14
2357.974  2.000e-02  X2Pi 5 5.5 e 2   X2Pi 4 4.5 e 2   10CoBe.15
2374.1329  2.000e-02  X2Pi 5 6.5 e 2   X2Pi 4 5.5 e 2   10CoBe.16
2389.029  2.000e-02  X2Pi 5 7.5 e 2   X2Pi 4 6.5 e 2   10CoBe.17
2402.693  2.000e-02  X2Pi 5 8.5 e 2   X2Pi 4 7.5 e 2   10CoBe.18
2414.977  2.000e-02  X2Pi 5 9.5 e 2   X2Pi 4 8.5 e 2   10CoBe.19
2425.953  2.000e-02  X2Pi 5 10.5 e 2   X2Pi 4 9.5 e 2   10CoBe.20
2435.557  2.000e-02  X2Pi 5 11.5 e 2   X2Pi 4 10.5 e 2   10CoBe.21
2374.504  2.000e-02  X2Pi 5 6.5 f 2   X2Pi 4 5.5 f 2   10CoBe.22
2389.449  2.000e-02  X2Pi 5 7.5 f 2   X2Pi 4 6.5 f 2   10CoBe.23
2403.104  2.000e-02  X2Pi 5 8.5 f 2   X2Pi 4 7.5 f 2   10CoBe.24
2415.465  2.000e-02  X2Pi 5 9.5 f 2   X2Pi 4 8.5 f 2   10CoBe.25
2426.44  2.000e-02  X2Pi 5 10.5 f 2   X2Pi 4 9.5 f 2   10CoBe.26
2436.051  2.000e-02  X2Pi 5 11.5 f 2   X2Pi 4 10.5 f 2   10CoBe.27
2478.975  2.000e-02  X2Pi 1 7.5 e 1   X2Pi 0 8.5 e 1   10CoBe.28
2369.928  2.000e-02  X2Pi 1 10.5 e 1   X2Pi 0 11.5 e 1   10CoBe.29
2254.907  2.000e-02  X2Pi 1 13.5 e 1   X2Pi 0 14.5 e 1   10CoBe.30
2215.432  2.000e-02  X2Pi 1 14.5 e 1   X2Pi 0 15.5 e 1   10CoBe.31
2175.423  2.000e-02  X2Pi 1 15.5 e 1   X2Pi 0 16.5 e 1   10CoBe.32
2134.875  2.903e-02  X2Pi 1 16.5 e 1   X2Pi 0 17.5 e 1   10CoBe.33
2093.933  2.000e-02  X2Pi 1 17.5 e 1   X2Pi 0 18.5 e 1   10CoBe.34
2294.922  2.000e-02  X2Pi 1 12.5 f 1   X2Pi 0 13.5 f 1   10CoBe.35
2256.056  2.000e-02  X2Pi 1 13.5 f 1   X2Pi 0 14.5 f 1   10CoBe.36
2216.649  2.000e-02  X2Pi 1 14.5 f 1   X2Pi 0 15.5 f 1   10CoBe.37
2176.75  5.259e-02  X2Pi 1 15.5 f 1   X2Pi 0 16.5 f 1   10CoBe.38
2136.266  2.000e-02  X2Pi 1 16.5 f 1   X2Pi 0 17.5 f 1   10CoBe.39
2294.857  2.000e-02  X2Pi 1 11.5 e 2   X2Pi 0 12.5 e 2   10CoBe.40
2255.981  4.197e-02  X2Pi 1 12.5 e 2   X2Pi 0 13.5 e 2   10CoBe.41
2216.597  2.000e-02  X2Pi 1 13.5 e 2   X2Pi 0 14.5 e 2   10CoBe.42
2176.688  2.000e-02  X2Pi 1 14.5 e 2   X2Pi 0 15.5 e 2   10CoBe.43
2332.076  2.756e-02  X2Pi 1 10.5 f 2   X2Pi 0 11.5 f 2   10CoBe.44
2293.749  2.000e-02  X2Pi 1 11.5 f 2   X2Pi 0 12.5 f 2   10CoBe.45
2254.809  2.000e-02  X2Pi 1 12.5 f 2   X2Pi 0 13.5 f 2   10CoBe.46
2215.347  2.000e-02  X2Pi 1 13.5 f 2   X2Pi 0 14.5 f 2   10CoBe.47
2175.324  2.000e-02  X2Pi 1 14.5 f 2   X2Pi 0 15.5 f 2   10CoBe.48
2134.804  2.000e-02  X2Pi 1 15.5 f 2   X2Pi 0 16.5 f 2   10CoBe.49
2726.172  2.000e-02  X2Pi 1 3.5 f 1   X2Pi 0 3.5 e 1   10CoBe.50
2721.66  2.000e-02  X2Pi 1 4.5 f 1   X2Pi 0 4.5 e 1   10CoBe.51
2716.037  2.000e-02  X2Pi 1 5.5 f 1   X2Pi 0 5.5 e 1   10CoBe.52
2709.264  2.000e-02  X2Pi 1 6.5 f 1   X2Pi 0 6.5 e 1   10CoBe.53
2701.394  2.000e-02  X2Pi 1 7.5 f 1   X2Pi 0 7.5 e 1   10CoBe.54
2726.915  2.000e-02  X2Pi 1 3.5 e 1   X2Pi 0 3.5 f 1   10CoBe.55
2722.975  2.000e-02  X2Pi 1 4.5 e 1   X2Pi 0 4.5 f 1   10CoBe.56
2718.047  2.000e-02  X2Pi 1 5.5 e 1   X2Pi 0 5.5 f 1   10CoBe.57
2712.132  2.000e-02  X2Pi 1 6.5 e 1   X2Pi 0 6.5 f 1   10CoBe.58
2705.225  2.000e-02  X2Pi 1 7.5 e 1   X2Pi 0 7.5 f 1   10CoBe.59
2727.186  2.000e-02  X2Pi 1 2.5 f 2   X2Pi 0 2.5 e 2   10CoBe.60
2723.241  2.000e-02  X2Pi 1 3.5 f 2   X2Pi 0 3.5 e 2   10CoBe.61
2718.322  2.000e-02  X2Pi 1 4.5 f 2   X2Pi 0 4.5 e 2   10CoBe.62
2712.42  2.000e-02  X2Pi 1 5.5 f 2   X2Pi 0 5.5 e 2   10CoBe.63
2705.542  2.000e-02  X2Pi 1 6.5 f 2   X2Pi 0 6.5 e 2   10CoBe.64
2726.221  2.000e-02  X2Pi 1 2.5 e 2   X2Pi 0 2.5 f 2   10CoBe.65
2721.63  2.000e-02  X2Pi 1 3.5 e 2   X2Pi 0 3.5 f 2   10CoBe.66
2715.944  2.000e-02  X2Pi 1 4.5 e 2   X2Pi 0 4.5 f 2   10CoBe.67
2709.13  2.000e-02  X2Pi 1 5.5 e 2   X2Pi 0 5.5 f 2   10CoBe.68
2701.201  2.000e-02  X2Pi 1 6.5 e 2   X2Pi 0 6.5 f 2   10CoBe.69
2815.405  2.000e-2  X2Pi 1 37.5 e 1   X2Pi 0 36.5 e 1   10CoBe.70
2787.054  2.000e-2  X2Pi 1 38.5 e 1   X2Pi 0 37.5 e 1   10CoBe.71
3003.8847  2.000e-02  X2Pi 1 14.5 f 1   X2Pi 0 13.5 f 1   10CoBe.72
3036.75  2.000e-02  X2Pi 1 21.5 f 1   X2Pi 0 20.5 f 1   10CoBe.73
2842.427  2.000e-2  X2Pi 1 36.5 f 1   X2Pi 0 35.5 f 1   10CoBe.74
2815.953  2.000e-2  X2Pi 1 37.5 f 1   X2Pi 0 36.5 f 1   10CoBe.75
2787.713  2.000e-2  X2Pi 1 38.5 f 1   X2Pi 0 37.5 f 1   10CoBe.76
2757.671  2.000e-2  X2Pi 1 39.5 f 1   X2Pi 0 38.5 f 1   10CoBe.77
3013.205  2.000e-02  X2Pi 1 14.5 e 2   X2Pi 0 13.5 e 2   10CoBe.78
3036.7231  2.000e-02  X2Pi 1 19.5 e 2   X2Pi 0 18.5 e 2   10CoBe.79
2948.863  2.000e-02  X2Pi 1 30.5 e 2   X2Pi 0 29.5 e 2   10CoBe.80
2842.4582  2.000e-02  X2Pi 1 35.5 e 2   X2Pi 0 34.5 e 2   10CoBe.81
2815.954  2.000e-2  X2Pi 1 36.5 e 2   X2Pi 0 35.5 e 2   10CoBe.82
2787.713  2.000e-2  X2Pi 1 37.5 e 2   X2Pi 0 36.5 e 2   10CoBe.83
2757.671  2.000e-2  X2Pi 1 38.5 e 2   X2Pi 0 37.5 e 2   10CoBe.84
2841.954  2.000e-02  X2Pi 1 35.5 f 2   X2Pi 0 34.5 f 2   10CoBe.85
2815.403  2.000e-2  X2Pi 1 36.5 f 2   X2Pi 0 35.5 f 2   10CoBe.86
2787.054  2.000e-2  X2Pi 1 37.5 f 2   X2Pi 0 36.5 f 2   10CoBe.87
2291.868  2.000e-02  X2Pi 2 9.5 e 1   X2Pi 1 10.5 e 1   10CoBe.88
2255.925  2.000e-02  X2Pi 2 10.5 e 1   X2Pi 1 11.5 e 1   10CoBe.89
2292.655  2.000e-02  X2Pi 2 9.5 f 1   X2Pi 1 10.5 f 1   10CoBe.90
2256.799  2.000e-02  X2Pi 2 10.5 f 1   X2Pi 1 11.5 f 1   10CoBe.91
2220.275  2.000e-02  X2Pi 2 11.5 f 1   X2Pi 1 12.5 f 1   10CoBe.92
2292.562  2.000e-02  X2Pi 2 8.5 e 2   X2Pi 1 9.5 e 2   10CoBe.93
2256.721  2.000e-02  X2Pi 2 9.5 e 2   X2Pi 1 10.5 e 2   10CoBe.94
2220.21  2.000e-02  X2Pi 2 10.5 e 2   X2Pi 1 11.5 e 2   10CoBe.95
2291.737  2.000e-02  X2Pi 2 8.5 f 2   X2Pi 1 9.5 f 2   10CoBe.96
2255.803  2.000e-02  X2Pi 2 9.5 f 2   X2Pi 1 10.5 f 2   10CoBe.97
2603.518  2.000e-02  X2Pi 2 2.5 f 1   X2Pi 1 2.5 e 1   10CoBe.98
2600.1858  2.000e-02  X2Pi 2 3.5 f 1   X2Pi 1 3.5 e 1   10CoBe.99
2595.725  2.000e-02  X2Pi 2 4.5 f 1   X2Pi 1 4.5 e 1   10CoBe.100
2603.8145  2.000e-02  X2Pi 2 2.5 e 1   X2Pi 1 2.5 f 1   10CoBe.101
2600.897  2.000e-02  X2Pi 2 3.5 e 1   X2Pi 1 3.5 f 1   10CoBe.102
2596.984  2.000e-02  X2Pi 2 4.5 e 1   X2Pi 1 4.5 f 1   10CoBe.103
2601.178  2.000e-02  X2Pi 2 2.5 f 2   X2Pi 1 2.5 e 2   10CoBe.104
2597.239  2.000e-02  X2Pi 2 3.5 f 2   X2Pi 1 3.5 e 2   10CoBe.105
2592.37  2.000e-02  X2Pi 2 4.5 f 2   X2Pi 1 4.5 e 2   10CoBe.106
2600.2499  2.000e-02  X2Pi 2 2.5 e 2   X2Pi 1 2.5 f 2   10CoBe.107
2595.7225  2.000e-02  X2Pi 2 3.5 e 2   X2Pi 1 3.5 f 2   10CoBe.108
2811.548  2.000e-02  X2Pi 2 30.5 f 1   X2Pi 1 29.5 f 1   10CoBe.109
2794.4148  2.000e-02  X2Pi 2 31.5 f 1   X2Pi 1 30.5 f 1   10CoBe.110
2682.57  2.000e-02  X2Pi 2 36.5 f 1   X2Pi 1 35.5 f 1   10CoBe.111
2654.818  2.000e-2  X2Pi 2 37.5 f 1   X2Pi 1 36.5 f 1   10CoBe.112
2794.4148  2.000e-02  X2Pi 2 30.5 e 2   X2Pi 1 29.5 e 2   10CoBe.113
2682.57  2.000e-02  X2Pi 2 35.5 e 2   X2Pi 1 34.5 e 2   10CoBe.114
2706.1774  2.000e-02  X2Pi 2 3.5 f 2   X2Pi 1 2.5 f 2   10CoBe.115
2682.093  2.000e-02  X2Pi 2 35.5 f 2   X2Pi 1 34.5 f 2   10CoBe.116
2654.289  2.000e-02  X2Pi 2 36.5 f 2   X2Pi 1 35.5 f 2   10CoBe.117
2624.512  2.000e-2  X2Pi 2 37.5 f 2   X2Pi 1 36.5 f 2   10CoBe.118
2429.7957  2.000e-02  X2Pi 3 1.5 e 1   X2Pi 2 2.5 e 1   10CoBe.119
2400.898  2.000e-02  X2Pi 3 2.5 e 1   X2Pi 2 3.5 e 1   10CoBe.120
2371.443  2.000e-02  X2Pi 3 3.5 e 1   X2Pi 2 4.5 e 1   10CoBe.121
2341.213  2.000e-02  X2Pi 3 4.5 e 1   X2Pi 2 5.5 e 1   10CoBe.122
2310.148  2.000e-02  X2Pi 3 5.5 e 1   X2Pi 2 6.5 e 1   10CoBe.123
2278.266  2.000e-02  X2Pi 3 6.5 e 1   X2Pi 2 7.5 e 1   10CoBe.124
2245.595  2.000e-02  X2Pi 3 7.5 e 1   X2Pi 2 8.5 e 1   10CoBe.125
2429.9281  2.000e-02  X2Pi 3 1.5 f 1   X2Pi 2 2.5 f 1   10CoBe.126
2341.5724  2.000e-02  X2Pi 3 4.5 f 1   X2Pi 2 5.5 f 1   10CoBe.127
2310.5873  2.000e-02  X2Pi 3 5.5 f 1   X2Pi 2 6.5 f 1   10CoBe.128
2278.796  2.000e-02  X2Pi 3 6.5 f 1   X2Pi 2 7.5 f 1   10CoBe.129
2246.216  2.000e-02  X2Pi 3 7.5 f 1   X2Pi 2 8.5 f 1   10CoBe.130
2341.1533  2.000e-02  X2Pi 3 3.5 e 2   X2Pi 2 4.5 e 2   10CoBe.131
2278.596  2.000e-02  X2Pi 3 5.5 e 2   X2Pi 2 6.5 e 2   10CoBe.132
2246.064  2.000e-02  X2Pi 3 6.5 e 2   X2Pi 2 7.5 e 2   10CoBe.133
2340.7578  2.000e-02  X2Pi 3 3.5 f 2   X2Pi 2 4.5 f 2   10CoBe.134
2278.041  2.000e-02  X2Pi 3 5.5 f 2   X2Pi 2 6.5 f 2   10CoBe.135
2245.42  2.000e-02  X2Pi 3 6.5 f 2   X2Pi 2 7.5 f 2   10CoBe.136
2481.078  2.000e-02  X2Pi 3 1.5 f 1   X2Pi 2 1.5 e 1   10CoBe.137
2478.921  2.000e-02  X2Pi 3 2.5 f 1   X2Pi 2 2.5 e 1   10CoBe.138
2475.627  2.000e-02  X2Pi 3 3.5 f 1   X2Pi 2 3.5 e 1   10CoBe.139
2471.205  2.000e-02  X2Pi 3 4.5 f 1   X2Pi 2 4.5 e 1   10CoBe.140
2465.6794  2.000e-02  X2Pi 3 5.5 f 1   X2Pi 2 5.5 e 1   10CoBe.141
2481.0966  2.000e-02  X2Pi 3 1.5 e 1   X2Pi 2 1.5 f 1   10CoBe.142
2479.21  2.000e-02  X2Pi 3 2.5 e 1   X2Pi 2 2.5 f 1   10CoBe.143
2472.403  2.000e-02  X2Pi 3 4.5 e 1   X2Pi 2 4.5 f 1   10CoBe.144
2467.5357  2.000e-02  X2Pi 3 5.5 e 1   X2Pi 2 5.5 f 1   10CoBe.145
2461.674  2.427e-02  X2Pi 3 6.5 e 1   X2Pi 2 6.5 f 1   10CoBe.146
2454.867  2.000e-02  X2Pi 3 7.5 e 1   X2Pi 2 7.5 f 1   10CoBe.147
2472.706  2.000e-02  X2Pi 3 3.5 f 2   X2Pi 2 3.5 e 2   10CoBe.148
2467.8212  2.000e-02  X2Pi 3 4.5 f 2   X2Pi 2 4.5 e 2   10CoBe.149
2461.973  2.000e-02  X2Pi 3 5.5 f 2   X2Pi 2 5.5 e 2   10CoBe.150
2455.166  2.000e-02  X2Pi 3 6.5 f 2   X2Pi 2 6.5 e 2   10CoBe.151
2475.721  2.000e-02  X2Pi 3 2.5 e 2   X2Pi 2 2.5 f 2   10CoBe.152
2471.205  2.000e-02  X2Pi 3 3.5 e 2   X2Pi 2 3.5 f 2   10CoBe.153
2465.62  2.000e-02  X2Pi 3 4.5 e 2   X2Pi 2 4.5 f 2   10CoBe.154
2458.94  2.000e-02  X2Pi 3 5.5 e 2   X2Pi 2 5.5 f 2   10CoBe.155
2451.156  2.000e-02  X2Pi 3 6.5 e 2   X2Pi 2 6.5 f 2   10CoBe.156
2733.6632  2.000e-02  X2Pi 3 15.5 e 1   X2Pi 2 14.5 e 1   10CoBe.157
2308.2669  2.000e-02  X2Pi 4 1.5 e 1   X2Pi 3 2.5 e 1   10CoBe.158
2222.908  2.000e-02  X2Pi 4 4.5 e 1   X2Pi 3 5.5 e 1   10CoBe.159
2162.0916  2.000e-02  X2Pi 4 6.5 e 1   X2Pi 3 7.5 e 1   10CoBe.160
2130.483  2.000e-02  X2Pi 4 7.5 e 1   X2Pi 3 8.5 e 1   10CoBe.161
2098.1043  2.000e-02  X2Pi 4 8.5 e 1   X2Pi 3 9.5 e 1   10CoBe.162
2308.3953  2.000e-02  X2Pi 4 1.5 f 1   X2Pi 3 2.5 f 1   10CoBe.163
2193.348  2.000e-02  X2Pi 4 5.5 f 1   X2Pi 3 6.5 f 1   10CoBe.164
2131.061  2.000e-02  X2Pi 4 7.5 f 1   X2Pi 3 8.5 f 1   10CoBe.165
2098.7653  2.000e-02  X2Pi 4 8.5 f 1   X2Pi 3 9.5 f 1   10CoBe.166
2222.908  2.000e-02  X2Pi 4 3.5 e 2   X2Pi 3 4.5 e 2   10CoBe.167
2162.421  2.000e-02  X2Pi 4 5.5 e 2   X2Pi 3 6.5 e 2   10CoBe.168
2130.939  2.000e-02  X2Pi 4 6.5 e 2   X2Pi 3 7.5 e 2   10CoBe.169
2098.6799  2.000e-02  X2Pi 4 7.5 e 2   X2Pi 3 8.5 e 2   10CoBe.170
2222.5051  2.000e-02  X2Pi 4 3.5 f 2   X2Pi 3 4.5 f 2   10CoBe.171
2161.877  2.461e-02  X2Pi 4 5.5 f 2   X2Pi 3 6.5 f 2   10CoBe.172
2130.323  2.000e-02  X2Pi 4 6.5 f 2   X2Pi 3 7.5 f 2   10CoBe.173
2097.9828  2.000e-02  X2Pi 4 7.5 f 2   X2Pi 3 8.5 f 2   10CoBe.174
2357.5285  2.000e-02  X2Pi 4 1.5 f 1   X2Pi 3 1.5 e 1   10CoBe.175
2355.408  2.000e-02  X2Pi 4 2.5 f 1   X2Pi 3 2.5 e 1   10CoBe.176
2352.121  2.000e-02  X2Pi 4 3.5 f 1   X2Pi 3 3.5 e 1   10CoBe.177
2357.5453  2.000e-02  X2Pi 4 1.5 e 1   X2Pi 3 1.5 f 1   10CoBe.178
2355.6663  2.000e-02  X2Pi 4 2.5 e 1   X2Pi 3 2.5 f 1   10CoBe.179
2352.7701  2.000e-02  X2Pi 4 3.5 e 1   X2Pi 3 3.5 f 1   10CoBe.180
2356.0638  2.000e-02  X2Pi 4 1.5 f 2   X2Pi 3 1.5 e 2   10CoBe.181
2353.091  2.000e-02  X2Pi 4 2.5 f 2   X2Pi 3 2.5 e 2   10CoBe.182
2355.6663  2.000e-02  X2Pi 4 1.5 e 2   X2Pi 3 1.5 f 2   10CoBe.183
2352.2462  2.000e-02  X2Pi 4 2.5 e 2   X2Pi 3 2.5 f 2   10CoBe.184
2520.4424  2.000e-02  X2Pi 4 8.5 e 1   X2Pi 3 7.5 e 1   10CoBe.185
2588.5531  2.000e-02  X2Pi 4 14.5 e 1   X2Pi 3 13.5 e 1   10CoBe.186
2597.447  2.000e-02  X2Pi 4 22.5 e 1   X2Pi 3 21.5 e 1   10CoBe.187
2563.561  2.000e-02  X2Pi 4 26.5 e 1   X2Pi 3 25.5 e 1   10CoBe.188
2550.863  2.000e-02  X2Pi 4 27.5 e 1   X2Pi 3 26.5 e 1   10CoBe.189
2536.3984  2.000e-02  X2Pi 4 28.5 e 1   X2Pi 3 27.5 e 1   10CoBe.190
2580.149  2.000e-02  X2Pi 4 13.5 f 1   X2Pi 3 12.5 f 1   10CoBe.191
2563.37  2.000e-02  X2Pi 4 26.5 f 1   X2Pi 3 25.5 f 1   10CoBe.192
2550.76  2.000e-02  X2Pi 4 27.5 f 1   X2Pi 3 26.5 f 1   10CoBe.193
2536.3819  2.000e-02  X2Pi 4 28.5 f 1   X2Pi 3 27.5 f 1   10CoBe.194
2487.215  2.000e-02  X2Pi 4 5.5 e 2   X2Pi 3 4.5 e 2   10CoBe.195
2534.9809  2.000e-02  X2Pi 4 8.5 e 2   X2Pi 3 7.5 e 2   10CoBe.196
2571.0102  2.000e-02  X2Pi 4 11.5 e 2   X2Pi 3 10.5 e 2   10CoBe.197
2563.403  2.000e-02  X2Pi 4 25.5 e 2   X2Pi 3 24.5 e 2   10CoBe.198
2550.807  2.000e-02  X2Pi 4 26.5 e 2   X2Pi 3 25.5 e 2   10CoBe.199
2536.4157  2.000e-02  X2Pi 4 27.5 e 2   X2Pi 3 26.5 e 2   10CoBe.200
2469.1862  2.000e-02  X2Pi 4 4.5 f 2   X2Pi 3 3.5 f 2   10CoBe.201
2597.501  2.000e-02  X2Pi 4 21.5 f 2   X2Pi 3 20.5 f 2   10CoBe.202
2563.594  2.000e-02  X2Pi 4 25.5 f 2   X2Pi 3 24.5 f 2   10CoBe.203
2550.885  2.000e-02  X2Pi 4 26.5 f 2   X2Pi 3 25.5 f 2   10CoBe.204
2536.4157  2.000e-02  X2Pi 4 27.5 f 2   X2Pi 3 26.5 f 2   10CoBe.205
0.162078127  6.671e-05  X2Pi 0 2.5 e 1   X2Pi 0 2.5 f 1   83BrBr.1
0.376129125  8.339e-05  X2Pi 0 3.5 e 1   X2Pi 0 3.5 f 1   83BrBr.2
0.492602786  5.420e-05  X2Pi 0 2.5 f 2   X2Pi 0 2.5 e 2   83BrBr.3
0.814954458  5.982e-04  X2Pi 0 3.5 f 2   X2Pi 0 3.5 e 2   83BrBr.4
0.11061508  7.783e-07  X2Pi 0 0.5 f 2   X2Pi 0 0.5 e 2   06McMoBrTh.1
0.244729672  3.336e-07  X2Pi 0 1.5 f 2   X2Pi 0 1.5 e 2   06McMoBrTh.2
0.492601318  1.001e-06  X2Pi 0 2.5 f 2   X2Pi 0 2.5 e 2   06McMoBrTh.3
0.110615028  1.000e-09  X2Pi 0 0.5 f 2   X2Pi 0 0.5 e 2   13TrHeHiTa.1
0.023790892  4.920e-09  X2Pi 0 1.5 e 1   X2Pi 0 1.5 f 1   13TrHeHiTa.2
0.110622418  1.690e-04  X2Pi 0 0.5 f 2   X2Pi 0 0.5 e 2   85StWoBr.1
17.77050211  3.500e-07  X2Pi 0 1.5 f 1   X2Pi 0 0.5 f 2   13TrHeToLe.2
17.77050006  2.113e-05  X2Pi 0 1.5 f 1   X2Pi 0 0.5 f 2   00Amano.1
17.9050399  1.501e-04  X2Pi 0 1.5 e 1   X2Pi 0 0.5 e 2   00Amano.2
2404.7967  5.000e-03  X2Pi 4 2.5 e 1   X2Pi 3 1.5 e 1   91BeBrOlHa.1
2427.4996  5.000e-03  X2Pi 4 3.5 e 1   X2Pi 3 2.5 e 1   91BeBrOlHa.2
2448.6388  8.767e-03  X2Pi 4 4.5 e 1   X2Pi 3 3.5 e 1   91BeBrOlHa.3
2468.4795  5.000e-03  X2Pi 4 5.5 e 1   X2Pi 3 4.5 e 1   91BeBrOlHa.4
2487.0703  5.000e-03  X2Pi 4 6.5 e 1   X2Pi 3 5.5 e 1   91BeBrOlHa.5
2504.3913  5.000e-03  X2Pi 4 7.5 e 1   X2Pi 3 6.5 e 1   91BeBrOlHa.6
2535.1936  5.000e-03  X2Pi 4 9.5 e 1   X2Pi 3 8.5 e 1   91BeBrOlHa.7
2404.6711  5.000e-03  X2Pi 4 2.5 f 1   X2Pi 3 1.5 f 1   91BeBrOlHa.8
2427.3204  5.000e-03  X2Pi 4 3.5 f 1   X2Pi 3 2.5 f 1   91BeBrOlHa.9
2448.4071  5.000e-03  X2Pi 4 4.5 f 1   X2Pi 3 3.5 f 1   91BeBrOlHa.10
2468.1974  5.000e-03  X2Pi 4 5.5 f 1   X2Pi 3 4.5 f 1   91BeBrOlHa.11
2486.7409  5.000e-03  X2Pi 4 6.5 f 1   X2Pi 3 5.5 f 1   91BeBrOlHa.12
2504.0176  6.358e-03  X2Pi 4 7.5 f 1   X2Pi 3 6.5 f 1   91BeBrOlHa.13
2520.029  5.000e-03  X2Pi 4 8.5 f 1   X2Pi 3 7.5 f 1   91BeBrOlHa.14
2534.743  5.000e-03  X2Pi 4 9.5 f 1   X2Pi 3 8.5 f 1   91BeBrOlHa.15
2548.1338  5.000e-03  X2Pi 4 10.5 f 1   X2Pi 3 9.5 f 1   91BeBrOlHa.16
2429.2943  5.000e-03  X2Pi 4 2.5 e 2   X2Pi 3 1.5 e 2   91BeBrOlHa.17
2449.4551  1.354e-02  X2Pi 4 3.5 e 2   X2Pi 3 2.5 e 2   91BeBrOlHa.18
2468.8674  5.000e-03  X2Pi 4 4.5 e 2   X2Pi 3 3.5 e 2   91BeBrOlHa.19
2504.3913  5.000e-03  X2Pi 4 6.5 e 2   X2Pi 3 5.5 e 2   91BeBrOlHa.20
2534.9808  5.000e-03  X2Pi 4 8.5 e 2   X2Pi 3 7.5 e 2   91BeBrOlHa.21
2417.3613  5.000e-03  X2Pi 4 1.5 f 2   X2Pi 3 0.5 f 1   91BeBrOlHa.22
2429.4952  5.000e-03  X2Pi 4 2.5 f 2   X2Pi 3 1.5 f 2   91BeBrOlHa.23
2449.7081  5.000e-03  X2Pi 4 3.5 f 2   X2Pi 3 2.5 f 2   91BeBrOlHa.24
2487.5717  5.000e-03  X2Pi 4 5.5 f 2   X2Pi 3 4.5 f 2   91BeBrOlHa.25
2520.762  7.974e-03  X2Pi 4 7.5 f 2   X2Pi 3 6.5 f 2   91BeBrOlHa.26
2535.4536  8.228e-03  X2Pi 4 8.5 f 2   X2Pi 3 7.5 f 2   91BeBrOlHa.27
2548.8321  5.000e-03  X2Pi 4 9.5 f 2   X2Pi 3 8.5 f 2   91BeBrOlHa.28
2280.4625  5.000e-03  X2Pi 4 2.5 e 1   X2Pi 3 3.5 e 1   91BeBrOlHa.29
2252.0956  5.000e-03  X2Pi 4 3.5 e 1   X2Pi 3 4.5 e 1   91BeBrOlHa.30
2222.9084  8.223e-03  X2Pi 4 4.5 e 1   X2Pi 3 5.5 e 1   91BeBrOlHa.31
2192.9111  5.000e-03  X2Pi 4 5.5 e 1   X2Pi 3 6.5 e 1   91BeBrOlHa.32
2280.6694  5.000e-03  X2Pi 4 2.5 f 1   X2Pi 3 3.5 f 1   91BeBrOlHa.33
2252.3615  5.000e-03  X2Pi 4 3.5 f 1   X2Pi 3 4.5 f 1   91BeBrOlHa.34
2223.265  5.000e-03  X2Pi 4 4.5 f 1   X2Pi 3 5.5 f 1   91BeBrOlHa.35
2162.5969  5.000e-03  X2Pi 4 6.5 f 1   X2Pi 3 7.5 f 1   91BeBrOlHa.36
2296.2426  5.000e-03  X2Pi 4 0.5 e 1   X2Pi 3 1.5 e 2   91BeBrOlHa.37
2279.2365  5.000e-03  X2Pi 4 1.5 e 2   X2Pi 3 2.5 e 2   91BeBrOlHa.38
2251.7012  5.000e-03  X2Pi 4 2.5 e 2   X2Pi 3 3.5 e 2   91BeBrOlHa.39
2222.9084  8.491e-03  X2Pi 4 3.5 e 2   X2Pi 3 4.5 e 2   91BeBrOlHa.40
2193.1051  5.000e-03  X2Pi 4 4.5 e 2   X2Pi 3 5.5 e 2   91BeBrOlHa.41
2279.0068  5.000e-03  X2Pi 4 1.5 f 2   X2Pi 3 2.5 f 2   91BeBrOlHa.42
2251.392  5.000e-03  X2Pi 4 2.5 f 2   X2Pi 3 3.5 f 2   91BeBrOlHa.43
2192.6392  5.000e-03  X2Pi 4 4.5 f 2   X2Pi 3 5.5 f 2   91BeBrOlHa.44
23172.5904  5.000e-03  A2Delta 0 2.5 f 1   X2Pi 0 2.5 e 1   91BeBrOlHa.45
23175.6443  5.000e-03  A2Delta 0 3.5 f 1   X2Pi 0 3.5 e 1   91BeBrOlHa.46
23179.0751  5.000e-03  A2Delta 0 4.5 f 1   X2Pi 0 4.5 e 1   91BeBrOlHa.47
23183.0698  8.553e-03  A2Delta 0 5.5 f 1   X2Pi 0 5.5 e 1   91BeBrOlHa.48
23187.6531  5.000e-03  A2Delta 0 6.5 f 1   X2Pi 0 6.5 e 1   91BeBrOlHa.49
23192.8766  5.000e-03  A2Delta 0 7.5 f 1   X2Pi 0 7.5 e 1   91BeBrOlHa.50
23198.7229  5.000e-03  A2Delta 0 8.5 f 1   X2Pi 0 8.5 e 1   91BeBrOlHa.51
23205.1907  5.000e-03  A2Delta 0 9.5 f 1   X2Pi 0 9.5 e 1   91BeBrOlHa.52
23212.2631  5.000e-03  A2Delta 0 10.5 f 1   X2Pi 0 10.5 e 1   91BeBrOlHa.53
23219.9212  5.000e-03  A2Delta 0 11.5 f 1   X2Pi 0 11.5 e 1   91BeBrOlHa.54
23236.8772  6.975e-03  A2Delta 0 13.5 f 1   X2Pi 0 13.5 e 1   91BeBrOlHa.55
23246.1121  7.782e-03  A2Delta 0 14.5 f 1   X2Pi 0 14.5 e 1   91BeBrOlHa.56
23255.7812  1.064e-02  A2Delta 0 15.5 f 1   X2Pi 0 15.5 e 1   91BeBrOlHa.57
23265.8722  5.000e-03  A2Delta 0 16.5 f 1   X2Pi 0 16.5 e 1   91BeBrOlHa.58
23276.3074  5.000e-03  A2Delta 0 17.5 f 1   X2Pi 0 17.5 e 1   91BeBrOlHa.59
23287.0475  6.429e-03  A2Delta 0 18.5 f 1   X2Pi 0 18.5 e 1   91BeBrOlHa.60
23298.026  5.000e-03  A2Delta 0 19.5 f 1   X2Pi 0 19.5 e 1   91BeBrOlHa.61
23309.1567  5.000e-03  A2Delta 0 20.5 f 1   X2Pi 0 20.5 e 1   91BeBrOlHa.62
23320.3947  9.082e-03  A2Delta 0 21.5 f 1   X2Pi 0 21.5 e 1   91BeBrOlHa.63
23331.5915  5.000e-03  A2Delta 0 22.5 f 1   X2Pi 0 22.5 e 1   91BeBrOlHa.64
23342.7146  8.198e-03  A2Delta 0 23.5 f 1   X2Pi 0 23.5 e 1   91BeBrOlHa.65
23172.7567  6.217e-03  A2Delta 0 2.5 e 1   X2Pi 0 2.5 f 1   91BeBrOlHa.66
23176.0206  5.000e-03  A2Delta 0 3.5 e 1   X2Pi 0 3.5 f 1   91BeBrOlHa.67
23179.7444  5.000e-03  A2Delta 0 4.5 e 1   X2Pi 0 4.5 f 1   91BeBrOlHa.68
23184.0952  5.000e-03  A2Delta 0 5.5 e 1   X2Pi 0 5.5 f 1   91BeBrOlHa.69
23189.1235  5.000e-03  A2Delta 0 6.5 e 1   X2Pi 0 6.5 f 1   91BeBrOlHa.70
23194.8443  5.000e-03  A2Delta 0 7.5 e 1   X2Pi 0 7.5 f 1   91BeBrOlHa.71
23201.2625  5.000e-03  A2Delta 0 8.5 e 1   X2Pi 0 8.5 f 1   91BeBrOlHa.72
23208.369  5.000e-03  A2Delta 0 9.5 e 1   X2Pi 0 9.5 f 1   91BeBrOlHa.73
23216.1415  5.000e-03  A2Delta 0 10.5 e 1   X2Pi 0 10.5 f 1   91BeBrOlHa.74
23224.554  5.000e-03  A2Delta 0 11.5 e 1   X2Pi 0 11.5 f 1   91BeBrOlHa.75
23233.5803  5.000e-03  A2Delta 0 12.5 e 1   X2Pi 0 12.5 f 1   91BeBrOlHa.76
23243.1922  9.478e-03  A2Delta 0 13.5 e 1   X2Pi 0 13.5 f 1   91BeBrOlHa.77
23253.3248  5.000e-03  A2Delta 0 14.5 e 1   X2Pi 0 14.5 f 1   91BeBrOlHa.78
23263.9616  8.011e-03  A2Delta 0 15.5 e 1   X2Pi 0 15.5 f 1   91BeBrOlHa.79
23275.0447  5.000e-03  A2Delta 0 16.5 e 1   X2Pi 0 16.5 f 1   91BeBrOlHa.80
23286.5473  3.859e-02  A2Delta 0 17.5 e 1   X2Pi 0 17.5 f 1   91BeBrOlHa.81
23298.3379  4.628e-02  A2Delta 0 18.5 e 1   X2Pi 0 18.5 f 1   91BeBrOlHa.82
23310.3737  5.000e-03  A2Delta 0 19.5 e 1   X2Pi 0 19.5 f 1   91BeBrOlHa.83
23322.5675  5.088e-02  A2Delta 0 20.5 e 1   X2Pi 0 20.5 f 1   91BeBrOlHa.84
23334.9669  5.000e-03  A2Delta 0 21.5 e 1   X2Pi 0 21.5 f 1   91BeBrOlHa.85
23347.3079  5.000e-03  A2Delta 0 22.5 e 1   X2Pi 0 22.5 f 1   91BeBrOlHa.86
23228.008  1.198e-02  A2Delta 0 2.5 e 1   X2Pi 0 1.5 e 1   91BeBrOlHa.87
23260.0996  5.000e-03  A2Delta 0 3.5 e 1   X2Pi 0 2.5 e 1   91BeBrOlHa.88
23292.0084  5.000e-03  A2Delta 0 4.5 e 1   X2Pi 0 3.5 e 1   91BeBrOlHa.89
23324.1842  5.000e-03  A2Delta 0 5.5 e 1   X2Pi 0 4.5 e 1   91BeBrOlHa.90
23356.7388  5.000e-03  A2Delta 0 6.5 e 1   X2Pi 0 5.5 e 1   91BeBrOlHa.91
23389.6844  5.000e-03  A2Delta 0 7.5 e 1   X2Pi 0 6.5 e 1   91BeBrOlHa.92
23423.0066  5.000e-03  A2Delta 0 8.5 e 1   X2Pi 0 7.5 e 1   91BeBrOlHa.93
23456.6585  5.000e-03  A2Delta 0 9.5 e 1   X2Pi 0 8.5 e 1   91BeBrOlHa.94
23490.6058  5.000e-03  A2Delta 0 10.5 e 1   X2Pi 0 9.5 e 1   91BeBrOlHa.95
23524.7865  9.135e-03  A2Delta 0 11.5 e 1   X2Pi 0 10.5 e 1   91BeBrOlHa.96
23559.1721  1.046e-02  A2Delta 0 12.5 e 1   X2Pi 0 11.5 e 1   91BeBrOlHa.97
23593.6684  1.078e-02  A2Delta 0 13.5 e 1   X2Pi 0 12.5 e 1   91BeBrOlHa.98
23628.2235  5.000e-03  A2Delta 0 14.5 e 1   X2Pi 0 13.5 e 1   91BeBrOlHa.99
23662.7895  1.605e-02  A2Delta 0 15.5 e 1   X2Pi 0 14.5 e 1   91BeBrOlHa.100
23697.2505  5.000e-03  A2Delta 0 16.5 e 1   X2Pi 0 15.5 e 1   91BeBrOlHa.101
23731.5567  5.000e-03  A2Delta 0 17.5 e 1   X2Pi 0 16.5 e 1   91BeBrOlHa.102
23765.6314  5.000e-03  A2Delta 0 18.5 e 1   X2Pi 0 17.5 e 1   91BeBrOlHa.103
23832.7065  1.817e-02  A2Delta 0 20.5 e 1   X2Pi 0 19.5 e 1   91BeBrOlHa.104
23865.5136  6.755e-03  A2Delta 0 21.5 e 1   X2Pi 0 20.5 e 1   91BeBrOlHa.105
23228.007  1.582e-02  A2Delta 0 2.5 f 1   X2Pi 0 1.5 f 1   91BeBrOlHa.106
23260.2657  5.000e-03  A2Delta 0 3.5 f 1   X2Pi 0 2.5 f 1   91BeBrOlHa.107
23292.3839  5.000e-03  A2Delta 0 4.5 f 1   X2Pi 0 3.5 f 1   91BeBrOlHa.108
23324.848  5.000e-03  A2Delta 0 5.5 f 1   X2Pi 0 4.5 f 1   91BeBrOlHa.109
23357.7674  5.000e-03  A2Delta 0 6.5 f 1   X2Pi 0 5.5 f 1   91BeBrOlHa.110
23391.1482  5.000e-03  A2Delta 0 7.5 f 1   X2Pi 0 6.5 f 1   91BeBrOlHa.111
23424.9716  5.000e-03  A2Delta 0 8.5 f 1   X2Pi 0 7.5 f 1   91BeBrOlHa.112
23459.1963  5.000e-03  A2Delta 0 9.5 f 1   X2Pi 0 8.5 f 1   91BeBrOlHa.113
23493.7812  5.000e-03  A2Delta 0 10.5 f 1   X2Pi 0 9.5 f 1   91BeBrOlHa.114
23528.675  9.468e-03  A2Delta 0 11.5 f 1   X2Pi 0 10.5 f 1   91BeBrOlHa.115
23563.8011  7.305e-03  A2Delta 0 12.5 f 1   X2Pi 0 11.5 f 1   91BeBrOlHa.116
23599.1048  5.000e-03  A2Delta 0 13.5 f 1   X2Pi 0 12.5 f 1   91BeBrOlHa.117
23634.5286  5.000e-03  A2Delta 0 14.5 f 1   X2Pi 0 13.5 f 1   91BeBrOlHa.118
23669.9997  1.133e-02  A2Delta 0 15.5 f 1   X2Pi 0 14.5 f 1   91BeBrOlHa.119
23705.4149  6.861e-03  A2Delta 0 16.5 f 1   X2Pi 0 15.5 f 1   91BeBrOlHa.120
23740.7164  5.000e-03  A2Delta 0 17.5 f 1   X2Pi 0 16.5 f 1   91BeBrOlHa.121
23775.8239  5.000e-03  A2Delta 0 18.5 f 1   X2Pi 0 17.5 f 1   91BeBrOlHa.122
23912.248  5.000e-03  A2Delta 0 22.5 f 1   X2Pi 0 21.5 f 1   91BeBrOlHa.123
23944.774  1.917e-02  A2Delta 0 23.5 f 1   X2Pi 0 22.5 f 1   91BeBrOlHa.124
23976.467  5.000e-03  A2Delta 0 24.5 f 1   X2Pi 0 23.5 f 1   91BeBrOlHa.125
23088.1369  5.000e-03  A2Delta 0 2.5 e 1   X2Pi 0 3.5 e 1   91BeBrOlHa.126
23062.7172  5.000e-03  A2Delta 0 3.5 e 1   X2Pi 0 4.5 e 1   91BeBrOlHa.127
23037.9608  5.000e-03  A2Delta 0 4.5 e 1   X2Pi 0 5.5 e 1   91BeBrOlHa.128
23013.982  5.000e-03  A2Delta 0 5.5 e 1   X2Pi 0 6.5 e 1   91BeBrOlHa.129
22990.8426  5.000e-03  A2Delta 0 6.5 e 1   X2Pi 0 7.5 e 1   91BeBrOlHa.130
22968.6032  9.724e-03  A2Delta 0 7.5 e 1   X2Pi 0 8.5 e 1   91BeBrOlHa.131
22947.261  8.726e-03  A2Delta 0 8.5 e 1   X2Pi 0 9.5 e 1   91BeBrOlHa.132
22926.8492  5.000e-03  A2Delta 0 9.5 e 1   X2Pi 0 10.5 e 1   91BeBrOlHa.133
22907.3986  5.000e-03  A2Delta 0 10.5 e 1   X2Pi 0 11.5 e 1   91BeBrOlHa.134
22888.8515  4.473e-02  A2Delta 0 11.5 e 1   X2Pi 0 12.5 e 1   91BeBrOlHa.135
22871.3326  1.122e-02  A2Delta 0 12.5 e 1   X2Pi 0 13.5 e 1   91BeBrOlHa.136
22854.7627  5.000e-03  A2Delta 0 13.5 e 1   X2Pi 0 14.5 e 1   91BeBrOlHa.137
22824.4509  2.741e-02  A2Delta 0 15.5 e 1   X2Pi 0 16.5 e 1   91BeBrOlHa.138
22810.6408  5.000e-03  A2Delta 0 16.5 e 1   X2Pi 0 17.5 e 1   91BeBrOlHa.139
22797.7398  5.000e-03  A2Delta 0 17.5 e 1   X2Pi 0 18.5 e 1   91BeBrOlHa.140
22785.714  7.713e-03  A2Delta 0 18.5 e 1   X2Pi 0 19.5 e 1   91BeBrOlHa.141
22774.5013  7.472e-03  A2Delta 0 19.5 e 1   X2Pi 0 20.5 e 1   91BeBrOlHa.142
23088.5123  5.000e-03  A2Delta 0 2.5 f 1   X2Pi 0 3.5 f 1   91BeBrOlHa.143
23063.3828  5.000e-03  A2Delta 0 3.5 f 1   X2Pi 0 4.5 f 1   91BeBrOlHa.144
23038.9894  5.000e-03  A2Delta 0 4.5 f 1   X2Pi 0 5.5 f 1   91BeBrOlHa.145
23015.4457  5.000e-03  A2Delta 0 5.5 f 1   X2Pi 0 6.5 f 1   91BeBrOlHa.146
22992.7976  1.675e-02  A2Delta 0 6.5 f 1   X2Pi 0 7.5 f 1   91BeBrOlHa.147
22971.1351  5.000e-03  A2Delta 0 7.5 f 1   X2Pi 0 8.5 f 1   91BeBrOlHa.148
22950.4316  5.000e-03  A2Delta 0 8.5 f 1   X2Pi 0 9.5 f 1   91BeBrOlHa.149
22930.7353  1.111e-02  A2Delta 0 9.5 f 1   X2Pi 0 10.5 f 1   91BeBrOlHa.150
22912.0221  5.000e-03  A2Delta 0 10.5 f 1   X2Pi 0 11.5 f 1   91BeBrOlHa.151
22894.3403  5.000e-03  A2Delta 0 11.5 f 1   X2Pi 0 12.5 f 1   91BeBrOlHa.152
22877.6383  1.796e-02  A2Delta 0 12.5 f 1   X2Pi 0 13.5 f 1   91BeBrOlHa.153
22861.9579  1.648e-02  A2Delta 0 13.5 f 1   X2Pi 0 14.5 f 1   91BeBrOlHa.154
22847.2923  5.000e-03  A2Delta 0 14.5 f 1   X2Pi 0 15.5 f 1   91BeBrOlHa.155
22833.5861  5.000e-03  A2Delta 0 15.5 f 1   X2Pi 0 16.5 f 1   91BeBrOlHa.156
22820.8283  7.379e-03  A2Delta 0 16.5 f 1   X2Pi 0 17.5 f 1   91BeBrOlHa.157
22808.9831  1.341e-02  A2Delta 0 17.5 f 1   X2Pi 0 18.5 f 1   91BeBrOlHa.158
22798.0538  1.370e-02  A2Delta 0 18.5 f 1   X2Pi 0 19.5 f 1   91BeBrOlHa.159
22787.9201  1.933e-02  A2Delta 0 19.5 f 1   X2Pi 0 20.5 f 1   91BeBrOlHa.160
22778.6227  1.196e-02  A2Delta 0 20.5 f 1   X2Pi 0 21.5 f 1   91BeBrOlHa.161
23247.5241  5.000e-03  A2Delta 0 1.5 f 2   X2Pi 0 0.5 f 2   91BeBrOlHa.162
23267.3831  5.000e-03  A2Delta 0 2.5 f 2   X2Pi 0 1.5 f 2   91BeBrOlHa.163
23296.9053  5.000e-03  A2Delta 0 3.5 f 2   X2Pi 0 2.5 f 2   91BeBrOlHa.164
23327.8103  5.000e-03  A2Delta 0 4.5 f 2   X2Pi 0 3.5 f 2   91BeBrOlHa.165
23359.5419  5.000e-03  A2Delta 0 5.5 f 2   X2Pi 0 4.5 f 2   91BeBrOlHa.166
23391.8921  5.000e-03  A2Delta 0 6.5 f 2   X2Pi 0 5.5 f 2   91BeBrOlHa.167
23424.757  6.126e-03  A2Delta 0 7.5 f 2   X2Pi 0 6.5 f 2   91BeBrOlHa.168
23458.0425  5.000e-03  A2Delta 0 8.5 f 2   X2Pi 0 7.5 f 2   91BeBrOlHa.169
23491.68  5.000e-03  A2Delta 0 9.5 f 2   X2Pi 0 8.5 f 2   91BeBrOlHa.170
23525.6079  5.000e-03  A2Delta 0 10.5 f 2   X2Pi 0 9.5 f 2   91BeBrOlHa.171
23559.7587  1.044e-02  A2Delta 0 11.5 f 2   X2Pi 0 10.5 f 2   91BeBrOlHa.172
23594.0421  6.440e-03  A2Delta 0 12.5 f 2   X2Pi 0 11.5 f 2   91BeBrOlHa.173
23628.4211  5.000e-03  A2Delta 0 13.5 f 2   X2Pi 0 12.5 f 2   91BeBrOlHa.174
23662.7899  2.126e-02  A2Delta 0 14.5 f 2   X2Pi 0 13.5 f 2   91BeBrOlHa.175
23697.1139  1.281e-02  A2Delta 0 15.5 f 2   X2Pi 0 14.5 f 2   91BeBrOlHa.176
23731.3027  5.000e-03  A2Delta 0 16.5 f 2   X2Pi 0 15.5 f 2   91BeBrOlHa.177
23765.2509  1.247e-02  A2Delta 0 17.5 f 2   X2Pi 0 16.5 f 2   91BeBrOlHa.178
23798.893  3.423e-02  A2Delta 0 18.5 f 2   X2Pi 0 17.5 f 2   91BeBrOlHa.179
23832.09  1.706e-02  A2Delta 0 19.5 f 2   X2Pi 0 18.5 f 2   91BeBrOlHa.180
23864.768  6.860e-03  A2Delta 0 20.5 f 2   X2Pi 0 19.5 f 2   91BeBrOlHa.181
23896.856  6.888e-03  A2Delta 0 21.5 f 2   X2Pi 0 20.5 f 2   91BeBrOlHa.182
23928.169  5.000e-03  A2Delta 0 22.5 f 2   X2Pi 0 21.5 f 2   91BeBrOlHa.183
23958.667  9.473e-03  A2Delta 0 23.5 f 2   X2Pi 0 22.5 f 2   91BeBrOlHa.184
23247.6493  1.347e-02  A2Delta 0 1.5 e 2   X2Pi 0 0.5 e 2   91BeBrOlHa.185
23267.6254  5.000e-03  A2Delta 0 2.5 e 2   X2Pi 0 1.5 e 2   91BeBrOlHa.186
23297.3957  5.000e-03  A2Delta 0 3.5 e 2   X2Pi 0 2.5 e 2   91BeBrOlHa.187
23328.6259  5.000e-03  A2Delta 0 4.5 e 2   X2Pi 0 3.5 e 2   91BeBrOlHa.188
23360.7512  5.000e-03  A2Delta 0 5.5 e 2   X2Pi 0 4.5 e 2   91BeBrOlHa.189
23393.5742  5.000e-03  A2Delta 0 6.5 e 2   X2Pi 0 5.5 e 2   91BeBrOlHa.190
23426.9694  5.000e-03  A2Delta 0 7.5 e 2   X2Pi 0 6.5 e 2   91BeBrOlHa.191
23460.8658  5.000e-03  A2Delta 0 8.5 e 2   X2Pi 0 7.5 e 2   91BeBrOlHa.192
23495.1776  5.000e-03  A2Delta 0 9.5 e 2   X2Pi 0 8.5 e 2   91BeBrOlHa.193
23529.8275  5.000e-03  A2Delta 0 10.5 e 2   X2Pi 0 9.5 e 2   91BeBrOlHa.194
23564.7618  5.000e-03  A2Delta 0 11.5 e 2   X2Pi 0 10.5 e 2   91BeBrOlHa.195
23599.8999  6.249e-03  A2Delta 0 12.5 e 2   X2Pi 0 11.5 e 2   91BeBrOlHa.196
23635.177  1.499e-02  A2Delta 0 13.5 e 2   X2Pi 0 12.5 e 2   91BeBrOlHa.197
23670.4983  1.679e-02  A2Delta 0 14.5 e 2   X2Pi 0 13.5 e 2   91BeBrOlHa.198
23705.7901  5.000e-03  A2Delta 0 15.5 e 2   X2Pi 0 14.5 e 2   91BeBrOlHa.199
23740.9911  1.382e-02  A2Delta 0 16.5 e 2   X2Pi 0 15.5 e 2   91BeBrOlHa.200
23775.9708  9.789e-03  A2Delta 0 17.5 e 2   X2Pi 0 16.5 e 2   91BeBrOlHa.201
23810.683  5.000e-03  A2Delta 0 18.5 e 2   X2Pi 0 17.5 e 2   91BeBrOlHa.202
23845.0099  5.000e-03  A2Delta 0 19.5 e 2   X2Pi 0 18.5 e 2   91BeBrOlHa.203
23912.054  5.000e-03  A2Delta 0 21.5 e 2   X2Pi 0 20.5 e 2   91BeBrOlHa.204
23944.54  7.131e-03  A2Delta 0 22.5 e 2   X2Pi 0 21.5 e 2   91BeBrOlHa.205
23976.158  7.776e-03  A2Delta 0 23.5 e 2   X2Pi 0 22.5 e 2   91BeBrOlHa.206
23180.4563  5.000e-03  A2Delta 0 1.5 e 2   X2Pi 0 1.5 f 2   91BeBrOlHa.207
23180.8797  5.000e-03  A2Delta 0 2.5 e 2   X2Pi 0 2.5 f 2   91BeBrOlHa.208
23182.9343  5.000e-03  A2Delta 0 3.5 e 2   X2Pi 0 3.5 f 2   91BeBrOlHa.209
23186.0336  5.000e-03  A2Delta 0 4.5 e 2   X2Pi 0 4.5 f 2   91BeBrOlHa.210
23189.9974  5.000e-03  A2Delta 0 5.5 e 2   X2Pi 0 5.5 f 2   91BeBrOlHa.211
23200.2032  5.000e-03  A2Delta 0 7.5 e 2   X2Pi 0 7.5 f 2   91BeBrOlHa.213
23206.3536  5.000e-03  A2Delta 0 8.5 e 2   X2Pi 0 8.5 f 2   91BeBrOlHa.214
23213.1615  5.000e-03  A2Delta 0 9.5 e 2   X2Pi 0 9.5 f 2   91BeBrOlHa.215
23220.5775  5.000e-03  A2Delta 0 10.5 e 2   X2Pi 0 10.5 f 2   91BeBrOlHa.216
23228.5972  1.969e-02  A2Delta 0 11.5 e 2   X2Pi 0 11.5 f 2   91BeBrOlHa.217
23237.1325  5.000e-03  A2Delta 0 12.5 e 2   X2Pi 0 12.5 f 2   91BeBrOlHa.218
23265.663  5.000e-03  A2Delta 0 15.5 e 2   X2Pi 0 15.5 f 2   91BeBrOlHa.219
23275.9699  5.000e-03  A2Delta 0 16.5 e 2   X2Pi 0 16.5 f 2   91BeBrOlHa.220
23308.4607  5.000e-03  A2Delta 0 19.5 e 2   X2Pi 0 19.5 f 2   91BeBrOlHa.221
23319.5771  5.000e-03  A2Delta 0 20.5 e 2   X2Pi 0 20.5 f 2   91BeBrOlHa.222
23330.7017  5.000e-03  A2Delta 0 21.5 e 2   X2Pi 0 21.5 f 2   91BeBrOlHa.223
23341.7016  1.661e-02  A2Delta 0 22.5 e 2   X2Pi 0 22.5 f 2   91BeBrOlHa.224
23180.7043  7.463e-03  A2Delta 0 1.5 f 2   X2Pi 0 1.5 e 2   91BeBrOlHa.225
23181.3721  5.000e-03  A2Delta 0 2.5 f 2   X2Pi 0 2.5 e 2   91BeBrOlHa.226
23183.7338  1.324e-02  A2Delta 0 3.5 f 2   X2Pi 0 3.5 e 2   91BeBrOlHa.227
23187.2481  5.000e-03  A2Delta 0 4.5 f 2   X2Pi 0 4.5 e 2   91BeBrOlHa.228
23191.6754  5.000e-03  A2Delta 0 5.5 f 2   X2Pi 0 5.5 e 2   91BeBrOlHa.229
23196.9536  5.000e-03  A2Delta 0 6.5 f 2   X2Pi 0 6.5 e 2   91BeBrOlHa.230
23203.0242  5.000e-03  A2Delta 0 7.5 f 2   X2Pi 0 7.5 e 2   91BeBrOlHa.231
23209.8421  5.000e-03  A2Delta 0 8.5 f 2   X2Pi 0 8.5 e 2   91BeBrOlHa.232
23217.3644  1.509e-02  A2Delta 0 9.5 f 2   X2Pi 0 9.5 e 2   91BeBrOlHa.233
23225.5812  8.455e-03  A2Delta 0 10.5 f 2   X2Pi 0 10.5 e 2   91BeBrOlHa.234
23234.4176  1.407e-02  A2Delta 0 11.5 f 2   X2Pi 0 11.5 e 2   91BeBrOlHa.235
23243.8752  5.000e-03  A2Delta 0 12.5 f 2   X2Pi 0 12.5 e 2   91BeBrOlHa.236
23253.8765  5.000e-03  A2Delta 0 13.5 f 2   X2Pi 0 13.5 e 2   91BeBrOlHa.237
23264.3819  5.000e-03  A2Delta 0 14.5 f 2   X2Pi 0 14.5 e 2   91BeBrOlHa.238
23275.3445  5.000e-03  A2Delta 0 15.5 f 2   X2Pi 0 15.5 e 2   91BeBrOlHa.239
23286.7075  5.000e-03  A2Delta 0 16.5 f 2   X2Pi 0 16.5 e 2   91BeBrOlHa.240
23298.4153  5.000e-03  A2Delta 0 17.5 f 2   X2Pi 0 17.5 e 2   91BeBrOlHa.241
23310.3724  5.000e-03  A2Delta 0 18.5 f 2   X2Pi 0 18.5 e 2   91BeBrOlHa.242
23322.534  5.000e-03  A2Delta 0 19.5 f 2   X2Pi 0 19.5 e 2   91BeBrOlHa.243
23334.8099  5.000e-03  A2Delta 0 20.5 f 2   X2Pi 0 20.5 e 2   91BeBrOlHa.244
23347.0692  5.000e-03  A2Delta 0 21.5 f 2   X2Pi 0 21.5 e 2   91BeBrOlHa.245
23093.9503  5.000e-03  A2Delta 0 1.5 f 2   X2Pi 0 2.5 f 2   91BeBrOlHa.246
23066.9027  5.000e-03  A2Delta 0 2.5 f 2   X2Pi 0 3.5 f 2   91BeBrOlHa.247
23041.1569  5.000e-03  A2Delta 0 3.5 f 2   X2Pi 0 4.5 f 2   91BeBrOlHa.248
23016.4928  5.000e-03  A2Delta 0 4.5 f 2   X2Pi 0 5.5 f 2   91BeBrOlHa.249
22992.8273  1.830e-02  A2Delta 0 5.5 f 2   X2Pi 0 6.5 f 2   91BeBrOlHa.250
22970.1919  5.000e-03  A2Delta 0 6.5 f 2   X2Pi 0 7.5 f 2   91BeBrOlHa.251
22948.5198  5.000e-03  A2Delta 0 7.5 f 2   X2Pi 0 8.5 f 2   91BeBrOlHa.252
22927.8196  8.759e-03  A2Delta 0 8.5 f 2   X2Pi 0 9.5 f 2   91BeBrOlHa.253
22908.1254  5.000e-03  A2Delta 0 9.5 f 2   X2Pi 0 10.5 f 2   91BeBrOlHa.254
22889.3872  2.787e-02  A2Delta 0 10.5 f 2   X2Pi 0 11.5 f 2   91BeBrOlHa.255
22871.6699  5.300e-03  A2Delta 0 11.5 f 2   X2Pi 0 12.5 f 2   91BeBrOlHa.256
22854.9058  6.577e-03  A2Delta 0 12.5 f 2   X2Pi 0 13.5 f 2   91BeBrOlHa.257
22839.1129  6.583e-03  A2Delta 0 13.5 f 2   X2Pi 0 14.5 f 2   91BeBrOlHa.258
22824.2575  5.000e-03  A2Delta 0 14.5 f 2   X2Pi 0 15.5 f 2   91BeBrOlHa.259
22810.3503  1.213e-02  A2Delta 0 15.5 f 2   X2Pi 0 16.5 f 2   91BeBrOlHa.260
22797.3233  5.000e-03  A2Delta 0 16.5 f 2   X2Pi 0 17.5 f 2   91BeBrOlHa.261
22785.1594  5.000e-03  A2Delta 0 17.5 f 2   X2Pi 0 18.5 f 2   91BeBrOlHa.262
23094.4421  5.000e-03  A2Delta 0 1.5 e 2   X2Pi 0 2.5 e 2   91BeBrOlHa.263
23067.7166  5.000e-03  A2Delta 0 2.5 e 2   X2Pi 0 3.5 e 2   91BeBrOlHa.264
23042.3644  5.000e-03  A2Delta 0 3.5 e 2   X2Pi 0 4.5 e 2   91BeBrOlHa.265
23018.1712  5.000e-03  A2Delta 0 4.5 e 2   X2Pi 0 5.5 e 2   91BeBrOlHa.266
22995.0572  5.000e-03  A2Delta 0 5.5 e 2   X2Pi 0 6.5 e 2   91BeBrOlHa.267
22973.0062  5.000e-03  A2Delta 0 6.5 e 2   X2Pi 0 7.5 e 2   91BeBrOlHa.268
22952.0091  6.896e-03  A2Delta 0 7.5 e 2   X2Pi 0 8.5 e 2   91BeBrOlHa.269
22932.0549  1.182e-02  A2Delta 0 8.5 e 2   X2Pi 0 9.5 e 2   91BeBrOlHa.270
22913.1434  9.563e-03  A2Delta 0 9.5 e 2   X2Pi 0 10.5 e 2   91BeBrOlHa.271
22895.2681  1.738e-02  A2Delta 0 10.5 e 2   X2Pi 0 11.5 e 2   91BeBrOlHa.272
22878.4019  8.627e-03  A2Delta 0 11.5 e 2   X2Pi 0 12.5 e 2   91BeBrOlHa.273
22862.5897  5.000e-03  A2Delta 0 12.5 e 2   X2Pi 0 13.5 e 2   91BeBrOlHa.274
22847.7556  1.760e-02  A2Delta 0 13.5 e 2   X2Pi 0 14.5 e 2   91BeBrOlHa.275
22821.0775  5.000e-03  A2Delta 0 15.5 e 2   X2Pi 0 16.5 e 2   91BeBrOlHa.276
23181.3726  6.119e-03  A2Delta 1 3.5 f 1   X2Pi 1 3.5 e 1   91BeBrOlHa.277
23183.6986  1.492e-02  A2Delta 1 4.5 f 1   X2Pi 1 4.5 e 1   91BeBrOlHa.278
23186.2495  5.000e-03  A2Delta 1 5.5 f 1   X2Pi 1 5.5 e 1   91BeBrOlHa.279
23189.1213  1.685e-02  A2Delta 1 6.5 f 1   X2Pi 1 6.5 e 1   91BeBrOlHa.280
23192.3521  8.531e-03  A2Delta 1 7.5 f 1   X2Pi 1 7.5 e 1   91BeBrOlHa.281
23195.8564  6.133e-03  A2Delta 1 8.5 f 1   X2Pi 1 8.5 e 1   91BeBrOlHa.282
23199.6753  5.000e-03  A2Delta 1 9.5 f 1   X2Pi 1 9.5 e 1   91BeBrOlHa.283
23203.7198  1.277e-02  A2Delta 1 10.5 f 1   X2Pi 1 10.5 e 1   91BeBrOlHa.284
23208.016  6.615e-03  A2Delta 1 11.5 f 1   X2Pi 1 11.5 e 1   91BeBrOlHa.285
23212.4932  5.000e-03  A2Delta 1 12.5 f 1   X2Pi 1 12.5 e 1   91BeBrOlHa.286
23217.0432  2.586e-02  A2Delta 1 13.5 f 1   X2Pi 1 13.5 e 1   91BeBrOlHa.287
23179.3259  1.791e-02  A2Delta 1 2.5 e 1   X2Pi 1 2.5 f 1   91BeBrOlHa.288
23181.7332  5.000e-03  A2Delta 1 3.5 e 1   X2Pi 1 3.5 f 1   91BeBrOlHa.289
23184.3222  5.000e-03  A2Delta 1 4.5 e 1   X2Pi 1 4.5 f 1   91BeBrOlHa.290
23187.2445  5.000e-03  A2Delta 1 5.5 e 1   X2Pi 1 5.5 f 1   91BeBrOlHa.291
23190.5458  5.000e-03  A2Delta 1 6.5 e 1   X2Pi 1 6.5 f 1   91BeBrOlHa.292
23194.1944  4.467e-02  A2Delta 1 7.5 e 1   X2Pi 1 7.5 f 1   91BeBrOlHa.293
23198.3194  1.204e-02  A2Delta 1 8.5 e 1   X2Pi 1 8.5 f 1   91BeBrOlHa.294
23202.746  1.307e-02  A2Delta 1 9.5 e 1   X2Pi 1 9.5 f 1   91BeBrOlHa.295
23207.4678  5.000e-03  A2Delta 1 10.5 e 1   X2Pi 1 10.5 f 1   91BeBrOlHa.296
23212.4934  5.000e-03  A2Delta 1 11.5 e 1   X2Pi 1 11.5 f 1   91BeBrOlHa.297
23217.7416  5.000e-03  A2Delta 1 12.5 e 1   X2Pi 1 12.5 f 1   91BeBrOlHa.298
23223.1543  9.371e-03  A2Delta 1 13.5 e 1   X2Pi 1 13.5 f 1   91BeBrOlHa.299
23232.533  8.845e-03  A2Delta 1 2.5 e 1   X2Pi 1 1.5 e 1   91BeBrOlHa.300
23262.6719  5.000e-03  A2Delta 1 3.5 e 1   X2Pi 1 2.5 e 1   91BeBrOlHa.301
23292.3841  5.000e-03  A2Delta 1 4.5 e 1   X2Pi 1 3.5 e 1   91BeBrOlHa.302
23322.0821  5.000e-03  A2Delta 1 5.5 e 1   X2Pi 1 4.5 e 1   91BeBrOlHa.303
23351.8755  5.000e-03  A2Delta 1 6.5 e 1   X2Pi 1 5.5 e 1   91BeBrOlHa.304
23381.7663  2.520e-02  A2Delta 1 7.5 e 1   X2Pi 1 6.5 e 1   91BeBrOlHa.305
23411.6946  5.000e-03  A2Delta 1 8.5 e 1   X2Pi 1 7.5 e 1   91BeBrOlHa.306
23441.6484  5.000e-03  A2Delta 1 9.5 e 1   X2Pi 1 8.5 e 1   91BeBrOlHa.307
23471.527  2.179e-02  A2Delta 1 10.5 e 1   X2Pi 1 9.5 e 1   91BeBrOlHa.308
23501.3457  5.000e-03  A2Delta 1 11.5 e 1   X2Pi 1 10.5 e 1   91BeBrOlHa.309
23530.9495  1.393e-02  A2Delta 1 12.5 e 1   X2Pi 1 11.5 e 1   91BeBrOlHa.310
23232.5331  9.110e-03  A2Delta 1 2.5 f 1   X2Pi 1 1.5 f 1   91BeBrOlHa.311
23262.8327  5.000e-03  A2Delta 1 3.5 f 1   X2Pi 1 2.5 f 1   91BeBrOlHa.312
23292.7466  5.000e-03  A2Delta 1 4.5 f 1   X2Pi 1 3.5 f 1   91BeBrOlHa.313
23322.7166  5.000e-03  A2Delta 1 5.5 f 1   X2Pi 1 4.5 f 1   91BeBrOlHa.314
23352.8613  5.000e-03  A2Delta 1 6.5 f 1   X2Pi 1 5.5 f 1   91BeBrOlHa.315
23383.1663  5.000e-03  A2Delta 1 7.5 f 1   X2Pi 1 6.5 f 1   91BeBrOlHa.316
23413.5997  1.197e-02  A2Delta 1 8.5 f 1   X2Pi 1 7.5 f 1   91BeBrOlHa.317
23444.1003  5.000e-03  A2Delta 1 9.5 f 1   X2Pi 1 8.5 f 1   91BeBrOlHa.318
23474.6127  9.138e-03  A2Delta 1 10.5 f 1   X2Pi 1 9.5 f 1   91BeBrOlHa.319
23505.058  1.067e-02  A2Delta 1 11.5 f 1   X2Pi 1 10.5 f 1   91BeBrOlHa.320
23595.286  9.847e-03  A2Delta 1 14.5 f 1   X2Pi 1 13.5 f 1   91BeBrOlHa.321
23097.8831  9.799e-03  A2Delta 1 2.5 e 1   X2Pi 1 3.5 e 1   91BeBrOlHa.322
23072.6839  6.252e-03  A2Delta 1 3.5 e 1   X2Pi 1 4.5 e 1   91BeBrOlHa.323
23047.8559  5.000e-03  A2Delta 1 4.5 e 1   X2Pi 1 5.5 e 1   91BeBrOlHa.324
23023.5135  6.167e-03  A2Delta 1 5.5 e 1   X2Pi 1 6.5 e 1   91BeBrOlHa.325
22999.7321  6.255e-03  A2Delta 1 6.5 e 1   X2Pi 1 7.5 e 1   91BeBrOlHa.326
22976.4964  7.958e-03  A2Delta 1 7.5 e 1   X2Pi 1 8.5 e 1   91BeBrOlHa.327
22953.8615  2.727e-02  A2Delta 1 8.5 e 1   X2Pi 1 9.5 e 1   91BeBrOlHa.328
23098.2577  1.446e-02  A2Delta 1 2.5 f 1   X2Pi 1 3.5 f 1   91BeBrOlHa.329
23073.3111  1.024e-02  A2Delta 1 3.5 f 1   X2Pi 1 4.5 f 1   91BeBrOlHa.330
23048.8438  5.000e-03  A2Delta 1 4.5 f 1   X2Pi 1 5.5 f 1   91BeBrOlHa.331
23024.9202  6.086e-03  A2Delta 1 5.5 f 1   X2Pi 1 6.5 f 1   91BeBrOlHa.332
23001.641  2.411e-02  A2Delta 1 6.5 f 1   X2Pi 1 7.5 f 1   91BeBrOlHa.333
22978.9404  2.277e-02  A2Delta 1 7.5 f 1   X2Pi 1 8.5 f 1   91BeBrOlHa.334
23251.9656  2.136e-02  A2Delta 1 1.5 f 2   X2Pi 1 0.5 f 2   91BeBrOlHa.335
23269.6983  5.000e-03  A2Delta 1 2.5 f 2   X2Pi 1 1.5 f 2   91BeBrOlHa.336
23297.0999  5.000e-03  A2Delta 1 3.5 f 2   X2Pi 1 2.5 f 2   91BeBrOlHa.337
23325.5896  5.000e-03  A2Delta 1 4.5 f 2   X2Pi 1 3.5 f 2   91BeBrOlHa.338
23354.5817  5.000e-03  A2Delta 1 5.5 f 2   X2Pi 1 4.5 f 2   91BeBrOlHa.339
23383.887  6.712e-03  A2Delta 1 6.5 f 2   X2Pi 1 5.5 f 2   91BeBrOlHa.340
23413.391  5.000e-03  A2Delta 1 7.5 f 2   X2Pi 1 6.5 f 2   91BeBrOlHa.341
23442.9971  5.000e-03  A2Delta 1 8.5 f 2   X2Pi 1 7.5 f 2   91BeBrOlHa.342
23502.1278  5.000e-03  A2Delta 1 10.5 f 2   X2Pi 1 9.5 f 2   91BeBrOlHa.343
23531.5135  5.000e-03  A2Delta 1 11.5 f 2   X2Pi 1 10.5 f 2   91BeBrOlHa.344
23252.0733  1.096e-02  A2Delta 1 1.5 e 2   X2Pi 1 0.5 e 2   91BeBrOlHa.345
23269.9245  5.000e-03  A2Delta 1 2.5 e 2   X2Pi 1 1.5 e 2   91BeBrOlHa.346
23297.5819  5.000e-03  A2Delta 1 3.5 e 2   X2Pi 1 2.5 e 2   91BeBrOlHa.347
23326.3677  5.000e-03  A2Delta 1 4.5 e 2   X2Pi 1 3.5 e 2   91BeBrOlHa.348
23355.7454  5.000e-03  A2Delta 1 5.5 e 2   X2Pi 1 4.5 e 2   91BeBrOlHa.349
23385.5066  9.249e-03  A2Delta 1 6.5 e 2   X2Pi 1 5.5 e 2   91BeBrOlHa.350
23415.5337  1.026e-02  A2Delta 1 7.5 e 2   X2Pi 1 6.5 e 2   91BeBrOlHa.351
23445.729  2.075e-02  A2Delta 1 8.5 e 2   X2Pi 1 7.5 e 2   91BeBrOlHa.352
23475.98  1.699e-02  A2Delta 1 9.5 e 2   X2Pi 1 8.5 e 2   91BeBrOlHa.353
23506.1952  5.000e-03  A2Delta 1 10.5 e 2   X2Pi 1 9.5 e 2   91BeBrOlHa.354
23536.3255  5.000e-03  A2Delta 1 11.5 e 2   X2Pi 1 10.5 e 2   91BeBrOlHa.355
23566.283  5.000e-03  A2Delta 1 12.5 e 2   X2Pi 1 11.5 e 2   91BeBrOlHa.356
23595.881  1.006e-02  A2Delta 1 13.5 e 2   X2Pi 1 12.5 e 2   91BeBrOlHa.357
23186.7662  5.000e-03  A2Delta 1 1.5 e 2   X2Pi 1 1.5 f 2   91BeBrOlHa.358
23186.4304  5.000e-03  A2Delta 1 2.5 e 2   X2Pi 1 2.5 f 2   91BeBrOlHa.359
23187.4182  1.576e-02  A2Delta 1 3.5 e 2   X2Pi 1 3.5 f 2   91BeBrOlHa.360
23189.1235  5.000e-03  A2Delta 1 4.5 e 2   X2Pi 1 4.5 f 2   91BeBrOlHa.361
23191.4076  5.000e-03  A2Delta 1 5.5 e 2   X2Pi 1 5.5 f 2   91BeBrOlHa.362
23194.1259  2.319e-02  A2Delta 1 6.5 e 2   X2Pi 1 6.5 f 2   91BeBrOlHa.363
23197.3074  7.624e-03  A2Delta 1 7.5 e 2   X2Pi 1 7.5 f 2   91BeBrOlHa.364
23200.7987  1.239e-02  A2Delta 1 8.5 e 2   X2Pi 1 8.5 f 2   91BeBrOlHa.365
23204.603  1.083e-02  A2Delta 1 9.5 e 2   X2Pi 1 9.5 f 2   91BeBrOlHa.366
23208.6699  5.000e-03  A2Delta 1 10.5 e 2   X2Pi 1 10.5 f 2   91BeBrOlHa.367
23212.9482  5.000e-03  A2Delta 1 11.5 e 2   X2Pi 1 11.5 f 2   91BeBrOlHa.368
23187.0324  3.255e-02  A2Delta 1 1.5 f 2   X2Pi 1 1.5 e 2   91BeBrOlHa.369
23186.9119  1.196e-02  A2Delta 1 2.5 f 2   X2Pi 1 2.5 e 2   91BeBrOlHa.370
23188.1858  5.000e-03  A2Delta 1 3.5 f 2   X2Pi 1 3.5 e 2   91BeBrOlHa.371
23190.2914  5.000e-03  A2Delta 1 4.5 f 2   X2Pi 1 4.5 e 2   91BeBrOlHa.372
23193.0271  1.162e-02  A2Delta 1 5.5 f 2   X2Pi 1 5.5 e 2   91BeBrOlHa.373
23196.2885  8.899e-03  A2Delta 1 6.5 f 2   X2Pi 1 6.5 e 2   91BeBrOlHa.374
23200.0203  5.000e-03  A2Delta 1 7.5 f 2   X2Pi 1 7.5 e 2   91BeBrOlHa.375
23208.6699  5.000e-03  A2Delta 1 9.5 f 2   X2Pi 1 9.5 e 2   91BeBrOlHa.376
23213.5012  1.331e-02  A2Delta 1 10.5 f 2   X2Pi 1 10.5 e 2   91BeBrOlHa.377
23218.5758  5.000e-03  A2Delta 1 11.5 f 2   X2Pi 1 11.5 e 2   91BeBrOlHa.378
23223.8301  5.000e-03  A2Delta 1 12.5 f 2   X2Pi 1 12.5 e 2   91BeBrOlHa.379
23103.4963  1.249e-02  A2Delta 1 1.5 f 2   X2Pi 1 2.5 f 2   91BeBrOlHa.380
23076.7247  5.000e-03  A2Delta 1 2.5 f 2   X2Pi 1 3.5 f 2   91BeBrOlHa.381
23050.9438  5.000e-03  A2Delta 1 3.5 f 2   X2Pi 1 4.5 f 2   91BeBrOlHa.382
23025.949  5.000e-03  A2Delta 1 4.5 f 2   X2Pi 1 5.5 f 2   91BeBrOlHa.383
23001.641  2.720e-02  A2Delta 1 5.5 f 2   X2Pi 1 6.5 f 2   91BeBrOlHa.384
22978.0689  1.437e-02  A2Delta 1 6.5 f 2   X2Pi 1 7.5 f 2   91BeBrOlHa.385
22955.1049  1.106e-02  A2Delta 1 7.5 f 2   X2Pi 1 8.5 f 2   91BeBrOlHa.386
22932.7941  2.084e-02  A2Delta 1 8.5 f 2   X2Pi 1 9.5 f 2   91BeBrOlHa.387
22911.1664  2.047e-02  A2Delta 1 9.5 f 2   X2Pi 1 10.5 f 2   91BeBrOlHa.388
23103.9863  1.531e-02  A2Delta 1 1.5 e 2   X2Pi 1 2.5 e 2   91BeBrOlHa.389
23077.5009  6.537e-03  A2Delta 1 2.5 e 2   X2Pi 1 3.5 e 2   91BeBrOlHa.390
23052.107  5.000e-03  A2Delta 1 3.5 e 2   X2Pi 1 4.5 e 2   91BeBrOlHa.391
23027.5628  5.000e-03  A2Delta 1 4.5 e 2   X2Pi 1 5.5 e 2   91BeBrOlHa.392
23003.7911  5.000e-03  A2Delta 1 5.5 e 2   X2Pi 1 6.5 e 2   91BeBrOlHa.393
22980.7452  2.686e-02  A2Delta 1 6.5 e 2   X2Pi 1 7.5 e 2   91BeBrOlHa.394
22958.455  1.947e-02  A2Delta 1 7.5 e 2   X2Pi 1 8.5 e 2   91BeBrOlHa.395
23169.4838  5.000e-03  A2Delta 2 2.5 e 1   X2Pi 2 1.5 e 1   91BeBrOlHa.396
23197.3077  7.687e-03  A2Delta 2 3.5 e 1   X2Pi 2 2.5 e 1   91BeBrOlHa.397
23224.3421  5.000e-03  A2Delta 2 4.5 e 1   X2Pi 2 3.5 e 1   91BeBrOlHa.398
23250.9534  1.148e-02  A2Delta 2 5.5 e 1   X2Pi 2 4.5 e 1   91BeBrOlHa.399
23277.2365  8.857e-03  A2Delta 2 6.5 e 1   X2Pi 2 5.5 e 1   91BeBrOlHa.400
23169.4832  5.000e-03  A2Delta 2 2.5 f 1   X2Pi 2 1.5 f 1   91BeBrOlHa.401
23197.4682  5.000e-03  A2Delta 2 3.5 f 1   X2Pi 2 2.5 f 1   91BeBrOlHa.402
23224.6712  5.000e-03  A2Delta 2 4.5 f 1   X2Pi 2 3.5 f 1   91BeBrOlHa.403
23251.5531  1.353e-02  A2Delta 2 5.5 f 1   X2Pi 2 4.5 f 1   91BeBrOlHa.404
23118.1865  6.297e-03  A2Delta 2 2.5 e 1   X2Pi 2 2.5 e 1   91BeBrOlHa.405
23119.1486  5.000e-03  A2Delta 2 3.5 e 1   X2Pi 2 3.5 e 1   91BeBrOlHa.406
23119.8357  5.000e-03  A2Delta 2 4.5 e 1   X2Pi 2 4.5 e 1   91BeBrOlHa.407
23120.3303  4.003e-02  A2Delta 2 5.5 e 1   X2Pi 2 5.5 e 1   91BeBrOlHa.408
23120.7711  2.448e-02  A2Delta 2 6.5 e 1   X2Pi 2 6.5 e 1   91BeBrOlHa.409
23121.1228  2.921e-02  A2Delta 2 7.5 e 1   X2Pi 2 7.5 e 1   91BeBrOlHa.410
23121.3065  5.000e-03  A2Delta 2 8.5 e 1   X2Pi 2 8.5 e 1   91BeBrOlHa.411
23118.3276  5.000e-03  A2Delta 2 2.5 f 1   X2Pi 2 2.5 f 1   91BeBrOlHa.412
23119.4976  5.000e-03  A2Delta 2 3.5 f 1   X2Pi 2 3.5 f 1   91BeBrOlHa.413
23120.4256  1.246e-02  A2Delta 2 4.5 f 1   X2Pi 2 4.5 f 1   91BeBrOlHa.414
23121.3065  1.139e-02  A2Delta 2 5.5 f 1   X2Pi 2 5.5 f 1   91BeBrOlHa.415
23122.1547  5.000e-03  A2Delta 2 6.5 f 1   X2Pi 2 6.5 f 1   91BeBrOlHa.416
23122.9236  5.000e-03  A2Delta 2 7.5 f 1   X2Pi 2 7.5 f 1   91BeBrOlHa.417
23123.6104  5.000e-03  A2Delta 2 8.5 f 1   X2Pi 2 8.5 f 1   91BeBrOlHa.418
23040.0433  2.840e-02  A2Delta 2 2.5 e 1   X2Pi 2 3.5 e 1   91BeBrOlHa.419
23014.6253  1.417e-02  A2Delta 2 3.5 e 1   X2Pi 2 4.5 e 1   91BeBrOlHa.420
22989.2545  7.698e-03  A2Delta 2 4.5 e 1   X2Pi 2 5.5 e 1   91BeBrOlHa.421
22938.7244  5.000e-03  A2Delta 2 6.5 e 1   X2Pi 2 7.5 e 1   91BeBrOlHa.423
23015.2572  5.000e-03  A2Delta 2 3.5 f 1   X2Pi 2 4.5 f 1   91BeBrOlHa.424
22990.1893  5.000e-03  A2Delta 2 4.5 f 1   X2Pi 2 5.5 f 1   91BeBrOlHa.425
23188.7963  1.008e-02  A2Delta 2 1.5 f 2   X2Pi 2 0.5 f 2   91BeBrOlHa.426
23204.061  8.337e-03  A2Delta 2 2.5 f 2   X2Pi 2 1.5 f 2   91BeBrOlHa.427
23228.8479  1.518e-02  A2Delta 2 3.5 f 2   X2Pi 2 2.5 f 2   91BeBrOlHa.428
23254.3166  6.505e-03  A2Delta 2 4.5 f 2   X2Pi 2 3.5 f 2   91BeBrOlHa.429
23279.8292  1.111e-02  A2Delta 2 5.5 f 2   X2Pi 2 4.5 f 2   91BeBrOlHa.430
23188.9166  5.000e-03  A2Delta 2 1.5 e 2   X2Pi 2 0.5 e 2   91BeBrOlHa.431
23204.2503  1.749e-02  A2Delta 2 2.5 e 2   X2Pi 2 1.5 e 2   91BeBrOlHa.432
23229.3052  1.972e-02  A2Delta 2 3.5 e 2   X2Pi 2 2.5 e 2   91BeBrOlHa.433
23255.0806  2.431e-02  A2Delta 2 4.5 e 2   X2Pi 2 3.5 e 2   91BeBrOlHa.434
23125.4771  3.082e-02  A2Delta 2 1.5 f 2   X2Pi 2 1.5 f 2   91BeBrOlHa.435
23124.0115  9.780e-03  A2Delta 2 2.5 f 2   X2Pi 2 2.5 f 2   91BeBrOlHa.436
23123.3932  5.000e-03  A2Delta 2 3.5 f 2   X2Pi 2 3.5 f 2   91BeBrOlHa.437
23123.1067  2.093e-02  A2Delta 2 4.5 f 2   X2Pi 2 4.5 f 2   91BeBrOlHa.438
23122.9203  5.607e-02  A2Delta 2 5.5 f 2   X2Pi 2 5.5 f 2   91BeBrOlHa.439
23122.8244  1.399e-02  A2Delta 2 6.5 f 2   X2Pi 2 6.5 f 2   91BeBrOlHa.440
23125.6765  5.000e-03  A2Delta 2 1.5 e 2   X2Pi 2 1.5 e 2   91BeBrOlHa.441
23124.4583  1.198e-02  A2Delta 2 2.5 e 2   X2Pi 2 2.5 e 2   91BeBrOlHa.442
23124.1546  5.000e-03  A2Delta 2 3.5 e 2   X2Pi 2 3.5 e 2   91BeBrOlHa.443
23124.2187  2.368e-02  A2Delta 2 4.5 e 2   X2Pi 2 4.5 e 2   91BeBrOlHa.444
23124.4583  7.306e-02  A2Delta 2 5.5 e 2   X2Pi 2 5.5 e 2   91BeBrOlHa.445
23124.8773  1.192e-02  A2Delta 2 6.5 e 2   X2Pi 2 6.5 e 2   91BeBrOlHa.446
25680.3491  5.000e-03  B2Sigma 0 0.5 f 1   X2Pi 0 1.5 f 1   91BeBrOlHa.447
25650.3381  5.000e-03  B2Sigma 0 1.5 f 1   X2Pi 0 2.5 f 1   91BeBrOlHa.448
25616.5756  5.000e-03  B2Sigma 0 2.5 f 1   X2Pi 0 3.5 f 1   91BeBrOlHa.449
25579.5354  5.000e-03  B2Sigma 0 3.5 f 1   X2Pi 0 4.5 f 1   91BeBrOlHa.450
25539.3428  5.000e-03  B2Sigma 0 4.5 f 1   X2Pi 0 5.5 f 1   91BeBrOlHa.451
25496.0072  5.000e-03  B2Sigma 0 5.5 f 1   X2Pi 0 6.5 f 1   91BeBrOlHa.452
25449.51  5.000e-03  B2Sigma 0 6.5 f 1   X2Pi 0 7.5 f 1   91BeBrOlHa.453
25399.7871  5.000e-03  B2Sigma 0 7.5 f 1   X2Pi 0 8.5 f 1   91BeBrOlHa.454
25346.7351  1.392e-02  B2Sigma 0 8.5 f 1   X2Pi 0 9.5 f 1   91BeBrOlHa.455
25290.2503  8.564e-03  B2Sigma 0 9.5 f 1   X2Pi 0 10.5 f 1   91BeBrOlHa.456
25230.159  5.000e-03  B2Sigma 0 10.5 f 1   X2Pi 0 11.5 f 1   91BeBrOlHa.457
25166.2941  8.923e-03  B2Sigma 0 11.5 f 1   X2Pi 0 12.5 f 1   91BeBrOlHa.458
25698.2278  5.000e-03  B2Sigma 0 0.5 f 1   X2Pi 0 0.5 e 2   91BeBrOlHa.459
25656.5907  8.004e-03  B2Sigma 0 0.5 e 2   X2Pi 0 1.5 e 2   91BeBrOlHa.460
25620.8454  5.000e-03  B2Sigma 0 1.5 e 2   X2Pi 0 2.5 e 2   91BeBrOlHa.461
25582.8211  5.000e-03  B2Sigma 0 2.5 e 2   X2Pi 0 3.5 e 2   91BeBrOlHa.462
25542.0293  5.000e-03  B2Sigma 0 3.5 e 2   X2Pi 0 4.5 e 2   91BeBrOlHa.463
25498.2995  5.000e-03  B2Sigma 0 4.5 e 2   X2Pi 0 5.5 e 2   91BeBrOlHa.464
25451.5148  6.277e-03  B2Sigma 0 5.5 e 2   X2Pi 0 6.5 e 2   91BeBrOlHa.465
25401.5767  5.000e-03  B2Sigma 0 6.5 e 2   X2Pi 0 7.5 e 2   91BeBrOlHa.466
25348.3591  1.997e-02  B2Sigma 0 7.5 e 2   X2Pi 0 8.5 e 2   91BeBrOlHa.467
25291.7449  8.830e-03  B2Sigma 0 8.5 e 2   X2Pi 0 9.5 e 2   91BeBrOlHa.468
25231.5369  2.253e-02  B2Sigma 0 9.5 e 2   X2Pi 0 10.5 e 2   91BeBrOlHa.469
25167.5763  1.687e-02  B2Sigma 0 10.5 e 2   X2Pi 0 11.5 e 2   91BeBrOlHa.470
25705.5902  7.875e-03  B2Sigma 0 1.5 f 1   X2Pi 0 1.5 e 1   91BeBrOlHa.471
25700.6576  5.000e-03  B2Sigma 0 2.5 f 1   X2Pi 0 2.5 e 1   91BeBrOlHa.472
25691.7992  5.000e-03  B2Sigma 0 3.5 f 1   X2Pi 0 3.5 e 1   91BeBrOlHa.473
25679.4339  5.000e-03  B2Sigma 0 4.5 f 1   X2Pi 0 4.5 e 1   91BeBrOlHa.474
25663.63  5.000e-03  B2Sigma 0 5.5 f 1   X2Pi 0 5.5 e 1   91BeBrOlHa.475
25644.3539  5.000e-03  B2Sigma 0 6.5 f 1   X2Pi 0 6.5 e 1   91BeBrOlHa.476
25621.527  5.000e-03  B2Sigma 0 7.5 f 1   X2Pi 0 7.5 e 1   91BeBrOlHa.477
25595.0305  6.165e-03  B2Sigma 0 8.5 f 1   X2Pi 0 8.5 e 1   91BeBrOlHa.478
25564.716  5.000e-03  B2Sigma 0 9.5 f 1   X2Pi 0 9.5 e 1   91BeBrOlHa.479
25530.4007  5.000e-03  B2Sigma 0 10.5 f 1   X2Pi 0 10.5 e 1   91BeBrOlHa.480
25491.8771  7.192e-03  B2Sigma 0 11.5 f 1   X2Pi 0 11.5 e 1   91BeBrOlHa.481
25448.8678  5.000e-03  B2Sigma 0 12.5 f 1   X2Pi 0 12.5 e 1   91BeBrOlHa.482
25401.0946  1.112e-02  B2Sigma 0 13.5 f 1   X2Pi 0 13.5 e 1   91BeBrOlHa.483
25348.1698  1.449e-02  B2Sigma 0 14.5 f 1   X2Pi 0 14.5 e 1   91BeBrOlHa.484
25723.4079  8.364e-03  B2Sigma 0 0.5 e 2   X2Pi 0 0.5 f 2   91BeBrOlHa.485
25706.8543  5.000e-03  B2Sigma 0 1.5 e 2   X2Pi 0 1.5 f 2   91BeBrOlHa.486
25695.9788  5.000e-03  B2Sigma 0 2.5 e 2   X2Pi 0 2.5 f 2   91BeBrOlHa.487
25682.5947  5.000e-03  B2Sigma 0 3.5 e 2   X2Pi 0 3.5 f 2   91BeBrOlHa.488
25666.1592  5.000e-03  B2Sigma 0 4.5 e 2   X2Pi 0 4.5 f 2   91BeBrOlHa.489
25646.4522  7.347e-03  B2Sigma 0 5.5 e 2   X2Pi 0 5.5 f 2   91BeBrOlHa.490
25623.31  5.000e-03  B2Sigma 0 6.5 e 2   X2Pi 0 6.5 f 2   91BeBrOlHa.491
25596.5653  1.301e-02  B2Sigma 0 7.5 e 2   X2Pi 0 7.5 f 2   91BeBrOlHa.492
25566.053  8.729e-03  B2Sigma 0 8.5 e 2   X2Pi 0 8.5 f 2   91BeBrOlHa.493
25531.5831  5.000e-03  B2Sigma 0 9.5 e 2   X2Pi 0 9.5 f 2   91BeBrOlHa.494
25492.9189  5.000e-03  B2Sigma 0 10.5 e 2   X2Pi 0 10.5 f 2   91BeBrOlHa.495
25449.7854  5.000e-03  B2Sigma 0 11.5 e 2   X2Pi 0 11.5 f 2   91BeBrOlHa.496
25401.9159  4.424e-02  B2Sigma 0 12.5 e 2   X2Pi 0 12.5 f 2   91BeBrOlHa.497
25348.8892  1.434e-02  B2Sigma 0 13.5 e 2   X2Pi 0 13.5 f 2   91BeBrOlHa.498
25756.0838  6.958e-03  B2Sigma 0 2.5 f 1   X2Pi 0 1.5 f 1   91BeBrOlHa.499
25776.4275  9.212e-03  B2Sigma 0 3.5 f 1   X2Pi 0 2.5 f 1   91BeBrOlHa.500
25792.7352  5.000e-03  B2Sigma 0 4.5 f 1   X2Pi 0 3.5 f 1   91BeBrOlHa.501
25805.4199  5.000e-03  B2Sigma 0 5.5 f 1   X2Pi 0 4.5 f 1   91BeBrOlHa.502
25814.4178  5.241e-02  B2Sigma 0 6.5 f 1   X2Pi 0 5.5 f 1   91BeBrOlHa.503
25819.798  5.000e-03  B2Sigma 0 7.5 f 1   X2Pi 0 6.5 f 1   91BeBrOlHa.504
25821.2957  1.322e-02  B2Sigma 0 8.5 f 1   X2Pi 0 7.5 f 1   91BeBrOlHa.505
25811.9103  1.146e-02  B2Sigma 0 10.5 f 1   X2Pi 0 9.5 f 1   91BeBrOlHa.506
25800.5884  3.378e-02  B2Sigma 0 11.5 f 1   X2Pi 0 10.5 f 1   91BeBrOlHa.507
25797.0675  7.936e-03  B2Sigma 0 3.5 e 2   X2Pi 0 2.5 e 2   91BeBrOlHa.508
25808.7525  5.000e-03  B2Sigma 0 4.5 e 2   X2Pi 0 3.5 e 2   91BeBrOlHa.509
25817.2144  5.000e-03  B2Sigma 0 5.5 e 2   X2Pi 0 4.5 e 2   91BeBrOlHa.510
25822.1333  8.410e-03  B2Sigma 0 6.5 e 2   X2Pi 0 5.5 e 2   91BeBrOlHa.511
25823.3784  5.081e-02  B2Sigma 0 7.5 e 2   X2Pi 0 6.5 e 2   91BeBrOlHa.512
25820.5741  8.837e-03  B2Sigma 0 8.5 e 2   X2Pi 0 7.5 e 2   91BeBrOlHa.513
27475.3607  5.000e-03  B2Sigma 1 0.5 f 1   X2Pi 0 1.5 f 1   91BeBrOlHa.514
27442.3986  2.369e-02  B2Sigma 1 1.5 f 1   X2Pi 0 2.5 f 1   91BeBrOlHa.515
27402.6728  1.366e-02  B2Sigma 1 2.5 f 1   X2Pi 0 3.5 f 1   91BeBrOlHa.516
27356.615  6.397e-03  B2Sigma 1 3.5 f 1   X2Pi 0 4.5 f 1   91BeBrOlHa.517
27304.2908  1.010e-02  B2Sigma 1 4.5 f 1   X2Pi 0 5.5 f 1   91BeBrOlHa.518
27245.5908  1.640e-02  B2Sigma 1 5.5 f 1   X2Pi 0 6.5 f 1   91BeBrOlHa.519
27493.2579  2.264e-02  B2Sigma 1 0.5 f 1   X2Pi 0 0.5 e 2   91BeBrOlHa.520
27448.636  1.678e-02  B2Sigma 1 0.5 e 2   X2Pi 0 1.5 e 2   91BeBrOlHa.521
27406.9201  1.635e-02  B2Sigma 1 1.5 e 2   X2Pi 0 2.5 e 2   91BeBrOlHa.522
27359.8939  1.902e-02  B2Sigma 1 2.5 e 2   X2Pi 0 3.5 e 2   91BeBrOlHa.523
27306.9503  1.377e-02  B2Sigma 1 3.5 e 2   X2Pi 0 4.5 e 2   91BeBrOlHa.524
27247.8618  1.833e-02  B2Sigma 1 4.5 e 2   X2Pi 0 5.5 e 2   91BeBrOlHa.525
27497.628  8.841e-03  B2Sigma 1 1.5 f 1   X2Pi 0 1.5 e 1   91BeBrOlHa.526
27486.7419  7.729e-03  B2Sigma 1 2.5 f 1   X2Pi 0 2.5 e 1   91BeBrOlHa.527
27468.8877  1.586e-02  B2Sigma 1 3.5 f 1   X2Pi 0 3.5 e 1   91BeBrOlHa.528
27444.3915  2.069e-02  B2Sigma 1 4.5 f 1   X2Pi 0 4.5 e 1   91BeBrOlHa.529
27413.219  1.872e-02  B2Sigma 1 5.5 f 1   X2Pi 0 5.5 e 1   91BeBrOlHa.530
27375.2055  4.932e-02  B2Sigma 1 6.5 f 1   X2Pi 0 6.5 e 1   91BeBrOlHa.531
27515.4606  1.180e-02  B2Sigma 1 0.5 e 2   X2Pi 0 0.5 f 2   91BeBrOlHa.532
27492.9324  1.783e-02  B2Sigma 1 1.5 e 2   X2Pi 0 1.5 f 2   91BeBrOlHa.533
27473.0374  1.047e-02  B2Sigma 1 2.5 e 2   X2Pi 0 2.5 f 2   91BeBrOlHa.534
27447.535  2.364e-02  B2Sigma 1 3.5 e 2   X2Pi 0 3.5 f 2   91BeBrOlHa.535
27415.7179  8.351e-03  B2Sigma 1 4.5 e 2   X2Pi 0 4.5 f 2   91BeBrOlHa.536
27377.2302  1.348e-02  B2Sigma 1 5.5 e 2   X2Pi 0 5.5 f 2   91BeBrOlHa.537
27542.1795  7.291e-03  B2Sigma 1 2.5 f 1   X2Pi 0 1.5 f 1   91BeBrOlHa.538
27553.5026  1.142e-02  B2Sigma 1 3.5 f 1   X2Pi 0 2.5 f 1   91BeBrOlHa.539
27557.6669  2.399e-02  B2Sigma 1 4.5 f 1   X2Pi 0 3.5 f 1   91BeBrOlHa.540
27555.0491  7.356e-02  B2Sigma 1 5.5 f 1   X2Pi 0 4.5 f 1   91BeBrOlHa.541
27559.7839  1.277e-02  B2Sigma 1 2.5 e 2   X2Pi 0 1.5 e 2   91BeBrOlHa.542
27561.9923  1.331e-02  B2Sigma 1 3.5 e 2   X2Pi 0 2.5 e 2   91BeBrOlHa.543
27558.2941  1.780e-02  B2Sigma 1 4.5 e 2   X2Pi 0 3.5 e 2   91BeBrOlHa.544
24743.5981  1.389e-02  B2Sigma 1 0.5 f 1   X2Pi 1 1.5 f 1   91BeBrOlHa.545
24712.6773  6.079e-03  B2Sigma 1 1.5 f 1   X2Pi 1 2.5 f 1   91BeBrOlHa.546
24676.1125  8.428e-03  B2Sigma 1 2.5 f 1   X2Pi 1 3.5 f 1   91BeBrOlHa.547
24634.2763  9.497e-03  B2Sigma 1 3.5 f 1   X2Pi 1 4.5 f 1   91BeBrOlHa.548
24587.2344  1.255e-02  B2Sigma 1 4.5 f 1   X2Pi 1 5.5 f 1   91BeBrOlHa.549
24761.4231  2.338e-02  B2Sigma 1 0.5 f 1   X2Pi 1 0.5 e 2   91BeBrOlHa.550
24680.2084  2.258e-02  B2Sigma 1 1.5 e 2   X2Pi 1 2.5 e 2   91BeBrOlHa.551
24637.4339  1.728e-02  B2Sigma 1 2.5 e 2   X2Pi 1 3.5 e 2   91BeBrOlHa.552
24589.8099  2.211e-02  B2Sigma 1 3.5 e 2   X2Pi 1 4.5 e 2   91BeBrOlHa.553
24537.0481  1.119e-02  B2Sigma 1 4.5 e 2   X2Pi 1 5.5 e 2   91BeBrOlHa.554
24765.8692  1.498e-02  B2Sigma 1 1.5 f 1   X2Pi 1 1.5 e 1   91BeBrOlHa.555
24757.0463  5.000e-03  B2Sigma 1 2.5 f 1   X2Pi 1 2.5 e 1   91BeBrOlHa.556
24742.341  7.425e-03  B2Sigma 1 3.5 f 1   X2Pi 1 3.5 e 1   91BeBrOlHa.557
24722.0808  2.027e-02  B2Sigma 1 4.5 f 1   X2Pi 1 4.5 e 1   91BeBrOlHa.558
24696.2013  2.069e-02  B2Sigma 1 5.5 f 1   X2Pi 1 5.5 e 1   91BeBrOlHa.559
24664.5166  2.932e-02  B2Sigma 1 6.5 f 1   X2Pi 1 6.5 e 1   91BeBrOlHa.560
24783.6398  5.000e-03  B2Sigma 1 0.5 e 2   X2Pi 1 0.5 f 1   91BeBrOlHa.561
24762.9887  9.083e-03  B2Sigma 1 1.5 e 2   X2Pi 1 1.5 f 2   91BeBrOlHa.562
24746.3448  5.000e-03  B2Sigma 1 2.5 e 2   X2Pi 1 2.5 f 2   91BeBrOlHa.563
24725.0943  7.082e-03  B2Sigma 1 3.5 e 2   X2Pi 1 3.5 f 2   91BeBrOlHa.564
24698.6104  1.091e-02  B2Sigma 1 4.5 e 2   X2Pi 1 4.5 f 2   91BeBrOlHa.565
24666.5026  3.193e-02  B2Sigma 1 5.5 e 2   X2Pi 1 5.5 f 2   91BeBrOlHa.566
24810.4088  9.155e-03  B2Sigma 1 2.5 f 1   X2Pi 1 1.5 f 1   91BeBrOlHa.567
24831.131  1.167e-02  B2Sigma 1 4.5 f 1   X2Pi 1 3.5 f 1   91BeBrOlHa.568
24832.6616  1.131e-02  B2Sigma 1 5.5 f 1   X2Pi 1 4.5 f 1   91BeBrOlHa.569
24828.2477  3.663e-02  B2Sigma 1 6.5 f 1   X2Pi 1 5.5 f 1   91BeBrOlHa.570
24828.2477  5.065e-02  B2Sigma 1 1.5 e 2   X2Pi 1 0.5 e 1   91BeBrOlHa.571
24829.8611  2.704e-02  B2Sigma 1 2.5 e 2   X2Pi 1 1.5 e 2   91BeBrOlHa.572
23227.9995  1.000e-02  A2Delta 0 2.5 e 1   X2Pi 0 1.5 e 1   95Zachwiej.1
23260.1086  1.436e-02  A2Delta 0 3.5 e 1   X2Pi 0 2.5 e 1   95Zachwiej.2
23292.004  5.000e-03  A2Delta 0 4.5 e 1   X2Pi 0 3.5 e 1   95Zachwiej.3
23324.183  5.000e-03  A2Delta 0 5.5 e 1   X2Pi 0 4.5 e 1   95Zachwiej.4
23356.7378  5.000e-03  A2Delta 0 6.5 e 1   X2Pi 0 5.5 e 1   95Zachwiej.5
23389.6887  1.000e-02  A2Delta 0 7.5 e 1   X2Pi 0 6.5 e 1   95Zachwiej.6
23422.9994  5.000e-03  A2Delta 0 8.5 e 1   X2Pi 0 7.5 e 1   95Zachwiej.7
23456.6562  5.000e-03  A2Delta 0 9.5 e 1   X2Pi 0 8.5 e 1   95Zachwiej.8
23490.6021  5.000e-03  A2Delta 0 10.5 e 1   X2Pi 0 9.5 e 1   95Zachwiej.9
23524.7936  5.000e-03  A2Delta 0 11.5 e 1   X2Pi 0 10.5 e 1   95Zachwiej.10
23559.1625  5.000e-03  A2Delta 0 12.5 e 1   X2Pi 0 11.5 e 1   95Zachwiej.11
23593.6592  5.000e-03  A2Delta 0 13.5 e 1   X2Pi 0 12.5 e 1   95Zachwiej.12
23628.2258  1.000e-02  A2Delta 0 14.5 e 1   X2Pi 0 13.5 e 1   95Zachwiej.13
23662.751  3.369e-02  A2Delta 0 15.5 e 1   X2Pi 0 14.5 e 1   95Zachwiej.14
23697.2553  1.069e-02  A2Delta 0 16.5 e 1   X2Pi 0 15.5 e 1   95Zachwiej.15
23731.5491  1.142e-02  A2Delta 0 17.5 e 1   X2Pi 0 16.5 e 1   95Zachwiej.16
23765.6248  1.076e-02  A2Delta 0 18.5 e 1   X2Pi 0 17.5 e 1   95Zachwiej.17
23799.3812  1.000e-02  A2Delta 0 19.5 e 1   X2Pi 0 18.5 e 1   95Zachwiej.18
23832.6952  1.280e-02  A2Delta 0 20.5 e 1   X2Pi 0 19.5 e 1   95Zachwiej.19
23865.5019  7.402e-03  A2Delta 0 21.5 e 1   X2Pi 0 20.5 e 1   95Zachwiej.20
23897.664  4.181e-02  A2Delta 0 22.5 e 1   X2Pi 0 21.5 e 1   95Zachwiej.21
23929.1047  2.517e-02  A2Delta 0 23.5 e 1   X2Pi 0 22.5 e 1   95Zachwiej.22
23959.6209  4.442e-02  A2Delta 0 24.5 e 1   X2Pi 0 23.5 e 1   95Zachwiej.23
23227.9995  2.631e-02  A2Delta 0 2.5 f 1   X2Pi 0 1.5 f 1   95Zachwiej.25
23260.2481  1.834e-02  A2Delta 0 3.5 f 1   X2Pi 0 2.5 f 1   95Zachwiej.26
23292.3739  1.000e-02  A2Delta 0 4.5 f 1   X2Pi 0 3.5 f 1   95Zachwiej.27
23324.8464  6.060e-03  A2Delta 0 5.5 f 1   X2Pi 0 4.5 f 1   95Zachwiej.28
23357.7675  5.000e-03  A2Delta 0 6.5 f 1   X2Pi 0 5.5 f 1   95Zachwiej.29
23391.1488  5.000e-03  A2Delta 0 7.5 f 1   X2Pi 0 6.5 f 1   95Zachwiej.30
23424.9681  5.000e-03  A2Delta 0 8.5 f 1   X2Pi 0 7.5 f 1   95Zachwiej.31
23459.1955  5.000e-03  A2Delta 0 9.5 f 1   X2Pi 0 8.5 f 1   95Zachwiej.32
23493.7809  5.000e-03  A2Delta 0 10.5 f 1   X2Pi 0 9.5 f 1   95Zachwiej.33
23528.6683  5.000e-03  A2Delta 0 11.5 f 1   X2Pi 0 10.5 f 1   95Zachwiej.34
23563.7947  5.000e-03  A2Delta 0 12.5 f 1   X2Pi 0 11.5 f 1   95Zachwiej.35
23599.1076  5.000e-03  A2Delta 0 13.5 f 1   X2Pi 0 12.5 f 1   95Zachwiej.36
23634.5296  5.000e-03  A2Delta 0 14.5 f 1   X2Pi 0 13.5 f 1   95Zachwiej.37
23669.993  5.000e-03  A2Delta 0 15.5 f 1   X2Pi 0 14.5 f 1   95Zachwiej.38
23705.4147  6.619e-03  A2Delta 0 16.5 f 1   X2Pi 0 15.5 f 1   95Zachwiej.39
23740.7246  1.216e-02  A2Delta 0 17.5 f 1   X2Pi 0 16.5 f 1   95Zachwiej.40
23775.826  7.892e-03  A2Delta 0 18.5 f 1   X2Pi 0 17.5 f 1   95Zachwiej.41
23810.6235  2.087e-02  A2Delta 0 19.5 f 1   X2Pi 0 18.5 f 1   95Zachwiej.42
23845.0292  1.000e-02  A2Delta 0 20.5 f 1   X2Pi 0 19.5 f 1   95Zachwiej.43
23878.941  1.683e-02  A2Delta 0 21.5 f 1   X2Pi 0 20.5 f 1   95Zachwiej.44
23912.2438  1.000e-02  A2Delta 0 22.5 f 1   X2Pi 0 21.5 f 1   95Zachwiej.45
23944.7877  1.371e-02  A2Delta 0 23.5 f 1   X2Pi 0 22.5 f 1   95Zachwiej.46
23976.4617  3.012e-02  A2Delta 0 24.5 f 1   X2Pi 0 23.5 f 1   95Zachwiej.47
24007.2142  1.000e-02  A2Delta 0 25.5 f 1   X2Pi 0 24.5 f 1   95Zachwiej.48
23172.6061  1.790e-02  A2Delta 0 2.5 f 1   X2Pi 0 2.5 e 1   95Zachwiej.49
23175.6451  1.000e-02  A2Delta 0 3.5 f 1   X2Pi 0 3.5 e 1   95Zachwiej.50
23179.0484  3.317e-02  A2Delta 0 4.5 f 1   X2Pi 0 4.5 e 1   95Zachwiej.51
23187.6485  1.000e-02  A2Delta 0 6.5 f 1   X2Pi 0 6.5 e 1   95Zachwiej.53
23192.873  5.000e-03  A2Delta 0 7.5 f 1   X2Pi 0 7.5 e 1   95Zachwiej.54
23198.7183  5.000e-03  A2Delta 0 8.5 f 1   X2Pi 0 8.5 e 1   95Zachwiej.55
23205.1866  5.000e-03  A2Delta 0 9.5 f 1   X2Pi 0 9.5 e 1   95Zachwiej.56
23212.2637  5.000e-03  A2Delta 0 10.5 f 1   X2Pi 0 10.5 e 1   95Zachwiej.57
23219.9159  7.395e-03  A2Delta 0 11.5 f 1   X2Pi 0 11.5 e 1   95Zachwiej.58
23236.875  1.000e-02  A2Delta 0 13.5 f 1   X2Pi 0 13.5 e 1   95Zachwiej.59
23246.0852  2.477e-02  A2Delta 0 14.5 f 1   X2Pi 0 14.5 e 1   95Zachwiej.60
23255.7995  1.000e-02  A2Delta 0 15.5 f 1   X2Pi 0 15.5 e 1   95Zachwiej.61
23265.8662  7.294e-03  A2Delta 0 16.5 f 1   X2Pi 0 16.5 e 1   95Zachwiej.62
23276.3035  7.945e-03  A2Delta 0 17.5 f 1   X2Pi 0 17.5 e 1   95Zachwiej.63
23287.0401  1.568e-02  A2Delta 0 18.5 f 1   X2Pi 0 18.5 e 1   95Zachwiej.64
23298.0122  1.721e-02  A2Delta 0 19.5 f 1   X2Pi 0 19.5 e 1   95Zachwiej.65
23309.1503  7.936e-03  A2Delta 0 20.5 f 1   X2Pi 0 20.5 e 1   95Zachwiej.66
23320.3782  1.348e-02  A2Delta 0 21.5 f 1   X2Pi 0 21.5 e 1   95Zachwiej.67
23331.5917  5.000e-03  A2Delta 0 22.5 f 1   X2Pi 0 22.5 e 1   95Zachwiej.68
23342.7101  1.000e-02  A2Delta 0 23.5 f 1   X2Pi 0 23.5 e 1   95Zachwiej.69
23353.6414  5.923e-02  A2Delta 0 24.5 f 1   X2Pi 0 24.5 e 1   95Zachwiej.70
23383.7524  1.000e-02  A2Delta 0 27.5 f 1   X2Pi 0 27.5 e 1   95Zachwiej.71
23172.7438  1.000e-02  A2Delta 0 2.5 e 1   X2Pi 0 2.5 f 1   95Zachwiej.72
23176.0161  5.000e-03  A2Delta 0 3.5 e 1   X2Pi 0 3.5 f 1   95Zachwiej.73
23179.7413  5.000e-03  A2Delta 0 4.5 e 1   X2Pi 0 4.5 f 1   95Zachwiej.74
23184.0906  5.000e-03  A2Delta 0 5.5 e 1   X2Pi 0 5.5 f 1   95Zachwiej.75
23189.1174  5.000e-03  A2Delta 0 6.5 e 1   X2Pi 0 6.5 f 1   95Zachwiej.76
23194.8761  4.715e-02  A2Delta 0 7.5 e 1   X2Pi 0 7.5 f 1   95Zachwiej.77
23201.2569  6.180e-03  A2Delta 0 8.5 e 1   X2Pi 0 8.5 f 1   95Zachwiej.78
23208.3654  5.000e-03  A2Delta 0 9.5 e 1   X2Pi 0 9.5 f 1   95Zachwiej.79
23216.1388  5.000e-03  A2Delta 0 10.5 e 1   X2Pi 0 10.5 f 1   95Zachwiej.80
23224.5512  5.000e-03  A2Delta 0 11.5 e 1   X2Pi 0 11.5 f 1   95Zachwiej.81
23233.5784  5.000e-03  A2Delta 0 12.5 e 1   X2Pi 0 12.5 f 1   95Zachwiej.82
23243.1802  7.562e-03  A2Delta 0 13.5 e 1   X2Pi 0 13.5 f 1   95Zachwiej.83
23253.3259  5.000e-03  A2Delta 0 14.5 e 1   X2Pi 0 14.5 f 1   95Zachwiej.84
23263.9614  1.111e-02  A2Delta 0 15.5 e 1   X2Pi 0 15.5 f 1   95Zachwiej.85
23275.0431  5.000e-03  A2Delta 0 16.5 e 1   X2Pi 0 16.5 f 1   95Zachwiej.86
23286.4934  3.664e-02  A2Delta 0 17.5 e 1   X2Pi 0 17.5 f 1   95Zachwiej.87
23298.2633  6.449e-02  A2Delta 0 18.5 e 1   X2Pi 0 18.5 f 1   95Zachwiej.88
23310.3685  5.000e-03  A2Delta 0 19.5 e 1   X2Pi 0 19.5 f 1   95Zachwiej.89
23322.6442  8.716e-02  A2Delta 0 20.5 e 1   X2Pi 0 20.5 f 1   95Zachwiej.90
23334.9618  5.000e-03  A2Delta 0 21.5 e 1   X2Pi 0 21.5 f 1   95Zachwiej.91
23347.3009  1.000e-02  A2Delta 0 22.5 e 1   X2Pi 0 22.5 f 1   95Zachwiej.92
23371.6254  9.434e-02  A2Delta 0 24.5 e 1   X2Pi 0 24.5 f 1   95Zachwiej.93
23383.351  5.000e-03  A2Delta 0 25.5 e 1   X2Pi 0 25.5 f 1   95Zachwiej.94
23394.5576  1.000e-02  A2Delta 0 26.5 e 1   X2Pi 0 26.5 f 1   95Zachwiej.95
23405.1975  1.000e-02  A2Delta 0 27.5 e 1   X2Pi 0 27.5 f 1   95Zachwiej.96
23088.1345  5.000e-03  A2Delta 0 2.5 e 1   X2Pi 0 3.5 e 1   95Zachwiej.97
23062.7102  5.000e-03  A2Delta 0 3.5 e 1   X2Pi 0 4.5 e 1   95Zachwiej.98
23037.9583  5.000e-03  A2Delta 0 4.5 e 1   X2Pi 0 5.5 e 1   95Zachwiej.99
23013.982  5.000e-03  A2Delta 0 5.5 e 1   X2Pi 0 6.5 e 1   95Zachwiej.100
22990.8428  5.000e-03  A2Delta 0 6.5 e 1   X2Pi 0 7.5 e 1   95Zachwiej.101
22968.5922  5.000e-03  A2Delta 0 7.5 e 1   X2Pi 0 8.5 e 1   95Zachwiej.102
22947.255  5.000e-03  A2Delta 0 8.5 e 1   X2Pi 0 9.5 e 1   95Zachwiej.103
22926.8491  5.000e-03  A2Delta 0 9.5 e 1   X2Pi 0 10.5 e 1   95Zachwiej.104
22907.3914  5.000e-03  A2Delta 0 10.5 e 1   X2Pi 0 11.5 e 1   95Zachwiej.105
22888.8891  8.621e-03  A2Delta 0 11.5 e 1   X2Pi 0 12.5 e 1   95Zachwiej.106
22871.3424  5.000e-03  A2Delta 0 12.5 e 1   X2Pi 0 13.5 e 1   95Zachwiej.107
22854.7532  1.023e-02  A2Delta 0 13.5 e 1   X2Pi 0 14.5 e 1   95Zachwiej.108
22839.1263  1.000e-02  A2Delta 0 14.5 e 1   X2Pi 0 15.5 e 1   95Zachwiej.109
22824.4099  2.220e-02  A2Delta 0 15.5 e 1   X2Pi 0 16.5 e 1   95Zachwiej.110
22810.627  1.507e-02  A2Delta 0 16.5 e 1   X2Pi 0 17.5 e 1   95Zachwiej.111
22797.7374  8.231e-03  A2Delta 0 17.5 e 1   X2Pi 0 18.5 e 1   95Zachwiej.112
22785.6948  3.094e-02  A2Delta 0 18.5 e 1   X2Pi 0 19.5 e 1   95Zachwiej.113
22774.4889  9.363e-03  A2Delta 0 19.5 e 1   X2Pi 0 20.5 e 1   95Zachwiej.114
22764.0439  5.000e-03  A2Delta 0 20.5 e 1   X2Pi 0 21.5 e 1   95Zachwiej.115
22754.311  5.000e-03  A2Delta 0 21.5 e 1   X2Pi 0 22.5 e 1   95Zachwiej.116
22745.2411  3.266e-02  A2Delta 0 22.5 e 1   X2Pi 0 23.5 e 1   95Zachwiej.117
22736.7197  7.927e-02  A2Delta 0 23.5 e 1   X2Pi 0 24.5 e 1   95Zachwiej.118
23088.5065  5.000e-03  A2Delta 0 2.5 f 1   X2Pi 0 3.5 f 1   95Zachwiej.121
23063.3748  1.022e-02  A2Delta 0 3.5 f 1   X2Pi 0 4.5 f 1   95Zachwiej.122
23038.9837  5.000e-03  A2Delta 0 4.5 f 1   X2Pi 0 5.5 f 1   95Zachwiej.123
23015.4436  5.000e-03  A2Delta 0 5.5 f 1   X2Pi 0 6.5 f 1   95Zachwiej.124
22992.7802  3.874e-02  A2Delta 0 6.5 f 1   X2Pi 0 7.5 f 1   95Zachwiej.125
22971.1347  5.000e-03  A2Delta 0 7.5 f 1   X2Pi 0 8.5 f 1   95Zachwiej.126
22950.4322  5.000e-03  A2Delta 0 8.5 f 1   X2Pi 0 9.5 f 1   95Zachwiej.127
22930.7228  5.000e-03  A2Delta 0 9.5 f 1   X2Pi 0 10.5 f 1   95Zachwiej.128
22912.0215  5.000e-03  A2Delta 0 10.5 f 1   X2Pi 0 11.5 f 1   95Zachwiej.129
22894.334  5.000e-03  A2Delta 0 11.5 f 1   X2Pi 0 12.5 f 1   95Zachwiej.130
22877.6539  5.000e-03  A2Delta 0 12.5 f 1   X2Pi 0 13.5 f 1   95Zachwiej.131
22861.9841  1.522e-02  A2Delta 0 13.5 f 1   X2Pi 0 14.5 f 1   95Zachwiej.132
22847.298  1.000e-02  A2Delta 0 14.5 f 1   X2Pi 0 15.5 f 1   95Zachwiej.133
22833.5791  1.122e-02  A2Delta 0 15.5 f 1   X2Pi 0 16.5 f 1   95Zachwiej.134
22820.8315  5.000e-03  A2Delta 0 16.5 f 1   X2Pi 0 17.5 f 1   95Zachwiej.135
22809.001  2.247e-02  A2Delta 0 17.5 f 1   X2Pi 0 18.5 f 1   95Zachwiej.136
22798.0428  5.000e-03  A2Delta 0 18.5 f 1   X2Pi 0 19.5 f 1   95Zachwiej.137
22787.9353  1.548e-02  A2Delta 0 19.5 f 1   X2Pi 0 20.5 f 1   95Zachwiej.138
22778.6108  5.000e-03  A2Delta 0 20.5 f 1   X2Pi 0 21.5 f 1   95Zachwiej.139
22770.0184  2.509e-02  A2Delta 0 21.5 f 1   X2Pi 0 22.5 f 1   95Zachwiej.140
22762.0705  3.991e-02  A2Delta 0 22.5 f 1   X2Pi 0 23.5 f 1   95Zachwiej.141
22754.7062  7.450e-02  A2Delta 0 23.5 f 1   X2Pi 0 24.5 f 1   95Zachwiej.142
23178.9321  3.482e-02  A2Delta 0 2.5 e 1   X2Pi 0 1.5 e 2   95Zachwiej.143
23180.2126  5.000e-03  A2Delta 0 3.5 e 1   X2Pi 0 2.5 e 2   95Zachwiej.144
23178.7246  1.000e-02  A2Delta 0 2.5 f 1   X2Pi 0 1.5 f 2   95Zachwiej.145
23182.1173  5.000e-03  A2Delta 0 4.5 f 1   X2Pi 0 3.5 f 2   95Zachwiej.146
23185.4294  1.429e-02  A2Delta 0 5.5 f 1   X2Pi 0 4.5 f 2   95Zachwiej.147
23189.6052  4.093e-02  A2Delta 0 6.5 f 1   X2Pi 0 5.5 f 2   95Zachwiej.148
23092.7072  5.000e-03  A2Delta 0 2.5 f 1   X2Pi 0 2.5 e 2   95Zachwiej.149
23066.5679  5.000e-03  A2Delta 0 3.5 f 1   X2Pi 0 3.5 e 2   95Zachwiej.150
23041.5415  1.000e-02  A2Delta 0 4.5 f 1   X2Pi 0 4.5 e 2   95Zachwiej.151
23017.5735  1.000e-02  A2Delta 0 5.5 f 1   X2Pi 0 5.5 e 2   95Zachwiej.152
22994.6459  1.550e-02  A2Delta 0 6.5 f 1   X2Pi 0 6.5 e 2   95Zachwiej.153
23092.2116  5.000e-03  A2Delta 0 2.5 e 1   X2Pi 0 2.5 f 2   95Zachwiej.154
23065.7462  5.000e-03  A2Delta 0 3.5 e 1   X2Pi 0 3.5 f 2   95Zachwiej.155
23040.3402  5.000e-03  A2Delta 0 4.5 e 1   X2Pi 0 4.5 f 2   95Zachwiej.156
23015.9094  1.279e-02  A2Delta 0 5.5 e 1   X2Pi 0 5.5 f 2   95Zachwiej.157
22979.068  1.483e-02  A2Delta 0 2.5 e 1   X2Pi 0 3.5 e 2   95Zachwiej.158
22978.2814  4.328e-02  A2Delta 0 2.5 f 1   X2Pi 0 3.5 f 2   95Zachwiej.159
22923.9796  1.000e-02  A2Delta 0 3.5 f 1   X2Pi 0 4.5 f 2   95Zachwiej.160
22818.7537  1.537e-02  A2Delta 0 5.5 f 1   X2Pi 0 6.5 f 2   95Zachwiej.161
23316.6707  1.457e-02  A2Delta 0 2.5 e 2   X2Pi 0 1.5 e 1   95Zachwiej.162
23377.2867  1.000e-02  A2Delta 0 3.5 e 2   X2Pi 0 2.5 e 1   95Zachwiej.163
23437.6788  2.899e-02  A2Delta 0 4.5 e 2   X2Pi 0 3.5 e 1   95Zachwiej.164
23316.6707  1.440e-02  A2Delta 0 2.5 f 2   X2Pi 0 1.5 f 1   95Zachwiej.165
23377.4376  5.000e-03  A2Delta 0 3.5 f 2   X2Pi 0 2.5 f 1   95Zachwiej.166
23438.102  3.060e-02  A2Delta 0 4.5 f 2   X2Pi 0 3.5 f 1   95Zachwiej.167
23229.734  3.040e-02  A2Delta 0 1.5 e 2   X2Pi 0 1.5 f 1   95Zachwiej.168
23293.1922  1.023e-02  A2Delta 0 3.5 e 2   X2Pi 0 3.5 f 1   95Zachwiej.169
23325.4797  5.549e-02  A2Delta 0 4.5 e 2   X2Pi 0 4.5 f 1   95Zachwiej.170
23358.1722  1.842e-02  A2Delta 0 5.5 e 2   X2Pi 0 5.5 f 1   95Zachwiej.171
23229.734  1.000e-02  A2Delta 0 1.5 f 2   X2Pi 0 1.5 e 1   95Zachwiej.172
23324.7817  1.106e-02  A2Delta 0 4.5 f 2   X2Pi 0 4.5 e 1   95Zachwiej.173
23357.1664  1.000e-02  A2Delta 0 5.5 f 2   X2Pi 0 5.5 e 1   95Zachwiej.174
23174.5013  1.854e-02  A2Delta 0 1.5 f 2   X2Pi 0 2.5 f 1   95Zachwiej.175
23177.1724  7.698e-03  A2Delta 0 2.5 f 2   X2Pi 0 3.5 f 1   95Zachwiej.176
23184.6761  1.000e-02  A2Delta 0 4.5 f 2   X2Pi 0 5.5 f 1   95Zachwiej.177
23189.5501  1.000e-02  A2Delta 0 5.5 f 2   X2Pi 0 6.5 f 1   95Zachwiej.178
23174.3318  1.000e-02  A2Delta 0 1.5 e 2   X2Pi 0 2.5 e 1   95Zachwiej.179
23176.7989  8.190e-03  A2Delta 0 2.5 e 2   X2Pi 0 3.5 e 1   95Zachwiej.180
23247.5135  1.713e-02  A2Delta 0 1.5 f 2   X2Pi 0 0.5 f 2   95Zachwiej.181
23267.3799  5.000e-03  A2Delta 0 2.5 f 2   X2Pi 0 1.5 f 2   95Zachwiej.182
23296.9047  5.000e-03  A2Delta 0 3.5 f 2   X2Pi 0 2.5 f 2   95Zachwiej.183
23327.81  5.000e-03  A2Delta 0 4.5 f 2   X2Pi 0 3.5 f 2   95Zachwiej.184
23359.5394  5.000e-03  A2Delta 0 5.5 f 2   X2Pi 0 4.5 f 2   95Zachwiej.185
23391.895  5.000e-03  A2Delta 0 6.5 f 2   X2Pi 0 5.5 f 2   95Zachwiej.186
23424.7556  7.820e-03  A2Delta 0 7.5 f 2   X2Pi 0 6.5 f 2   95Zachwiej.187
23458.0402  5.000e-03  A2Delta 0 8.5 f 2   X2Pi 0 7.5 f 2   95Zachwiej.188
23491.6799  6.139e-03  A2Delta 0 9.5 f 2   X2Pi 0 8.5 f 2   95Zachwiej.189
23525.6108  5.000e-03  A2Delta 0 10.5 f 2   X2Pi 0 9.5 f 2   95Zachwiej.190
23559.7502  5.000e-03  A2Delta 0 11.5 f 2   X2Pi 0 10.5 f 2   95Zachwiej.191
23594.0383  1.000e-02  A2Delta 0 12.5 f 2   X2Pi 0 11.5 f 2   95Zachwiej.192
23628.421  5.000e-03  A2Delta 0 13.5 f 2   X2Pi 0 12.5 f 2   95Zachwiej.193
23662.8065  1.000e-02  A2Delta 0 14.5 f 2   X2Pi 0 13.5 f 2   95Zachwiej.194
23697.1316  1.000e-02  A2Delta 0 15.5 f 2   X2Pi 0 14.5 f 2   95Zachwiej.195
23731.2946  5.000e-03  A2Delta 0 16.5 f 2   X2Pi 0 15.5 f 2   95Zachwiej.196
23765.2366  7.713e-03  A2Delta 0 17.5 f 2   X2Pi 0 16.5 f 2   95Zachwiej.197
23798.8593  1.540e-02  A2Delta 0 18.5 f 2   X2Pi 0 17.5 f 2   95Zachwiej.198
23832.0683  1.220e-02  A2Delta 0 19.5 f 2   X2Pi 0 18.5 f 2   95Zachwiej.199
23864.7659  2.083e-02  A2Delta 0 20.5 f 2   X2Pi 0 19.5 f 2   95Zachwiej.200
23896.8326  2.143e-02  A2Delta 0 21.5 f 2   X2Pi 0 20.5 f 2   95Zachwiej.201
23928.1659  1.000e-02  A2Delta 0 22.5 f 2   X2Pi 0 21.5 f 2   95Zachwiej.202
23958.6119  5.720e-02  A2Delta 0 23.5 f 2   X2Pi 0 22.5 f 2   95Zachwiej.203
23988.098  1.654e-02  A2Delta 0 24.5 f 2   X2Pi 0 23.5 f 2   95Zachwiej.204
23247.6997  6.755e-02  A2Delta 0 1.5 e 2   X2Pi 0 0.5 e 2   95Zachwiej.205
23267.6216  5.000e-03  A2Delta 0 2.5 e 2   X2Pi 0 1.5 e 2   95Zachwiej.206
23297.3984  5.000e-03  A2Delta 0 3.5 e 2   X2Pi 0 2.5 e 2   95Zachwiej.207
23328.6233  5.000e-03  A2Delta 0 4.5 e 2   X2Pi 0 3.5 e 2   95Zachwiej.208
23360.7482  5.000e-03  A2Delta 0 5.5 e 2   X2Pi 0 4.5 e 2   95Zachwiej.209
23393.5738  5.000e-03  A2Delta 0 6.5 e 2   X2Pi 0 5.5 e 2   95Zachwiej.210
23426.9704  5.000e-03  A2Delta 0 7.5 e 2   X2Pi 0 6.5 e 2   95Zachwiej.211
23460.8615  5.000e-03  A2Delta 0 8.5 e 2   X2Pi 0 7.5 e 2   95Zachwiej.212
23495.1695  6.701e-03  A2Delta 0 9.5 e 2   X2Pi 0 8.5 e 2   95Zachwiej.213
23529.83  5.000e-03  A2Delta 0 10.5 e 2   X2Pi 0 9.5 e 2   95Zachwiej.214
23564.754  7.481e-03  A2Delta 0 11.5 e 2   X2Pi 0 10.5 e 2   95Zachwiej.215
23599.8932  5.000e-03  A2Delta 0 12.5 e 2   X2Pi 0 11.5 e 2   95Zachwiej.216
23635.1562  1.238e-02  A2Delta 0 13.5 e 2   X2Pi 0 12.5 e 2   95Zachwiej.217
23670.4837  5.000e-03  A2Delta 0 14.5 e 2   X2Pi 0 13.5 e 2   95Zachwiej.218
23705.785  5.000e-03  A2Delta 0 15.5 e 2   X2Pi 0 14.5 e 2   95Zachwiej.219
23740.9787  5.000e-03  A2Delta 0 16.5 e 2   X2Pi 0 15.5 e 2   95Zachwiej.220
23775.9848  1.000e-02  A2Delta 0 17.5 e 2   X2Pi 0 16.5 e 2   95Zachwiej.221
23810.6704  1.000e-02  A2Delta 0 18.5 e 2   X2Pi 0 17.5 e 2   95Zachwiej.222
23844.9833  2.686e-02  A2Delta 0 19.5 e 2   X2Pi 0 18.5 e 2   95Zachwiej.223
23878.8236  1.214e-02  A2Delta 0 20.5 e 2   X2Pi 0 19.5 e 2   95Zachwiej.224
23912.0507  1.000e-02  A2Delta 0 21.5 e 2   X2Pi 0 20.5 e 2   95Zachwiej.225
23944.5306  1.000e-02  A2Delta 0 22.5 e 2   X2Pi 0 21.5 e 2   95Zachwiej.226
23976.1241  9.555e-02  A2Delta 0 23.5 e 2   X2Pi 0 22.5 e 2   95Zachwiej.227
23180.4637  1.215e-02  A2Delta 0 1.5 e 2   X2Pi 0 1.5 f 2   95Zachwiej.228
23180.8771  5.000e-03  A2Delta 0 2.5 e 2   X2Pi 0 2.5 f 2   95Zachwiej.229
23182.9644  3.783e-02  A2Delta 0 3.5 e 2   X2Pi 0 3.5 f 2   95Zachwiej.230
23186.0338  5.000e-03  A2Delta 0 4.5 e 2   X2Pi 0 4.5 f 2   95Zachwiej.231
23189.9939  5.000e-03  A2Delta 0 5.5 e 2   X2Pi 0 5.5 f 2   95Zachwiej.232
23194.7335  6.082e-03  A2Delta 0 6.5 e 2   X2Pi 0 6.5 f 2   95Zachwiej.233
23200.1988  6.108e-03  A2Delta 0 7.5 e 2   X2Pi 0 7.5 f 2   95Zachwiej.234
23206.351  5.000e-03  A2Delta 0 8.5 e 2   X2Pi 0 8.5 f 2   95Zachwiej.235
23213.1553  5.000e-03  A2Delta 0 9.5 e 2   X2Pi 0 9.5 f 2   95Zachwiej.236
23220.5753  5.000e-03  A2Delta 0 10.5 e 2   X2Pi 0 10.5 f 2   95Zachwiej.237
23228.587  1.000e-02  A2Delta 0 11.5 e 2   X2Pi 0 11.5 f 2   95Zachwiej.238
23237.1294  5.000e-03  A2Delta 0 12.5 e 2   X2Pi 0 12.5 f 2   95Zachwiej.239
23246.2018  1.000e-02  A2Delta 0 13.5 e 2   X2Pi 0 13.5 f 2   95Zachwiej.240
23255.693  3.188e-02  A2Delta 0 14.5 e 2   X2Pi 0 14.5 f 2   95Zachwiej.241
23265.6664  1.000e-02  A2Delta 0 15.5 e 2   X2Pi 0 15.5 f 2   95Zachwiej.242
23275.9626  1.116e-02  A2Delta 0 16.5 e 2   X2Pi 0 16.5 f 2   95Zachwiej.243
23286.5944  1.000e-02  A2Delta 0 17.5 e 2   X2Pi 0 17.5 f 2   95Zachwiej.244
23308.4608  5.000e-03  A2Delta 0 19.5 e 2   X2Pi 0 19.5 f 2   95Zachwiej.245
23319.5881  8.174e-03  A2Delta 0 20.5 e 2   X2Pi 0 20.5 f 2   95Zachwiej.246
23330.7101  6.312e-03  A2Delta 0 21.5 e 2   X2Pi 0 21.5 f 2   95Zachwiej.247
23341.7199  1.286e-02  A2Delta 0 22.5 e 2   X2Pi 0 22.5 f 2   95Zachwiej.248
23352.5692  4.249e-02  A2Delta 0 23.5 e 2   X2Pi 0 23.5 f 2   95Zachwiej.249
23363.0723  1.000e-02  A2Delta 0 24.5 e 2   X2Pi 0 24.5 f 2   95Zachwiej.250
23382.4674  1.000e-02  A2Delta 0 26.5 e 2   X2Pi 0 26.5 f 2   95Zachwiej.251
23180.7226  2.961e-02  A2Delta 0 1.5 f 2   X2Pi 0 1.5 e 2   95Zachwiej.252
23181.3699  5.000e-03  A2Delta 0 2.5 f 2   X2Pi 0 2.5 e 2   95Zachwiej.253
23183.7801  4.279e-02  A2Delta 0 3.5 f 2   X2Pi 0 3.5 e 2   95Zachwiej.254
23187.2425  5.000e-03  A2Delta 0 4.5 f 2   X2Pi 0 4.5 e 2   95Zachwiej.255
23191.6717  6.446e-03  A2Delta 0 5.5 f 2   X2Pi 0 5.5 e 2   95Zachwiej.256
23196.9494  8.118e-03  A2Delta 0 6.5 f 2   X2Pi 0 6.5 e 2   95Zachwiej.257
23203.0206  1.008e-02  A2Delta 0 7.5 f 2   X2Pi 0 7.5 e 2   95Zachwiej.258
23209.8386  5.000e-03  A2Delta 0 8.5 f 2   X2Pi 0 8.5 e 2   95Zachwiej.259
23217.3667  1.436e-02  A2Delta 0 9.5 f 2   X2Pi 0 9.5 e 2   95Zachwiej.260
23225.5792  1.087e-02  A2Delta 0 10.5 f 2   X2Pi 0 10.5 e 2   95Zachwiej.261
23234.4417  1.759e-02  A2Delta 0 11.5 f 2   X2Pi 0 11.5 e 2   95Zachwiej.262
23243.8685  5.000e-03  A2Delta 0 12.5 f 2   X2Pi 0 12.5 e 2   95Zachwiej.263
23253.874  5.000e-03  A2Delta 0 13.5 f 2   X2Pi 0 13.5 e 2   95Zachwiej.264
23264.3781  5.000e-03  A2Delta 0 14.5 f 2   X2Pi 0 14.5 e 2   95Zachwiej.265
23275.3418  1.638e-02  A2Delta 0 15.5 f 2   X2Pi 0 15.5 e 2   95Zachwiej.266
23286.7186  1.290e-02  A2Delta 0 16.5 f 2   X2Pi 0 16.5 e 2   95Zachwiej.267
23298.4376  2.627e-02  A2Delta 0 17.5 f 2   X2Pi 0 17.5 e 2   95Zachwiej.268
23310.3685  8.181e-03  A2Delta 0 18.5 f 2   X2Pi 0 18.5 e 2   95Zachwiej.269
23322.5299  5.000e-03  A2Delta 0 19.5 f 2   X2Pi 0 19.5 e 2   95Zachwiej.270
23334.8058  1.000e-02  A2Delta 0 20.5 f 2   X2Pi 0 20.5 e 2   95Zachwiej.271
23347.073  7.811e-03  A2Delta 0 21.5 f 2   X2Pi 0 21.5 e 2   95Zachwiej.272
23359.2279  1.000e-02  A2Delta 0 22.5 f 2   X2Pi 0 22.5 e 2   95Zachwiej.273
23371.2381  2.331e-02  A2Delta 0 23.5 f 2   X2Pi 0 23.5 e 2   95Zachwiej.274
23382.9141  5.000e-03  A2Delta 0 24.5 f 2   X2Pi 0 24.5 e 2   95Zachwiej.275
23093.9498  5.000e-03  A2Delta 0 1.5 f 2   X2Pi 0 2.5 f 2   95Zachwiej.276
23066.9002  5.000e-03  A2Delta 0 2.5 f 2   X2Pi 0 3.5 f 2   95Zachwiej.277
23041.1534  5.000e-03  A2Delta 0 3.5 f 2   X2Pi 0 4.5 f 2   95Zachwiej.278
23016.49  5.000e-03  A2Delta 0 4.5 f 2   X2Pi 0 5.5 f 2   95Zachwiej.279
22992.8929  5.562e-02  A2Delta 0 5.5 f 2   X2Pi 0 6.5 f 2   95Zachwiej.280
22970.1874  5.000e-03  A2Delta 0 6.5 f 2   X2Pi 0 7.5 f 2   95Zachwiej.281
22948.5169  6.593e-03  A2Delta 0 7.5 f 2   X2Pi 0 8.5 f 2   95Zachwiej.282
22927.8215  6.460e-03  A2Delta 0 8.5 f 2   X2Pi 0 9.5 f 2   95Zachwiej.283
22908.1227  5.000e-03  A2Delta 0 9.5 f 2   X2Pi 0 10.5 f 2   95Zachwiej.284
22889.4065  5.000e-03  A2Delta 0 10.5 f 2   X2Pi 0 11.5 f 2   95Zachwiej.285
22871.6635  5.000e-03  A2Delta 0 11.5 f 2   X2Pi 0 12.5 f 2   95Zachwiej.286
22854.9094  1.000e-02  A2Delta 0 12.5 f 2   X2Pi 0 13.5 f 2   95Zachwiej.287
22839.0957  1.731e-02  A2Delta 0 13.5 f 2   X2Pi 0 14.5 f 2   95Zachwiej.288
22824.2655  1.000e-02  A2Delta 0 14.5 f 2   X2Pi 0 15.5 f 2   95Zachwiej.289
22810.3431  1.000e-02  A2Delta 0 15.5 f 2   X2Pi 0 16.5 f 2   95Zachwiej.290
22797.3168  6.349e-03  A2Delta 0 16.5 f 2   X2Pi 0 17.5 f 2   95Zachwiej.291
22785.1627  5.000e-03  A2Delta 0 17.5 f 2   X2Pi 0 18.5 f 2   95Zachwiej.292
22773.8502  3.065e-02  A2Delta 0 18.5 f 2   X2Pi 0 19.5 f 2   95Zachwiej.293
22763.3058  2.725e-02  A2Delta 0 19.5 f 2   X2Pi 0 20.5 f 2   95Zachwiej.294
22753.4817  3.302e-02  A2Delta 0 20.5 f 2   X2Pi 0 21.5 f 2   95Zachwiej.295
22744.2879  5.140e-02  A2Delta 0 21.5 f 2   X2Pi 0 22.5 f 2   95Zachwiej.296
23094.4428  8.842e-03  A2Delta 0 1.5 e 2   X2Pi 0 2.5 e 2   95Zachwiej.298
23067.7147  5.000e-03  A2Delta 0 2.5 e 2   X2Pi 0 3.5 e 2   95Zachwiej.299
23042.3644  5.000e-03  A2Delta 0 3.5 e 2   X2Pi 0 4.5 e 2   95Zachwiej.300
23018.1693  5.000e-03  A2Delta 0 4.5 e 2   X2Pi 0 5.5 e 2   95Zachwiej.301
22995.0587  5.000e-03  A2Delta 0 5.5 e 2   X2Pi 0 6.5 e 2   95Zachwiej.302
22973.0077  5.000e-03  A2Delta 0 6.5 e 2   X2Pi 0 7.5 e 2   95Zachwiej.303
22952.0045  5.000e-03  A2Delta 0 7.5 e 2   X2Pi 0 8.5 e 2   95Zachwiej.304
22932.0446  5.000e-03  A2Delta 0 8.5 e 2   X2Pi 0 9.5 e 2   95Zachwiej.305
22913.1264  1.101e-02  A2Delta 0 9.5 e 2   X2Pi 0 10.5 e 2   95Zachwiej.306
22895.2525  5.000e-03  A2Delta 0 10.5 e 2   X2Pi 0 11.5 e 2   95Zachwiej.307
22878.4063  5.000e-03  A2Delta 0 11.5 e 2   X2Pi 0 12.5 e 2   95Zachwiej.308
22862.5853  5.000e-03  A2Delta 0 12.5 e 2   X2Pi 0 13.5 e 2   95Zachwiej.309
22847.7722  5.000e-03  A2Delta 0 13.5 e 2   X2Pi 0 14.5 e 2   95Zachwiej.310
22833.9393  6.686e-03  A2Delta 0 14.5 e 2   X2Pi 0 15.5 e 2   95Zachwiej.311
22821.0708  5.000e-03  A2Delta 0 15.5 e 2   X2Pi 0 16.5 e 2   95Zachwiej.312
22809.1475  1.000e-02  A2Delta 0 16.5 e 2   X2Pi 0 17.5 e 2   95Zachwiej.313
22798.0961  5.000e-03  A2Delta 0 17.5 e 2   X2Pi 0 18.5 e 2   95Zachwiej.314
22787.87  1.749e-02  A2Delta 0 18.5 e 2   X2Pi 0 19.5 e 2   95Zachwiej.315
22778.4998  1.951e-02  A2Delta 0 19.5 e 2   X2Pi 0 20.5 e 2   95Zachwiej.316
22769.832  3.348e-02  A2Delta 0 20.5 e 2   X2Pi 0 21.5 e 2   95Zachwiej.317
22761.8085  4.554e-02  A2Delta 0 21.5 e 2   X2Pi 0 22.5 e 2   95Zachwiej.318
23232.528  1.000e-02  A2Delta 1 2.5 e 1   X2Pi 1 1.5 e 1   95Zachwiej.321
23262.6717  5.000e-03  A2Delta 1 3.5 e 1   X2Pi 1 2.5 e 1   95Zachwiej.322
23292.3724  1.000e-02  A2Delta 1 4.5 e 1   X2Pi 1 3.5 e 1   95Zachwiej.323
23322.0823  5.000e-03  A2Delta 1 5.5 e 1   X2Pi 1 4.5 e 1   95Zachwiej.324
23351.8674  5.000e-03  A2Delta 1 6.5 e 1   X2Pi 1 5.5 e 1   95Zachwiej.325
23381.7582  1.540e-02  A2Delta 1 7.5 e 1   X2Pi 1 6.5 e 1   95Zachwiej.326
23411.6982  5.000e-03  A2Delta 1 8.5 e 1   X2Pi 1 7.5 e 1   95Zachwiej.327
23441.6468  5.000e-03  A2Delta 1 9.5 e 1   X2Pi 1 8.5 e 1   95Zachwiej.328
23471.548  5.000e-03  A2Delta 1 10.5 e 1   X2Pi 1 9.5 e 1   95Zachwiej.329
23501.3404  5.000e-03  A2Delta 1 11.5 e 1   X2Pi 1 10.5 e 1   95Zachwiej.330
23530.9272  1.305e-02  A2Delta 1 12.5 e 1   X2Pi 1 11.5 e 1   95Zachwiej.331
23560.231  1.297e-02  A2Delta 1 13.5 e 1   X2Pi 1 12.5 e 1   95Zachwiej.332
23589.2024  1.000e-02  A2Delta 1 14.5 e 1   X2Pi 1 13.5 e 1   95Zachwiej.333
23617.6923  1.000e-02  A2Delta 1 15.5 e 1   X2Pi 1 14.5 e 1   95Zachwiej.334
23645.5957  5.794e-03  A2Delta 1 16.5 e 1   X2Pi 1 15.5 e 1   95Zachwiej.335
23672.8409  1.000e-02  A2Delta 1 17.5 e 1   X2Pi 1 16.5 e 1   95Zachwiej.336
23699.2271  1.000e-02  A2Delta 1 18.5 e 1   X2Pi 1 17.5 e 1   95Zachwiej.337
23724.7147  2.061e-01  A2Delta 1 19.5 e 1   X2Pi 1 18.5 e 1   95Zachwiej.338
23232.528  1.528e-02  A2Delta 1 2.5 f 1   X2Pi 1 1.5 f 1   95Zachwiej.339
23262.86  3.210e-02  A2Delta 1 3.5 f 1   X2Pi 1 2.5 f 1   95Zachwiej.340
23292.7507  1.081e-02  A2Delta 1 4.5 f 1   X2Pi 1 3.5 f 1   95Zachwiej.341
23322.752  3.892e-02  A2Delta 1 5.5 f 1   X2Pi 1 4.5 f 1   95Zachwiej.342
23352.858  5.000e-03  A2Delta 1 6.5 f 1   X2Pi 1 5.5 f 1   95Zachwiej.343
23383.1716  1.000e-02  A2Delta 1 7.5 f 1   X2Pi 1 6.5 f 1   95Zachwiej.344
23413.5884  5.000e-03  A2Delta 1 8.5 f 1   X2Pi 1 7.5 f 1   95Zachwiej.345
23444.0976  5.000e-03  A2Delta 1 9.5 f 1   X2Pi 1 8.5 f 1   95Zachwiej.346
23474.6026  5.000e-03  A2Delta 1 10.5 f 1   X2Pi 1 9.5 f 1   95Zachwiej.347
23505.0688  5.000e-03  A2Delta 1 11.5 f 1   X2Pi 1 10.5 f 1   95Zachwiej.348
23535.3929  5.000e-03  A2Delta 1 12.5 f 1   X2Pi 1 11.5 f 1   95Zachwiej.349
23565.485  6.054e-03  A2Delta 1 13.5 f 1   X2Pi 1 12.5 f 1   95Zachwiej.350
23595.27  9.513e-03  A2Delta 1 14.5 f 1   X2Pi 1 13.5 f 1   95Zachwiej.351
23624.6215  1.466e-02  A2Delta 1 15.5 f 1   X2Pi 1 14.5 f 1   95Zachwiej.352
23653.475  1.537e-02  A2Delta 1 16.5 f 1   X2Pi 1 15.5 f 1   95Zachwiej.353
23681.6457  5.000e-03  A2Delta 1 17.5 f 1   X2Pi 1 16.5 f 1   95Zachwiej.354
23735.523  1.000e-02  A2Delta 1 19.5 f 1   X2Pi 1 18.5 f 1   95Zachwiej.355
23179.1678  1.724e-02  A2Delta 1 2.5 f 1   X2Pi 1 2.5 e 1   95Zachwiej.356
23183.6439  5.127e-02  A2Delta 1 4.5 f 1   X2Pi 1 4.5 e 1   95Zachwiej.357
23186.2575  1.000e-02  A2Delta 1 5.5 f 1   X2Pi 1 5.5 e 1   95Zachwiej.358
23192.3401  7.526e-03  A2Delta 1 7.5 f 1   X2Pi 1 7.5 e 1   95Zachwiej.360
23195.8606  5.000e-03  A2Delta 1 8.5 f 1   X2Pi 1 8.5 e 1   95Zachwiej.361
23199.6672  9.299e-03  A2Delta 1 9.5 f 1   X2Pi 1 9.5 e 1   95Zachwiej.362
23203.7336  5.000e-03  A2Delta 1 10.5 f 1   X2Pi 1 10.5 e 1   95Zachwiej.363
23208.0251  5.000e-03  A2Delta 1 11.5 f 1   X2Pi 1 11.5 e 1   95Zachwiej.364
23212.4946  1.000e-02  A2Delta 1 12.5 f 1   X2Pi 1 12.5 e 1   95Zachwiej.365
23217.0715  1.762e-02  A2Delta 1 13.5 f 1   X2Pi 1 13.5 e 1   95Zachwiej.366
23221.7139  1.000e-02  A2Delta 1 14.5 f 1   X2Pi 1 14.5 e 1   95Zachwiej.367
23226.3093  1.466e-02  A2Delta 1 15.5 f 1   X2Pi 1 15.5 e 1   95Zachwiej.368
23230.8519  1.146e-02  A2Delta 1 16.5 f 1   X2Pi 1 16.5 e 1   95Zachwiej.369
23179.3448  1.000e-02  A2Delta 1 2.5 e 1   X2Pi 1 2.5 f 1   95Zachwiej.370
23181.7355  5.000e-03  A2Delta 1 3.5 e 1   X2Pi 1 3.5 f 1   95Zachwiej.371
23184.3234  5.000e-03  A2Delta 1 4.5 e 1   X2Pi 1 4.5 f 1   95Zachwiej.372
23190.5451  5.000e-03  A2Delta 1 6.5 e 1   X2Pi 1 6.5 f 1   95Zachwiej.373
23194.2555  2.926e-02  A2Delta 1 7.5 e 1   X2Pi 1 7.5 f 1   95Zachwiej.374
23198.3168  8.892e-03  A2Delta 1 8.5 e 1   X2Pi 1 8.5 f 1   95Zachwiej.375
23202.7293  7.134e-03  A2Delta 1 9.5 e 1   X2Pi 1 9.5 f 1   95Zachwiej.376
23207.4736  5.745e-03  A2Delta 1 10.5 e 1   X2Pi 1 10.5 f 1   95Zachwiej.377
23212.4946  5.000e-03  A2Delta 1 11.5 e 1   X2Pi 1 11.5 f 1   95Zachwiej.378
23217.7523  2.641e-02  A2Delta 1 12.5 e 1   X2Pi 1 12.5 f 1   95Zachwiej.379
23223.1432  5.000e-03  A2Delta 1 13.5 e 1   X2Pi 1 13.5 f 1   95Zachwiej.380
23239.6816  1.000e-02  A2Delta 1 16.5 e 1   X2Pi 1 16.5 f 1   95Zachwiej.381
23245.0451  5.000e-03  A2Delta 1 17.5 e 1   X2Pi 1 17.5 f 1   95Zachwiej.382
23250.1167  1.000e-02  A2Delta 1 18.5 e 1   X2Pi 1 18.5 f 1   95Zachwiej.383
23254.8869  2.795e-01  A2Delta 1 19.5 e 1   X2Pi 1 19.5 f 1   95Zachwiej.384
23097.8854  8.400e-03  A2Delta 1 2.5 e 1   X2Pi 1 3.5 e 1   95Zachwiej.385
23072.6771  5.000e-03  A2Delta 1 3.5 e 1   X2Pi 1 4.5 e 1   95Zachwiej.386
23047.851  5.000e-03  A2Delta 1 4.5 e 1   X2Pi 1 5.5 e 1   95Zachwiej.387
23023.518  5.000e-03  A2Delta 1 5.5 e 1   X2Pi 1 6.5 e 1   95Zachwiej.388
22999.7274  5.000e-03  A2Delta 1 6.5 e 1   X2Pi 1 7.5 e 1   95Zachwiej.389
22976.51  8.498e-03  A2Delta 1 7.5 e 1   X2Pi 1 8.5 e 1   95Zachwiej.390
22953.8881  5.000e-03  A2Delta 1 8.5 e 1   X2Pi 1 9.5 e 1   95Zachwiej.391
22931.8726  1.718e-02  A2Delta 1 9.5 e 1   X2Pi 1 10.5 e 1   95Zachwiej.392
22910.4425  2.070e-02  A2Delta 1 10.5 e 1   X2Pi 1 11.5 e 1   95Zachwiej.393
22889.5937  5.000e-03  A2Delta 1 11.5 e 1   X2Pi 1 12.5 e 1   95Zachwiej.394
22869.2853  4.050e-02  A2Delta 1 12.5 e 1   X2Pi 1 13.5 e 1   95Zachwiej.395
22849.5892  1.000e-02  A2Delta 1 13.5 e 1   X2Pi 1 14.5 e 1   95Zachwiej.396
22830.3648  1.000e-02  A2Delta 1 14.5 e 1   X2Pi 1 15.5 e 1   95Zachwiej.397
23098.2534  1.487e-02  A2Delta 1 2.5 f 1   X2Pi 1 3.5 f 1   95Zachwiej.398
23073.3166  5.921e-03  A2Delta 1 3.5 f 1   X2Pi 1 4.5 f 1   95Zachwiej.399
23048.8435  5.000e-03  A2Delta 1 4.5 f 1   X2Pi 1 5.5 f 1   95Zachwiej.400
23024.9296  5.000e-03  A2Delta 1 5.5 f 1   X2Pi 1 6.5 f 1   95Zachwiej.401
23001.6  2.550e-02  A2Delta 1 6.5 f 1   X2Pi 1 7.5 f 1   95Zachwiej.402
22978.9644  6.274e-03  A2Delta 1 7.5 f 1   X2Pi 1 8.5 f 1   95Zachwiej.403
22956.9579  1.672e-02  A2Delta 1 8.5 f 1   X2Pi 1 9.5 f 1   95Zachwiej.404
22894.8391  1.668e-02  A2Delta 1 11.5 f 1   X2Pi 1 12.5 f 1   95Zachwiej.405
22856.527  2.222e-02  A2Delta 1 13.5 f 1   X2Pi 1 14.5 f 1   95Zachwiej.406
22838.1883  5.021e-02  A2Delta 1 14.5 f 1   X2Pi 1 15.5 f 1   95Zachwiej.407
23185.3116  5.728e-03  A2Delta 1 2.5 e 1   X2Pi 1 1.5 e 2   95Zachwiej.408
23185.7417  4.370e-02  A2Delta 1 3.5 e 1   X2Pi 1 2.5 e 2   95Zachwiej.409
23185.0816  8.353e-03  A2Delta 1 2.5 f 1   X2Pi 1 1.5 f 2   95Zachwiej.410
23185.2979  1.000e-02  A2Delta 1 3.5 f 1   X2Pi 1 2.5 f 2   95Zachwiej.411
23102.2818  5.000e-03  A2Delta 1 2.5 f 1   X2Pi 1 2.5 e 2   95Zachwiej.412
23076.3859  6.404e-03  A2Delta 1 3.5 f 1   X2Pi 1 3.5 e 2   95Zachwiej.413
23051.3129  1.000e-02  A2Delta 1 4.5 f 1   X2Pi 1 4.5 e 2   95Zachwiej.414
23101.8189  6.428e-03  A2Delta 1 2.5 e 1   X2Pi 1 2.5 f 2   95Zachwiej.415
23075.5958  5.000e-03  A2Delta 1 3.5 e 1   X2Pi 1 3.5 f 2   95Zachwiej.416
23050.1406  5.000e-03  A2Delta 1 4.5 e 1   X2Pi 1 4.5 f 2   95Zachwiej.417
23317.1354  5.000e-03  A2Delta 1 2.5 e 2   X2Pi 1 1.5 e 1   95Zachwiej.418
23317.1567  5.000e-03  A2Delta 1 2.5 f 2   X2Pi 1 1.5 f 1   95Zachwiej.419
23234.2238  1.000e-02  A2Delta 1 1.5 e 2   X2Pi 1 1.5 f 1   95Zachwiej.420
23293.5401  6.484e-03  A2Delta 1 3.5 e 2   X2Pi 1 3.5 f 1   95Zachwiej.421
23323.3221  1.959e-02  A2Delta 1 4.5 e 2   X2Pi 1 4.5 f 1   95Zachwiej.422
23263.7983  5.000e-03  A2Delta 1 2.5 f 2   X2Pi 1 2.5 e 1   95Zachwiej.423
23352.3131  2.735e-02  A2Delta 1 5.5 f 2   X2Pi 1 5.5 e 1   95Zachwiej.425
23182.5104  1.000e-02  A2Delta 1 2.5 e 2   X2Pi 1 3.5 e 1   95Zachwiej.426
23251.953  1.617e-02  A2Delta 1 1.5 f 2   X2Pi 1 0.5 f 1   95Zachwiej.427
23269.6938  5.000e-03  A2Delta 1 2.5 f 2   X2Pi 1 1.5 f 2   95Zachwiej.428
23325.6119  3.252e-02  A2Delta 1 4.5 f 2   X2Pi 1 3.5 f 2   95Zachwiej.430
23354.5751  1.123e-02  A2Delta 1 5.5 f 2   X2Pi 1 4.5 f 2   95Zachwiej.431
23383.8935  5.000e-03  A2Delta 1 6.5 f 2   X2Pi 1 5.5 f 2   95Zachwiej.432
23413.4013  1.000e-02  A2Delta 1 7.5 f 2   X2Pi 1 6.5 f 2   95Zachwiej.433
23442.994  5.000e-03  A2Delta 1 8.5 f 2   X2Pi 1 7.5 f 2   95Zachwiej.434
23472.6042  5.000e-03  A2Delta 1 9.5 f 2   X2Pi 1 8.5 f 2   95Zachwiej.435
23502.1348  5.000e-03  A2Delta 1 10.5 f 2   X2Pi 1 9.5 f 2   95Zachwiej.436
23531.513  5.000e-03  A2Delta 1 11.5 f 2   X2Pi 1 10.5 f 2   95Zachwiej.437
23560.6542  1.663e-02  A2Delta 1 12.5 f 2   X2Pi 1 11.5 f 2   95Zachwiej.438
23589.424  3.191e-02  A2Delta 1 13.5 f 2   X2Pi 1 12.5 f 2   95Zachwiej.439
23617.7309  5.000e-03  A2Delta 1 14.5 f 2   X2Pi 1 13.5 f 2   95Zachwiej.440
23645.5053  7.543e-03  A2Delta 1 15.5 f 2   X2Pi 1 14.5 f 2   95Zachwiej.441
23672.6029  5.000e-03  A2Delta 1 16.5 f 2   X2Pi 1 15.5 f 2   95Zachwiej.442
23252.1102  7.105e-02  A2Delta 1 1.5 e 2   X2Pi 1 0.5 e 1   95Zachwiej.443
23269.924  5.000e-03  A2Delta 1 2.5 e 2   X2Pi 1 1.5 e 2   95Zachwiej.444
23297.5428  3.962e-02  A2Delta 1 3.5 e 2   X2Pi 1 2.5 e 2   95Zachwiej.445
23326.3678  5.000e-03  A2Delta 1 4.5 e 2   X2Pi 1 3.5 e 2   95Zachwiej.446
23355.7314  1.640e-02  A2Delta 1 5.5 e 2   X2Pi 1 4.5 e 2   95Zachwiej.447
23385.503  5.000e-03  A2Delta 1 6.5 e 2   X2Pi 1 5.5 e 2   95Zachwiej.448
23415.524  5.000e-03  A2Delta 1 7.5 e 2   X2Pi 1 6.5 e 2   95Zachwiej.449
23445.7063  6.714e-03  A2Delta 1 8.5 e 2   X2Pi 1 7.5 e 2   95Zachwiej.450
23475.9638  5.000e-03  A2Delta 1 9.5 e 2   X2Pi 1 8.5 e 2   95Zachwiej.451
23506.1983  1.416e-02  A2Delta 1 10.5 e 2   X2Pi 1 9.5 e 2   95Zachwiej.452
23536.3308  5.000e-03  A2Delta 1 11.5 e 2   X2Pi 1 10.5 e 2   95Zachwiej.453
23595.8909  5.000e-03  A2Delta 1 13.5 e 2   X2Pi 1 12.5 e 2   95Zachwiej.454
23625.1159  5.000e-03  A2Delta 1 14.5 e 2   X2Pi 1 13.5 e 2   95Zachwiej.455
23653.8165  1.000e-02  A2Delta 1 15.5 e 2   X2Pi 1 14.5 e 2   95Zachwiej.456
23681.9003  5.000e-03  A2Delta 1 16.5 e 2   X2Pi 1 15.5 e 2   95Zachwiej.457
23186.4276  5.000e-03  A2Delta 1 2.5 e 2   X2Pi 1 2.5 f 2   95Zachwiej.458
23189.1244  5.000e-03  A2Delta 1 4.5 e 2   X2Pi 1 4.5 f 2   95Zachwiej.459
23191.4091  5.000e-03  A2Delta 1 5.5 e 2   X2Pi 1 5.5 f 2   95Zachwiej.460
23194.1519  1.320e-02  A2Delta 1 6.5 e 2   X2Pi 1 6.5 f 2   95Zachwiej.461
23197.2917  1.222e-02  A2Delta 1 7.5 e 2   X2Pi 1 7.5 f 2   95Zachwiej.462
23200.8017  9.433e-03  A2Delta 1 8.5 e 2   X2Pi 1 8.5 f 2   95Zachwiej.463
23204.6142  5.000e-03  A2Delta 1 9.5 e 2   X2Pi 1 9.5 f 2   95Zachwiej.464
23208.6703  5.000e-03  A2Delta 1 10.5 e 2   X2Pi 1 10.5 f 2   95Zachwiej.465
23212.9451  1.000e-02  A2Delta 1 11.5 e 2   X2Pi 1 11.5 f 2   95Zachwiej.466
23221.8153  1.000e-02  A2Delta 1 13.5 e 2   X2Pi 1 13.5 f 2   95Zachwiej.467
23226.2946  1.497e-02  A2Delta 1 14.5 e 2   X2Pi 1 14.5 f 2   95Zachwiej.468
23230.6988  1.000e-02  A2Delta 1 15.5 e 2   X2Pi 1 15.5 f 2   95Zachwiej.469
23188.1855  5.000e-03  A2Delta 1 3.5 f 2   X2Pi 1 3.5 e 2   95Zachwiej.470
23190.2881  5.000e-03  A2Delta 1 4.5 f 2   X2Pi 1 4.5 e 2   95Zachwiej.471
23193.0512  3.438e-02  A2Delta 1 5.5 f 2   X2Pi 1 5.5 e 2   95Zachwiej.472
23196.2789  5.000e-03  A2Delta 1 6.5 f 2   X2Pi 1 6.5 e 2   95Zachwiej.473
23200.011  7.830e-03  A2Delta 1 7.5 f 2   X2Pi 1 7.5 e 2   95Zachwiej.474
23204.1775  1.947e-02  A2Delta 1 8.5 f 2   X2Pi 1 8.5 e 2   95Zachwiej.475
23208.6703  5.000e-03  A2Delta 1 9.5 f 2   X2Pi 1 9.5 e 2   95Zachwiej.476
23213.4902  5.000e-03  A2Delta 1 10.5 f 2   X2Pi 1 10.5 e 2   95Zachwiej.477
23218.5663  1.038e-02  A2Delta 1 11.5 f 2   X2Pi 1 11.5 e 2   95Zachwiej.478
23223.8222  5.930e-03  A2Delta 1 12.5 f 2   X2Pi 1 12.5 e 2   95Zachwiej.479
23229.203  5.000e-03  A2Delta 1 13.5 f 2   X2Pi 1 13.5 e 2   95Zachwiej.480
23234.6001  1.000e-02  A2Delta 1 14.5 f 2   X2Pi 1 14.5 e 2   95Zachwiej.481
23240.0006  7.543e-03  A2Delta 1 15.5 f 2   X2Pi 1 15.5 e 2   95Zachwiej.482
23245.2379  5.000e-03  A2Delta 1 16.5 f 2   X2Pi 1 16.5 e 2   95Zachwiej.483
23250.2165  1.413e-02  A2Delta 1 17.5 f 2   X2Pi 1 17.5 e 2   95Zachwiej.484
23254.8869  1.000e-02  A2Delta 1 18.5 f 2   X2Pi 1 18.5 e 2   95Zachwiej.485
23259.0462  1.000e-02  A2Delta 1 19.5 f 2   X2Pi 1 19.5 e 2   95Zachwiej.486
23103.503  5.000e-03  A2Delta 1 1.5 f 2   X2Pi 1 2.5 f 2   95Zachwiej.487
23076.7246  5.000e-03  A2Delta 1 2.5 f 2   X2Pi 1 3.5 f 2   95Zachwiej.488
23050.9423  5.000e-03  A2Delta 1 3.5 f 2   X2Pi 1 4.5 f 2   95Zachwiej.489
23025.9565  1.000e-02  A2Delta 1 4.5 f 2   X2Pi 1 5.5 f 2   95Zachwiej.490
23001.6636  5.000e-03  A2Delta 1 5.5 f 2   X2Pi 1 6.5 f 2   95Zachwiej.491
22978.0492  9.469e-03  A2Delta 1 6.5 f 2   X2Pi 1 7.5 f 2   95Zachwiej.492
22955.1311  2.257e-02  A2Delta 1 7.5 f 2   X2Pi 1 8.5 f 2   95Zachwiej.493
22932.8142  8.232e-03  A2Delta 1 8.5 f 2   X2Pi 1 9.5 f 2   95Zachwiej.494
22890.0845  2.948e-02  A2Delta 1 10.5 f 2   X2Pi 1 11.5 f 2   95Zachwiej.495
22869.6506  5.000e-03  A2Delta 1 11.5 f 2   X2Pi 1 12.5 f 2   95Zachwiej.496
22849.7457  5.000e-03  A2Delta 1 12.5 f 2   X2Pi 1 13.5 f 2   95Zachwiej.497
22830.3648  1.000e-02  A2Delta 1 13.5 f 2   X2Pi 1 14.5 f 2   95Zachwiej.498
23103.9755  5.000e-03  A2Delta 1 1.5 e 2   X2Pi 1 2.5 e 2   95Zachwiej.499
23077.5027  6.979e-03  A2Delta 1 2.5 e 2   X2Pi 1 3.5 e 2   95Zachwiej.500
23052.1079  5.000e-03  A2Delta 1 3.5 e 2   X2Pi 1 4.5 e 2   95Zachwiej.501
23027.5583  5.000e-03  A2Delta 1 4.5 e 2   X2Pi 1 5.5 e 2   95Zachwiej.502
23003.7925  5.000e-03  A2Delta 1 5.5 e 2   X2Pi 1 6.5 e 2   95Zachwiej.503
22980.7718  1.031e-02  A2Delta 1 6.5 e 2   X2Pi 1 7.5 e 2   95Zachwiej.504
22958.4816  1.671e-02  A2Delta 1 7.5 e 2   X2Pi 1 8.5 e 2   95Zachwiej.505
22936.8759  5.000e-03  A2Delta 1 8.5 e 2   X2Pi 1 9.5 e 2   95Zachwiej.506
22915.9828  1.395e-02  A2Delta 1 9.5 e 2   X2Pi 1 10.5 e 2   95Zachwiej.507
22895.6957  4.346e-02  A2Delta 1 10.5 e 2   X2Pi 1 11.5 e 2   95Zachwiej.508
22876.1329  5.000e-03  A2Delta 1 11.5 e 2   X2Pi 1 12.5 e 2   95Zachwiej.509
22857.1394  1.886e-02  A2Delta 1 12.5 e 2   X2Pi 1 13.5 e 2   95Zachwiej.510
22838.6857  1.000e-02  A2Delta 1 13.5 e 2   X2Pi 1 14.5 e 2   95Zachwiej.511
22820.7634  1.000e-02  A2Delta 1 14.5 e 2   X2Pi 1 15.5 e 2   95Zachwiej.512
23169.4822  5.000e-03  A2Delta 2 2.5 e 1   X2Pi 2 1.5 e 1   95Zachwiej.513
23197.3195  7.939e-03  A2Delta 2 3.5 e 1   X2Pi 2 2.5 e 1   95Zachwiej.514
23224.3409  5.000e-03  A2Delta 2 4.5 e 1   X2Pi 2 3.5 e 1   95Zachwiej.515
23250.9516  9.300e-03  A2Delta 2 5.5 e 1   X2Pi 2 4.5 e 1   95Zachwiej.516
23277.2273  8.223e-03  A2Delta 2 6.5 e 1   X2Pi 2 5.5 e 1   95Zachwiej.517
23303.1627  9.700e-03  A2Delta 2 7.5 e 1   X2Pi 2 6.5 e 1   95Zachwiej.518
23353.8237  2.478e-02  A2Delta 2 9.5 e 1   X2Pi 2 8.5 e 1   95Zachwiej.519
23402.0812  1.250e-02  A2Delta 2 11.5 e 1   X2Pi 2 10.5 e 1   95Zachwiej.520
23169.4822  1.000e-02  A2Delta 2 2.5 f 1   X2Pi 2 1.5 f 1   95Zachwiej.521
23197.4784  2.192e-02  A2Delta 2 3.5 f 1   X2Pi 2 2.5 f 1   95Zachwiej.522
23224.6902  1.706e-02  A2Delta 2 4.5 f 1   X2Pi 2 3.5 f 1   95Zachwiej.523
23251.5686  7.726e-03  A2Delta 2 5.5 f 1   X2Pi 2 4.5 f 1   95Zachwiej.524
23278.1789  1.424e-02  A2Delta 2 6.5 f 1   X2Pi 2 5.5 f 1   95Zachwiej.525
23304.5149  1.963e-02  A2Delta 2 7.5 f 1   X2Pi 2 6.5 f 1   95Zachwiej.526
23381.2601  5.000e-03  A2Delta 2 10.5 f 1   X2Pi 2 9.5 f 1   95Zachwiej.527
23118.1824  5.000e-03  A2Delta 2 2.5 f 1   X2Pi 2 2.5 e 1   95Zachwiej.528
23119.146  7.471e-03  A2Delta 2 3.5 f 1   X2Pi 2 3.5 e 1   95Zachwiej.529
23119.8277  5.000e-03  A2Delta 2 4.5 f 1   X2Pi 2 4.5 e 1   95Zachwiej.530
23120.3637  5.000e-03  A2Delta 2 5.5 f 1   X2Pi 2 5.5 e 1   95Zachwiej.531
23120.7973  5.000e-03  A2Delta 2 6.5 f 1   X2Pi 2 6.5 e 1   95Zachwiej.532
23121.1213  2.693e-02  A2Delta 2 7.5 f 1   X2Pi 2 7.5 e 1   95Zachwiej.533
23121.2715  1.000e-02  A2Delta 2 8.5 f 1   X2Pi 2 8.5 e 1   95Zachwiej.534
23121.223  5.000e-03  A2Delta 2 9.5 f 1   X2Pi 2 9.5 e 1   95Zachwiej.535
23120.9979  6.053e-02  A2Delta 2 10.5 f 1   X2Pi 2 10.5 e 1   95Zachwiej.536
23118.3229  1.665e-02  A2Delta 2 2.5 e 1   X2Pi 2 2.5 f 1   95Zachwiej.537
23119.4914  5.000e-03  A2Delta 2 3.5 e 1   X2Pi 2 3.5 f 1   95Zachwiej.538
23120.4545  7.801e-03  A2Delta 2 4.5 e 1   X2Pi 2 4.5 f 1   95Zachwiej.539
23121.327  2.253e-02  A2Delta 2 5.5 e 1   X2Pi 2 5.5 f 1   95Zachwiej.540
23122.1464  5.000e-03  A2Delta 2 6.5 e 1   X2Pi 2 6.5 f 1   95Zachwiej.541
23122.914  1.054e-02  A2Delta 2 7.5 e 1   X2Pi 2 7.5 f 1   95Zachwiej.542
23123.646  1.260e-02  A2Delta 2 8.5 e 1   X2Pi 2 8.5 f 1   95Zachwiej.543
23040.006  2.166e-02  A2Delta 2 2.5 e 1   X2Pi 2 3.5 e 1   95Zachwiej.544
23014.6398  5.000e-03  A2Delta 2 3.5 e 1   X2Pi 2 4.5 e 1   95Zachwiej.545
22989.2488  5.000e-03  A2Delta 2 4.5 e 1   X2Pi 2 5.5 e 1   95Zachwiej.546
22963.9189  8.558e-03  A2Delta 2 5.5 e 1   X2Pi 2 6.5 e 1   95Zachwiej.547
22938.7412  2.290e-02  A2Delta 2 6.5 e 1   X2Pi 2 7.5 e 1   95Zachwiej.548
22913.6468  8.254e-03  A2Delta 2 7.5 e 1   X2Pi 2 8.5 e 1   95Zachwiej.549
22888.7715  3.919e-02  A2Delta 2 8.5 e 1   X2Pi 2 9.5 e 1   95Zachwiej.550
22863.878  5.000e-03  A2Delta 2 9.5 e 1   X2Pi 2 10.5 e 1   95Zachwiej.551
23040.3898  3.841e-02  A2Delta 2 2.5 f 1   X2Pi 2 3.5 f 1   95Zachwiej.552
23015.2602  1.180e-02  A2Delta 2 3.5 f 1   X2Pi 2 4.5 f 1   95Zachwiej.553
22990.1986  1.089e-02  A2Delta 2 4.5 f 1   X2Pi 2 5.5 f 1   95Zachwiej.554
22965.3054  3.469e-02  A2Delta 2 5.5 f 1   X2Pi 2 6.5 f 1   95Zachwiej.555
22940.5237  2.539e-02  A2Delta 2 6.5 f 1   X2Pi 2 7.5 f 1   95Zachwiej.556
22916.0109  1.953e-02  A2Delta 2 7.5 f 1   X2Pi 2 8.5 f 1   95Zachwiej.557
22891.6724  3.442e-02  A2Delta 2 8.5 f 1   X2Pi 2 9.5 f 1   95Zachwiej.558
22867.4414  5.000e-03  A2Delta 2 9.5 f 1   X2Pi 2 10.5 f 1   95Zachwiej.559
22843.4095  5.000e-03  A2Delta 2 10.5 f 1   X2Pi 2 11.5 f 1   95Zachwiej.560
22819.529  1.000e-02  A2Delta 2 11.5 f 1   X2Pi 2 12.5 f 1   95Zachwiej.561
23124.0509  1.676e-02  A2Delta 2 2.5 e 1   X2Pi 2 1.5 e 2   95Zachwiej.562
23123.3789  4.037e-02  A2Delta 2 3.5 e 1   X2Pi 2 2.5 e 2   95Zachwiej.563
23123.8151  9.118e-03  A2Delta 2 2.5 f 1   X2Pi 2 1.5 f 2   95Zachwiej.564
23122.8771  2.357e-02  A2Delta 2 3.5 f 1   X2Pi 2 2.5 f 2   95Zachwiej.565
23122.5391  1.871e-02  A2Delta 2 5.5 f 1   X2Pi 2 4.5 f 2   95Zachwiej.566
23171.137  1.000e-02  A2Delta 2 1.5 e 2   X2Pi 2 1.5 f 1   95Zachwiej.567
23171.137  3.596e-02  A2Delta 2 1.5 f 2   X2Pi 2 1.5 e 1   95Zachwiej.568
23188.7761  2.032e-02  A2Delta 2 1.5 f 2   X2Pi 2 0.5 f 1   95Zachwiej.569
23204.0524  1.395e-02  A2Delta 2 2.5 f 2   X2Pi 2 1.5 f 2   95Zachwiej.570
23228.8676  8.653e-03  A2Delta 2 3.5 f 2   X2Pi 2 2.5 f 2   95Zachwiej.571
23254.3089  8.180e-03  A2Delta 2 4.5 f 2   X2Pi 2 3.5 f 2   95Zachwiej.572
23279.8274  8.929e-03  A2Delta 2 5.5 f 2   X2Pi 2 4.5 f 2   95Zachwiej.573
23305.2394  1.835e-02  A2Delta 2 6.5 f 2   X2Pi 2 5.5 f 2   95Zachwiej.574
23402.9174  1.000e-02  A2Delta 2 10.5 f 2   X2Pi 2 9.5 f 2   95Zachwiej.575
23188.9119  6.650e-03  A2Delta 2 1.5 e 2   X2Pi 2 0.5 e 1   95Zachwiej.576
23204.2648  5.000e-03  A2Delta 2 2.5 e 2   X2Pi 2 1.5 e 2   95Zachwiej.577
23229.3341  2.056e-02  A2Delta 2 3.5 e 2   X2Pi 2 2.5 e 2   95Zachwiej.578
23255.0585  5.000e-03  A2Delta 2 4.5 e 2   X2Pi 2 3.5 e 2   95Zachwiej.579
23280.942  2.015e-02  A2Delta 2 5.5 e 2   X2Pi 2 4.5 e 2   95Zachwiej.580
23306.7866  1.604e-02  A2Delta 2 6.5 e 2   X2Pi 2 5.5 e 2   95Zachwiej.581
23125.4729  1.368e-02  A2Delta 2 1.5 e 2   X2Pi 2 1.5 f 2   95Zachwiej.582
23123.996  5.000e-03  A2Delta 2 2.5 e 2   X2Pi 2 2.5 f 2   95Zachwiej.583
23123.3919  2.140e-02  A2Delta 2 3.5 e 2   X2Pi 2 3.5 f 2   95Zachwiej.584
23123.1158  5.845e-03  A2Delta 2 4.5 e 2   X2Pi 2 4.5 f 2   95Zachwiej.585
23122.9759  3.719e-02  A2Delta 2 5.5 e 2   X2Pi 2 5.5 f 2   95Zachwiej.586
23122.7642  8.758e-02  A2Delta 2 6.5 e 2   X2Pi 2 6.5 f 2   95Zachwiej.587
23122.634  7.782e-03  A2Delta 2 7.5 e 2   X2Pi 2 7.5 f 2   95Zachwiej.588
23125.6744  1.429e-02  A2Delta 2 1.5 f 2   X2Pi 2 1.5 e 2   95Zachwiej.589
23124.4445  2.103e-02  A2Delta 2 2.5 f 2   X2Pi 2 2.5 e 2   95Zachwiej.590
23124.1604  1.440e-02  A2Delta 2 3.5 f 2   X2Pi 2 3.5 e 2   95Zachwiej.591
23124.2544  1.054e-02  A2Delta 2 4.5 f 2   X2Pi 2 4.5 e 2   95Zachwiej.592
23124.5259  2.236e-02  A2Delta 2 5.5 f 2   X2Pi 2 5.5 e 2   95Zachwiej.593
23124.8927  8.336e-03  A2Delta 2 6.5 f 2   X2Pi 2 6.5 e 2   95Zachwiej.594
23125.2749  1.000e-02  A2Delta 2 7.5 f 2   X2Pi 2 7.5 e 2   95Zachwiej.595
23045.3906  2.102e-02  A2Delta 2 1.5 f 2   X2Pi 2 2.5 f 2   95Zachwiej.596
23018.5041  3.710e-02  A2Delta 2 2.5 f 2   X2Pi 2 3.5 f 2   95Zachwiej.597
22992.205  7.047e-03  A2Delta 2 3.5 f 2   X2Pi 2 4.5 f 2   95Zachwiej.598
22966.2775  1.975e-02  A2Delta 2 4.5 f 2   X2Pi 2 5.5 f 2   95Zachwiej.599
22940.603  4.371e-02  A2Delta 2 5.5 f 2   X2Pi 2 6.5 f 2   95Zachwiej.600
22915.1156  2.934e-02  A2Delta 2 6.5 f 2   X2Pi 2 7.5 f 2   95Zachwiej.601
22864.7829  5.000e-03  A2Delta 2 8.5 f 2   X2Pi 2 9.5 f 2   95Zachwiej.602
22839.8019  5.000e-03  A2Delta 2 9.5 f 2   X2Pi 2 10.5 f 2   95Zachwiej.603
23045.864  5.000e-03  A2Delta 2 1.5 e 2   X2Pi 2 2.5 e 2   95Zachwiej.604
23019.2782  5.000e-03  A2Delta 2 2.5 e 2   X2Pi 2 3.5 e 2   95Zachwiej.605
22993.3546  3.033e-02  A2Delta 2 3.5 e 2   X2Pi 2 4.5 e 2   95Zachwiej.606
22967.8226  2.253e-02  A2Delta 2 4.5 e 2   X2Pi 2 5.5 e 2   95Zachwiej.607
22942.6444  4.557e-02  A2Delta 2 5.5 e 2   X2Pi 2 6.5 e 2   95Zachwiej.608
22917.7434  5.000e-03  A2Delta 2 6.5 e 2   X2Pi 2 7.5 e 2   95Zachwiej.609
22893.1076  7.782e-03  A2Delta 2 7.5 e 2   X2Pi 2 8.5 e 2   95Zachwiej.610
22868.7004  5.000e-03  A2Delta 2 8.5 e 2   X2Pi 2 9.5 e 2   95Zachwiej.611
23016.9689  1.000e-02  A2Delta 3 2.5 e 1   X2Pi 3 1.5 e 1   95Zachwiej.612
23041.9671  5.000e-03  A2Delta 3 3.5 e 1   X2Pi 3 2.5 e 1   95Zachwiej.613
23065.6029  5.000e-03  A2Delta 3 4.5 e 1   X2Pi 3 3.5 e 1   95Zachwiej.614
23109.9644  5.000e-03  A2Delta 3 6.5 e 1   X2Pi 3 5.5 e 1   95Zachwiej.615
23130.693  5.000e-03  A2Delta 3 7.5 e 1   X2Pi 3 6.5 e 1   95Zachwiej.616
23150.3488  2.859e-02  A2Delta 3 8.5 e 1   X2Pi 3 7.5 e 1   95Zachwiej.617
23168.8465  5.000e-03  A2Delta 3 9.5 e 1   X2Pi 3 8.5 e 1   95Zachwiej.618
23016.9689  5.000e-03  A2Delta 3 2.5 f 1   X2Pi 3 1.5 f 1   95Zachwiej.619
23042.1119  8.174e-03  A2Delta 3 3.5 f 1   X2Pi 3 2.5 f 1   95Zachwiej.620
23065.9435  5.000e-03  A2Delta 3 4.5 f 1   X2Pi 3 3.5 f 1   95Zachwiej.621
23088.8681  1.591e-02  A2Delta 3 5.5 f 1   X2Pi 3 4.5 f 1   95Zachwiej.622
23110.8708  5.000e-03  A2Delta 3 6.5 f 1   X2Pi 3 5.5 f 1   95Zachwiej.623
23131.977  6.483e-03  A2Delta 3 7.5 f 1   X2Pi 3 6.5 f 1   95Zachwiej.624
23152.0846  1.252e-02  A2Delta 3 8.5 f 1   X2Pi 3 7.5 f 1   95Zachwiej.625
22967.683  5.000e-03  A2Delta 3 2.5 f 1   X2Pi 3 2.5 e 1   95Zachwiej.626
22966.8999  5.805e-03  A2Delta 3 3.5 f 1   X2Pi 3 3.5 e 1   95Zachwiej.627
22965.2586  5.000e-03  A2Delta 3 4.5 f 1   X2Pi 3 4.5 e 1   95Zachwiej.628
22962.8937  5.000e-03  A2Delta 3 5.5 f 1   X2Pi 3 5.5 e 1   95Zachwiej.629
22959.7662  5.000e-03  A2Delta 3 6.5 f 1   X2Pi 3 6.5 e 1   95Zachwiej.630
22955.9107  5.000e-03  A2Delta 3 7.5 f 1   X2Pi 3 7.5 e 1   95Zachwiej.631
22951.2179  1.252e-02  A2Delta 3 8.5 f 1   X2Pi 3 8.5 e 1   95Zachwiej.632
22939.1071  1.000e-02  A2Delta 3 10.5 f 1   X2Pi 3 10.5 e 1   95Zachwiej.633
22967.8226  5.000e-03  A2Delta 3 2.5 e 1   X2Pi 3 2.5 f 1   95Zachwiej.634
22967.2348  5.000e-03  A2Delta 3 3.5 e 1   X2Pi 3 3.5 f 1   95Zachwiej.635
22965.8532  5.000e-03  A2Delta 3 4.5 e 1   X2Pi 3 4.5 f 1   95Zachwiej.636
22963.7998  5.000e-03  A2Delta 3 5.5 e 1   X2Pi 3 5.5 f 1   95Zachwiej.637
22961.0676  5.914e-03  A2Delta 3 6.5 e 1   X2Pi 3 6.5 f 1   95Zachwiej.638
22957.6882  3.322e-02  A2Delta 3 7.5 e 1   X2Pi 3 7.5 f 1   95Zachwiej.639
22953.5167  2.859e-02  A2Delta 3 8.5 e 1   X2Pi 3 8.5 f 1   95Zachwiej.640
22892.6465  4.685e-02  A2Delta 3 2.5 e 1   X2Pi 3 3.5 e 1   95Zachwiej.641
22866.5518  5.000e-03  A2Delta 3 3.5 e 1   X2Pi 3 4.5 e 1   95Zachwiej.642
22839.9056  1.744e-02  A2Delta 3 4.5 e 1   X2Pi 3 5.5 e 1   95Zachwiej.643
22812.7002  5.000e-03  A2Delta 3 5.5 e 1   X2Pi 3 6.5 e 1   95Zachwiej.644
22785.0116  1.541e-02  A2Delta 3 6.5 e 1   X2Pi 3 7.5 e 1   95Zachwiej.645
22756.767  1.619e-02  A2Delta 3 7.5 e 1   X2Pi 3 8.5 e 1   95Zachwiej.646
22893.0224  7.057e-02  A2Delta 3 2.5 f 1   X2Pi 3 3.5 f 1   95Zachwiej.647
22867.1421  5.000e-03  A2Delta 3 3.5 f 1   X2Pi 3 4.5 f 1   95Zachwiej.648
22840.7992  5.000e-03  A2Delta 3 4.5 f 1   X2Pi 3 5.5 f 1   95Zachwiej.649
22814.0101  1.000e-02  A2Delta 3 5.5 f 1   X2Pi 3 6.5 f 1   95Zachwiej.650
22786.7348  5.000e-03  A2Delta 3 6.5 f 1   X2Pi 3 7.5 f 1   95Zachwiej.651
22759.0321  5.000e-03  A2Delta 3 7.5 f 1   X2Pi 3 8.5 f 1   95Zachwiej.652
22970.8851  1.083e-02  A2Delta 3 3.5 e 1   X2Pi 3 2.5 e 2   95Zachwiej.653
22842.0025  4.656e-02  A2Delta 3 4.5 e 1   X2Pi 3 4.5 f 2   95Zachwiej.654
23018.5528  1.000e-02  A2Delta 3 1.5 e 2   X2Pi 3 1.5 f 1   95Zachwiej.655
23089.3908  2.716e-02  A2Delta 3 4.5 e 2   X2Pi 3 4.5 f 1   95Zachwiej.656
23018.5528  1.214e-02  A2Delta 3 1.5 f 2   X2Pi 3 1.5 e 1   95Zachwiej.657
23036.12  5.000e-03  A2Delta 3 1.5 f 2   X2Pi 3 0.5 f 1   95Zachwiej.658
23048.3689  5.000e-03  A2Delta 3 2.5 f 2   X2Pi 3 1.5 f 2   95Zachwiej.659
23069.9269  5.000e-03  A2Delta 3 3.5 f 2   X2Pi 3 2.5 f 2   95Zachwiej.660
23091.4638  5.000e-03  A2Delta 3 4.5 f 2   X2Pi 3 3.5 f 2   95Zachwiej.661
23112.4385  5.000e-03  A2Delta 3 5.5 f 2   X2Pi 3 4.5 f 2   95Zachwiej.662
23132.6465  5.000e-03  A2Delta 3 6.5 f 2   X2Pi 3 5.5 f 2   95Zachwiej.663
23151.9065  5.000e-03  A2Delta 3 7.5 f 2   X2Pi 3 6.5 f 2   95Zachwiej.664
23170.0721  5.000e-03  A2Delta 3 8.5 f 2   X2Pi 3 7.5 f 2   95Zachwiej.665
23036.2375  1.000e-02  A2Delta 3 1.5 e 2   X2Pi 3 0.5 e 1   95Zachwiej.666
23048.5821  8.904e-03  A2Delta 3 2.5 e 2   X2Pi 3 1.5 e 2   95Zachwiej.667
23070.3579  7.590e-03  A2Delta 3 3.5 e 2   X2Pi 3 2.5 e 2   95Zachwiej.668
23113.5173  5.000e-03  A2Delta 3 5.5 e 2   X2Pi 3 4.5 e 2   95Zachwiej.669
23134.1299  7.109e-03  A2Delta 3 6.5 e 2   X2Pi 3 5.5 e 2   95Zachwiej.670
23153.8641  9.941e-03  A2Delta 3 7.5 e 2   X2Pi 3 6.5 e 2   95Zachwiej.671
22974.6021  6.230e-03  A2Delta 3 1.5 e 2   X2Pi 3 1.5 f 2   95Zachwiej.672
22971.5115  8.904e-03  A2Delta 3 2.5 e 2   X2Pi 3 2.5 f 2   95Zachwiej.673
22968.6564  1.000e-02  A2Delta 3 3.5 e 2   X2Pi 3 3.5 f 2   95Zachwiej.674
22965.5274  5.000e-03  A2Delta 3 4.5 e 2   X2Pi 3 4.5 f 2   95Zachwiej.675
22961.8531  5.000e-03  A2Delta 3 5.5 e 2   X2Pi 3 5.5 f 2   95Zachwiej.676
22957.5673  7.109e-03  A2Delta 3 6.5 e 2   X2Pi 3 6.5 f 2   95Zachwiej.677
22952.525  5.000e-03  A2Delta 3 7.5 e 2   X2Pi 3 7.5 f 2   95Zachwiej.678
22974.8137  7.343e-03  A2Delta 3 1.5 f 2   X2Pi 3 1.5 e 2   95Zachwiej.679
22971.9528  5.000e-03  A2Delta 3 2.5 f 2   X2Pi 3 2.5 e 2   95Zachwiej.680
22969.3843  5.000e-03  A2Delta 3 3.5 f 2   X2Pi 3 3.5 e 2   95Zachwiej.681
22966.583  5.000e-03  A2Delta 3 4.5 f 2   X2Pi 3 4.5 e 2   95Zachwiej.682
22963.3454  5.000e-03  A2Delta 3 5.5 f 2   X2Pi 3 5.5 e 2   95Zachwiej.683
22959.5325  5.000e-03  A2Delta 3 6.5 f 2   X2Pi 3 6.5 e 2   95Zachwiej.684
22949.7819  5.000e-03  A2Delta 3 8.5 f 2   X2Pi 3 8.5 e 2   95Zachwiej.685
22943.613  5.000e-03  A2Delta 3 9.5 f 2   X2Pi 3 9.5 e 2   95Zachwiej.686
22842.7196  5.000e-03  A2Delta 3 3.5 f 2   X2Pi 3 4.5 f 2   95Zachwiej.687
22814.9201  5.000e-03  A2Delta 3 4.5 f 2   X2Pi 3 5.5 f 2   95Zachwiej.688
22786.7688  5.000e-03  A2Delta 3 5.5 f 2   X2Pi 3 6.5 f 2   95Zachwiej.689
22758.1776  1.000e-02  A2Delta 3 6.5 f 2   X2Pi 3 7.5 f 2   95Zachwiej.690
22729.1535  1.000e-02  A2Delta 3 7.5 f 2   X2Pi 3 8.5 f 2   95Zachwiej.691
22843.7874  5.000e-03  A2Delta 3 3.5 e 2   X2Pi 3 4.5 e 2   95Zachwiej.692
22816.4389  1.000e-02  A2Delta 3 4.5 e 2   X2Pi 3 5.5 e 2   95Zachwiej.693
22788.7181  2.684e-02  A2Delta 3 5.5 e 2   X2Pi 3 6.5 e 2   95Zachwiej.694
22732.2452  1.716e-02  A2Delta 3 7.5 e 2   X2Pi 3 8.5 e 2   95Zachwiej.696
20496.2388  1.242e-02  A2Delta 0 2.5 e 1   X2Pi 1 1.5 e 1   95Zachwiej.697
20530.3964  5.000e-03  A2Delta 0 3.5 e 1   X2Pi 1 2.5 e 1   95Zachwiej.698
20601.8703  5.000e-03  A2Delta 0 5.5 e 1   X2Pi 1 4.5 e 1   95Zachwiej.699
20639.7223  5.000e-03  A2Delta 0 6.5 e 1   X2Pi 1 5.5 e 1   95Zachwiej.700
20679.0129  5.000e-03  A2Delta 0 7.5 e 1   X2Pi 1 6.5 e 1   95Zachwiej.701
20719.7265  6.523e-03  A2Delta 0 8.5 e 1   X2Pi 1 7.5 e 1   95Zachwiej.702
20761.8598  2.700e-02  A2Delta 0 9.5 e 1   X2Pi 1 8.5 e 1   95Zachwiej.703
20805.2363  4.335e-02  A2Delta 0 10.5 e 1   X2Pi 1 9.5 e 1   95Zachwiej.704
20849.9897  5.000e-03  A2Delta 0 11.5 e 1   X2Pi 1 10.5 e 1   95Zachwiej.705
20496.2388  1.256e-02  A2Delta 0 2.5 f 1   X2Pi 1 1.5 f 1   95Zachwiej.706
20530.6024  5.296e-02  A2Delta 0 3.5 f 1   X2Pi 1 2.5 f 1   95Zachwiej.707
20602.509  5.000e-03  A2Delta 0 5.5 f 1   X2Pi 1 4.5 f 1   95Zachwiej.708
20640.7048  5.000e-03  A2Delta 0 6.5 f 1   X2Pi 1 5.5 f 1   95Zachwiej.709
20680.4265  6.134e-03  A2Delta 0 7.5 f 1   X2Pi 1 6.5 f 1   95Zachwiej.710
20721.6601  4.918e-02  A2Delta 0 8.5 f 1   X2Pi 1 7.5 f 1   95Zachwiej.711
20764.2979  1.929e-02  A2Delta 0 9.5 f 1   X2Pi 1 8.5 f 1   95Zachwiej.712
20808.3316  5.000e-03  A2Delta 0 10.5 f 1   X2Pi 1 9.5 f 1   95Zachwiej.713
20853.7316  1.229e-02  A2Delta 0 11.5 f 1   X2Pi 1 10.5 f 1   95Zachwiej.714
20442.8903  5.000e-03  A2Delta 0 2.5 f 1   X2Pi 1 2.5 e 1   95Zachwiej.715
20449.1037  5.000e-03  A2Delta 0 3.5 f 1   X2Pi 1 3.5 e 1   95Zachwiej.716
20456.7649  5.000e-03  A2Delta 0 4.5 f 1   X2Pi 1 4.5 e 1   95Zachwiej.717
20466.0401  5.000e-03  A2Delta 0 5.5 f 1   X2Pi 1 5.5 e 1   95Zachwiej.718
20476.9808  5.000e-03  A2Delta 0 6.5 f 1   X2Pi 1 6.5 e 1   95Zachwiej.719
20489.5995  5.000e-03  A2Delta 0 7.5 f 1   X2Pi 1 7.5 e 1   95Zachwiej.720
20503.895  5.000e-03  A2Delta 0 8.5 f 1   X2Pi 1 8.5 e 1   95Zachwiej.721
20519.8541  5.000e-03  A2Delta 0 9.5 f 1   X2Pi 1 9.5 e 1   95Zachwiej.722
20537.4885  3.434e-02  A2Delta 0 10.5 f 1   X2Pi 1 10.5 e 1   95Zachwiej.723
20599.8379  1.075e-02  A2Delta 0 13.5 f 1   X2Pi 1 13.5 e 1   95Zachwiej.724
20675.7276  5.000e-03  A2Delta 0 16.5 f 1   X2Pi 1 16.5 e 1   95Zachwiej.725
20443.0403  5.000e-03  A2Delta 0 2.5 e 1   X2Pi 1 2.5 f 1   95Zachwiej.726
20449.4586  5.000e-03  A2Delta 0 3.5 e 1   X2Pi 1 3.5 f 1   95Zachwiej.727
20457.4087  5.000e-03  A2Delta 0 4.5 e 1   X2Pi 1 4.5 f 1   95Zachwiej.728
20467.0303  5.000e-03  A2Delta 0 5.5 e 1   X2Pi 1 5.5 f 1   95Zachwiej.729
20478.3924  5.000e-03  A2Delta 0 6.5 e 1   X2Pi 1 6.5 f 1   95Zachwiej.730
20491.4785  2.585e-02  A2Delta 0 7.5 e 1   X2Pi 1 7.5 f 1   95Zachwiej.731
20506.3396  7.812e-03  A2Delta 0 8.5 e 1   X2Pi 1 8.5 f 1   95Zachwiej.732
20522.9123  9.201e-03  A2Delta 0 9.5 e 1   X2Pi 1 9.5 f 1   95Zachwiej.733
20541.202  1.077e-02  A2Delta 0 10.5 e 1   X2Pi 1 10.5 f 1   95Zachwiej.734
20582.7008  2.683e-02  A2Delta 0 12.5 e 1   X2Pi 1 12.5 f 1   95Zachwiej.735
20684.5643  5.000e-03  A2Delta 0 16.5 e 1   X2Pi 1 16.5 f 1   95Zachwiej.736
20361.5892  5.000e-03  A2Delta 0 2.5 e 1   X2Pi 1 3.5 e 1   95Zachwiej.737
20340.3982  6.228e-03  A2Delta 0 3.5 e 1   X2Pi 1 4.5 e 1   95Zachwiej.738
20320.9394  5.000e-03  A2Delta 0 4.5 e 1   X2Pi 1 5.5 e 1   95Zachwiej.739
20303.302  7.948e-03  A2Delta 0 5.5 e 1   X2Pi 1 6.5 e 1   95Zachwiej.740
20287.5726  5.000e-03  A2Delta 0 6.5 e 1   X2Pi 1 7.5 e 1   95Zachwiej.741
20273.7396  3.255e-02  A2Delta 0 7.5 e 1   X2Pi 1 8.5 e 1   95Zachwiej.742
20261.9166  6.201e-03  A2Delta 0 8.5 e 1   X2Pi 1 9.5 e 1   95Zachwiej.743
20252.0262  2.462e-02  A2Delta 0 9.5 e 1   X2Pi 1 10.5 e 1   95Zachwiej.744
20244.1478  5.000e-03  A2Delta 0 10.5 e 1   X2Pi 1 11.5 e 1   95Zachwiej.745
20238.2522  1.223e-02  A2Delta 0 11.5 e 1   X2Pi 1 12.5 e 1   95Zachwiej.746
20234.3267  3.297e-02  A2Delta 0 12.5 e 1   X2Pi 1 13.5 e 1   95Zachwiej.747
20232.3576  1.000e-02  A2Delta 0 13.5 e 1   X2Pi 1 14.5 e 1   95Zachwiej.748
20232.3576  1.000e-02  A2Delta 0 14.5 e 1   X2Pi 1 15.5 e 1   95Zachwiej.749
20361.9497  5.000e-03  A2Delta 0 2.5 f 1   X2Pi 1 3.5 f 1   95Zachwiej.750
20341.0505  5.000e-03  A2Delta 0 3.5 f 1   X2Pi 1 4.5 f 1   95Zachwiej.751
20321.9317  5.000e-03  A2Delta 0 4.5 f 1   X2Pi 1 5.5 f 1   95Zachwiej.752
20304.7136  5.000e-03  A2Delta 0 5.5 f 1   X2Pi 1 6.5 f 1   95Zachwiej.753
20289.4679  5.000e-03  A2Delta 0 6.5 f 1   X2Pi 1 7.5 f 1   95Zachwiej.754
20276.2206  5.000e-03  A2Delta 0 7.5 f 1   X2Pi 1 8.5 f 1   95Zachwiej.755
20264.9538  3.565e-02  A2Delta 0 8.5 f 1   X2Pi 1 9.5 f 1   95Zachwiej.756
20255.7788  5.000e-03  A2Delta 0 9.5 f 1   X2Pi 1 10.5 f 1   95Zachwiej.757
20248.598  1.554e-02  A2Delta 0 10.5 f 1   X2Pi 1 11.5 f 1   95Zachwiej.758
20243.479  5.642e-03  A2Delta 0 11.5 f 1   X2Pi 1 12.5 f 1   95Zachwiej.759
20239.239  6.024e-02  A2Delta 0 13.5 f 1   X2Pi 1 14.5 f 1   95Zachwiej.760
20448.9958  2.254e-02  A2Delta 0 2.5 e 1   X2Pi 1 1.5 e 2   95Zachwiej.761
20453.4954  5.000e-03  A2Delta 0 3.5 e 1   X2Pi 1 2.5 e 2   95Zachwiej.762
20469.478  1.990e-02  A2Delta 0 5.5 e 1   X2Pi 1 4.5 e 2   95Zachwiej.763
20480.4284  1.791e-02  A2Delta 0 6.5 e 1   X2Pi 1 5.5 e 2   95Zachwiej.764
20448.7868  6.309e-03  A2Delta 0 2.5 f 1   X2Pi 1 1.5 f 2   95Zachwiej.765
20453.0288  5.000e-03  A2Delta 0 3.5 f 1   X2Pi 1 2.5 f 2   95Zachwiej.766
20468.3178  1.693e-02  A2Delta 0 5.5 f 1   X2Pi 1 4.5 f 2   95Zachwiej.767
20478.8199  1.343e-02  A2Delta 0 6.5 f 1   X2Pi 1 5.5 f 2   95Zachwiej.768
20324.3959  1.000e-02  A2Delta 0 4.5 f 1   X2Pi 1 4.5 e 2   95Zachwiej.769
20647.5646  2.091e-02  A2Delta 0 3.5 e 2   X2Pi 1 2.5 e 1   95Zachwiej.770
20647.7215  1.616e-02  A2Delta 0 3.5 f 2   X2Pi 1 2.5 f 1   95Zachwiej.771
20497.9724  1.645e-02  A2Delta 0 1.5 e 2   X2Pi 1 1.5 f 1   95Zachwiej.772
20531.6966  1.236e-02  A2Delta 0 2.5 e 2   X2Pi 1 2.5 f 1   95Zachwiej.773
20603.0843  2.359e-02  A2Delta 0 4.5 e 2   X2Pi 1 4.5 f 1   95Zachwiej.774
20497.9724  1.000e-02  A2Delta 0 1.5 f 2   X2Pi 1 1.5 e 1   95Zachwiej.775
20531.5433  1.000e-02  A2Delta 0 2.5 f 2   X2Pi 1 2.5 e 1   95Zachwiej.776
20444.794  1.622e-02  A2Delta 0 1.5 f 2   X2Pi 1 2.5 f 1   95Zachwiej.777
20450.6612  5.314e-02  A2Delta 0 2.5 f 2   X2Pi 1 3.5 f 1   95Zachwiej.778
20458.2323  1.000e-02  A2Delta 0 3.5 f 2   X2Pi 1 4.5 f 1   95Zachwiej.779
20467.617  1.000e-02  A2Delta 0 4.5 f 2   X2Pi 1 5.5 f 1   95Zachwiej.780
20444.6271  1.000e-02  A2Delta 0 1.5 e 2   X2Pi 1 2.5 e 1   95Zachwiej.781
20450.2315  2.887e-02  A2Delta 0 2.5 e 2   X2Pi 1 3.5 e 1   95Zachwiej.782
20466.6097  3.149e-02  A2Delta 0 4.5 e 2   X2Pi 1 5.5 e 1   95Zachwiej.783
20515.7066  1.083e-02  A2Delta 0 1.5 f 2   X2Pi 1 0.5 f 1   95Zachwiej.784
20537.4358  1.000e-02  A2Delta 0 2.5 f 2   X2Pi 1 1.5 f 2   95Zachwiej.785
20570.2129  7.136e-03  A2Delta 0 3.5 f 2   X2Pi 1 2.5 f 2   95Zachwiej.786
20605.3832  5.000e-03  A2Delta 0 4.5 f 2   X2Pi 1 3.5 f 2   95Zachwiej.787
20642.4307  5.000e-03  A2Delta 0 5.5 f 2   X2Pi 1 4.5 f 2   95Zachwiej.788
20681.1465  6.823e-03  A2Delta 0 6.5 f 2   X2Pi 1 5.5 f 2   95Zachwiej.789
20721.3967  3.991e-02  A2Delta 0 7.5 f 2   X2Pi 1 6.5 f 2   95Zachwiej.790
20763.1647  8.713e-03  A2Delta 0 8.5 f 2   X2Pi 1 7.5 f 2   95Zachwiej.791
20806.3275  1.924e-02  A2Delta 0 9.5 f 2   X2Pi 1 8.5 f 2   95Zachwiej.792
20850.7273  5.764e-02  A2Delta 0 10.5 f 2   X2Pi 1 9.5 f 2   95Zachwiej.793
20896.4837  5.000e-03  A2Delta 0 11.5 f 2   X2Pi 1 10.5 f 2   95Zachwiej.794
20515.8278  1.000e-02  A2Delta 0 1.5 e 2   X2Pi 1 0.5 e 2   95Zachwiej.795
20537.6792  5.000e-03  A2Delta 0 2.5 e 2   X2Pi 1 1.5 e 2   95Zachwiej.796
20606.165  5.000e-03  A2Delta 0 4.5 e 2   X2Pi 1 3.5 e 2   95Zachwiej.797
20643.5861  5.571e-03  A2Delta 0 5.5 e 2   X2Pi 1 4.5 e 2   95Zachwiej.798
20682.7613  5.000e-03  A2Delta 0 6.5 e 2   X2Pi 1 5.5 e 2   95Zachwiej.799
20723.5602  6.713e-03  A2Delta 0 7.5 e 2   X2Pi 1 6.5 e 2   95Zachwiej.800
20765.8835  5.000e-03  A2Delta 0 8.5 e 2   X2Pi 1 7.5 e 2   95Zachwiej.801
20809.6711  5.000e-03  A2Delta 0 9.5 e 2   X2Pi 1 8.5 e 2   95Zachwiej.802
20854.8238  1.278e-02  A2Delta 0 10.5 e 2   X2Pi 1 9.5 e 2   95Zachwiej.803
20901.3263  2.936e-02  A2Delta 0 11.5 e 2   X2Pi 1 10.5 e 2   95Zachwiej.804
20450.5324  1.580e-02  A2Delta 0 1.5 e 2   X2Pi 1 1.5 f 2   95Zachwiej.805
20454.1813  5.000e-03  A2Delta 0 2.5 e 2   X2Pi 1 2.5 f 2   95Zachwiej.806
20460.5031  5.000e-03  A2Delta 0 3.5 e 2   X2Pi 1 3.5 f 2   95Zachwiej.807
20468.9227  5.000e-03  A2Delta 0 4.5 e 2   X2Pi 1 4.5 f 2   95Zachwiej.808
20479.2541  5.000e-03  A2Delta 0 5.5 e 2   X2Pi 1 5.5 f 2   95Zachwiej.809
20491.3778  3.213e-02  A2Delta 0 6.5 e 2   X2Pi 1 6.5 f 2   95Zachwiej.810
20505.3283  5.000e-03  A2Delta 0 7.5 e 2   X2Pi 1 7.5 f 2   95Zachwiej.811
20520.9851  5.000e-03  A2Delta 0 8.5 e 2   X2Pi 1 8.5 f 2   95Zachwiej.812
20538.321  5.000e-03  A2Delta 0 9.5 e 2   X2Pi 1 9.5 f 2   95Zachwiej.813
20600.0867  5.000e-03  A2Delta 0 12.5 e 2   X2Pi 1 12.5 f 2   95Zachwiej.814
20450.7567  6.233e-03  A2Delta 0 1.5 f 2   X2Pi 1 1.5 e 2   95Zachwiej.815
20454.6521  5.000e-03  A2Delta 0 2.5 f 2   X2Pi 1 2.5 e 2   95Zachwiej.816
20461.2865  5.000e-03  A2Delta 0 3.5 f 2   X2Pi 1 3.5 e 2   95Zachwiej.817
20480.8672  5.000e-03  A2Delta 0 5.5 f 2   X2Pi 1 5.5 e 2   95Zachwiej.818
20493.5374  5.000e-03  A2Delta 0 6.5 f 2   X2Pi 1 6.5 e 2   95Zachwiej.819
20524.3389  5.000e-03  A2Delta 0 8.5 f 2   X2Pi 1 8.5 e 2   95Zachwiej.820
20542.3851  9.155e-03  A2Delta 0 9.5 f 2   X2Pi 1 9.5 e 2   95Zachwiej.821
20583.5299  2.112e-02  A2Delta 0 11.5 f 2   X2Pi 1 11.5 e 2   95Zachwiej.822
20606.6614  1.028e-01  A2Delta 0 12.5 f 2   X2Pi 1 12.5 e 2   95Zachwiej.823
20631.1369  4.453e-02  A2Delta 0 13.5 f 2   X2Pi 1 13.5 e 2   95Zachwiej.824
20367.2459  1.000e-02  A2Delta 0 1.5 f 2   X2Pi 1 2.5 f 2   95Zachwiej.825
20344.4699  6.515e-03  A2Delta 0 2.5 f 2   X2Pi 1 3.5 f 2   95Zachwiej.826
20324.044  5.000e-03  A2Delta 0 3.5 f 2   X2Pi 1 4.5 f 2   95Zachwiej.827
20305.7407  9.398e-03  A2Delta 0 4.5 f 2   X2Pi 1 5.5 f 2   95Zachwiej.828
20289.5094  5.000e-03  A2Delta 0 5.5 f 2   X2Pi 1 6.5 f 2   95Zachwiej.829
20275.3158  5.000e-03  A2Delta 0 6.5 f 2   X2Pi 1 7.5 f 2   95Zachwiej.830
20263.144  6.124e-03  A2Delta 0 7.5 f 2   X2Pi 1 8.5 f 2   95Zachwiej.831
20252.9892  5.000e-03  A2Delta 0 8.5 f 2   X2Pi 1 9.5 f 2   95Zachwiej.832
20244.864  8.299e-03  A2Delta 0 9.5 f 2   X2Pi 1 10.5 f 2   95Zachwiej.833
20238.7712  3.061e-02  A2Delta 0 10.5 f 2   X2Pi 1 11.5 f 2   95Zachwiej.834
20234.65  3.908e-02  A2Delta 0 11.5 f 2   X2Pi 1 12.5 f 2   95Zachwiej.835
20232.3576  2.268e-02  A2Delta 0 13.5 f 2   X2Pi 1 14.5 f 2   95Zachwiej.836
20367.7365  1.288e-02  A2Delta 0 1.5 e 2   X2Pi 1 2.5 e 2   95Zachwiej.837
20345.252  8.266e-03  A2Delta 0 2.5 e 2   X2Pi 1 3.5 e 2   95Zachwiej.838
20325.208  5.000e-03  A2Delta 0 3.5 e 2   X2Pi 1 4.5 e 2   95Zachwiej.839
20307.3592  5.000e-03  A2Delta 0 4.5 e 2   X2Pi 1 5.5 e 2   95Zachwiej.840
20291.6405  5.000e-03  A2Delta 0 5.5 e 2   X2Pi 1 6.5 e 2   95Zachwiej.841
20278.0153  1.590e-02  A2Delta 0 6.5 e 2   X2Pi 1 7.5 e 2   95Zachwiej.842
20266.4966  6.683e-03  A2Delta 0 7.5 e 2   X2Pi 1 8.5 e 2   95Zachwiej.843
20249.6718  7.197e-03  A2Delta 0 9.5 e 2   X2Pi 1 10.5 e 2   95Zachwiej.844
20244.3769  2.016e-02  A2Delta 0 10.5 e 2   X2Pi 1 11.5 e 2   95Zachwiej.845
20239.8936  1.000e-02  A2Delta 0 12.5 e 2   X2Pi 1 13.5 e 2   95Zachwiej.846
20626.8173  1.000e-02  A2Delta 1 2.5 e 1   X2Pi 2 1.5 e 1   95Zachwiej.847
20659.0214  1.327e-02  A2Delta 1 3.5 e 1   X2Pi 2 2.5 e 1   95Zachwiej.848
20691.8589  1.871e-02  A2Delta 1 4.5 e 1   X2Pi 2 3.5 e 1   95Zachwiej.849
20725.7442  5.000e-03  A2Delta 1 5.5 e 1   X2Pi 2 4.5 e 1   95Zachwiej.850
20760.7645  7.030e-03  A2Delta 1 6.5 e 1   X2Pi 2 5.5 e 1   95Zachwiej.851
20796.9478  1.315e-02  A2Delta 1 7.5 e 1   X2Pi 2 6.5 e 1   95Zachwiej.852
20834.2332  1.000e-02  A2Delta 1 8.5 e 1   X2Pi 2 7.5 e 1   95Zachwiej.853
20626.8173  1.000e-02  A2Delta 1 2.5 f 1   X2Pi 2 1.5 f 1   95Zachwiej.854
20659.1762  2.055e-02  A2Delta 1 3.5 f 1   X2Pi 2 2.5 f 1   95Zachwiej.855
20692.1862  9.263e-03  A2Delta 1 4.5 f 1   X2Pi 2 3.5 f 1   95Zachwiej.856
20726.3527  5.000e-03  A2Delta 1 5.5 f 1   X2Pi 2 4.5 f 1   95Zachwiej.857
20761.706  1.912e-02  A2Delta 1 6.5 f 1   X2Pi 2 5.5 f 1   95Zachwiej.858
20798.3011  5.000e-03  A2Delta 1 7.5 f 1   X2Pi 2 6.5 f 1   95Zachwiej.859
20836.0309  1.723e-02  A2Delta 1 8.5 f 1   X2Pi 2 7.5 f 1   95Zachwiej.860
20575.4972  2.468e-02  A2Delta 1 2.5 f 1   X2Pi 2 2.5 e 1   95Zachwiej.861
20580.8478  7.214e-03  A2Delta 1 3.5 f 1   X2Pi 2 3.5 e 1   95Zachwiej.862
20587.3365  7.723e-03  A2Delta 1 4.5 f 1   X2Pi 2 4.5 e 1   95Zachwiej.863
20595.1545  6.194e-03  A2Delta 1 5.5 f 1   X2Pi 2 5.5 e 1   95Zachwiej.864
20604.3264  5.000e-03  A2Delta 1 6.5 f 1   X2Pi 2 6.5 e 1   95Zachwiej.865
20654.5088  1.304e-02  A2Delta 1 10.5 f 1   X2Pi 2 10.5 e 1   95Zachwiej.866
20687.2196  5.000e-03  A2Delta 1 12.5 f 1   X2Pi 2 12.5 e 1   95Zachwiej.867
20575.6624  1.372e-02  A2Delta 1 2.5 e 1   X2Pi 2 2.5 f 1   95Zachwiej.868
20581.2027  1.954e-02  A2Delta 1 3.5 e 1   X2Pi 2 3.5 f 1   95Zachwiej.869
20587.9539  5.000e-03  A2Delta 1 4.5 e 1   X2Pi 2 4.5 f 1   95Zachwiej.870
20596.1089  5.000e-03  A2Delta 1 5.5 e 1   X2Pi 2 5.5 f 1   95Zachwiej.871
20605.6889  9.750e-03  A2Delta 1 6.5 e 1   X2Pi 2 6.5 f 1   95Zachwiej.872
20616.689  6.526e-03  A2Delta 1 7.5 e 1   X2Pi 2 7.5 f 1   95Zachwiej.873
20629.119  6.824e-03  A2Delta 1 8.5 e 1   X2Pi 2 8.5 f 1   95Zachwiej.874
20642.9057  3.750e-02  A2Delta 1 9.5 e 1   X2Pi 2 9.5 f 1   95Zachwiej.875
20658.1053  1.034e-02  A2Delta 1 10.5 e 1   X2Pi 2 10.5 f 1   95Zachwiej.876
20674.561  5.000e-03  A2Delta 1 11.5 e 1   X2Pi 2 11.5 f 1   95Zachwiej.877
20497.3604  5.000e-03  A2Delta 1 2.5 e 1   X2Pi 2 3.5 e 1   95Zachwiej.879
20476.3457  1.141e-02  A2Delta 1 3.5 e 1   X2Pi 2 4.5 e 1   95Zachwiej.880
20438.7001  1.536e-02  A2Delta 1 5.5 e 1   X2Pi 2 6.5 e 1   95Zachwiej.881
20422.2435  2.041e-02  A2Delta 1 6.5 e 1   X2Pi 2 7.5 e 1   95Zachwiej.882
20407.4137  5.000e-03  A2Delta 1 7.5 e 1   X2Pi 2 8.5 e 1   95Zachwiej.883
20394.2003  1.589e-02  A2Delta 1 8.5 e 1   X2Pi 2 9.5 e 1   95Zachwiej.884
20382.6031  3.016e-02  A2Delta 1 9.5 e 1   X2Pi 2 10.5 e 1   95Zachwiej.885
20497.7157  2.633e-02  A2Delta 1 2.5 f 1   X2Pi 2 3.5 f 1   95Zachwiej.886
20457.7472  5.681e-02  A2Delta 1 4.5 f 1   X2Pi 2 5.5 f 1   95Zachwiej.887
20440.0579  6.624e-03  A2Delta 1 5.5 f 1   X2Pi 2 6.5 f 1   95Zachwiej.888
20424.0872  1.540e-02  A2Delta 1 6.5 f 1   X2Pi 2 7.5 f 1   95Zachwiej.889
20409.7741  5.000e-03  A2Delta 1 7.5 f 1   X2Pi 2 8.5 f 1   95Zachwiej.890
20397.1507  5.000e-03  A2Delta 1 8.5 f 1   X2Pi 2 9.5 f 1   95Zachwiej.891
20386.2263  5.000e-03  A2Delta 1 9.5 f 1   X2Pi 2 10.5 f 1   95Zachwiej.892
20376.956  5.000e-03  A2Delta 1 10.5 f 1   X2Pi 2 11.5 f 1   95Zachwiej.893
20581.3927  2.605e-02  A2Delta 1 2.5 e 1   X2Pi 2 1.5 e 2   95Zachwiej.894
20581.1074  4.412e-02  A2Delta 1 2.5 f 1   X2Pi 2 1.5 f 2   95Zachwiej.895
20597.3326  1.000e-02  A2Delta 1 5.5 f 1   X2Pi 2 4.5 f 2   95Zachwiej.896
20501.5744  2.531e-02  A2Delta 1 2.5 f 1   X2Pi 2 2.5 e 2   95Zachwiej.897
20460.0322  3.783e-02  A2Delta 1 4.5 f 1   X2Pi 2 4.5 e 2   95Zachwiej.898
20501.1166  1.493e-02  A2Delta 1 2.5 e 1   X2Pi 2 2.5 f 2   95Zachwiej.899
20711.4663  4.291e-02  A2Delta 1 2.5 e 2   X2Pi 2 1.5 e 1   95Zachwiej.902
20711.4663  2.544e-02  A2Delta 1 2.5 f 2   X2Pi 2 1.5 f 1   95Zachwiej.903
20628.5176  1.000e-02  A2Delta 1 1.5 e 2   X2Pi 2 1.5 f 1   95Zachwiej.904
20660.2894  1.000e-02  A2Delta 1 2.5 e 2   X2Pi 2 2.5 f 1   95Zachwiej.905
20726.9271  8.196e-03  A2Delta 1 4.5 e 2   X2Pi 2 4.5 f 1   95Zachwiej.906
20628.5176  1.000e-02  A2Delta 1 1.5 f 2   X2Pi 2 1.5 e 1   95Zachwiej.907
20660.0835  6.266e-02  A2Delta 1 2.5 f 2   X2Pi 2 2.5 e 1   95Zachwiej.908
20582.2931  2.691e-02  A2Delta 1 2.5 f 2   X2Pi 2 3.5 f 1   95Zachwiej.909
20588.7444  8.920e-03  A2Delta 1 3.5 f 2   X2Pi 2 4.5 f 1   95Zachwiej.910
20646.1902  5.000e-03  A2Delta 1 1.5 f 2   X2Pi 2 0.5 f 2   95Zachwiej.911
20665.7551  1.887e-02  A2Delta 1 2.5 f 2   X2Pi 2 1.5 f 2   95Zachwiej.912
20696.3935  5.000e-03  A2Delta 1 3.5 f 2   X2Pi 2 2.5 f 2   95Zachwiej.913
20729.1038  8.231e-03  A2Delta 1 4.5 f 2   X2Pi 2 3.5 f 2   95Zachwiej.914
20763.3843  8.456e-03  A2Delta 1 5.5 f 2   X2Pi 2 4.5 f 2   95Zachwiej.915
20799.0043  5.000e-03  A2Delta 1 6.5 f 2   X2Pi 2 5.5 f 2   95Zachwiej.916
20835.846  2.060e-02  A2Delta 1 7.5 f 2   X2Pi 2 6.5 f 2   95Zachwiej.917
20646.287  5.000e-03  A2Delta 1 1.5 e 2   X2Pi 2 0.5 e 1   95Zachwiej.918
20665.9985  1.710e-02  A2Delta 1 2.5 e 2   X2Pi 2 1.5 e 2   95Zachwiej.919
20696.8491  5.000e-03  A2Delta 1 3.5 e 2   X2Pi 2 2.5 e 2   95Zachwiej.920
20729.8606  5.000e-03  A2Delta 1 4.5 e 2   X2Pi 2 3.5 e 2   95Zachwiej.921
20764.5045  5.000e-03  A2Delta 1 5.5 e 2   X2Pi 2 4.5 e 2   95Zachwiej.922
20800.5526  8.742e-03  A2Delta 1 6.5 e 2   X2Pi 2 5.5 e 2   95Zachwiej.923
20837.9022  7.898e-03  A2Delta 1 7.5 e 2   X2Pi 2 6.5 e 2   95Zachwiej.924
20582.832  1.249e-02  A2Delta 1 1.5 e 2   X2Pi 2 1.5 f 2   95Zachwiej.925
20585.7189  5.000e-03  A2Delta 1 2.5 e 2   X2Pi 2 2.5 f 2   95Zachwiej.926
20590.9181  1.517e-02  A2Delta 1 3.5 e 2   X2Pi 2 3.5 f 2   95Zachwiej.927
20597.9231  5.000e-03  A2Delta 1 4.5 e 2   X2Pi 2 4.5 f 2   95Zachwiej.928
20606.5206  5.000e-03  A2Delta 1 5.5 e 2   X2Pi 2 5.5 f 2   95Zachwiej.929
20616.5919  2.196e-02  A2Delta 1 6.5 e 2   X2Pi 2 6.5 f 2   95Zachwiej.930
20628.1601  6.772e-03  A2Delta 1 7.5 e 2   X2Pi 2 7.5 f 2   95Zachwiej.931
20641.0833  5.000e-03  A2Delta 1 8.5 e 2   X2Pi 2 8.5 f 2   95Zachwiej.932
20655.2665  8.564e-02  A2Delta 1 9.5 e 2   X2Pi 2 9.5 f 2   95Zachwiej.933
20687.6508  1.000e-02  A2Delta 1 11.5 e 2   X2Pi 2 11.5 f 2   95Zachwiej.934
20583.0717  1.212e-02  A2Delta 1 1.5 f 2   X2Pi 2 1.5 e 2   95Zachwiej.935
20586.1901  1.938e-02  A2Delta 1 2.5 f 2   X2Pi 2 2.5 e 2   95Zachwiej.936
20591.6682  1.637e-02  A2Delta 1 3.5 f 2   X2Pi 2 3.5 e 2   95Zachwiej.937
20599.0452  5.000e-03  A2Delta 1 4.5 f 2   X2Pi 2 4.5 e 2   95Zachwiej.938
20608.0618  7.139e-03  A2Delta 1 5.5 f 2   X2Pi 2 5.5 e 2   95Zachwiej.939
20618.6585  7.446e-03  A2Delta 1 6.5 f 2   X2Pi 2 6.5 e 2   95Zachwiej.940
20630.7603  5.000e-03  A2Delta 1 7.5 f 2   X2Pi 2 7.5 e 2   95Zachwiej.941
20644.3028  1.199e-02  A2Delta 1 8.5 f 2   X2Pi 2 8.5 e 2   95Zachwiej.942
20675.4977  1.000e-02  A2Delta 1 10.5 f 2   X2Pi 2 10.5 e 2   95Zachwiej.943
20480.2507  5.000e-03  A2Delta 1 2.5 f 2   X2Pi 2 3.5 f 2   95Zachwiej.944
20441.059  5.000e-03  A2Delta 1 4.5 f 2   X2Pi 2 5.5 f 2   95Zachwiej.945
20424.1016  3.005e-02  A2Delta 1 5.5 f 2   X2Pi 2 6.5 f 2   95Zachwiej.946
20408.9108  5.000e-03  A2Delta 1 6.5 f 2   X2Pi 2 7.5 f 2   95Zachwiej.947
20395.4022  1.600e-02  A2Delta 1 7.5 f 2   X2Pi 2 8.5 f 2   95Zachwiej.948
20383.5491  5.000e-03  A2Delta 1 8.5 f 2   X2Pi 2 9.5 f 2   95Zachwiej.949
20373.3494  5.000e-03  A2Delta 1 9.5 f 2   X2Pi 2 10.5 f 2   95Zachwiej.950
20460.8698  1.000e-02  A2Delta 1 3.5 e 2   X2Pi 2 4.5 e 2   95Zachwiej.951
20442.61  5.000e-03  A2Delta 1 4.5 e 2   X2Pi 2 5.5 e 2   95Zachwiej.952
20426.1656  1.585e-02  A2Delta 1 5.5 e 2   X2Pi 2 6.5 e 2   95Zachwiej.953
20411.5085  5.000e-03  A2Delta 1 6.5 e 2   X2Pi 2 7.5 e 2   95Zachwiej.954
20387.4573  1.000e-02  A2Delta 1 8.5 e 2   X2Pi 2 9.5 e 2   95Zachwiej.955
20377.9805  7.469e-03  A2Delta 1 9.5 e 2   X2Pi 2 10.5 e 2   95Zachwiej.956
20688.383  2.362e-02  A2Delta 2 2.5 e 1   X2Pi 3 1.5 e 1   95Zachwiej.957
20718.246  5.000e-03  A2Delta 2 3.5 e 1   X2Pi 3 2.5 e 1   95Zachwiej.958
20748.371  6.720e-03  A2Delta 2 4.5 e 1   X2Pi 3 3.5 e 1   95Zachwiej.959
20779.183  4.857e-02  A2Delta 2 5.5 e 1   X2Pi 3 4.5 e 1   95Zachwiej.960
20810.625  2.475e-02  A2Delta 2 6.5 e 1   X2Pi 3 5.5 e 1   95Zachwiej.961
20842.831  5.000e-03  A2Delta 2 7.5 e 1   X2Pi 3 6.5 e 1   95Zachwiej.962
20909.034  5.452e-02  A2Delta 2 9.5 e 1   X2Pi 3 8.5 e 1   95Zachwiej.963
20688.383  1.331e-02  A2Delta 2 2.5 f 1   X2Pi 3 1.5 f 1   95Zachwiej.964
20718.39  5.000e-03  A2Delta 2 3.5 f 1   X2Pi 3 2.5 f 1   95Zachwiej.965
20748.707  5.000e-03  A2Delta 2 4.5 f 1   X2Pi 3 3.5 f 1   95Zachwiej.966
20779.738  5.000e-03  A2Delta 2 5.5 f 1   X2Pi 3 4.5 f 1   95Zachwiej.967
20811.593  3.902e-02  A2Delta 2 6.5 f 1   X2Pi 3 5.5 f 1   95Zachwiej.968
20643.159  2.943e-02  A2Delta 2 3.5 f 1   X2Pi 3 3.5 e 1   95Zachwiej.969
20648.022  5.000e-03  A2Delta 2 4.5 f 1   X2Pi 3 4.5 e 1   95Zachwiej.970
20653.724  6.154e-02  A2Delta 2 5.5 f 1   X2Pi 3 5.5 e 1   95Zachwiej.971
20660.456  5.000e-03  A2Delta 2 6.5 f 1   X2Pi 3 6.5 e 1   95Zachwiej.972
20542.81  3.380e-02  A2Delta 2 3.5 e 1   X2Pi 3 4.5 e 1   95Zachwiej.978
20522.683  2.759e-02  A2Delta 2 4.5 e 1   X2Pi 3 5.5 e 1   95Zachwiej.979
20485.694  2.001e-02  A2Delta 2 6.5 e 1   X2Pi 3 7.5 e 1   95Zachwiej.980
20453.363  1.000e-02  A2Delta 2 8.5 e 1   X2Pi 3 9.5 e 1   95Zachwiej.981
20543.393  4.319e-02  A2Delta 2 3.5 f 1   X2Pi 3 4.5 f 1   95Zachwiej.982
20523.55  1.736e-02  A2Delta 2 4.5 f 1   X2Pi 3 5.5 f 1   95Zachwiej.983
20504.894  1.314e-02  A2Delta 2 5.5 f 1   X2Pi 3 6.5 f 1   95Zachwiej.984
20487.441  2.254e-02  A2Delta 2 6.5 f 1   X2Pi 3 7.5 f 1   95Zachwiej.985
20471.18  5.000e-03  A2Delta 2 7.5 f 1   X2Pi 3 8.5 f 1   95Zachwiej.986
20456.144  2.156e-02  A2Delta 2 8.5 f 1   X2Pi 3 9.5 f 1   95Zachwiej.987
20644.687  1.700e-02  A2Delta 2 2.5 e 1   X2Pi 3 1.5 e 2   95Zachwiej.988
20768.633  1.301e-02  A2Delta 2 2.5 e 2   X2Pi 3 1.5 e 1   95Zachwiej.989
20768.633  1.214e-02  A2Delta 2 2.5 f 2   X2Pi 3 1.5 f 1   95Zachwiej.990
20690.028  2.143e-02  A2Delta 2 1.5 e 2   X2Pi 3 1.5 f 1   95Zachwiej.991
20690.028  1.000e-02  A2Delta 2 1.5 f 2   X2Pi 3 1.5 e 1   95Zachwiej.992
20749.144  1.000e-02  A2Delta 2 3.5 f 2   X2Pi 3 3.5 e 1   95Zachwiej.993
23292.0212  2.210e-02  A2Delta 0 4.5 e 1   X2Pi 0 3.5 e 1   84BrBr.1
23324.1864  4.900e-03  A2Delta 0 5.5 e 1   X2Pi 0 4.5 e 1   84BrBr.2
23389.6871  1.600e-03  A2Delta 0 7.5 e 1   X2Pi 0 6.5 e 1   84BrBr.3
23423.0037  1.935e-03  A2Delta 0 8.5 e 1   X2Pi 0 7.5 e 1   84BrBr.4
23456.6589  1.600e-03  A2Delta 0 9.5 e 1   X2Pi 0 8.5 e 1   84BrBr.5
23490.6015  1.600e-03  A2Delta 0 10.5 e 1   X2Pi 0 9.5 e 1   84BrBr.6
23524.7944  2.200e-03  A2Delta 0 11.5 e 1   X2Pi 0 10.5 e 1   84BrBr.7
23172.5906  4.000e-03  A2Delta 0 2.5 f 1   X2Pi 0 2.5 e 1   84BrBr.8
23175.6447  4.900e-03  A2Delta 0 3.5 f 1   X2Pi 0 3.5 e 1   84BrBr.9
23183.0846  2.646e-02  A2Delta 0 5.5 f 1   X2Pi 0 5.5 e 1   84BrBr.10
23187.668  1.590e-02  A2Delta 0 6.5 f 1   X2Pi 0 6.5 e 1   84BrBr.11
23192.8744  1.000e-03  A2Delta 0 7.5 f 1   X2Pi 0 7.5 e 1   84BrBr.12
23205.1863  3.100e-03  A2Delta 0 9.5 f 1   X2Pi 0 9.5 e 1   84BrBr.13
23212.2623  1.600e-03  A2Delta 0 10.5 f 1   X2Pi 0 10.5 e 1   84BrBr.14
23219.9219  2.200e-03  A2Delta 0 11.5 f 1   X2Pi 0 11.5 e 1   84BrBr.15
23062.722  9.000e-03  A2Delta 0 3.5 e 1   X2Pi 0 4.5 e 1   84BrBr.16
23037.9541  5.787e-03  A2Delta 0 4.5 e 1   X2Pi 0 5.5 e 1   84BrBr.17
23013.9958  1.632e-02  A2Delta 0 5.5 e 1   X2Pi 0 6.5 e 1   84BrBr.18
22990.8519  9.000e-03  A2Delta 0 6.5 e 1   X2Pi 0 7.5 e 1   84BrBr.19
22968.5961  1.000e-03  A2Delta 0 7.5 e 1   X2Pi 0 8.5 e 1   84BrBr.20
22947.2634  1.163e-02  A2Delta 0 8.5 e 1   X2Pi 0 9.5 e 1   84BrBr.21
23174.3274  4.900e-03  A2Delta 0 1.5 e 2   X2Pi 0 2.5 e 1   84BrBr.22
23297.3986  1.600e-03  A2Delta 0 3.5 e 2   X2Pi 0 2.5 e 2   84BrBr.23
23328.6211  3.500e-03  A2Delta 0 4.5 e 2   X2Pi 0 3.5 e 2   84BrBr.24
23360.7649  1.887e-02  A2Delta 0 5.5 e 2   X2Pi 0 4.5 e 2   84BrBr.25
23393.5699  1.000e-03  A2Delta 0 6.5 e 2   X2Pi 0 5.5 e 2   84BrBr.26
23426.9718  1.000e-03  A2Delta 0 7.5 e 2   X2Pi 0 6.5 e 2   84BrBr.27
23460.8645  1.600e-03  A2Delta 0 8.5 e 2   X2Pi 0 7.5 e 2   84BrBr.28
23495.1753  1.600e-03  A2Delta 0 9.5 e 2   X2Pi 0 8.5 e 2   84BrBr.29
23529.8336  5.574e-03  A2Delta 0 10.5 e 2   X2Pi 0 9.5 e 2   84BrBr.30
23180.7045  7.000e-03  A2Delta 0 1.5 f 2   X2Pi 0 1.5 e 2   84BrBr.31
23187.2452  1.200e-03  A2Delta 0 4.5 f 2   X2Pi 0 4.5 e 2   84BrBr.32
23196.9543  2.200e-03  A2Delta 0 6.5 f 2   X2Pi 0 6.5 e 2   84BrBr.33
23203.027  1.600e-03  A2Delta 0 7.5 f 2   X2Pi 0 7.5 e 2   84BrBr.34
23209.8431  1.000e-03  A2Delta 0 8.5 f 2   X2Pi 0 8.5 e 2   84BrBr.35
23217.376  1.600e-03  A2Delta 0 9.5 f 2   X2Pi 0 9.5 e 2   84BrBr.36
23225.5899  1.600e-03  A2Delta 0 10.5 f 2   X2Pi 0 10.5 e 2   84BrBr.37
23094.4423  1.200e-03  A2Delta 0 1.5 e 2   X2Pi 0 2.5 e 2   84BrBr.38
23067.7402  2.801e-02  A2Delta 0 2.5 e 2   X2Pi 0 3.5 e 2   84BrBr.39
23042.3722  8.400e-03  A2Delta 0 3.5 e 2   X2Pi 0 4.5 e 2   84BrBr.40
23018.1694  1.000e-03  A2Delta 0 4.5 e 2   X2Pi 0 5.5 e 2   84BrBr.41
22995.0562  1.800e-03  A2Delta 0 5.5 e 2   X2Pi 0 6.5 e 2   84BrBr.42
22972.9995  9.923e-03  A2Delta 0 6.5 e 2   X2Pi 0 7.5 e 2   84BrBr.43
22952.0061  2.200e-03  A2Delta 0 7.5 e 2   X2Pi 0 8.5 e 2   84BrBr.44
23324.8482  1.800e-03  A2Delta 0 5.5 f 1   X2Pi 0 4.5 f 1   84BrBr.45
23391.1492  1.600e-03  A2Delta 0 7.5 f 1   X2Pi 0 6.5 f 1   84BrBr.46
23459.1977  1.600e-03  A2Delta 0 9.5 f 1   X2Pi 0 8.5 f 1   84BrBr.47
23493.7838  1.600e-03  A2Delta 0 10.5 f 1   X2Pi 0 9.5 f 1   84BrBr.48
23528.6671  1.600e-03  A2Delta 0 11.5 f 1   X2Pi 0 10.5 f 1   84BrBr.49
23172.751  2.500e-03  A2Delta 0 2.5 e 1   X2Pi 0 2.5 f 1   84BrBr.50
23176.031  1.570e-02  A2Delta 0 3.5 e 1   X2Pi 0 3.5 f 1   84BrBr.51
23179.7608  1.919e-02  A2Delta 0 4.5 e 1   X2Pi 0 4.5 f 1   84BrBr.52
23189.1262  9.000e-03  A2Delta 0 6.5 e 1   X2Pi 0 6.5 f 1   84BrBr.53
23194.8437  1.000e-03  A2Delta 0 7.5 e 1   X2Pi 0 7.5 f 1   84BrBr.54
23201.2612  1.000e-03  A2Delta 0 8.5 e 1   X2Pi 0 8.5 f 1   84BrBr.55
23208.3689  1.000e-03  A2Delta 0 9.5 e 1   X2Pi 0 9.5 f 1   84BrBr.56
23216.1436  4.086e-03  A2Delta 0 10.5 e 1   X2Pi 0 10.5 f 1   84BrBr.57
23224.5558  1.000e-03  A2Delta 0 11.5 e 1   X2Pi 0 11.5 f 1   84BrBr.58
23015.4468  2.470e-03  A2Delta 0 5.5 f 1   X2Pi 0 6.5 f 1   84BrBr.59
22971.1357  1.600e-03  A2Delta 0 7.5 f 1   X2Pi 0 8.5 f 1   84BrBr.60
22950.4351  3.600e-03  A2Delta 0 8.5 f 1   X2Pi 0 9.5 f 1   84BrBr.61
23174.4868  4.900e-03  A2Delta 0 1.5 f 2   X2Pi 0 2.5 f 1   84BrBr.62
23296.9259  2.712e-02  A2Delta 0 3.5 f 2   X2Pi 0 2.5 f 2   84BrBr.63
23327.8018  1.058e-02  A2Delta 0 4.5 f 2   X2Pi 0 3.5 f 2   84BrBr.64
23359.5473  1.002e-02  A2Delta 0 5.5 f 2   X2Pi 0 4.5 f 2   84BrBr.65
23391.8959  2.251e-03  A2Delta 0 6.5 f 2   X2Pi 0 5.5 f 2   84BrBr.66
23458.0461  3.956e-03  A2Delta 0 8.5 f 2   X2Pi 0 7.5 f 2   84BrBr.67
23491.6882  6.343e-03  A2Delta 0 9.5 f 2   X2Pi 0 8.5 f 2   84BrBr.68
23180.4524  2.500e-03  A2Delta 0 1.5 e 2   X2Pi 0 1.5 f 2   84BrBr.69
23182.9436  1.405e-02  A2Delta 0 3.5 e 2   X2Pi 0 3.5 f 2   84BrBr.70
23194.7395  1.000e-03  A2Delta 0 6.5 e 2   X2Pi 0 6.5 f 2   84BrBr.71
23200.2038  1.000e-03  A2Delta 0 7.5 e 2   X2Pi 0 7.5 f 2   84BrBr.72
23206.3515  1.600e-03  A2Delta 0 8.5 e 2   X2Pi 0 8.5 f 2   84BrBr.73
23213.1593  1.000e-03  A2Delta 0 9.5 e 2   X2Pi 0 9.5 f 2   84BrBr.74
23220.5765  1.000e-03  A2Delta 0 10.5 e 2   X2Pi 0 10.5 f 2   84BrBr.75
23093.9492  1.000e-03  A2Delta 0 1.5 f 2   X2Pi 0 2.5 f 2   84BrBr.76
23066.9023  7.000e-03  A2Delta 0 2.5 f 2   X2Pi 0 3.5 f 2   84BrBr.77
23041.156  1.590e-02  A2Delta 0 3.5 f 2   X2Pi 0 4.5 f 2   84BrBr.78
22970.1884  1.000e-03  A2Delta 0 6.5 f 2   X2Pi 0 7.5 f 2   84BrBr.80
22948.529  1.427e-02  A2Delta 0 7.5 f 2   X2Pi 0 8.5 f 2   84BrBr.81
0.244724219  5.003e-05  X2Pi 0 1.5 f 2   X2Pi 0 1.5 e 2   84BrBr.82
25756.09  5.000e-03  B2Sigma 0 2.5 f 1   X2Pi 0 1.5 f 1   91Para.1
25776.422  5.000e-03  B2Sigma 0 3.5 f 1   X2Pi 0 2.5 f 1   91Para.2
25792.745  8.217e-03  B2Sigma 0 4.5 f 1   X2Pi 0 3.5 f 1   91Para.3
25805.42  5.000e-03  B2Sigma 0 5.5 f 1   X2Pi 0 4.5 f 1   91Para.4
25814.474  1.559e-02  B2Sigma 0 6.5 f 1   X2Pi 0 5.5 f 1   91Para.5
25821.29  8.389e-03  B2Sigma 0 8.5 f 1   X2Pi 0 7.5 f 1   91Para.7
25818.732  5.000e-03  B2Sigma 0 9.5 f 1   X2Pi 0 8.5 f 1   91Para.8
25811.935  1.842e-02  B2Sigma 0 10.5 f 1   X2Pi 0 9.5 f 1   91Para.9
25800.631  1.776e-02  B2Sigma 0 11.5 f 1   X2Pi 0 10.5 f 1   91Para.10
25774.034  8.245e-03  B2Sigma 0 1.5 e 2   X2Pi 0 0.5 e 2   91Para.11
25782.735  5.000e-03  B2Sigma 0 2.5 e 2   X2Pi 0 1.5 e 2   91Para.12
25797.069  9.751e-03  B2Sigma 0 3.5 e 2   X2Pi 0 2.5 e 2   91Para.13
25808.757  7.619e-03  B2Sigma 0 4.5 e 2   X2Pi 0 3.5 e 2   91Para.14
25817.217  9.093e-03  B2Sigma 0 5.5 e 2   X2Pi 0 4.5 e 2   91Para.15
25820.569  5.000e-03  B2Sigma 0 8.5 e 2   X2Pi 0 7.5 e 2   91Para.18
25813.596  5.000e-03  B2Sigma 0 9.5 e 2   X2Pi 0 8.5 e 2   91Para.19
25802.164  5.000e-03  B2Sigma 0 10.5 e 2   X2Pi 0 9.5 e 2   91Para.20
25705.585  5.000e-03  B2Sigma 0 1.5 f 1   X2Pi 0 1.5 e 1   91Para.21
25700.662  5.000e-03  B2Sigma 0 2.5 f 1   X2Pi 0 2.5 e 1   91Para.22
25691.804  5.000e-03  B2Sigma 0 3.5 f 1   X2Pi 0 3.5 e 1   91Para.23
25679.436  5.000e-03  B2Sigma 0 4.5 f 1   X2Pi 0 4.5 e 1   91Para.24
25663.637  8.393e-03  B2Sigma 0 5.5 f 1   X2Pi 0 5.5 e 1   91Para.25
25644.361  1.078e-02  B2Sigma 0 6.5 f 1   X2Pi 0 6.5 e 1   91Para.26
25621.533  9.947e-03  B2Sigma 0 7.5 f 1   X2Pi 0 7.5 e 1   91Para.27
25595.044  1.017e-02  B2Sigma 0 8.5 f 1   X2Pi 0 8.5 e 1   91Para.28
25564.724  5.000e-03  B2Sigma 0 9.5 f 1   X2Pi 0 9.5 e 1   91Para.29
25723.409  7.033e-03  B2Sigma 0 0.5 e 2   X2Pi 0 0.5 f 2   91Para.32
25706.858  5.000e-03  B2Sigma 0 1.5 e 2   X2Pi 0 1.5 f 2   91Para.33
25695.986  5.000e-03  B2Sigma 0 2.5 e 2   X2Pi 0 2.5 f 2   91Para.34
25682.6  5.000e-03  B2Sigma 0 3.5 e 2   X2Pi 0 3.5 f 2   91Para.35
25666.166  7.567e-03  B2Sigma 0 4.5 e 2   X2Pi 0 4.5 f 2   91Para.36
25646.46  5.000e-03  B2Sigma 0 5.5 e 2   X2Pi 0 5.5 f 2   91Para.37
25623.319  1.263e-02  B2Sigma 0 6.5 e 2   X2Pi 0 6.5 f 2   91Para.38
25596.579  1.172e-02  B2Sigma 0 7.5 e 2   X2Pi 0 7.5 f 2   91Para.39
25566.06  5.000e-03  B2Sigma 0 8.5 e 2   X2Pi 0 8.5 f 2   91Para.40
25531.588  1.073e-02  B2Sigma 0 9.5 e 2   X2Pi 0 9.5 f 2   91Para.41
25492.922  9.559e-03  B2Sigma 0 10.5 e 2   X2Pi 0 10.5 f 2   91Para.42
25680.349  5.000e-03  B2Sigma 0 0.5 f 1   X2Pi 0 1.5 f 1   91Para.43
25650.345  8.497e-03  B2Sigma 0 1.5 f 1   X2Pi 0 2.5 f 1   91Para.44
25616.582  5.000e-03  B2Sigma 0 2.5 f 1   X2Pi 0 3.5 f 1   91Para.45
25579.538  5.000e-03  B2Sigma 0 3.5 f 1   X2Pi 0 4.5 f 1   91Para.46
25539.352  9.522e-03  B2Sigma 0 4.5 f 1   X2Pi 0 5.5 f 1   91Para.47
25496.014  5.000e-03  B2Sigma 0 5.5 f 1   X2Pi 0 6.5 f 1   91Para.48
25449.524  1.855e-02  B2Sigma 0 6.5 f 1   X2Pi 0 7.5 f 1   91Para.49
25656.601  1.803e-02  B2Sigma 0 0.5 e 2   X2Pi 0 1.5 e 2   91Para.52
25620.853  1.029e-02  B2Sigma 0 1.5 e 2   X2Pi 0 2.5 e 2   91Para.53
25582.828  6.139e-03  B2Sigma 0 2.5 e 2   X2Pi 0 3.5 e 2   91Para.54
25542.031  5.000e-03  B2Sigma 0 3.5 e 2   X2Pi 0 4.5 e 2   91Para.55
25498.276  2.280e-02  B2Sigma 0 4.5 e 2   X2Pi 0 5.5 e 2   91Para.56
25451.53  1.211e-02  B2Sigma 0 5.5 e 2   X2Pi 0 6.5 e 2   91Para.57
25756.0904  1.000e-02  B2Sigma 0 2.5 f 1   X2Pi 0 1.5 f 1   96KePaRyZa.1
25776.4163  1.000e-02  B2Sigma 0 3.5 f 1   X2Pi 0 2.5 f 1   96KePaRyZa.2
25792.7311  1.000e-02  B2Sigma 0 4.5 f 1   X2Pi 0 3.5 f 1   96KePaRyZa.3
25805.4106  1.000e-02  B2Sigma 0 5.5 f 1   X2Pi 0 4.5 f 1   96KePaRyZa.4
25814.4523  1.825e-02  B2Sigma 0 6.5 f 1   X2Pi 0 5.5 f 1   96KePaRyZa.5
25819.7996  1.000e-02  B2Sigma 0 7.5 f 1   X2Pi 0 6.5 f 1   96KePaRyZa.6
25821.2717  1.582e-02  B2Sigma 0 8.5 f 1   X2Pi 0 7.5 f 1   96KePaRyZa.7
25818.7364  1.000e-02  B2Sigma 0 9.5 f 1   X2Pi 0 8.5 f 1   96KePaRyZa.8
25811.9215  1.000e-02  B2Sigma 0 10.5 f 1   X2Pi 0 9.5 f 1   96KePaRyZa.9
25800.6288  1.510e-02  B2Sigma 0 11.5 f 1   X2Pi 0 10.5 f 1   96KePaRyZa.10
25784.5489  1.655e-02  B2Sigma 0 12.5 f 1   X2Pi 0 11.5 f 1   96KePaRyZa.11
25763.3249  1.000e-02  B2Sigma 0 13.5 f 1   X2Pi 0 12.5 f 1   96KePaRyZa.12
25736.6156  4.428e-02  B2Sigma 0 14.5 f 1   X2Pi 0 13.5 f 1   96KePaRyZa.13
25774.0462  1.000e-02  B2Sigma 0 1.5 e 2   X2Pi 0 0.5 e 2   96KePaRyZa.14
25782.725  1.000e-02  B2Sigma 0 2.5 e 2   X2Pi 0 1.5 e 2   96KePaRyZa.15
25797.0594  1.000e-02  B2Sigma 0 3.5 e 2   X2Pi 0 2.5 e 2   96KePaRyZa.16
25808.7487  1.000e-02  B2Sigma 0 4.5 e 2   X2Pi 0 3.5 e 2   96KePaRyZa.17
25817.2047  1.000e-02  B2Sigma 0 5.5 e 2   X2Pi 0 4.5 e 2   96KePaRyZa.18
25822.1387  1.000e-02  B2Sigma 0 6.5 e 2   X2Pi 0 5.5 e 2   96KePaRyZa.19
25823.3449  1.000e-02  B2Sigma 0 7.5 e 2   X2Pi 0 6.5 e 2   96KePaRyZa.20
25820.56  1.000e-02  B2Sigma 0 8.5 e 2   X2Pi 0 7.5 e 2   96KePaRyZa.21
25813.5949  1.000e-02  B2Sigma 0 9.5 e 2   X2Pi 0 8.5 e 2   96KePaRyZa.22
25802.1805  1.545e-02  B2Sigma 0 10.5 e 2   X2Pi 0 9.5 e 2   96KePaRyZa.23
25785.9637  1.000e-02  B2Sigma 0 11.5 e 2   X2Pi 0 10.5 e 2   96KePaRyZa.24
25764.6554  1.441e-02  B2Sigma 0 12.5 e 2   X2Pi 0 11.5 e 2   96KePaRyZa.25
25737.8652  2.404e-02  B2Sigma 0 13.5 e 2   X2Pi 0 12.5 e 2   96KePaRyZa.26
25700.657  1.000e-02  B2Sigma 0 2.5 f 1   X2Pi 0 2.5 e 1   96KePaRyZa.27
25691.7969  1.000e-02  B2Sigma 0 3.5 f 1   X2Pi 0 3.5 e 1   96KePaRyZa.28
25679.4288  1.000e-02  B2Sigma 0 4.5 f 1   X2Pi 0 4.5 e 1   96KePaRyZa.29
25663.6276  1.000e-02  B2Sigma 0 5.5 f 1   X2Pi 0 5.5 e 1   96KePaRyZa.30
25644.358  1.000e-02  B2Sigma 0 6.5 f 1   X2Pi 0 6.5 e 1   96KePaRyZa.31
25621.527  1.000e-02  B2Sigma 0 7.5 f 1   X2Pi 0 7.5 e 1   96KePaRyZa.32
25595.0344  1.000e-02  B2Sigma 0 8.5 f 1   X2Pi 0 8.5 e 1   96KePaRyZa.33
25564.7217  1.000e-02  B2Sigma 0 9.5 f 1   X2Pi 0 9.5 e 1   96KePaRyZa.34
25530.4067  1.000e-02  B2Sigma 0 10.5 f 1   X2Pi 0 10.5 e 1   96KePaRyZa.35
25491.8694  1.000e-02  B2Sigma 0 11.5 f 1   X2Pi 0 11.5 e 1   96KePaRyZa.36
25448.8744  1.000e-02  B2Sigma 0 12.5 f 1   X2Pi 0 12.5 e 1   96KePaRyZa.37
25348.192  4.135e-02  B2Sigma 0 14.5 f 1   X2Pi 0 14.5 e 1   96KePaRyZa.39
25723.4059  1.000e-02  B2Sigma 0 0.5 e 2   X2Pi 0 0.5 f 2   96KePaRyZa.40
25695.9704  1.365e-02  B2Sigma 0 2.5 e 2   X2Pi 0 2.5 f 2   96KePaRyZa.41
25682.5939  1.000e-02  B2Sigma 0 3.5 e 2   X2Pi 0 3.5 f 2   96KePaRyZa.42
25666.159  1.000e-02  B2Sigma 0 4.5 e 2   X2Pi 0 4.5 f 2   96KePaRyZa.43
25646.4566  1.000e-02  B2Sigma 0 5.5 e 2   X2Pi 0 5.5 f 2   96KePaRyZa.44
25623.3109  1.000e-02  B2Sigma 0 6.5 e 2   X2Pi 0 6.5 f 2   96KePaRyZa.45
25596.5685  1.000e-02  B2Sigma 0 7.5 e 2   X2Pi 0 7.5 f 2   96KePaRyZa.46
25566.0594  1.000e-02  B2Sigma 0 8.5 e 2   X2Pi 0 8.5 f 2   96KePaRyZa.47
25531.5835  1.000e-02  B2Sigma 0 9.5 e 2   X2Pi 0 9.5 f 2   96KePaRyZa.48
25492.9085  1.000e-02  B2Sigma 0 10.5 e 2   X2Pi 0 10.5 f 2   96KePaRyZa.49
25449.7944  1.605e-02  B2Sigma 0 11.5 e 2   X2Pi 0 11.5 f 2   96KePaRyZa.50
25401.895  1.895e-02  B2Sigma 0 12.5 e 2   X2Pi 0 12.5 f 2   96KePaRyZa.51
25348.8826  1.000e-02  B2Sigma 0 13.5 e 2   X2Pi 0 13.5 f 2   96KePaRyZa.52
25680.346  1.000e-02  B2Sigma 0 0.5 f 1   X2Pi 0 1.5 f 1   96KePaRyZa.53
25650.3409  1.000e-02  B2Sigma 0 1.5 f 1   X2Pi 0 2.5 f 1   96KePaRyZa.54
25616.579  1.000e-02  B2Sigma 0 2.5 f 1   X2Pi 0 3.5 f 1   96KePaRyZa.55
25579.543  1.000e-02  B2Sigma 0 3.5 f 1   X2Pi 0 4.5 f 1   96KePaRyZa.56
25539.3433  1.000e-02  B2Sigma 0 4.5 f 1   X2Pi 0 5.5 f 1   96KePaRyZa.57
25496.004  1.000e-02  B2Sigma 0 5.5 f 1   X2Pi 0 6.5 f 1   96KePaRyZa.58
25449.5081  1.000e-02  B2Sigma 0 6.5 f 1   X2Pi 0 7.5 f 1   96KePaRyZa.59
25399.7745  1.236e-02  B2Sigma 0 7.5 f 1   X2Pi 0 8.5 f 1   96KePaRyZa.60
25346.7346  1.452e-02  B2Sigma 0 8.5 f 1   X2Pi 0 9.5 f 1   96KePaRyZa.61
25290.2543  1.000e-02  B2Sigma 0 9.5 f 1   X2Pi 0 10.5 f 1   96KePaRyZa.62
25230.1575  1.000e-02  B2Sigma 0 10.5 f 1   X2Pi 0 11.5 f 1   96KePaRyZa.63
25166.2849  1.000e-02  B2Sigma 0 11.5 f 1   X2Pi 0 12.5 f 1   96KePaRyZa.64
25698.2315  1.000e-02  B2Sigma 0 0.5 f 1   X2Pi 0 0.5 e 2   96KePaRyZa.65
25656.5883  1.000e-02  B2Sigma 0 0.5 e 2   X2Pi 0 1.5 e 2   96KePaRyZa.66
25620.8463  1.000e-02  B2Sigma 0 1.5 e 2   X2Pi 0 2.5 e 2   96KePaRyZa.67
25582.8241  1.000e-02  B2Sigma 0 2.5 e 2   X2Pi 0 3.5 e 2   96KePaRyZa.68
25542.027  1.000e-02  B2Sigma 0 3.5 e 2   X2Pi 0 4.5 e 2   96KePaRyZa.69
25498.2896  1.000e-02  B2Sigma 0 4.5 e 2   X2Pi 0 5.5 e 2   96KePaRyZa.70
25451.5113  1.000e-02  B2Sigma 0 5.5 e 2   X2Pi 0 6.5 e 2   96KePaRyZa.71
25401.5667  1.457e-02  B2Sigma 0 6.5 e 2   X2Pi 0 7.5 e 2   96KePaRyZa.72
25348.3571  2.239e-02  B2Sigma 0 7.5 e 2   X2Pi 0 8.5 e 2   96KePaRyZa.73
25291.7709  2.263e-02  B2Sigma 0 8.5 e 2   X2Pi 0 9.5 e 2   96KePaRyZa.74
25231.5541  1.000e-02  B2Sigma 0 9.5 e 2   X2Pi 0 10.5 e 2   96KePaRyZa.75
25167.59  1.000e-02  B2Sigma 0 10.5 e 2   X2Pi 0 11.5 e 2   96KePaRyZa.76
23024.3083  1.000e-02  B2Sigma 0 2.5 f 1   X2Pi 1 1.5 f 1   96KePaRyZa.77
23046.7061  1.000e-02  B2Sigma 0 3.5 f 1   X2Pi 1 2.5 f 1   96KePaRyZa.78
23083.0716  1.000e-02  B2Sigma 0 5.5 f 1   X2Pi 1 4.5 f 1   96KePaRyZa.79
23097.4044  1.000e-02  B2Sigma 0 6.5 f 1   X2Pi 1 5.5 f 1   96KePaRyZa.80
23109.0646  1.000e-02  B2Sigma 0 7.5 f 1   X2Pi 1 6.5 f 1   96KePaRyZa.81
23117.9358  1.000e-02  B2Sigma 0 8.5 f 1   X2Pi 1 7.5 f 1   96KePaRyZa.82
23126.4702  1.000e-02  B2Sigma 0 10.5 f 1   X2Pi 1 9.5 f 1   96KePaRyZa.83
23112.4444  2.962e-02  B2Sigma 0 13.5 f 1   X2Pi 1 12.5 f 1   96KePaRyZa.84
23052.7689  1.836e-02  B2Sigma 0 2.5 e 2   X2Pi 1 1.5 e 2   96KePaRyZa.85
23070.3094  4.252e-02  B2Sigma 0 3.5 e 2   X2Pi 1 2.5 e 2   96KePaRyZa.86
23086.2854  1.000e-02  B2Sigma 0 4.5 e 2   X2Pi 1 3.5 e 2   96KePaRyZa.87
23100.0333  2.561e-02  B2Sigma 0 5.5 e 2   X2Pi 1 4.5 e 2   96KePaRyZa.88
23111.3232  1.325e-02  B2Sigma 0 6.5 e 2   X2Pi 1 5.5 e 2   96KePaRyZa.89
23128.0833  1.283e-02  B2Sigma 0 9.5 e 2   X2Pi 1 8.5 e 2   96KePaRyZa.90
23127.1677  1.000e-02  B2Sigma 0 10.5 e 2   X2Pi 1 9.5 e 2   96KePaRyZa.91
23113.7588  2.941e-02  B2Sigma 0 12.5 e 2   X2Pi 1 11.5 e 2   96KePaRyZa.92
22973.8081  1.000e-02  B2Sigma 0 1.5 f 1   X2Pi 1 1.5 e 1   96KePaRyZa.93
22965.2559  1.000e-02  B2Sigma 0 3.5 f 1   X2Pi 1 3.5 e 1   96KePaRyZa.94
22957.1282  1.000e-02  B2Sigma 0 4.5 f 1   X2Pi 1 4.5 e 1   96KePaRyZa.95
22946.6039  1.000e-02  B2Sigma 0 5.5 f 1   X2Pi 1 5.5 e 1   96KePaRyZa.96
22933.6798  1.000e-02  B2Sigma 0 6.5 f 1   X2Pi 1 6.5 e 1   96KePaRyZa.97
22918.2514  1.000e-02  B2Sigma 0 7.5 f 1   X2Pi 1 7.5 e 1   96KePaRyZa.98
22900.206  1.000e-02  B2Sigma 0 8.5 f 1   X2Pi 1 8.5 e 1   96KePaRyZa.99
22879.3912  1.000e-02  B2Sigma 0 9.5 f 1   X2Pi 1 9.5 e 1   96KePaRyZa.100
22855.5944  1.000e-02  B2Sigma 0 10.5 f 1   X2Pi 1 10.5 e 1   96KePaRyZa.101
22828.6492  2.763e-02  B2Sigma 0 11.5 f 1   X2Pi 1 11.5 e 1   96KePaRyZa.102
22991.5755  2.466e-02  B2Sigma 0 0.5 e 2   X2Pi 1 0.5 f 1   96KePaRyZa.103
22976.9106  1.235e-02  B2Sigma 0 1.5 e 2   X2Pi 1 1.5 f 2   96KePaRyZa.104
22960.161  1.000e-02  B2Sigma 0 3.5 e 2   X2Pi 1 3.5 f 2   96KePaRyZa.106
22949.0385  1.432e-02  B2Sigma 0 4.5 e 2   X2Pi 1 4.5 f 2   96KePaRyZa.107
22935.7388  2.757e-02  B2Sigma 0 5.5 e 2   X2Pi 1 5.5 f 2   96KePaRyZa.108
22919.9733  1.000e-02  B2Sigma 0 6.5 e 2   X2Pi 1 6.5 f 2   96KePaRyZa.109
22901.695  1.000e-02  B2Sigma 0 7.5 e 2   X2Pi 1 7.5 f 2   96KePaRyZa.110
22880.6898  1.000e-02  B2Sigma 0 8.5 e 2   X2Pi 1 8.5 f 2   96KePaRyZa.111
22856.7494  1.515e-02  B2Sigma 0 9.5 e 2   X2Pi 1 9.5 f 2   96KePaRyZa.112
22829.6238  2.928e-02  B2Sigma 0 10.5 e 2   X2Pi 1 10.5 f 2   96KePaRyZa.113
22920.6334  1.000e-02  B2Sigma 0 1.5 f 1   X2Pi 1 2.5 f 1   96KePaRyZa.114
22890.0242  1.000e-02  B2Sigma 0 2.5 f 1   X2Pi 1 3.5 f 1   96KePaRyZa.115
22857.1948  1.000e-02  B2Sigma 0 3.5 f 1   X2Pi 1 4.5 f 1   96KePaRyZa.116
22822.2739  1.595e-02  B2Sigma 0 4.5 f 1   X2Pi 1 5.5 f 1   96KePaRyZa.117
22785.2831  1.000e-02  B2Sigma 0 5.5 f 1   X2Pi 1 6.5 f 1   96KePaRyZa.118
22746.1629  1.000e-02  B2Sigma 0 6.5 f 1   X2Pi 1 7.5 f 1   96KePaRyZa.119
22704.8655  1.000e-02  B2Sigma 0 7.5 f 1   X2Pi 1 8.5 f 1   96KePaRyZa.120
22661.2936  1.000e-02  B2Sigma 0 8.5 f 1   X2Pi 1 9.5 f 1   96KePaRyZa.121
22615.316  1.000e-02  B2Sigma 0 9.5 f 1   X2Pi 1 10.5 f 1   96KePaRyZa.122
22566.7452  1.000e-02  B2Sigma 0 10.5 f 1   X2Pi 1 11.5 f 1   96KePaRyZa.123
22515.3982  3.874e-02  B2Sigma 0 11.5 f 1   X2Pi 1 12.5 f 1   96KePaRyZa.124
22966.4262  3.345e-02  B2Sigma 0 0.5 f 1   X2Pi 1 0.5 e 1   96KePaRyZa.125
22894.1044  2.867e-02  B2Sigma 0 1.5 e 2   X2Pi 1 2.5 e 2   96KePaRyZa.126
22860.3625  1.000e-02  B2Sigma 0 2.5 e 2   X2Pi 1 3.5 e 2   96KePaRyZa.127
22824.865  1.000e-02  B2Sigma 0 3.5 e 2   X2Pi 1 4.5 e 2   96KePaRyZa.128
22787.4878  1.000e-02  B2Sigma 0 4.5 e 2   X2Pi 1 5.5 e 2   96KePaRyZa.129
22748.0951  1.000e-02  B2Sigma 0 5.5 e 2   X2Pi 1 6.5 e 2   96KePaRyZa.130
22706.5945  1.000e-02  B2Sigma 0 6.5 e 2   X2Pi 1 7.5 e 2   96KePaRyZa.131
22616.7597  1.000e-02  B2Sigma 0 8.5 e 2   X2Pi 1 9.5 e 2   96KePaRyZa.132
22568.1091  1.371e-02  B2Sigma 0 9.5 e 2   X2Pi 1 10.5 e 2   96KePaRyZa.133
22516.7454  4.510e-02  B2Sigma 0 10.5 e 2   X2Pi 1 11.5 e 2   96KePaRyZa.134
20418.588  1.934e-02  B2Sigma 0 2.5 f 1   X2Pi 2 1.5 f 1   96KePaRyZa.135
20486.688  2.429e-02  B2Sigma 0 5.5 f 1   X2Pi 2 4.5 f 1   96KePaRyZa.136
20469.607  1.000e-02  B2Sigma 0 3.5 e 2   X2Pi 2 2.5 e 2   96KePaRyZa.137
20489.816  2.941e-02  B2Sigma 0 4.5 e 2   X2Pi 2 3.5 e 2   96KePaRyZa.138
20508.816  1.000e-2  B2Sigma 0 5.4 e 2   X2Pi 2 4.4 e 2   96KePaRyZa.139
20368.096  1.583e-02  B2Sigma 0 1.5 f 1   X2Pi 2 1.5 e 1   96KePaRyZa.140
20367.316  2.283e-02  B2Sigma 0 2.5 f 1   X2Pi 2 2.5 e 1   96KePaRyZa.141
20364.738  1.302e-02  B2Sigma 0 3.5 f 1   X2Pi 2 3.5 e 1   96KePaRyZa.142
20355.512  1.000e-02  B2Sigma 0 5.5 f 1   X2Pi 2 5.5 e 1   96KePaRyZa.143
20348.885  1.839e-02  B2Sigma 0 6.5 f 1   X2Pi 2 6.5 e 1   96KePaRyZa.144
20340.755  3.818e-02  B2Sigma 0 7.5 f 1   X2Pi 2 7.5 e 1   96KePaRyZa.145
20331.134  1.237e-02  B2Sigma 0 8.5 f 1   X2Pi 2 8.5 e 1   96KePaRyZa.146
20372.982  1.788e-02  B2Sigma 0 1.5 e 2   X2Pi 2 1.5 f 2   96KePaRyZa.147
20368.57  1.000e-02  B2Sigma 0 2.5 e 2   X2Pi 2 2.5 f 2   96KePaRyZa.148
20363.68  1.678e-02  B2Sigma 0 3.5 e 2   X2Pi 2 3.5 f 2   96KePaRyZa.149
20357.835  1.544e-02  B2Sigma 0 4.5 e 2   X2Pi 2 4.5 f 2   96KePaRyZa.150
20342.441  1.000e-02  B2Sigma 0 6.5 e 2   X2Pi 2 6.5 f 2   96KePaRyZa.151
20332.554  1.000e-02  B2Sigma 0 7.5 e 2   X2Pi 2 7.5 f 2   96KePaRyZa.152
20342.886  2.980e-02  B2Sigma 0 0.5 f 1   X2Pi 2 1.5 f 1   96KePaRyZa.153
20316.944  2.113e-02  B2Sigma 0 1.5 f 1   X2Pi 2 2.5 f 1   96KePaRyZa.154
20231.165  2.065e-02  B2Sigma 0 4.5 f 1   X2Pi 2 5.5 f 1   96KePaRyZa.155
20293.42  2.484e-02  B2Sigma 0 1.5 e 2   X2Pi 2 2.5 e 2   96KePaRyZa.156
20233.628  1.000e-02  B2Sigma 0 3.5 e 2   X2Pi 2 4.5 e 2   96KePaRyZa.157
20202.553  2.158e-02  B2Sigma 0 4.5 e 2   X2Pi 2 5.5 e 2   96KePaRyZa.158
27542.1884  1.806e-02  B2Sigma 1 2.5 f 1   X2Pi 0 1.5 f 1   96KePaRyZa.159
27553.5017  1.000e-02  B2Sigma 1 3.5 f 1   X2Pi 0 2.5 f 1   96KePaRyZa.160
27557.6925  1.836e-02  B2Sigma 1 4.5 f 1   X2Pi 0 3.5 f 1   96KePaRyZa.161
27555.0025  1.717e-02  B2Sigma 1 5.5 f 1   X2Pi 0 4.5 f 1   96KePaRyZa.162
27545.2885  1.480e-02  B2Sigma 1 6.5 f 1   X2Pi 0 5.5 f 1   96KePaRyZa.163
27560.1097  1.000e-02  B2Sigma 1 1.5 e 2   X2Pi 0 0.5 e 2   96KePaRyZa.164
27559.7935  1.000e-02  B2Sigma 1 2.5 e 2   X2Pi 0 1.5 e 2   96KePaRyZa.165
27561.9952  1.682e-02  B2Sigma 1 3.5 e 2   X2Pi 0 2.5 e 2   96KePaRyZa.166
27558.3109  1.000e-02  B2Sigma 1 4.5 e 2   X2Pi 0 3.5 e 2   96KePaRyZa.167
27547.9909  2.269e-02  B2Sigma 1 5.5 e 2   X2Pi 0 4.5 e 2   96KePaRyZa.168
27497.6365  1.424e-02  B2Sigma 1 1.5 f 1   X2Pi 0 1.5 e 1   96KePaRyZa.169
27486.7497  1.000e-02  B2Sigma 1 2.5 f 1   X2Pi 0 2.5 e 1   96KePaRyZa.170
27468.8849  1.247e-02  B2Sigma 1 3.5 f 1   X2Pi 0 3.5 e 1   96KePaRyZa.171
27444.3909  1.996e-02  B2Sigma 1 4.5 f 1   X2Pi 0 4.5 e 1   96KePaRyZa.172
27413.2161  1.521e-02  B2Sigma 1 5.5 f 1   X2Pi 0 5.5 e 1   96KePaRyZa.173
27375.1776  1.707e-02  B2Sigma 1 6.5 f 1   X2Pi 0 6.5 e 1   96KePaRyZa.174
27329.9682  8.733e-02  B2Sigma 1 7.5 f 1   X2Pi 0 7.5 e 1   96KePaRyZa.175
27515.454  1.000e-02  B2Sigma 1 0.5 e 2   X2Pi 0 0.5 f 2   96KePaRyZa.176
27492.9335  1.916e-02  B2Sigma 1 1.5 e 2   X2Pi 0 1.5 f 2   96KePaRyZa.177
27473.0444  1.000e-02  B2Sigma 1 2.5 e 2   X2Pi 0 2.5 f 2   96KePaRyZa.178
27447.5265  1.336e-02  B2Sigma 1 3.5 e 2   X2Pi 0 3.5 f 2   96KePaRyZa.179
27415.7213  1.247e-02  B2Sigma 1 4.5 e 2   X2Pi 0 4.5 f 2   96KePaRyZa.180
27377.2391  2.425e-02  B2Sigma 1 5.5 e 2   X2Pi 0 5.5 f 2   96KePaRyZa.181
27331.7055  9.010e-02  B2Sigma 1 6.5 e 2   X2Pi 0 6.5 f 2   96KePaRyZa.182
27475.3647  1.000e-02  B2Sigma 1 0.5 f 1   X2Pi 0 1.5 f 1   96KePaRyZa.183
27442.3869  1.000e-02  B2Sigma 1 1.5 f 1   X2Pi 0 2.5 f 1   96KePaRyZa.184
27402.6664  1.000e-02  B2Sigma 1 2.5 f 1   X2Pi 0 3.5 f 1   96KePaRyZa.185
27356.6276  1.894e-02  B2Sigma 1 3.5 f 1   X2Pi 0 4.5 f 1   96KePaRyZa.186
27304.2948  1.494e-02  B2Sigma 1 4.5 f 1   X2Pi 0 5.5 f 1   96KePaRyZa.187
27245.5952  1.338e-02  B2Sigma 1 5.5 f 1   X2Pi 0 6.5 f 1   96KePaRyZa.188
27180.3321  1.959e-02  B2Sigma 1 6.5 f 1   X2Pi 0 7.5 f 1   96KePaRyZa.189
27108.2275  8.668e-02  B2Sigma 1 7.5 f 1   X2Pi 0 8.5 f 1   96KePaRyZa.190
27493.2483  1.000e-02  B2Sigma 1 0.5 f 1   X2Pi 0 0.5 e 2   96KePaRyZa.191
27448.6362  1.702e-02  B2Sigma 1 0.5 e 2   X2Pi 0 1.5 e 2   96KePaRyZa.192
27406.9247  2.191e-02  B2Sigma 1 1.5 e 2   X2Pi 0 2.5 e 2   96KePaRyZa.193
27359.8887  1.273e-02  B2Sigma 1 2.5 e 2   X2Pi 0 3.5 e 2   96KePaRyZa.194
27306.9579  1.000e-02  B2Sigma 1 3.5 e 2   X2Pi 0 4.5 e 2   96KePaRyZa.195
27247.854  1.000e-02  B2Sigma 1 4.5 e 2   X2Pi 0 5.5 e 2   96KePaRyZa.196
27182.3  2.331e-02  B2Sigma 1 5.5 e 2   X2Pi 0 6.5 e 2   96KePaRyZa.197
24810.4173  1.944e-02  B2Sigma 1 2.5 f 1   X2Pi 1 1.5 f 1   96KePaRyZa.198
24832.6543  2.014e-02  B2Sigma 1 5.5 f 1   X2Pi 1 4.5 f 1   96KePaRyZa.199
24817.5213  9.338e-02  B2Sigma 1 7.5 f 1   X2Pi 1 6.5 f 1   96KePaRyZa.200
24835.2903  3.128e-02  B2Sigma 1 3.5 e 2   X2Pi 1 2.5 e 2   96KePaRyZa.201
24765.8723  1.873e-02  B2Sigma 1 1.5 f 1   X2Pi 1 1.5 e 1   96KePaRyZa.203
24757.0469  1.000e-02  B2Sigma 1 2.5 f 1   X2Pi 1 2.5 e 1   96KePaRyZa.204
24742.3418  1.000e-02  B2Sigma 1 3.5 f 1   X2Pi 1 3.5 e 1   96KePaRyZa.205
24722.0807  2.015e-02  B2Sigma 1 4.5 f 1   X2Pi 1 4.5 e 1   96KePaRyZa.206
24696.1958  1.404e-02  B2Sigma 1 5.5 f 1   X2Pi 1 5.5 e 1   96KePaRyZa.207
24664.5075  1.831e-02  B2Sigma 1 6.5 f 1   X2Pi 1 6.5 e 1   96KePaRyZa.208
24626.7165  1.090e-01  B2Sigma 1 7.5 f 1   X2Pi 1 7.5 e 1   96KePaRyZa.209
24783.6407  1.000e-02  B2Sigma 1 0.5 e 2   X2Pi 1 0.5 f 1   96KePaRyZa.210
24762.9996  2.026e-02  B2Sigma 1 1.5 e 2   X2Pi 1 1.5 f 2   96KePaRyZa.211
24746.3483  1.000e-02  B2Sigma 1 2.5 e 2   X2Pi 1 2.5 f 2   96KePaRyZa.212
24725.1016  1.567e-02  B2Sigma 1 3.5 e 2   X2Pi 1 3.5 f 2   96KePaRyZa.213
24698.6122  1.309e-02  B2Sigma 1 4.5 e 2   X2Pi 1 4.5 f 2   96KePaRyZa.214
24666.5011  3.011e-02  B2Sigma 1 5.5 e 2   X2Pi 1 5.5 f 2   96KePaRyZa.215
24743.5975  1.317e-02  B2Sigma 1 0.5 f 1   X2Pi 1 1.5 f 1   96KePaRyZa.216
24712.6846  1.552e-02  B2Sigma 1 1.5 f 1   X2Pi 1 2.5 f 1   96KePaRyZa.217
24676.1129  1.000e-02  B2Sigma 1 2.5 f 1   X2Pi 1 3.5 f 1   96KePaRyZa.218
24634.289  1.543e-02  B2Sigma 1 3.5 f 1   X2Pi 1 4.5 f 1   96KePaRyZa.219
24587.2325  1.000e-02  B2Sigma 1 4.5 f 1   X2Pi 1 5.5 f 1   96KePaRyZa.220
24534.8704  1.552e-02  B2Sigma 1 5.5 f 1   X2Pi 1 6.5 f 1   96KePaRyZa.221
24476.9906  1.599e-02  B2Sigma 1 6.5 f 1   X2Pi 1 7.5 f 1   96KePaRyZa.222
24413.3531  1.334e-01  B2Sigma 1 7.5 f 1   X2Pi 1 8.5 f 1   96KePaRyZa.223
24761.4261  1.760e-02  B2Sigma 1 0.5 f 1   X2Pi 1 0.5 e 1   96KePaRyZa.224
24718.6994  2.886e-02  B2Sigma 1 0.5 e 2   X2Pi 1 1.5 e 2   96KePaRyZa.225
24680.2067  2.052e-02  B2Sigma 1 1.5 e 2   X2Pi 1 2.5 e 2   96KePaRyZa.226
24637.4311  1.389e-02  B2Sigma 1 2.5 e 2   X2Pi 1 3.5 e 2   96KePaRyZa.227
24589.8018  1.231e-02  B2Sigma 1 3.5 e 2   X2Pi 1 4.5 e 2   96KePaRyZa.228
24537.047  1.000e-02  B2Sigma 1 4.5 e 2   X2Pi 1 5.5 e 2   96KePaRyZa.229
24478.8844  2.368e-02  B2Sigma 1 5.5 e 2   X2Pi 1 6.5 e 2   96KePaRyZa.230
24415.0271  1.183e-01  B2Sigma 1 6.5 e 2   X2Pi 1 7.5 e 2   96KePaRyZa.231
31788.0198  2.000e-03  C2Sigma 0 1.5 e 1   X2Pi 0 1.5 f 1   86UbMeTeDy.4
31789.7384  2.000e-03  C2Sigma 0 2.5 e 1   X2Pi 0 2.5 f 1   86UbMeTeDy.5
31790.8779  4.000e-03  C2Sigma 0 3.5 e 1   X2Pi 0 3.5 f 1   86UbMeTeDy.6
31791.9042  2.000e-03  C2Sigma 0 4.5 e 1   X2Pi 0 4.5 f 1   86UbMeTeDy.7
31792.9301  2.000e-03  C2Sigma 0 5.5 e 1   X2Pi 0 5.5 f 1   86UbMeTeDy.8
31793.9981  2.000e-03  C2Sigma 0 6.5 e 1   X2Pi 0 6.5 f 1   86UbMeTeDy.9
31795.1117  2.000e-03  C2Sigma 0 7.5 e 1   X2Pi 0 7.5 f 1   86UbMeTeDy.10
31797.4359  2.000e-03  C2Sigma 0 9.5 e 1   X2Pi 0 9.5 f 1   86UbMeTeDy.11
31759.4753  4.000e-03  C2Sigma 0 0.5 e 1   X2Pi 0 1.5 e 1   86UbMeTeDy.12
31732.5867  4.000e-03  C2Sigma 0 1.5 e 1   X2Pi 0 2.5 e 1   86UbMeTeDy.13
31677.5709  8.248e-03  C2Sigma 0 3.5 e 1   X2Pi 0 4.5 e 1   86UbMeTeDy.14
31844.99  6.200e-03  C2Sigma 0 2.5 e 1   X2Pi 0 1.5 e 1   86UbMeTeDy.15
31874.965  5.058e-03  C2Sigma 0 3.5 e 1   X2Pi 0 2.5 e 1   86UbMeTeDy.16
31795.8444  2.000e-03  C2Sigma 0 1.5 f 2   X2Pi 0 1.5 e 2   86UbMeTeDy.17
31794.931  2.000e-03  C2Sigma 0 2.5 f 2   X2Pi 0 2.5 e 2   86UbMeTeDy.18
31794.8994  2.000e-03  C2Sigma 0 3.5 f 2   X2Pi 0 3.5 e 2   86UbMeTeDy.19
31795.2635  2.000e-03  C2Sigma 0 4.5 f 2   X2Pi 0 4.5 e 2   86UbMeTeDy.20
31795.8664  2.000e-03  C2Sigma 0 5.5 f 2   X2Pi 0 5.5 e 2   86UbMeTeDy.21
31796.6326  4.000e-03  C2Sigma 0 6.5 f 2   X2Pi 0 6.5 e 2   86UbMeTeDy.22
31797.5096  2.000e-03  C2Sigma 0 7.5 f 2   X2Pi 0 7.5 e 2   86UbMeTeDy.23
31798.4528  2.000e-03  C2Sigma 0 8.5 f 2   X2Pi 0 8.5 e 2   86UbMeTeDy.24
31738.6455  2.000e-03  C2Sigma 0 0.5 f 2   X2Pi 0 1.5 f 2   86UbMeTeDy.25
31709.1003  3.000e-03  C2Sigma 0 1.5 f 2   X2Pi 0 2.5 f 2   86UbMeTeDy.26
31680.4677  3.000e-03  C2Sigma 0 2.5 f 2   X2Pi 0 3.5 f 2   86UbMeTeDy.27
31908.0602  2.000e-03  C2Sigma 0 3.5 f 2   X2Pi 0 2.5 f 2   86UbMeTeDy.28
31801.2433  4.000e-03  C2Sigma 0 11.5 f 2   X2Pi 0 11.5 e 2   86UbMeTeDy.29
31801.9945  4.000e-03  C2Sigma 0 12.5 f 2   X2Pi 0 12.5 e 2   86UbMeTeDy.30
31802.5662  4.000e-03  C2Sigma 0 13.5 f 2   X2Pi 0 13.5 e 2   86UbMeTeDy.31
31802.8915  4.000e-03  C2Sigma 0 14.5 f 2   X2Pi 0 14.5 e 2   86UbMeTeDy.32
31802.8976  4.000e-03  C2Sigma 0 15.5 f 2   X2Pi 0 15.5 e 2   86UbMeTeDy.33
31802.5022  4.000e-03  C2Sigma 0 16.5 f 2   X2Pi 0 16.5 e 2   86UbMeTeDy.34
31801.6124  4.000e-03  C2Sigma 0 17.5 f 2   X2Pi 0 17.5 e 2   86UbMeTeDy.35
31639.27  2.000e-01  C2Sigma 1 0.5 e 1   X2Pi 1 1.5 e 1   99LiKuHsLe.1
31612.84  2.000e-01  C2Sigma 1 1.5 e 1   X2Pi 1 2.5 e 1   99LiKuHsLe.2
31585.65  2.000e-01  C2Sigma 1 2.5 e 1   X2Pi 1 3.5 e 1   99LiKuHsLe.3
31557.79  2.000e-01  C2Sigma 1 3.5 e 1   X2Pi 1 4.5 e 1   99LiKuHsLe.4
31501.21  2.000e-01  C2Sigma 1 5.5 e 1   X2Pi 1 6.5 e 1   99LiKuHsLe.6
31472.59  2.000e-01  C2Sigma 1 6.5 e 1   X2Pi 1 7.5 e 1   99LiKuHsLe.7
31443.66  2.000e-01  C2Sigma 1 7.5 e 1   X2Pi 1 8.5 e 1   99LiKuHsLe.8
31414.43  2.000e-01  C2Sigma 1 8.5 e 1   X2Pi 1 9.5 e 1   99LiKuHsLe.9
31384.91  2.000e-01  C2Sigma 1 9.5 e 1   X2Pi 1 10.5 e 1   99LiKuHsLe.10
31355.06  2.000e-01  C2Sigma 1 10.5 e 1   X2Pi 1 11.5 e 1   99LiKuHsLe.11
31324.87  2.000e-01  C2Sigma 1 11.5 e 1   X2Pi 1 12.5 e 1   99LiKuHsLe.12
31166.18  2.000e-01  C2Sigma 1 16.5 e 1   X2Pi 1 17.5 e 1   99LiKuHsLe.17
31132.11  2.000e-01  C2Sigma 1 17.5 e 1   X2Pi 1 18.5 e 1   99LiKuHsLe.18
31096.85  2.000e-01  C2Sigma 1 18.5 e 1   X2Pi 1 19.5 e 1   99LiKuHsLe.19
31060.26  2.000e-01  C2Sigma 1 19.5 e 1   X2Pi 1 20.5 e 1   99LiKuHsLe.20
31021.86  2.000e-01  C2Sigma 1 20.5 e 1   X2Pi 1 21.5 e 1   99LiKuHsLe.21
30981.38  2.000e-01  C2Sigma 1 21.5 e 1   X2Pi 1 22.5 e 1   99LiKuHsLe.22
31618.69  2.000e-01  C2Sigma 1 0.5 f 2   X2Pi 1 1.5 f 2   99LiKuHsLe.23
31589.45  2.000e-01  C2Sigma 1 1.5 f 2   X2Pi 1 2.5 f 2   99LiKuHsLe.24
31560.62  2.000e-01  C2Sigma 1 2.5 f 2   X2Pi 1 3.5 f 2   99LiKuHsLe.25
31531.83  2.000e-01  C2Sigma 1 3.5 f 2   X2Pi 1 4.5 f 2   99LiKuHsLe.26
31502.95  2.000e-01  C2Sigma 1 4.5 f 2   X2Pi 1 5.5 f 2   99LiKuHsLe.27
31473.83  2.000e-01  C2Sigma 1 5.5 f 2   X2Pi 1 6.5 f 2   99LiKuHsLe.28
31444.65  2.000e-01  C2Sigma 1 6.5 f 2   X2Pi 1 7.5 f 2   99LiKuHsLe.29
31415.27  2.000e-01  C2Sigma 1 7.5 f 2   X2Pi 1 8.5 f 2   99LiKuHsLe.30
31385.4  2.000e-01  C2Sigma 1 8.5 f 2   X2Pi 1 9.5 f 2   99LiKuHsLe.31
31355.35  2.000e-01  C2Sigma 1 9.5 f 2   X2Pi 1 10.5 f 2   99LiKuHsLe.32
31325.02  2.000e-01  C2Sigma 1 10.5 f 2   X2Pi 1 11.5 f 2   99LiKuHsLe.33
31294.26  2.000e-01  C2Sigma 1 11.5 f 2   X2Pi 1 12.5 f 2   99LiKuHsLe.34
31263.13  2.000e-01  C2Sigma 1 12.5 f 2   X2Pi 1 13.5 f 2   99LiKuHsLe.35
31231.45  2.000e-01  C2Sigma 1 13.5 f 2   X2Pi 1 14.5 f 2   99LiKuHsLe.36
31198.97  2.000e-01  C2Sigma 1 14.5 f 2   X2Pi 1 15.5 f 2   99LiKuHsLe.37
31165.74  2.000e-01  C2Sigma 1 15.5 f 2   X2Pi 1 16.5 f 2   99LiKuHsLe.38
31131.56  2.000e-01  C2Sigma 1 16.5 f 2   X2Pi 1 17.5 f 2   99LiKuHsLe.39
31096.08  2.000e-01  C2Sigma 1 17.5 f 2   X2Pi 1 18.5 f 2   99LiKuHsLe.40
31021.05  2.000e-01  C2Sigma 1 19.5 f 2   X2Pi 1 20.5 f 2   99LiKuHsLe.42
30980.42  2.000e-01  C2Sigma 1 20.5 f 2   X2Pi 1 21.5 f 2   99LiKuHsLe.43
31667.18  2.000e-01  C2Sigma 1 2.5 e 1   X2Pi 1 2.5 f 1   99LiKuHsLe.44
31666.96  2.000e-01  C2Sigma 1 3.5 e 1   X2Pi 1 3.5 f 1   99LiKuHsLe.45
31666.26  2.000e-01  C2Sigma 1 4.5 e 1   X2Pi 1 4.5 f 1   99LiKuHsLe.46
31665.01  2.000e-01  C2Sigma 1 5.5 e 1   X2Pi 1 5.5 f 1   99LiKuHsLe.47
31663.41  2.000e-01  C2Sigma 1 6.5 e 1   X2Pi 1 6.5 f 1   99LiKuHsLe.48
31661.4  2.000e-01  C2Sigma 1 7.5 e 1   X2Pi 1 7.5 f 1   99LiKuHsLe.49
31658.79  2.000e-01  C2Sigma 1 8.5 e 1   X2Pi 1 8.5 f 1   99LiKuHsLe.50
31655.79  2.000e-01  C2Sigma 1 9.5 e 1   X2Pi 1 9.5 f 1   99LiKuHsLe.51
31652.08  2.000e-01  C2Sigma 1 10.5 e 1   X2Pi 1 10.5 f 1   99LiKuHsLe.52
31647.87  2.000e-01  C2Sigma 1 11.5 e 1   X2Pi 1 11.5 f 1   99LiKuHsLe.53
31642.85  2.000e-01  C2Sigma 1 12.5 e 1   X2Pi 1 12.5 f 1   99LiKuHsLe.54
31636.91  2.000e-01  C2Sigma 1 13.5 e 1   X2Pi 1 13.5 f 1   99LiKuHsLe.55
31630.07  2.000e-01  C2Sigma 1 14.5 e 1   X2Pi 1 14.5 f 1   99LiKuHsLe.56
31622.05  2.000e-01  C2Sigma 1 15.5 e 1   X2Pi 1 15.5 f 1   99LiKuHsLe.57
31612.64  2.000e-01  C2Sigma 1 16.5 e 1   X2Pi 1 16.5 f 1   99LiKuHsLe.58
31601.97  2.000e-01  C2Sigma 1 17.5 e 1   X2Pi 1 17.5 f 1   99LiKuHsLe.59
31589.49  2.000e-01  C2Sigma 1 18.5 e 1   X2Pi 1 18.5 f 1   99LiKuHsLe.60
31575.08  2.000e-01  C2Sigma 1 19.5 e 1   X2Pi 1 19.5 f 1   99LiKuHsLe.61
31558.38  2.000e-01  C2Sigma 1 20.5 e 1   X2Pi 1 20.5 f 1   99LiKuHsLe.62
31670.76  2.000e-01  C2Sigma 1 2.5 f 2   X2Pi 1 2.5 e 2   99LiKuHsLe.64
31669.02  2.000e-01  C2Sigma 1 3.5 f 2   X2Pi 1 3.5 e 2   99LiKuHsLe.65
31667.22  2.000e-01  C2Sigma 1 4.5 f 2   X2Pi 1 4.5 e 2   99LiKuHsLe.66
31665.26  2.000e-01  C2Sigma 1 5.5 f 2   X2Pi 1 5.5 e 2   99LiKuHsLe.67
31662.85  2.000e-01  C2Sigma 1 6.5 f 2   X2Pi 1 6.5 e 2   99LiKuHsLe.68
31660.08  2.000e-01  C2Sigma 1 7.5 f 2   X2Pi 1 7.5 e 2   99LiKuHsLe.69
31656.74  2.000e-01  C2Sigma 1 8.5 f 2   X2Pi 1 8.5 e 2   99LiKuHsLe.70
31653.03  2.000e-01  C2Sigma 1 9.5 f 2   X2Pi 1 9.5 e 2   99LiKuHsLe.71
31648.57  2.000e-01  C2Sigma 1 10.5 f 2   X2Pi 1 10.5 e 2   99LiKuHsLe.72
31643.35  2.000e-01  C2Sigma 1 11.5 f 2   X2Pi 1 11.5 e 2   99LiKuHsLe.73
31637.31  2.000e-01  C2Sigma 1 12.5 f 2   X2Pi 1 12.5 e 2   99LiKuHsLe.74
31630.25  2.000e-01  C2Sigma 1 13.5 f 2   X2Pi 1 13.5 e 2   99LiKuHsLe.75
31622.2  2.000e-01  C2Sigma 1 14.5 f 2   X2Pi 1 14.5 e 2   99LiKuHsLe.76
31612.79  2.000e-01  C2Sigma 1 15.5 f 2   X2Pi 1 15.5 e 2   99LiKuHsLe.77
31602.07  2.000e-01  C2Sigma 1 16.5 f 2   X2Pi 1 16.5 e 2   99LiKuHsLe.78
31589.54  2.000e-01  C2Sigma 1 17.5 f 2   X2Pi 1 17.5 e 2   99LiKuHsLe.79
31575.08  2.000e-01  C2Sigma 1 18.5 f 2   X2Pi 1 18.5 e 2   99LiKuHsLe.80
31558.29  2.000e-01  C2Sigma 1 19.5 f 2   X2Pi 1 19.5 e 2   99LiKuHsLe.81
31720.19  2.000e-01  C2Sigma 1 2.5 e 1   X2Pi 1 1.5 e 1   99LiKuHsLe.82
31747.71  2.000e-01  C2Sigma 1 3.5 e 1   X2Pi 1 2.5 e 1   99LiKuHsLe.83
31774.38  2.000e-01  C2Sigma 1 4.5 e 1   X2Pi 1 3.5 e 1   99LiKuHsLe.84
31799.89  2.000e-01  C2Sigma 1 5.5 e 1   X2Pi 1 4.5 e 1   99LiKuHsLe.85
31824.63  2.000e-01  C2Sigma 1 6.5 e 1   X2Pi 1 5.5 e 1   99LiKuHsLe.86
31848.96  2.000e-01  C2Sigma 1 7.5 e 1   X2Pi 1 6.5 e 1   99LiKuHsLe.87
31872.31  2.000e-01  C2Sigma 1 8.5 e 1   X2Pi 1 7.5 e 1   99LiKuHsLe.88
31894.77  2.000e-01  C2Sigma 1 9.5 e 1   X2Pi 1 8.5 e 1   99LiKuHsLe.89
31916.14  2.000e-01  C2Sigma 1 10.5 e 1   X2Pi 1 9.5 e 1   99LiKuHsLe.90
31936.62  2.000e-01  C2Sigma 1 11.5 e 1   X2Pi 1 10.5 e 1   99LiKuHsLe.91
31955.9  2.000e-01  C2Sigma 1 12.5 e 1   X2Pi 1 11.5 e 1   99LiKuHsLe.92
31973.89  2.000e-01  C2Sigma 1 13.5 e 1   X2Pi 1 12.5 e 1   99LiKuHsLe.93
31990.43  2.000e-01  C2Sigma 1 14.5 e 1   X2Pi 1 13.5 e 1   99LiKuHsLe.94
32018.58  2.000e-01  C2Sigma 1 16.5 e 1   X2Pi 1 15.5 e 1   99LiKuHsLe.96
32029.5  2.000e-01  C2Sigma 1 17.5 e 1   X2Pi 1 16.5 e 1   99LiKuHsLe.97
32038.52  2.000e-01  C2Sigma 1 18.5 e 1   X2Pi 1 17.5 e 1   99LiKuHsLe.98
32045.04  2.000e-01  C2Sigma 1 19.5 e 1   X2Pi 1 18.5 e 1   99LiKuHsLe.99
32048.51  2.000e-01  C2Sigma 1 20.5 e 1   X2Pi 1 19.5 e 1   99LiKuHsLe.100
32048.74  2.000e-01  C2Sigma 1 21.5 e 1   X2Pi 1 20.5 e 1   99LiKuHsLe.101
32045.19  2.000e-01  C2Sigma 1 22.5 e 1   X2Pi 1 21.5 e 1   99LiKuHsLe.102
32036.88  2.000e-01  C2Sigma 1 23.5 e 1   X2Pi 1 22.5 e 1   99LiKuHsLe.103
31753.49  2.000e-01  C2Sigma 1 2.5 f 2   X2Pi 1 1.5 f 2   99LiKuHsLe.104
31777.98  2.000e-01  C2Sigma 1 3.5 f 2   X2Pi 1 2.5 f 2   99LiKuHsLe.105
31802.57  2.000e-01  C2Sigma 1 4.5 f 2   X2Pi 1 3.5 f 2   99LiKuHsLe.106
31826.76  2.000e-01  C2Sigma 1 5.5 f 2   X2Pi 1 4.5 f 2   99LiKuHsLe.107
31850.48  2.000e-01  C2Sigma 1 6.5 f 2   X2Pi 1 5.5 f 2   99LiKuHsLe.108
31873.52  2.000e-01  C2Sigma 1 7.5 f 2   X2Pi 1 6.5 f 2   99LiKuHsLe.109
31895.61  2.000e-01  C2Sigma 1 8.5 f 2   X2Pi 1 7.5 f 2   99LiKuHsLe.110
31916.81  2.000e-01  C2Sigma 1 9.5 f 2   X2Pi 1 8.5 f 2   99LiKuHsLe.111
31937.08  2.000e-01  C2Sigma 1 10.5 f 2   X2Pi 1 9.5 f 2   99LiKuHsLe.112
31956.13  2.000e-01  C2Sigma 1 11.5 f 2   X2Pi 1 10.5 f 2   99LiKuHsLe.113
31973.97  2.000e-01  C2Sigma 1 12.5 f 2   X2Pi 1 11.5 f 2   99LiKuHsLe.114
31990.43  2.000e-01  C2Sigma 1 13.5 f 2   X2Pi 1 12.5 f 2   99LiKuHsLe.115
32005.27  2.000e-01  C2Sigma 1 14.5 f 2   X2Pi 1 13.5 f 2   99LiKuHsLe.116
32018.22  2.000e-01  C2Sigma 1 15.5 f 2   X2Pi 1 14.5 f 2   99LiKuHsLe.117
32029.14  2.000e-01  C2Sigma 1 16.5 f 2   X2Pi 1 15.5 f 2   99LiKuHsLe.118
32037.96  2.000e-01  C2Sigma 1 17.5 f 2   X2Pi 1 16.5 f 2   99LiKuHsLe.119
32044.37  2.000e-01  C2Sigma 1 18.5 f 2   X2Pi 1 17.5 f 2   99LiKuHsLe.120
32047.74  2.000e-01  C2Sigma 1 19.5 f 2   X2Pi 1 18.5 f 2   99LiKuHsLe.121
32047.83  2.000e-01  C2Sigma 1 20.5 f 2   X2Pi 1 19.5 f 2   99LiKuHsLe.122
32044.22  2.000e-01  C2Sigma 1 21.5 f 2   X2Pi 1 20.5 f 2   99LiKuHsLe.123
32036.01  2.000e-01  C2Sigma 1 22.5 f 2   X2Pi 1 21.5 f 2   99LiKuHsLe.124
31788.13  2.000e-01  C2Sigma 0 1.5 e 1   X2Pi 0 1.5 f 1   32Heimer.1
31789.78  2.000e-01  C2Sigma 0 2.5 e 1   X2Pi 0 2.5 f 1   32Heimer.2
31790.93  2.000e-01  C2Sigma 0 3.5 e 1   X2Pi 0 3.5 f 1   32Heimer.3
31792  2.000e-01  C2Sigma 0 4.5 e 1   X2Pi 0 4.5 f 1   32Heimer.4
31793  2.000e-01  C2Sigma 0 5.5 e 1   X2Pi 0 5.5 f 1   32Heimer.5
31794.1  2.000e-01  C2Sigma 0 6.5 e 1   X2Pi 0 6.5 f 1   32Heimer.6
31795.3  2.000e-01  C2Sigma 0 7.5 e 1   X2Pi 0 7.5 f 1   32Heimer.7
31796.4  2.000e-01  C2Sigma 0 8.5 e 1   X2Pi 0 8.5 f 1   32Heimer.8
31797.5  2.000e-01  C2Sigma 0 9.5 e 1   X2Pi 0 9.5 f 1   32Heimer.9
31798.6  2.000e-01  C2Sigma 0 10.5 e 1   X2Pi 0 10.5 f 1   32Heimer.10
31799.6  2.000e-01  C2Sigma 0 11.5 e 1   X2Pi 0 11.5 f 1   32Heimer.11
31801.45  2.000e-01  C2Sigma 0 13.5 e 1   X2Pi 0 13.5 f 1   32Heimer.13
31802.75  2.000e-01  C2Sigma 0 15.5 e 1   X2Pi 0 15.5 f 1   32Heimer.15
31802.6  2.000e-01  C2Sigma 0 17.5 e 1   X2Pi 0 17.5 f 1   32Heimer.17
31801.65  2.000e-01  C2Sigma 0 18.5 e 1   X2Pi 0 18.5 f 1   32Heimer.18
31800.3  2.000e-01  C2Sigma 0 19.5 e 1   X2Pi 0 19.5 f 1   32Heimer.19
31798.1  2.000e-01  C2Sigma 0 20.5 e 1   X2Pi 0 20.5 f 1   32Heimer.20
31786.06  2.000e-01  C2Sigma 0 23.5 e 1   X2Pi 0 23.5 f 1   32Heimer.23
31779.59  2.000e-01  C2Sigma 0 24.5 e 1   X2Pi 0 24.5 f 1   32Heimer.24
31771.48  2.000e-01  C2Sigma 0 25.5 e 1   X2Pi 0 25.5 f 1   32Heimer.25
31761.53  2.000e-01  C2Sigma 0 26.5 e 1   X2Pi 0 26.5 f 1   32Heimer.26
31795.9  2.000e-01  C2Sigma 0 1.5 f 2   X2Pi 0 1.5 e 2   32Heimer.28
31795  2.000e-01  C2Sigma 0 2.5 f 2   X2Pi 0 2.5 e 2   32Heimer.29
31795  2.000e-01  C2Sigma 0 3.5 f 2   X2Pi 0 3.5 e 2   32Heimer.30
31795.3  2.000e-01  C2Sigma 0 4.5 f 2   X2Pi 0 4.5 e 2   32Heimer.31
31796  2.000e-01  C2Sigma 0 5.5 f 2   X2Pi 0 5.5 e 2   32Heimer.32
31796.7  2.000e-01  C2Sigma 0 6.5 f 2   X2Pi 0 6.5 e 2   32Heimer.33
31797.6  2.000e-01  C2Sigma 0 7.5 f 2   X2Pi 0 7.5 e 2   32Heimer.34
31798.5  2.000e-01  C2Sigma 0 8.5 f 2   X2Pi 0 8.5 e 2   32Heimer.35
31799.4  2.000e-01  C2Sigma 0 9.5 f 2   X2Pi 0 9.5 e 2   32Heimer.36
31800.25  2.000e-01  C2Sigma 0 10.5 f 2   X2Pi 0 10.5 e 2   32Heimer.37
31801.05  2.000e-01  C2Sigma 0 11.5 f 2   X2Pi 0 11.5 e 2   32Heimer.38
31802.8  2.000e-01  C2Sigma 0 14.5 f 2   X2Pi 0 14.5 e 2   32Heimer.41
31802.95  2.000e-01  C2Sigma 0 15.5 f 2   X2Pi 0 15.5 e 2   32Heimer.42
31802.6  2.000e-01  C2Sigma 0 16.5 f 2   X2Pi 0 16.5 e 2   32Heimer.43
31801.65  2.000e-01  C2Sigma 0 17.5 f 2   X2Pi 0 17.5 e 2   32Heimer.44
31800.3  2.000e-01  C2Sigma 0 18.5 f 2   X2Pi 0 18.5 e 2   32Heimer.45
31798.1  2.000e-01  C2Sigma 0 19.5 f 2   X2Pi 0 19.5 e 2   32Heimer.46
31795.1  2.000e-01  C2Sigma 0 20.5 f 2   X2Pi 0 20.5 e 2   32Heimer.47
31790.93  2.000e-01  C2Sigma 0 21.5 f 2   X2Pi 0 21.5 e 2   32Heimer.48
31779.12  2.000e-01  C2Sigma 0 23.5 f 2   X2Pi 0 23.5 e 2   32Heimer.50
31770.96  2.000e-01  C2Sigma 0 24.5 f 2   X2Pi 0 24.5 e 2   32Heimer.51
31760.95  2.000e-01  C2Sigma 0 25.5 f 2   X2Pi 0 25.5 e 2   32Heimer.52
31844.93  2.000e-01  C2Sigma 0 2.5 e 1   X2Pi 0 1.5 e 1   32Heimer.54
31874.92  2.000e-01  C2Sigma 0 3.5 e 1   X2Pi 0 2.5 e 1   32Heimer.55
31904.23  2.000e-01  C2Sigma 0 4.5 e 1   X2Pi 0 3.5 e 1   32Heimer.56
31933.06  2.000e-01  C2Sigma 0 5.5 e 1   X2Pi 0 4.5 e 1   32Heimer.57
31961.62  2.000e-01  C2Sigma 0 6.5 e 1   X2Pi 0 5.5 e 1   32Heimer.58
31990.06  2.000e-01  C2Sigma 0 7.5 e 1   X2Pi 0 6.5 e 1   32Heimer.59
32018.18  2.000e-01  C2Sigma 0 8.5 e 1   X2Pi 0 7.5 e 1   32Heimer.60
32073.16  2.000e-01  C2Sigma 0 10.5 e 1   X2Pi 0 9.5 e 1   32Heimer.62
32100.05  2.000e-01  C2Sigma 0 11.5 e 1   X2Pi 0 10.5 e 1   32Heimer.63
32152.07  2.000e-01  C2Sigma 0 13.5 e 1   X2Pi 0 12.5 e 1   32Heimer.65
32247.47  2.000e-01  C2Sigma 0 17.5 e 1   X2Pi 0 16.5 e 1   32Heimer.69
32268.92  2.000e-01  C2Sigma 0 18.5 e 1   X2Pi 0 17.5 e 1   32Heimer.70
32289.14  2.000e-01  C2Sigma 0 19.5 e 1   X2Pi 0 18.5 e 1   32Heimer.71
32308.24  2.000e-01  C2Sigma 0 20.5 e 1   X2Pi 0 19.5 e 1   32Heimer.72
32325.75  2.000e-01  C2Sigma 0 21.5 e 1   X2Pi 0 20.5 e 1   32Heimer.73
32341.55  2.000e-01  C2Sigma 0 22.5 e 1   X2Pi 0 21.5 e 1   32Heimer.74
32355.73  2.000e-01  C2Sigma 0 23.5 e 1   X2Pi 0 22.5 e 1   32Heimer.75
32367.58  2.000e-01  C2Sigma 0 24.5 e 1   X2Pi 0 23.5 e 1   32Heimer.76
31908.03  2.000e-01  C2Sigma 0 3.5 f 2   X2Pi 0 2.5 f 2   32Heimer.81
31935.88  2.000e-01  C2Sigma 0 4.5 f 2   X2Pi 0 3.5 f 2   32Heimer.82
31963.71  2.000e-01  C2Sigma 0 5.5 f 2   X2Pi 0 4.5 f 2   32Heimer.83
31991.55  2.000e-01  C2Sigma 0 6.5 f 2   X2Pi 0 5.5 f 2   32Heimer.84
32019.32  2.000e-01  C2Sigma 0 7.5 f 2   X2Pi 0 6.5 f 2   32Heimer.85
32046.63  2.000e-01  C2Sigma 0 8.5 f 2   X2Pi 0 7.5 f 2   32Heimer.86
32073.67  2.000e-01  C2Sigma 0 9.5 f 2   X2Pi 0 8.5 f 2   32Heimer.87
32100.38  2.000e-01  C2Sigma 0 10.5 f 2   X2Pi 0 9.5 f 2   32Heimer.88
32126.56  2.000e-01  C2Sigma 0 11.5 f 2   X2Pi 0 10.5 f 2   32Heimer.89
32152.07  2.000e-01  C2Sigma 0 12.5 f 2   X2Pi 0 11.5 f 2   32Heimer.90
32177.15  2.000e-01  C2Sigma 0 13.5 f 2   X2Pi 0 12.5 f 2   32Heimer.91
32201.35  2.000e-01  C2Sigma 0 14.5 f 2   X2Pi 0 13.5 f 2   32Heimer.92
32224.58  2.000e-01  C2Sigma 0 15.5 f 2   X2Pi 0 14.5 f 2   32Heimer.93
32247.15  2.000e-01  C2Sigma 0 16.5 f 2   X2Pi 0 15.5 f 2   32Heimer.94
32268.35  2.000e-01  C2Sigma 0 17.5 f 2   X2Pi 0 16.5 f 2   32Heimer.95
32288.6  2.000e-01  C2Sigma 0 18.5 f 2   X2Pi 0 17.5 f 2   32Heimer.96
32307.55  2.000e-01  C2Sigma 0 19.5 f 2   X2Pi 0 18.5 f 2   32Heimer.97
32324.78  2.000e-01  C2Sigma 0 20.5 f 2   X2Pi 0 19.5 f 2   32Heimer.98
32340.55  2.000e-01  C2Sigma 0 21.5 f 2   X2Pi 0 20.5 f 2   32Heimer.99
32354.53  2.000e-01  C2Sigma 0 22.5 f 2   X2Pi 0 21.5 f 2   32Heimer.100
32366.42  2.000e-01  C2Sigma 0 23.5 f 2   X2Pi 0 22.5 f 2   32Heimer.101
32376.03  2.000e-01  C2Sigma 0 24.5 f 2   X2Pi 0 23.5 f 2   32Heimer.102
32383.11  2.000e-01  C2Sigma 0 25.5 f 2   X2Pi 0 24.5 f 2   32Heimer.103
32387.24  2.000e-01  C2Sigma 0 26.5 f 2   X2Pi 0 25.5 f 2   32Heimer.104
31759.34  2.000e-01  C2Sigma 0 0.5 e 1   X2Pi 0 1.5 e 1   32Heimer.105
31732.62  2.000e-01  C2Sigma 0 1.5 e 1   X2Pi 0 2.5 e 1   32Heimer.106
31705.16  2.000e-01  C2Sigma 0 2.5 e 1   X2Pi 0 3.5 e 1   32Heimer.107
31677.6  2.000e-01  C2Sigma 0 3.5 e 1   X2Pi 0 4.5 e 1   32Heimer.108
31650.11  2.000e-01  C2Sigma 0 4.5 e 1   X2Pi 0 5.5 e 1   32Heimer.109
31622.73  2.000e-01  C2Sigma 0 5.5 e 1   X2Pi 0 6.5 e 1   32Heimer.110
31595.59  2.000e-01  C2Sigma 0 6.5 e 1   X2Pi 0 7.5 e 1   32Heimer.111
31568.73  2.000e-01  C2Sigma 0 7.5 e 1   X2Pi 0 8.5 e 1   32Heimer.112
31542.21  2.000e-01  C2Sigma 0 8.5 e 1   X2Pi 0 9.5 e 1   32Heimer.113
31515.92  2.000e-01  C2Sigma 0 9.5 e 1   X2Pi 0 10.5 e 1   32Heimer.114
31489.89  2.000e-01  C2Sigma 0 10.5 e 1   X2Pi 0 11.5 e 1   32Heimer.115
31464.03  2.000e-01  C2Sigma 0 11.5 e 1   X2Pi 0 12.5 e 1   32Heimer.116
31438.33  2.000e-01  C2Sigma 0 12.5 e 1   X2Pi 0 13.5 e 1   32Heimer.117
31338.25  2.000e-01  C2Sigma 0 16.5 e 1   X2Pi 0 17.5 e 1   32Heimer.121
31313.65  2.000e-01  C2Sigma 0 17.5 e 1   X2Pi 0 18.5 e 1   32Heimer.122
31289.07  2.000e-01  C2Sigma 0 18.5 e 1   X2Pi 0 19.5 e 1   32Heimer.123
31264.33  2.000e-01  C2Sigma 0 19.5 e 1   X2Pi 0 20.5 e 1   32Heimer.124
31239.6  2.000e-01  C2Sigma 0 20.5 e 1   X2Pi 0 21.5 e 1   32Heimer.125
31214.62  2.000e-01  C2Sigma 0 21.5 e 1   X2Pi 0 22.5 e 1   32Heimer.126
31189.12  2.000e-01  C2Sigma 0 22.5 e 1   X2Pi 0 23.5 e 1   32Heimer.127
31163.39  2.000e-01  C2Sigma 0 23.5 e 1   X2Pi 0 24.5 e 1   32Heimer.128
31136.68  2.000e-01  C2Sigma 0 24.5 e 1   X2Pi 0 25.5 e 1   32Heimer.129
31108.98  2.000e-01  C2Sigma 0 25.5 e 1   X2Pi 0 26.5 e 1   32Heimer.130
31080.42  2.000e-01  C2Sigma 0 26.5 e 1   X2Pi 0 27.5 e 1   32Heimer.131
31738.48  2.000e-01  C2Sigma 0 0.5 f 2   X2Pi 0 1.5 f 2   32Heimer.133
31709.12  2.000e-01  C2Sigma 0 1.5 f 2   X2Pi 0 2.5 f 2   32Heimer.134
31680.54  2.000e-01  C2Sigma 0 2.5 f 2   X2Pi 0 3.5 f 2   32Heimer.135
31652.28  2.000e-01  C2Sigma 0 3.5 f 2   X2Pi 0 4.5 f 2   32Heimer.136
31624.45  2.000e-01  C2Sigma 0 4.5 f 2   X2Pi 0 5.5 f 2   32Heimer.137
31596.93  2.000e-01  C2Sigma 0 5.5 f 2   X2Pi 0 6.5 f 2   32Heimer.138
31569.75  2.000e-01  C2Sigma 0 6.5 f 2   X2Pi 0 7.5 f 2   32Heimer.139
31542.82  2.000e-01  C2Sigma 0 7.5 f 2   X2Pi 0 8.5 f 2   32Heimer.140
31516.27  2.000e-01  C2Sigma 0 8.5 f 2   X2Pi 0 9.5 f 2   32Heimer.141
31464.03  2.000e-01  C2Sigma 0 10.5 f 2   X2Pi 0 11.5 f 2   32Heimer.143
31438.33  2.000e-01  C2Sigma 0 11.5 f 2   X2Pi 0 12.5 f 2   32Heimer.144
31412.94  2.000e-01  C2Sigma 0 12.5 f 2   X2Pi 0 13.5 f 2   32Heimer.145
31387.76  2.000e-01  C2Sigma 0 13.5 f 2   X2Pi 0 14.5 f 2   32Heimer.146
31337.82  2.000e-01  C2Sigma 0 15.5 f 2   X2Pi 0 16.5 f 2   32Heimer.148
31313.07  2.000e-01  C2Sigma 0 16.5 f 2   X2Pi 0 17.5 f 2   32Heimer.149
31288.28  2.000e-01  C2Sigma 0 17.5 f 2   X2Pi 0 18.5 f 2   32Heimer.150
31263.44  2.000e-01  C2Sigma 0 18.5 f 2   X2Pi 0 19.5 f 2   32Heimer.151
31238.63  2.000e-01  C2Sigma 0 19.5 f 2   X2Pi 0 20.5 f 2   32Heimer.152
31213.57  2.000e-01  C2Sigma 0 20.5 f 2   X2Pi 0 21.5 f 2   32Heimer.153
31188.04  2.000e-01  C2Sigma 0 21.5 f 2   X2Pi 0 22.5 f 2   32Heimer.154
31162.11  2.000e-01  C2Sigma 0 22.5 f 2   X2Pi 0 23.5 f 2   32Heimer.155
31135.45  2.000e-01  C2Sigma 0 23.5 f 2   X2Pi 0 24.5 f 2   32Heimer.156
31107.64  2.000e-01  C2Sigma 0 24.5 f 2   X2Pi 0 25.5 f 2   32Heimer.157
31079.03  2.000e-01  C2Sigma 0 25.5 f 2   X2Pi 0 26.5 f 2   32Heimer.158
31705.117  2.000e-02  C2Sigma 0 2.5 e 1   X2Pi 0 3.5 e 1   97BeKeRy.1
31650.11  2.000e-02  C2Sigma 0 4.5 e 1   X2Pi 0 5.5 e 1   97BeKeRy.2
31622.804  4.000e-02  C2Sigma 0 5.5 e 1   X2Pi 0 6.5 e 1   97BeKeRy.3
31595.714  2.000e-02  C2Sigma 0 6.5 e 1   X2Pi 0 7.5 e 1   97BeKeRy.4
31568.849  4.000e-02  C2Sigma 0 7.5 e 1   X2Pi 0 8.5 e 1   97BeKeRy.5
31542.276  4.000e-02  C2Sigma 0 8.5 e 1   X2Pi 0 9.5 e 1   97BeKeRy.6
31515.869  5.260e-02  C2Sigma 0 9.5 e 1   X2Pi 0 10.5 e 1   97BeKeRy.7
31489.822  4.000e-02  C2Sigma 0 10.5 e 1   X2Pi 0 11.5 e 1   97BeKeRy.8
31464.063  4.000e-02  C2Sigma 0 11.5 e 1   X2Pi 0 12.5 e 1   97BeKeRy.9
31438.433  5.704e-02  C2Sigma 0 12.5 e 1   X2Pi 0 13.5 e 1   97BeKeRy.10
31652.307  2.000e-02  C2Sigma 0 3.5 f 2   X2Pi 0 4.5 f 2   97BeKeRy.12
31624.509  2.000e-02  C2Sigma 0 4.5 f 2   X2Pi 0 5.5 f 2   97BeKeRy.13
31597.025  2.000e-02  C2Sigma 0 5.5 f 2   X2Pi 0 6.5 f 2   97BeKeRy.14
31569.869  2.000e-02  C2Sigma 0 6.5 f 2   X2Pi 0 7.5 f 2   97BeKeRy.15
31543.004  2.000e-02  C2Sigma 0 7.5 f 2   X2Pi 0 8.5 f 2   97BeKeRy.16
31516.438  2.000e-02  C2Sigma 0 8.5 f 2   X2Pi 0 9.5 f 2   97BeKeRy.17
31490.174  2.000e-02  C2Sigma 0 9.5 f 2   X2Pi 0 10.5 f 2   97BeKeRy.18
31464.198  2.000e-02  C2Sigma 0 10.5 f 2   X2Pi 0 11.5 f 2   97BeKeRy.19
31438.433  5.397e-02  C2Sigma 0 11.5 f 2   X2Pi 0 12.5 f 2   97BeKeRy.20
31387.8  2.000e-02  C2Sigma 0 13.5 f 2   X2Pi 0 14.5 f 2   97BeKeRy.22
31796.234  4.000e-02  C2Sigma 0 8.5 e 1   X2Pi 0 8.5 f 1   97BeKeRy.23
31801.622  4.000e-02  C2Sigma 0 13.5 e 1   X2Pi 0 13.5 f 1   97BeKeRy.25
31799.43  2.000e-02  C2Sigma 0 9.5 f 2   X2Pi 0 9.5 e 2   97BeKeRy.27
31800.401  4.000e-02  C2Sigma 0 10.5 f 2   X2Pi 0 10.5 e 2   97BeKeRy.28
31904.167  2.000e-02  C2Sigma 0 4.5 e 1   X2Pi 0 3.5 e 1   97BeKeRy.29
31933.004  4.000e-02  C2Sigma 0 5.5 e 1   X2Pi 0 4.5 e 1   97BeKeRy.30
31961.611  2.000e-02  C2Sigma 0 6.5 e 1   X2Pi 0 5.5 e 1   97BeKeRy.31
31989.992  4.000e-02  C2Sigma 0 7.5 e 1   X2Pi 0 6.5 e 1   97BeKeRy.32
32017.933  8.504e-02  C2Sigma 0 8.5 e 1   X2Pi 0 7.5 e 1   97BeKeRy.33
32045.715  4.000e-02  C2Sigma 0 9.5 e 1   X2Pi 0 8.5 e 1   97BeKeRy.34
32073.067  2.000e-02  C2Sigma 0 10.5 e 1   X2Pi 0 9.5 e 1   97BeKeRy.35
32099.966  4.000e-02  C2Sigma 0 11.5 e 1   X2Pi 0 10.5 e 1   97BeKeRy.36
32126.313  2.000e-02  C2Sigma 0 12.5 e 1   X2Pi 0 11.5 e 1   97BeKeRy.37
32201.666  4.000e-02  C2Sigma 0 15.5 e 1   X2Pi 0 14.5 e 1   97BeKeRy.40
31862.679  2.000e-02  C2Sigma 0 1.5 f 2   X2Pi 0 0.5 f 2   97BeKeRy.41
31880.952  2.000e-02  C2Sigma 0 2.5 f 2   X2Pi 0 1.5 f 2   97BeKeRy.42
31935.825  2.000e-02  C2Sigma 0 4.5 f 2   X2Pi 0 3.5 f 2   97BeKeRy.43
31963.724  2.000e-02  C2Sigma 0 5.5 f 2   X2Pi 0 4.5 f 2   97BeKeRy.44
32019.273  4.000e-02  C2Sigma 0 7.5 f 2   X2Pi 0 6.5 f 2   97BeKeRy.46
32046.695  5.035e-02  C2Sigma 0 8.5 f 2   X2Pi 0 7.5 f 2   97BeKeRy.47
32073.704  4.000e-02  C2Sigma 0 9.5 f 2   X2Pi 0 8.5 f 2   97BeKeRy.48
32100.374  4.000e-02  C2Sigma 0 10.5 f 2   X2Pi 0 9.5 f 2   97BeKeRy.49
32152.235  7.073e-02  C2Sigma 0 12.5 f 2   X2Pi 0 11.5 f 2   97BeKeRy.51
32177.106  4.000e-02  C2Sigma 0 13.5 f 2   X2Pi 0 12.5 f 2   97BeKeRy.52
31710.454  4.000e-02  C2Sigma 0 0.5 e 1   X2Pi 0 1.5 e 2   97BeKeRy.54
31652.702  2.000e-02  C2Sigma 0 1.5 e 1   X2Pi 0 2.5 e 2   97BeKeRy.55
31738.647  7.549e-02  C2Sigma 0 0.5 f 2   X2Pi 0 1.5 f 2   97BeKeRy.56
31788.018  7.548e-02  C2Sigma 0 0.5 f 2   X2Pi 0 1.5 f 1   97BeKeRy.58
31930.277  4.000e-02  C2Sigma 0 2.5 f 2   X2Pi 0 1.5 f 1   97BeKeRy.62
31988.55  5.170e-02  C2Sigma 0 3.5 f 2   X2Pi 0 2.5 f 1   97BeKeRy.63
31622.814  5.000e-02  C2Sigma 0 5.5 e 1   X2Pi 0 6.5 e 1   19MeLiUb.1
31568.883  5.000e-02  C2Sigma 0 7.5 e 1   X2Pi 0 8.5 e 1   19MeLiUb.2
31542.261  5.000e-02  C2Sigma 0 8.5 e 1   X2Pi 0 9.5 e 1   19MeLiUb.3
31515.922  5.000e-02  C2Sigma 0 9.5 e 1   X2Pi 0 10.5 e 1   19MeLiUb.4
31489.87  5.000e-02  C2Sigma 0 10.5 e 1   X2Pi 0 11.5 e 1   19MeLiUb.5
31464.07  5.000e-02  C2Sigma 0 11.5 e 1   X2Pi 0 12.5 e 1   19MeLiUb.6
31438.493  5.000e-02  C2Sigma 0 12.5 e 1   X2Pi 0 13.5 e 1   19MeLiUb.7
31413.12  1.000e-01  C2Sigma 0 13.5 e 1   X2Pi 0 14.5 e 1   19MeLiUb.8
31388.08  5.000e-01  C2Sigma 0 14.5 e 1   X2Pi 0 15.5 e 1   19MeLiUb.9
31363.199  9.777e-02  C2Sigma 0 15.5 e 1   X2Pi 0 16.5 e 1   19MeLiUb.10
31338.425  5.000e-02  C2Sigma 0 16.5 e 1   X2Pi 0 17.5 e 1   19MeLiUb.11
31313.772  5.000e-02  C2Sigma 0 17.5 e 1   X2Pi 0 18.5 e 1   19MeLiUb.12
31289.117  5.000e-02  C2Sigma 0 18.5 e 1   X2Pi 0 19.5 e 1   19MeLiUb.13
31264.449  5.000e-02  C2Sigma 0 19.5 e 1   X2Pi 0 20.5 e 1   19MeLiUb.14
31239.642  5.000e-02  C2Sigma 0 20.5 e 1   X2Pi 0 21.5 e 1   19MeLiUb.15
31214.683  5.000e-02  C2Sigma 0 21.5 e 1   X2Pi 0 22.5 e 1   19MeLiUb.16
31136.661  5.000e-02  C2Sigma 0 24.5 e 1   X2Pi 0 25.5 e 1   19MeLiUb.17
31109.194  1.254e-01  C2Sigma 0 25.5 e 1   X2Pi 0 26.5 e 1   19MeLiUb.18
31438.485  5.000e-02  C2Sigma 0 11.5 f 2   X2Pi 0 12.5 f 2   19MeLiUb.19
31413.12  1.000e-01  C2Sigma 0 12.5 f 2   X2Pi 0 13.5 f 2   19MeLiUb.20
31387.8  2.000e-02  C2Sigma 0 13.5 f 2   X2Pi 0 14.5 f 2   19MeLiUb.21
31362.788  5.000e-02  C2Sigma 0 14.5 f 2   X2Pi 0 15.5 f 2   19MeLiUb.22
31337.924  5.000e-02  C2Sigma 0 15.5 f 2   X2Pi 0 16.5 f 2   19MeLiUb.23
31313.126  5.000e-02  C2Sigma 0 16.5 f 2   X2Pi 0 17.5 f 2   19MeLiUb.24
31288.402  5.000e-02  C2Sigma 0 17.5 f 2   X2Pi 0 18.5 f 2   19MeLiUb.25
31263.626  5.000e-02  C2Sigma 0 18.5 f 2   X2Pi 0 19.5 f 2   19MeLiUb.26
31238.742  5.000e-02  C2Sigma 0 19.5 f 2   X2Pi 0 20.5 f 2   19MeLiUb.27
31213.56  5.000e-02  C2Sigma 0 20.5 f 2   X2Pi 0 21.5 f 2   19MeLiUb.28
31796.287  5.000e-02  C2Sigma 0 8.5 e 1   X2Pi 0 8.5 f 1   19MeLiUb.30
31798.58  5.000e-02  C2Sigma 0 10.5 e 1   X2Pi 0 10.5 f 1   19MeLiUb.31
31799.699  5.000e-02  C2Sigma 0 11.5 e 1   X2Pi 0 11.5 f 1   19MeLiUb.32
31800.717  5.000e-02  C2Sigma 0 12.5 e 1   X2Pi 0 12.5 f 1   19MeLiUb.33
31801.65  1.000e-01  C2Sigma 0 13.5 e 1   X2Pi 0 13.5 f 1   19MeLiUb.34
31802.299  5.000e-02  C2Sigma 0 14.5 e 1   X2Pi 0 14.5 f 1   19MeLiUb.35
31798.2  5.000e-01  C2Sigma 0 20.5 e 1   X2Pi 0 20.5 f 1   19MeLiUb.36
31791.196  5.000e-02  C2Sigma 0 22.5 e 1   X2Pi 0 22.5 f 1   19MeLiUb.37
31786.053  5.000e-02  C2Sigma 0 23.5 e 1   X2Pi 0 23.5 f 1   19MeLiUb.38
31779.578  5.000e-02  C2Sigma 0 24.5 e 1   X2Pi 0 24.5 f 1   19MeLiUb.39
31771.455  7.767e-02  C2Sigma 0 25.5 e 1   X2Pi 0 25.5 f 1   19MeLiUb.40
31761.437  5.000e-02  C2Sigma 0 26.5 e 1   X2Pi 0 26.5 f 1   19MeLiUb.41
31749.227  5.000e-02  C2Sigma 0 27.5 e 1   X2Pi 0 27.5 f 1   19MeLiUb.42
31734.444  5.000e-02  C2Sigma 0 28.5 e 1   X2Pi 0 28.5 f 1   19MeLiUb.43
31716.486  5.000e-02  C2Sigma 0 29.5 e 1   X2Pi 0 29.5 f 1   19MeLiUb.44
31694.771  5.000e-02  C2Sigma 0 30.5 e 1   X2Pi 0 30.5 f 1   19MeLiUb.45
31800.376  5.000e-02  C2Sigma 0 10.5 f 2   X2Pi 0 10.5 e 2   19MeLiUb.46
31800.127  5.000e-02  C2Sigma 0 18.5 f 2   X2Pi 0 18.5 e 2   19MeLiUb.47
31797.965  5.000e-02  C2Sigma 0 19.5 f 2   X2Pi 0 19.5 e 2   19MeLiUb.48
31785.678  5.000e-02  C2Sigma 0 22.5 f 2   X2Pi 0 22.5 e 2   19MeLiUb.49
31779.069  5.000e-02  C2Sigma 0 23.5 f 2   X2Pi 0 23.5 e 2   19MeLiUb.50
31770.93  7.905e-02  C2Sigma 0 24.5 f 2   X2Pi 0 24.5 e 2   19MeLiUb.51
31760.845  5.000e-02  C2Sigma 0 25.5 f 2   X2Pi 0 25.5 e 2   19MeLiUb.52
31748.632  5.000e-02  C2Sigma 0 26.5 f 2   X2Pi 0 26.5 e 2   19MeLiUb.53
31733.814  5.000e-02  C2Sigma 0 27.5 f 2   X2Pi 0 27.5 e 2   19MeLiUb.54
31715.797  5.000e-02  C2Sigma 0 28.5 f 2   X2Pi 0 28.5 e 2   19MeLiUb.55
31694.022  5.000e-02  C2Sigma 0 29.5 f 2   X2Pi 0 29.5 e 2   19MeLiUb.56
31933.062  5.000e-02  C2Sigma 0 5.5 e 1   X2Pi 0 4.5 e 1   19MeLiUb.57
31989.954  5.000e-02  C2Sigma 0 7.5 e 1   X2Pi 0 6.5 e 1   19MeLiUb.58
32018.0093  5.000e-02  C2Sigma 0 8.5 e 1   X2Pi 0 7.5 e 1   19MeLiUb.59
32045.75  5.000e-02  C2Sigma 0 9.5 e 1   X2Pi 0 8.5 e 1   19MeLiUb.60
32099.955  5.000e-02  C2Sigma 0 11.5 e 1   X2Pi 0 10.5 e 1   19MeLiUb.61
32152.131  5.000e-02  C2Sigma 0 13.5 e 1   X2Pi 0 12.5 e 1   19MeLiUb.62
32177.183  5.000e-02  C2Sigma 0 14.5 e 1   X2Pi 0 13.5 e 1   19MeLiUb.63
32269.089  5.000e-02  C2Sigma 0 18.5 e 1   X2Pi 0 17.5 e 1   19MeLiUb.64
31991.604  5.000e-02  C2Sigma 0 6.5 f 2   X2Pi 0 5.5 f 2   19MeLiUb.65
32019.263  5.000e-02  C2Sigma 0 7.5 f 2   X2Pi 0 6.5 f 2   19MeLiUb.66
32046.68  5.000e-02  C2Sigma 0 8.5 f 2   X2Pi 0 7.5 f 2   19MeLiUb.67
32073.741  5.000e-02  C2Sigma 0 9.5 f 2   X2Pi 0 8.5 f 2   19MeLiUb.68
32100.42  5.000e-02  C2Sigma 0 10.5 f 2   X2Pi 0 9.5 f 2   19MeLiUb.69
32126.583  5.000e-02  C2Sigma 0 11.5 f 2   X2Pi 0 10.5 f 2   19MeLiUb.70
32152.13  1.000e-01  C2Sigma 0 12.5 f 2   X2Pi 0 11.5 f 2   19MeLiUb.71
32177.18  1.000e-01  C2Sigma 0 13.5 f 2   X2Pi 0 12.5 f 2   19MeLiUb.72
32268.508  7.443e-02  C2Sigma 0 17.5 f 2   X2Pi 0 16.5 f 2   19MeLiUb.73
31639.266  5.000e-02  C2Sigma 1 0.5 e 1   X2Pi 1 1.5 e 1   19MeLiUb.74
31585.695  5.000e-02  C2Sigma 1 2.5 e 1   X2Pi 1 3.5 e 1   19MeLiUb.75
31557.856  5.000e-02  C2Sigma 1 3.5 e 1   X2Pi 1 4.5 e 1   19MeLiUb.76
31529.782  5.000e-02  C2Sigma 1 4.5 e 1   X2Pi 1 5.5 e 1   19MeLiUb.77
31472.665  5.000e-02  C2Sigma 1 6.5 e 1   X2Pi 1 7.5 e 1   19MeLiUb.78
31443.716  5.000e-02  C2Sigma 1 7.5 e 1   X2Pi 1 8.5 e 1   19MeLiUb.79
31414.478  5.000e-02  C2Sigma 1 8.5 e 1   X2Pi 1 9.5 e 1   19MeLiUb.80
31384.99  5.000e-01  C2Sigma 1 9.5 e 1   X2Pi 1 10.5 e 1   19MeLiUb.81
31355.17  5.000e-01  C2Sigma 1 10.5 e 1   X2Pi 1 11.5 e 1   19MeLiUb.82
31325.052  5.000e-02  C2Sigma 1 11.5 e 1   X2Pi 1 12.5 e 1   19MeLiUb.83
31294.478  5.000e-02  C2Sigma 1 12.5 e 1   X2Pi 1 13.5 e 1   19MeLiUb.84
31231.708  5.000e-02  C2Sigma 1 14.5 e 1   X2Pi 1 15.5 e 1   19MeLiUb.85
31199.465  5.000e-02  C2Sigma 1 15.5 e 1   X2Pi 1 16.5 e 1   19MeLiUb.86
31618.804  5.000e-02  C2Sigma 1 0.5 f 2   X2Pi 1 1.5 f 2   19MeLiUb.87
31589.564  6.209e-02  C2Sigma 1 1.5 f 2   X2Pi 1 2.5 f 2   19MeLiUb.88
31560.743  5.000e-02  C2Sigma 1 2.5 f 2   X2Pi 1 3.5 f 2   19MeLiUb.89
31531.926  5.000e-02  C2Sigma 1 3.5 f 2   X2Pi 1 4.5 f 2   19MeLiUb.90
31502.92  5.000e-02  C2Sigma 1 4.5 f 2   X2Pi 1 5.5 f 2   19MeLiUb.91
31473.93  5.000e-02  C2Sigma 1 5.5 f 2   X2Pi 1 6.5 f 2   19MeLiUb.92
31444.677  5.000e-02  C2Sigma 1 6.5 f 2   X2Pi 1 7.5 f 2   19MeLiUb.93
31415.229  5.000e-02  C2Sigma 1 7.5 f 2   X2Pi 1 8.5 f 2   19MeLiUb.94
31385.47  5.000e-01  C2Sigma 1 8.5 f 2   X2Pi 1 9.5 f 2   19MeLiUb.95
31355.509  5.000e-02  C2Sigma 1 9.5 f 2   X2Pi 1 10.5 f 2   19MeLiUb.96
31325.191  5.000e-02  C2Sigma 1 10.5 f 2   X2Pi 1 11.5 f 2   19MeLiUb.97
31294.48  5.000e-02  C2Sigma 1 11.5 f 2   X2Pi 1 12.5 f 2   19MeLiUb.98
31231.528  5.000e-02  C2Sigma 1 13.5 f 2   X2Pi 1 14.5 f 2   19MeLiUb.99
31199.1  5.000e-01  C2Sigma 1 14.5 f 2   X2Pi 1 15.5 f 2   19MeLiUb.100
31667.141  5.000e-02  C2Sigma 1 2.5 e 1   X2Pi 1 2.5 f 1   19MeLiUb.101
31666.96  2.000e-01  C2Sigma 1 3.5 e 1   X2Pi 1 3.5 f 1   19MeLiUb.102
31666.251  5.000e-02  C2Sigma 1 4.5 e 1   X2Pi 1 4.5 f 1   19MeLiUb.103
31665.065  5.000e-02  C2Sigma 1 5.5 e 1   X2Pi 1 5.5 f 1   19MeLiUb.104
31663.482  5.000e-02  C2Sigma 1 6.5 e 1   X2Pi 1 6.5 f 1   19MeLiUb.105
31661.412  5.000e-02  C2Sigma 1 7.5 e 1   X2Pi 1 7.5 f 1   19MeLiUb.106
31658.884  5.000e-02  C2Sigma 1 8.5 e 1   X2Pi 1 8.5 f 1   19MeLiUb.107
31655.857  5.000e-02  C2Sigma 1 9.5 e 1   X2Pi 1 9.5 f 1   19MeLiUb.108
31647.913  5.000e-02  C2Sigma 1 11.5 e 1   X2Pi 1 11.5 f 1   19MeLiUb.109
31642.89  5.000e-02  C2Sigma 1 12.5 e 1   X2Pi 1 12.5 f 1   19MeLiUb.110
31636.952  5.000e-02  C2Sigma 1 13.5 e 1   X2Pi 1 13.5 f 1   19MeLiUb.111
31630.086  6.569e-02  C2Sigma 1 14.5 e 1   X2Pi 1 14.5 f 1   19MeLiUb.112
31589.564  5.000e-02  C2Sigma 1 18.5 e 1   X2Pi 1 18.5 f 1   19MeLiUb.113
31575.208  1.000e-01  C2Sigma 1 19.5 e 1   X2Pi 1 19.5 f 1   19MeLiUb.114
31558.528  5.000e-02  C2Sigma 1 20.5 e 1   X2Pi 1 20.5 f 1   19MeLiUb.115
31673.021  5.000e-02  C2Sigma 1 1.5 f 2   X2Pi 1 1.5 e 2   19MeLiUb.116
31670.865  5.000e-02  C2Sigma 1 2.5 f 2   X2Pi 1 2.5 e 2   19MeLiUb.117
31669.144  5.000e-02  C2Sigma 1 3.5 f 2   X2Pi 1 3.5 e 2   19MeLiUb.118
31667.303  5.000e-02  C2Sigma 1 4.5 f 2   X2Pi 1 4.5 e 2   19MeLiUb.119
31665.275  5.000e-02  C2Sigma 1 5.5 f 2   X2Pi 1 5.5 e 2   19MeLiUb.120
31662.913  5.000e-02  C2Sigma 1 6.5 f 2   X2Pi 1 6.5 e 2   19MeLiUb.121
31660.105  5.000e-02  C2Sigma 1 7.5 f 2   X2Pi 1 7.5 e 2   19MeLiUb.122
31653.018  5.000e-02  C2Sigma 1 9.5 f 2   X2Pi 1 9.5 e 2   19MeLiUb.123
31648.571  5.000e-02  C2Sigma 1 10.5 f 2   X2Pi 1 10.5 e 2   19MeLiUb.124
31643.363  5.000e-02  C2Sigma 1 11.5 f 2   X2Pi 1 11.5 e 2   19MeLiUb.125
31637.339  5.000e-02  C2Sigma 1 12.5 f 2   X2Pi 1 12.5 e 2   19MeLiUb.126
31630.34  5.000e-02  C2Sigma 1 13.5 f 2   X2Pi 1 13.5 e 2   19MeLiUb.127
31575.17  1.000e-01  C2Sigma 1 18.5 f 2   X2Pi 1 18.5 e 2   19MeLiUb.128
31558.29  5.000e-02  C2Sigma 1 19.5 f 2   X2Pi 1 19.5 e 2   19MeLiUb.129
31720.365  5.000e-02  C2Sigma 1 2.5 e 1   X2Pi 1 1.5 e 1   19MeLiUb.130
31747.921  5.000e-02  C2Sigma 1 3.5 e 1   X2Pi 1 2.5 e 1   19MeLiUb.131
31774.323  5.000e-02  C2Sigma 1 4.5 e 1   X2Pi 1 3.5 e 1   19MeLiUb.132
31799.904  5.000e-02  C2Sigma 1 5.5 e 1   X2Pi 1 4.5 e 1   19MeLiUb.133
31824.767  5.000e-02  C2Sigma 1 6.5 e 1   X2Pi 1 5.5 e 1   19MeLiUb.134
31848.918  5.000e-02  C2Sigma 1 7.5 e 1   X2Pi 1 6.5 e 1   19MeLiUb.135
31872.31  5.000e-02  C2Sigma 1 8.5 e 1   X2Pi 1 7.5 e 1   19MeLiUb.136
31894.77  5.000e-02  C2Sigma 1 9.5 e 1   X2Pi 1 8.5 e 1   19MeLiUb.137
31916.301  5.000e-02  C2Sigma 1 10.5 e 1   X2Pi 1 9.5 e 1   19MeLiUb.138
31956.074  5.000e-02  C2Sigma 1 12.5 e 1   X2Pi 1 11.5 e 1   19MeLiUb.139
31974.114  5.000e-02  C2Sigma 1 13.5 e 1   X2Pi 1 12.5 e 1   19MeLiUb.140
31990.57  5.000e-02  C2Sigma 1 14.5 e 1   X2Pi 1 13.5 e 1   19MeLiUb.141
32005.532  5.000e-02  C2Sigma 1 15.5 e 1   X2Pi 1 14.5 e 1   19MeLiUb.142
31753.664  5.000e-02  C2Sigma 1 2.5 f 2   X2Pi 1 1.5 f 2   19MeLiUb.143
31778.033  5.000e-02  C2Sigma 1 3.5 f 2   X2Pi 1 2.5 f 2   19MeLiUb.144
31826.838  5.000e-02  C2Sigma 1 5.5 f 2   X2Pi 1 4.5 f 2   19MeLiUb.145
31850.502  5.000e-02  C2Sigma 1 6.5 f 2   X2Pi 1 5.5 f 2   19MeLiUb.146
31873.4812  5.000e-03  C2Sigma 1 7.5 f 2   X2Pi 1 6.5 f 2   19MeLiUb.147
31916.992  5.000e-02  C2Sigma 1 9.5 f 2   X2Pi 1 8.5 f 2   19MeLiUb.148
31937.185  5.000e-02  C2Sigma 1 10.5 f 2   X2Pi 1 9.5 f 2   19MeLiUb.149
31956.341  5.000e-02  C2Sigma 1 11.5 f 2   X2Pi 1 10.5 f 2   19MeLiUb.150
31974.113  5.000e-02  C2Sigma 1 12.5 f 2   X2Pi 1 11.5 f 2   19MeLiUb.151
31990.57  5.000e-02  C2Sigma 1 13.5 f 2   X2Pi 1 12.5 f 2   19MeLiUb.152
32005.371  5.000e-02  C2Sigma 1 14.5 f 2   X2Pi 1 13.5 f 2   19MeLiUb.153
31403.265  1.289e-01  C2Sigma 2 0.5 e 1   X2Pi 2 1.5 e 1   19MeLiUb.154
31377.127  5.000e-02  C2Sigma 2 1.5 e 1   X2Pi 2 2.5 e 1   19MeLiUb.155
31349.393  5.000e-02  C2Sigma 2 2.5 e 1   X2Pi 2 3.5 e 1   19MeLiUb.156
31320.331  5.000e-02  C2Sigma 2 3.5 e 1   X2Pi 2 4.5 e 1   19MeLiUb.157
31290.111  9.766e-02  C2Sigma 2 4.5 e 1   X2Pi 2 5.5 e 1   19MeLiUb.158
31258.774  5.000e-02  C2Sigma 2 5.5 e 1   X2Pi 2 6.5 e 1   19MeLiUb.159
31226.285  7.019e-02  C2Sigma 2 6.5 e 1   X2Pi 2 7.5 e 1   19MeLiUb.160
31121.298  5.801e-02  C2Sigma 2 9.5 e 1   X2Pi 2 10.5 e 1   19MeLiUb.161
31083.432  5.000e-02  C2Sigma 2 10.5 e 1   X2Pi 2 11.5 e 1   19MeLiUb.162
31002.324  5.000e-02  C2Sigma 2 12.5 e 1   X2Pi 2 13.5 e 1   19MeLiUb.163
31382.697  8.109e-02  C2Sigma 2 0.5 f 2   X2Pi 2 1.5 f 2   19MeLiUb.164
31353.074  6.389e-02  C2Sigma 2 1.5 f 2   X2Pi 2 2.5 f 2   19MeLiUb.165
31322.995  6.078e-02  C2Sigma 2 2.5 f 2   X2Pi 2 3.5 f 2   19MeLiUb.166
31292.06  5.000e-02  C2Sigma 2 3.5 f 2   X2Pi 2 4.5 f 2   19MeLiUb.167
31260.337  5.000e-02  C2Sigma 2 4.5 f 2   X2Pi 2 5.5 f 2   19MeLiUb.168
31227.402  9.610e-02  C2Sigma 2 5.5 f 2   X2Pi 2 6.5 f 2   19MeLiUb.169
31121.79  5.000e-02  C2Sigma 2 8.5 f 2   X2Pi 2 9.5 f 2   19MeLiUb.170
31083.782  5.000e-02  C2Sigma 2 9.5 f 2   X2Pi 2 10.5 f 2   19MeLiUb.171
31002.324  5.000e-02  C2Sigma 2 11.5 f 2   X2Pi 2 12.5 f 2   19MeLiUb.172
31428.466  6.977e-02  C2Sigma 2 1.5 e 1   X2Pi 2 1.5 f 1   19MeLiUb.173
31427.713  5.000e-02  C2Sigma 2 2.5 e 1   X2Pi 2 2.5 f 1   19MeLiUb.174
31425.182  5.000e-02  C2Sigma 2 3.5 e 1   X2Pi 2 3.5 f 1   19MeLiUb.175
31416.163  5.000e-02  C2Sigma 2 5.5 e 1   X2Pi 2 5.5 f 1   19MeLiUb.176
31409.706  6.737e-02  C2Sigma 2 6.5 e 1   X2Pi 2 6.5 f 1   19MeLiUb.177
31401.861  6.352e-02  C2Sigma 2 7.5 e 1   X2Pi 2 7.5 f 1   19MeLiUb.178
31392.48  2.000e-01  C2Sigma 2 8.5 e 1   X2Pi 2 8.5 f 1   19MeLiUb.179
31381.636  8.490e-02  C2Sigma 2 9.5 e 1   X2Pi 2 9.5 f 1   19MeLiUb.180
31368.853  5.000e-02  C2Sigma 2 10.5 e 1   X2Pi 2 10.5 f 1   19MeLiUb.181
31354.144  5.000e-02  C2Sigma 2 11.5 e 1   X2Pi 2 11.5 f 1   19MeLiUb.182
31337.04  5.000e-02  C2Sigma 2 12.5 e 1   X2Pi 2 12.5 f 1   19MeLiUb.183
31433.337  6.452e-02  C2Sigma 2 1.5 f 2   X2Pi 2 1.5 e 2   19MeLiUb.184
31428.887  5.000e-02  C2Sigma 2 2.5 f 2   X2Pi 2 2.5 e 2   19MeLiUb.185
31424.083  5.000e-02  C2Sigma 2 3.5 f 2   X2Pi 2 3.5 e 2   19MeLiUb.186
31418.327  5.000e-02  C2Sigma 2 4.5 f 2   X2Pi 2 4.5 e 2   19MeLiUb.187
31411.463  1.354e-01  C2Sigma 2 5.5 f 2   X2Pi 2 5.5 e 2   19MeLiUb.188
31403.265  5.000e-02  C2Sigma 2 6.5 f 2   X2Pi 2 6.5 e 2   19MeLiUb.189
31393.696  5.000e-02  C2Sigma 2 7.5 f 2   X2Pi 2 7.5 e 2   19MeLiUb.190
31382.528  5.000e-02  C2Sigma 2 8.5 f 2   X2Pi 2 8.5 e 2   19MeLiUb.191
31369.645  5.000e-02  C2Sigma 2 9.5 f 2   X2Pi 2 9.5 e 2   19MeLiUb.192
31354.743  5.000e-02  C2Sigma 2 10.5 f 2   X2Pi 2 10.5 e 2   19MeLiUb.193
31337.539  5.000e-02  C2Sigma 2 11.5 f 2   X2Pi 2 11.5 e 2   19MeLiUb.194
31446.194  5.000e-02  C2Sigma 2 1.5 e 1   X2Pi 2 0.5 e 1   19MeLiUb.195
31641.298  5.000e-02  C2Sigma 2 13.5 e 1   X2Pi 2 12.5 e 1   19MeLiUb.196
31631.65  5.000e-02  C2Sigma 2 11.5 e 1   X2Pi 2 10.5 e 1   19MeLiUb.197
31628.507  5.000e-02  C2Sigma 2 16.5 e 1   X2Pi 2 15.5 e 1   19MeLiUb.198
31611.1787  5.000e-03  C2Sigma 2 9.5 e 1   X2Pi 2 8.5 e 1   19MeLiUb.199
31597.662  5.000e-02  C2Sigma 2 8.5 e 1   X2Pi 2 7.5 e 1   19MeLiUb.200
31582.099  5.000e-02  C2Sigma 2 7.5 e 1   X2Pi 2 6.5 e 1   19MeLiUb.201
31564.77  5.000e-02  C2Sigma 2 6.5 e 1   X2Pi 2 5.5 e 1   19MeLiUb.202
31545.792  5.000e-02  C2Sigma 2 5.5 e 1   X2Pi 2 4.5 e 1   19MeLiUb.203
31525.149  5.000e-02  C2Sigma 2 4.5 e 1   X2Pi 2 3.5 e 1   19MeLiUb.204
31478.8381  5.000e-03  C2Sigma 2 2.5 e 1   X2Pi 2 1.5 e 1   19MeLiUb.205
31632.014  5.000e-02  C2Sigma 2 10.5 f 2   X2Pi 2 9.5 f 2   19MeLiUb.206
31628.288  5.000e-02  C2Sigma 2 15.5 f 2   X2Pi 2 14.5 f 2   19MeLiUb.207
31598.779  5.000e-02  C2Sigma 2 7.5 f 2   X2Pi 2 6.5 f 2   19MeLiUb.208
31583.575  5.000e-02  C2Sigma 2 6.5 f 2   X2Pi 2 5.5 f 2   19MeLiUb.209
31566.746  1.005e-01  C2Sigma 2 5.5 f 2   X2Pi 2 4.5 f 2   19MeLiUb.210
31548.341  5.000e-02  C2Sigma 2 4.5 f 2   X2Pi 2 3.5 f 2   19MeLiUb.211
31528.732  5.000e-02  C2Sigma 2 3.5 f 2   X2Pi 2 2.5 f 2   19MeLiUb.212
31508.517  6.171e-02  C2Sigma 2 2.5 f 2   X2Pi 2 1.5 f 2   19MeLiUb.213
25346.72  2.000e-01  B2Sigma 0 8.5 f 1   X2Pi 0 9.5 f 1   98KuHsHuLe.1
25290.21  2.000e-01  B2Sigma 0 9.5 f 1   X2Pi 0 10.5 f 1   98KuHsHuLe.2
25230.22  2.000e-01  B2Sigma 0 10.5 f 1   X2Pi 0 11.5 f 1   98KuHsHuLe.3
25166.27  2.000e-01  B2Sigma 0 11.5 f 1   X2Pi 0 12.5 f 1   98KuHsHuLe.4
25098.4  2.000e-01  B2Sigma 0 12.5 f 1   X2Pi 0 13.5 f 1   98KuHsHuLe.5
25026.15  2.000e-01  B2Sigma 0 13.5 f 1   X2Pi 0 14.5 f 1   98KuHsHuLe.6
24949.31  2.000e-01  B2Sigma 0 14.5 f 1   X2Pi 0 15.5 f 1   98KuHsHuLe.7
24867.44  2.000e-01  B2Sigma 0 15.5 f 1   X2Pi 0 16.5 f 1   98KuHsHuLe.8
24779.92  2.000e-01  B2Sigma 0 16.5 f 1   X2Pi 0 17.5 f 1   98KuHsHuLe.9
24686.12  2.000e-01  B2Sigma 0 17.5 f 1   X2Pi 0 18.5 f 1   98KuHsHuLe.10
24585.1  2.000e-01  B2Sigma 0 18.5 f 1   X2Pi 0 19.5 f 1   98KuHsHuLe.11
25348.32  2.000e-01  B2Sigma 0 7.5 e 2   X2Pi 0 8.5 e 2   98KuHsHuLe.13
25291.78  2.000e-01  B2Sigma 0 8.5 e 2   X2Pi 0 9.5 e 2   98KuHsHuLe.14
25231.56  2.000e-01  B2Sigma 0 9.5 e 2   X2Pi 0 10.5 e 2   98KuHsHuLe.15
25167.66  2.000e-01  B2Sigma 0 10.5 e 2   X2Pi 0 11.5 e 2   98KuHsHuLe.16
25099.6  2.000e-01  B2Sigma 0 11.5 e 2   X2Pi 0 12.5 e 2   98KuHsHuLe.17
25027.34  2.000e-01  B2Sigma 0 12.5 e 2   X2Pi 0 13.5 e 2   98KuHsHuLe.18
24950.49  2.000e-01  B2Sigma 0 13.5 e 2   X2Pi 0 14.5 e 2   98KuHsHuLe.19
24868.47  2.000e-01  B2Sigma 0 14.5 e 2   X2Pi 0 15.5 e 2   98KuHsHuLe.20
24780.85  2.000e-01  B2Sigma 0 15.5 e 2   X2Pi 0 16.5 e 2   98KuHsHuLe.21
24687.1  2.000e-01  B2Sigma 0 16.5 e 2   X2Pi 0 17.5 e 2   98KuHsHuLe.22
24586.05  2.000e-01  B2Sigma 0 17.5 e 2   X2Pi 0 18.5 e 2   98KuHsHuLe.23
25448.78  2.000e-01  B2Sigma 0 12.5 f 1   X2Pi 0 12.5 e 1   98KuHsHuLe.25
25401.09  2.000e-01  B2Sigma 0 13.5 f 1   X2Pi 0 13.5 e 1   98KuHsHuLe.26
25348.17  2.000e-01  B2Sigma 0 14.5 f 1   X2Pi 0 14.5 e 1   98KuHsHuLe.27
25289.56  2.000e-01  B2Sigma 0 15.5 f 1   X2Pi 0 15.5 e 1   98KuHsHuLe.28
25224.94  2.000e-01  B2Sigma 0 16.5 f 1   X2Pi 0 16.5 e 1   98KuHsHuLe.29
25153.42  2.000e-01  B2Sigma 0 17.5 f 1   X2Pi 0 17.5 e 1   98KuHsHuLe.30
25074.05  2.000e-01  B2Sigma 0 18.5 f 1   X2Pi 0 18.5 e 1   98KuHsHuLe.31
24985.87  3.269e-01  B2Sigma 0 19.5 f 1   X2Pi 0 19.5 e 1   98KuHsHuLe.32
25449.75  2.000e-01  B2Sigma 0 11.5 e 2   X2Pi 0 11.5 f 2   98KuHsHuLe.33
25401.83  2.000e-01  B2Sigma 0 12.5 e 2   X2Pi 0 12.5 f 2   98KuHsHuLe.34
25348.9  2.000e-01  B2Sigma 0 13.5 e 2   X2Pi 0 13.5 f 2   98KuHsHuLe.35
25290.3  2.000e-01  B2Sigma 0 14.5 e 2   X2Pi 0 14.5 f 2   98KuHsHuLe.36
25225.45  2.000e-01  B2Sigma 0 15.5 e 2   X2Pi 0 15.5 f 2   98KuHsHuLe.37
25153.95  2.000e-01  B2Sigma 0 16.5 e 2   X2Pi 0 16.5 f 2   98KuHsHuLe.38
25074.4  2.000e-01  B2Sigma 0 17.5 e 2   X2Pi 0 17.5 f 2   98KuHsHuLe.39
25818.7  2.000e-01  B2Sigma 0 9.5 f 1   X2Pi 0 8.5 f 1   98KuHsHuLe.41
25811.97  2.000e-01  B2Sigma 0 10.5 f 1   X2Pi 0 9.5 f 1   98KuHsHuLe.42
25800.62  2.000e-01  B2Sigma 0 11.5 f 1   X2Pi 0 10.5 f 1   98KuHsHuLe.43
25784.5  2.000e-01  B2Sigma 0 12.5 f 1   X2Pi 0 11.5 f 1   98KuHsHuLe.44
25763.17  2.000e-01  B2Sigma 0 13.5 f 1   X2Pi 0 12.5 f 1   98KuHsHuLe.45
25736.64  2.000e-01  B2Sigma 0 14.5 f 1   X2Pi 0 13.5 f 1   98KuHsHuLe.46
25703.63  2.000e-01  B2Sigma 0 15.5 f 1   X2Pi 0 14.5 f 1   98KuHsHuLe.47
25664.47  2.000e-01  B2Sigma 0 16.5 f 1   X2Pi 0 15.5 f 1   98KuHsHuLe.48
25618.08  3.418e-01  B2Sigma 0 17.5 f 1   X2Pi 0 16.5 f 1   98KuHsHuLe.49
25562.83  2.000e-01  B2Sigma 0 18.5 f 1   X2Pi 0 17.5 f 1   98KuHsHuLe.50
25813.72  2.000e-01  B2Sigma 0 9.5 e 2   X2Pi 0 8.5 e 2   98KuHsHuLe.54
25802.33  2.000e-01  B2Sigma 0 10.5 e 2   X2Pi 0 9.5 e 2   98KuHsHuLe.55
25785.95  2.000e-01  B2Sigma 0 11.5 e 2   X2Pi 0 10.5 e 2   98KuHsHuLe.56
25764.5  2.000e-01  B2Sigma 0 12.5 e 2   X2Pi 0 11.5 e 2   98KuHsHuLe.57
25737.98  2.000e-01  B2Sigma 0 13.5 e 2   X2Pi 0 12.5 e 2   98KuHsHuLe.58
25704.87  2.000e-01  B2Sigma 0 14.5 e 2   X2Pi 0 13.5 e 2   98KuHsHuLe.59
25665.63  2.000e-01  B2Sigma 0 15.5 e 2   X2Pi 0 14.5 e 2   98KuHsHuLe.60
25619.16  3.554e-01  B2Sigma 0 16.5 e 2   X2Pi 0 15.5 e 2   98KuHsHuLe.61
25563.85  2.000e-01  B2Sigma 0 17.5 e 2   X2Pi 0 16.5 e 2   98KuHsHuLe.62
27304.25  2.000e-01  B2Sigma 1 4.5 f 1   X2Pi 0 5.5 f 1   98KuHsHuLe.66
27245.6  2.000e-01  B2Sigma 1 5.5 f 1   X2Pi 0 6.5 f 1   98KuHsHuLe.67
27180.45  2.000e-01  B2Sigma 1 6.5 f 1   X2Pi 0 7.5 f 1   98KuHsHuLe.68
27108.33  2.000e-01  B2Sigma 1 7.5 f 1   X2Pi 0 8.5 f 1   98KuHsHuLe.69
27028.91  2.000e-01  B2Sigma 1 8.5 f 1   X2Pi 0 9.5 f 1   98KuHsHuLe.70
26941.79  2.000e-01  B2Sigma 1 9.5 f 1   X2Pi 0 10.5 f 1   98KuHsHuLe.71
26846.26  2.000e-01  B2Sigma 1 10.5 f 1   X2Pi 0 11.5 f 1   98KuHsHuLe.72
26741.5  2.000e-01  B2Sigma 1 11.5 f 1   X2Pi 0 12.5 f 1   98KuHsHuLe.73
27306.93  2.000e-01  B2Sigma 1 3.5 e 2   X2Pi 0 4.5 e 2   98KuHsHuLe.74
27247.88  2.000e-01  B2Sigma 1 4.5 e 2   X2Pi 0 5.5 e 2   98KuHsHuLe.75
27182.45  2.000e-01  B2Sigma 1 5.5 e 2   X2Pi 0 6.5 e 2   98KuHsHuLe.76
27030.55  2.000e-01  B2Sigma 1 7.5 e 2   X2Pi 0 8.5 e 2   98KuHsHuLe.78
26943.32  3.232e-01  B2Sigma 1 8.5 e 2   X2Pi 0 9.5 e 2   98KuHsHuLe.79
26847.66  2.517e-01  B2Sigma 1 9.5 e 2   X2Pi 0 10.5 e 2   98KuHsHuLe.80
27413.23  2.000e-01  B2Sigma 1 5.5 f 1   X2Pi 0 5.5 e 1   98KuHsHuLe.82
27375.24  2.000e-01  B2Sigma 1 6.5 f 1   X2Pi 0 6.5 e 1   98KuHsHuLe.83
27330.17  2.933e-01  B2Sigma 1 7.5 f 1   X2Pi 0 7.5 e 1   98KuHsHuLe.84
27277.15  2.000e-01  B2Sigma 1 8.5 f 1   X2Pi 0 8.5 e 1   98KuHsHuLe.85
27216.47  3.519e-01  B2Sigma 1 9.5 f 1   X2Pi 0 9.5 e 1   98KuHsHuLe.86
27146.76  2.000e-01  B2Sigma 1 10.5 f 1   X2Pi 0 10.5 e 1   98KuHsHuLe.87
27415.68  2.000e-01  B2Sigma 1 4.5 e 2   X2Pi 0 4.5 f 2   98KuHsHuLe.89
27377.27  2.000e-01  B2Sigma 1 5.5 e 2   X2Pi 0 5.5 f 2   98KuHsHuLe.90
27331.91  3.277e-01  B2Sigma 1 6.5 e 2   X2Pi 0 6.5 f 2   98KuHsHuLe.91
27278.71  2.000e-01  B2Sigma 1 7.5 e 2   X2Pi 0 7.5 f 2   98KuHsHuLe.92
27147.98  5.784e-01  B2Sigma 1 9.5 e 2   X2Pi 0 9.5 f 2   98KuHsHuLe.94
27067.7  2.000e-01  B2Sigma 1 10.5 e 2   X2Pi 0 10.5 f 2   98KuHsHuLe.95
27545.34  2.000e-01  B2Sigma 1 6.5 f 1   X2Pi 0 5.5 f 1   98KuHsHuLe.96
27528.43  2.762e-01  B2Sigma 1 7.5 f 1   X2Pi 0 6.5 f 1   98KuHsHuLe.97
27503.58  3.034e-01  B2Sigma 1 8.5 f 1   X2Pi 0 7.5 f 1   98KuHsHuLe.98
27470.39  2.436e-01  B2Sigma 1 9.5 f 1   X2Pi 0 8.5 f 1   98KuHsHuLe.99
27428.13  2.000e-01  B2Sigma 1 10.5 f 1   X2Pi 0 9.5 f 1   98KuHsHuLe.100
27375.7  2.000e-01  B2Sigma 1 11.5 f 1   X2Pi 0 10.5 f 1   98KuHsHuLe.101
27530.63  2.000e-01  B2Sigma 1 6.5 e 2   X2Pi 0 5.5 e 2   98KuHsHuLe.105
27505.62  3.416e-01  B2Sigma 1 7.5 e 2   X2Pi 0 6.5 e 2   98KuHsHuLe.106
27472.22  4.222e-01  B2Sigma 1 8.5 e 2   X2Pi 0 7.5 e 2   98KuHsHuLe.107
27429.83  3.952e-01  B2Sigma 1 9.5 e 2   X2Pi 0 8.5 e 2   98KuHsHuLe.108
27377.03  2.000e-01  B2Sigma 1 10.5 e 2   X2Pi 0 9.5 e 2   98KuHsHuLe.109
68906.8  7.569e-01  E2Sigma 2 3.5 e 1   X2Pi 0 1.5 f 1   87ChPaChCo.1
68947.8  5.000e-01  E2Sigma 2 4.5 e 1   X2Pi 0 2.5 f 1   87ChPaChCo.2
68983.2  7.035e-01  E2Sigma 2 5.5 e 1   X2Pi 0 3.5 f 1   87ChPaChCo.3
69016.4  1.000e+00  E2Sigma 2 6.5 e 1   X2Pi 0 4.5 f 1   87ChPaChCo.4
69045  1.000e+00  E2Sigma 2 7.5 e 1   X2Pi 0 5.5 f 1   87ChPaChCo.5
69069  1.000e+00  E2Sigma 2 8.5 e 1   X2Pi 0 6.5 f 1   87ChPaChCo.6
69086.2  2.725e+00  E2Sigma 2 9.5 e 1   X2Pi 0 7.5 f 1   87ChPaChCo.7
69098.8  1.000e+00  E2Sigma 2 10.5 e 1   X2Pi 0 8.5 f 1   87ChPaChCo.8
69108  1.000e+00  E2Sigma 2 11.5 e 1   X2Pi 0 9.5 f 1   87ChPaChCo.9
69110.3  1.000e+00  E2Sigma 2 12.5 e 1   X2Pi 0 10.5 f 1   87ChPaChCo.10
68923.9  5.000e-01  E2Sigma 2 2.5 f 2   X2Pi 0 0.5 e 2   87ChPaChCo.11
68953.5  9.874e-01  E2Sigma 2 3.5 f 2   X2Pi 0 1.5 e 2   87ChPaChCo.12
68987.8  6.693e-01  E2Sigma 2 4.5 f 2   X2Pi 0 2.5 e 2   87ChPaChCo.13
69016.4  4.715e+00  E2Sigma 2 5.5 f 2   X2Pi 0 3.5 e 2   87ChPaChCo.14
69045  1.000e+00  E2Sigma 2 6.5 f 2   X2Pi 0 4.5 e 2   87ChPaChCo.15
69069  1.000e+00  E2Sigma 2 7.5 f 2   X2Pi 0 5.5 e 2   87ChPaChCo.16
69086.2  2.295e+00  E2Sigma 2 8.5 f 2   X2Pi 0 6.5 e 2   87ChPaChCo.17
69098.8  1.000e+00  E2Sigma 2 9.5 f 2   X2Pi 0 7.5 e 2   87ChPaChCo.18
69108  1.000e+00  E2Sigma 2 10.5 f 2   X2Pi 0 8.5 e 2   87ChPaChCo.19
69110.3  1.000e+00  E2Sigma 2 11.5 f 2   X2Pi 0 9.5 e 2   87ChPaChCo.20
68832.7  5.000e-01  E2Sigma 2 2.5 e 1   X2Pi 0 1.5 e 1   87ChPaChCo.21
68851  1.000e+00  E2Sigma 2 3.5 e 1   X2Pi 0 2.5 e 1   87ChPaChCo.22
68863.5  5.000e-01  E2Sigma 2 4.5 e 1   X2Pi 0 3.5 e 1   87ChPaChCo.23
68872.6  2.567e+00  E2Sigma 2 5.5 e 1   X2Pi 0 4.5 e 1   87ChPaChCo.24
68876  1.352e+00  E2Sigma 2 6.5 e 1   X2Pi 0 5.5 e 1   87ChPaChCo.25
68876  1.402e+00  E2Sigma 2 7.5 e 1   X2Pi 0 6.5 e 1   87ChPaChCo.26
68872.6  3.050e+00  E2Sigma 2 8.5 e 1   X2Pi 0 7.5 e 1   87ChPaChCo.27
68851  1.000e+00  E2Sigma 2 1.5 f 2   X2Pi 0 0.5 f 2   87ChPaChCo.28
68856.6  5.000e-01  E2Sigma 2 2.5 f 2   X2Pi 0 1.5 f 2   87ChPaChCo.29
68868  5.000e-01  E2Sigma 2 3.5 f 2   X2Pi 0 2.5 f 2   87ChPaChCo.30
68872.6  1.000e+00  E2Sigma 2 4.5 f 2   X2Pi 0 3.5 f 2   87ChPaChCo.31
68879.4  2.050e+00  E2Sigma 2 5.5 f 2   X2Pi 0 4.5 f 2   87ChPaChCo.32
68872.6  3.139e+00  E2Sigma 2 7.5 f 2   X2Pi 0 6.5 f 2   87ChPaChCo.34
68785  8.840e-01  E2Sigma 2 1.5 e 1   X2Pi 0 1.5 f 1   87ChPaChCo.35
68778.2  1.000e+00  E2Sigma 2 2.5 e 1   X2Pi 0 2.5 f 1   87ChPaChCo.36
68766.8  5.000e-01  E2Sigma 2 3.5 e 1   X2Pi 0 3.5 f 1   87ChPaChCo.37
68750.9  5.000e-01  E2Sigma 2 4.5 e 1   X2Pi 0 4.5 f 1   87ChPaChCo.38
68730.5  1.000e+00  E2Sigma 2 5.5 e 1   X2Pi 0 5.5 f 1   87ChPaChCo.39
68678.4  1.934e+00  E2Sigma 2 7.5 e 1   X2Pi 0 7.5 f 1   87ChPaChCo.40
68802  5.000e-01  E2Sigma 2 0.5 f 2   X2Pi 0 0.5 e 2   87ChPaChCo.41
68785  1.000e+00  E2Sigma 2 1.5 f 2   X2Pi 0 1.5 e 2   87ChPaChCo.42
68771.4  5.000e-01  E2Sigma 2 2.5 f 2   X2Pi 0 2.5 e 2   87ChPaChCo.43
68754.3  5.000e-01  E2Sigma 2 3.5 f 2   X2Pi 0 3.5 e 2   87ChPaChCo.44
68730.5  2.075e+00  E2Sigma 2 4.5 f 2   X2Pi 0 4.5 e 2   87ChPaChCo.45
68678.4  1.961e+00  E2Sigma 2 6.5 f 2   X2Pi 0 6.5 e 2   87ChPaChCo.46
68761.2  5.000e-01  E2Sigma 2 0.5 e 1   X2Pi 0 1.5 e 1   87ChPaChCo.47
68730.5  2.011e+00  E2Sigma 2 1.5 e 1   X2Pi 0 2.5 e 1   87ChPaChCo.48
68694.2  1.396e+00  E2Sigma 2 2.5 e 1   X2Pi 0 3.5 e 1   87ChPaChCo.49
68653.5  5.000e-01  E2Sigma 2 3.5 e 1   X2Pi 0 4.5 e 1   87ChPaChCo.50
68609.4  5.000e-01  E2Sigma 2 4.5 e 1   X2Pi 0 5.5 e 1   87ChPaChCo.51
68561.9  1.965e+00  E2Sigma 2 5.5 e 1   X2Pi 0 6.5 e 1   87ChPaChCo.52
68457.1  4.055e+00  E2Sigma 2 7.5 e 1   X2Pi 0 8.5 e 1   87ChPaChCo.53
68698.8  1.318e+00  E2Sigma 2 1.5 f 2   X2Pi 0 2.5 f 2   87ChPaChCo.55
68656.9  5.000e-01  E2Sigma 2 2.5 f 2   X2Pi 0 3.5 f 2   87ChPaChCo.56
68613.9  2.519e+00  E2Sigma 2 3.5 f 2   X2Pi 0 4.5 f 2   87ChPaChCo.57
68561.9  1.000e+00  E2Sigma 2 4.5 f 2   X2Pi 0 5.5 f 2   87ChPaChCo.58
68705.6  5.000e-01  E2Sigma 2 0.5 e 1   X2Pi 0 2.5 f 1   87ChPaChCo.60
68644.4  5.000e-01  E2Sigma 2 1.5 e 1   X2Pi 0 3.5 f 1   87ChPaChCo.61
68580  9.479e-01  E2Sigma 2 2.5 e 1   X2Pi 0 4.5 f 1   87ChPaChCo.62
68512.3  1.171e+00  E2Sigma 2 3.5 e 1   X2Pi 0 5.5 f 1   87ChPaChCo.63
68440.2  1.659e+00  E2Sigma 2 4.5 e 1   X2Pi 0 6.5 f 1   87ChPaChCo.64
68363.9  1.855e+00  E2Sigma 2 5.5 e 1   X2Pi 0 7.5 f 1   87ChPaChCo.65
68286.4  1.000e+00  E2Sigma 2 6.5 e 1   X2Pi 0 8.5 f 1   87ChPaChCo.66
68202.5  3.582e+00  E2Sigma 2 7.5 e 1   X2Pi 0 9.5 f 1   87ChPaChCo.67
68116.7  3.832e+00  E2Sigma 2 8.5 e 1   X2Pi 0 10.5 f 1   87ChPaChCo.68
68025.4  2.725e+00  E2Sigma 2 9.5 e 1   X2Pi 0 11.5 f 1   87ChPaChCo.69
68648.9  5.000e-01  E2Sigma 2 0.5 f 2   X2Pi 0 2.5 e 2   87ChPaChCo.70
68583.4  1.394e+00  E2Sigma 2 1.5 f 2   X2Pi 0 3.5 e 2   87ChPaChCo.71
68514.6  1.575e+00  E2Sigma 2 2.5 f 2   X2Pi 0 4.5 e 2   87ChPaChCo.72
68440.2  4.542e+00  E2Sigma 2 3.5 f 2   X2Pi 0 5.5 e 2   87ChPaChCo.73
68363.9  3.175e+00  E2Sigma 2 4.5 f 2   X2Pi 0 6.5 e 2   87ChPaChCo.74
68286.4  3.484e+00  E2Sigma 2 5.5 f 2   X2Pi 0 7.5 e 2   87ChPaChCo.75
68202.5  3.090e+00  E2Sigma 2 6.5 f 2   X2Pi 0 8.5 e 2   87ChPaChCo.76
68116.7  3.336e+00  E2Sigma 2 7.5 f 2   X2Pi 0 9.5 e 2   87ChPaChCo.77
68025.4  2.295e+00  E2Sigma 2 8.5 f 2   X2Pi 0 10.5 e 2   87ChPaChCo.78
69002.7  7.880e-01  E2Sigma 2 3.5 f 2   X2Pi 0 1.5 e 1   87ChPaChCo.79
69069  2.263e+00  E2Sigma 2 4.5 f 2   X2Pi 0 2.5 e 1   87ChPaChCo.80
68778.2  1.000e+00  E2Sigma 2 0.5 e 1   X2Pi 0 0.5 f 2   87ChPaChCo.81
68711.2  1.329e+00  E2Sigma 2 0.5 e 1   X2Pi 0 1.5 e 2   87ChPaChCo.82
68627.5  2.360e+00  E2Sigma 2 0.5 e 1   X2Pi 0 2.5 f 2   87ChPaChCo.83
68533.7  9.544e-01  E2Sigma 2 1.5 e 1   X2Pi 0 3.5 f 2   87ChPaChCo.84
68440.2  1.424e+00  E2Sigma 2 2.5 e 1   X2Pi 0 4.5 f 2   87ChPaChCo.85
64421.1  9.488e-01  D2Pi 2 5.5 e 1   X2Pi 0 3.5 f 1   87ChPaChCo.86
64459.7  1.758e+00  D2Pi 2 6.5 e 1   X2Pi 0 4.5 f 1   87ChPaChCo.87
64493.4  5.000e-01  D2Pi 2 7.5 e 1   X2Pi 0 5.5 f 1   87ChPaChCo.88
64524.6  5.000e-01  D2Pi 2 8.5 e 1   X2Pi 0 6.5 f 1   87ChPaChCo.89
64553.4  5.000e-01  D2Pi 2 9.5 e 1   X2Pi 0 7.5 f 1   87ChPaChCo.90
64577.2  5.000e-01  D2Pi 2 10.5 e 1   X2Pi 0 8.5 f 1   87ChPaChCo.91
64597.2  3.826e+00  D2Pi 2 11.5 e 1   X2Pi 0 9.5 f 1   87ChPaChCo.92
64431  5.000e-01  D2Pi 2 4.5 e 2   X2Pi 0 2.5 f 2   87ChPaChCo.93
64467.2  8.568e-01  D2Pi 2 5.5 e 2   X2Pi 0 3.5 f 2   87ChPaChCo.94
64500.9  7.990e+00  D2Pi 2 6.5 e 2   X2Pi 0 4.5 f 2   87ChPaChCo.95
64530.9  1.689e+00  D2Pi 2 7.5 e 2   X2Pi 0 5.5 f 2   87ChPaChCo.96
64559.7  3.029e+00  D2Pi 2 8.5 e 2   X2Pi 0 6.5 f 2   87ChPaChCo.97
64582.2  2.841e+00  D2Pi 2 9.5 e 2   X2Pi 0 7.5 f 2   87ChPaChCo.98
64602.2  2.128e+00  D2Pi 2 10.5 e 2   X2Pi 0 8.5 f 2   87ChPaChCo.99
64148.5  1.258e+00  D2Pi 2 6.5 e 1   X2Pi 0 6.5 f 1   87ChPaChCo.100
64127.5  1.329e+00  D2Pi 2 7.5 e 1   X2Pi 0 7.5 f 1   87ChPaChCo.101
64101.6  4.031e+00  D2Pi 2 8.5 e 1   X2Pi 0 8.5 f 1   87ChPaChCo.102
64075.7  3.461e+00  D2Pi 2 9.5 e 1   X2Pi 0 9.5 f 1   87ChPaChCo.103
64044.9  4.467e+00  D2Pi 2 10.5 e 1   X2Pi 0 10.5 f 1   87ChPaChCo.104
64157.1  2.331e+00  D2Pi 2 5.5 e 2   X2Pi 0 5.5 f 2   87ChPaChCo.105
64132.4  6.006e+00  D2Pi 2 6.5 e 2   X2Pi 0 6.5 f 2   87ChPaChCo.106
64080.6  5.000e-01  D2Pi 2 8.5 e 2   X2Pi 0 8.5 f 2   87ChPaChCo.108
64049.8  5.000e-01  D2Pi 2 9.5 e 2   X2Pi 0 9.5 f 2   87ChPaChCo.109
63950.2  1.287e+00  D2Pi 2 6.5 e 1   X2Pi 0 7.5 e 1   87ChPaChCo.110
63903.6  1.513e+00  D2Pi 2 7.5 e 1   X2Pi 0 8.5 e 1   87ChPaChCo.111
63854.6  4.450e+00  D2Pi 2 8.5 e 1   X2Pi 0 9.5 e 1   87ChPaChCo.112
63799.6  3.096e+00  D2Pi 2 9.5 e 1   X2Pi 0 10.5 e 1   87ChPaChCo.113
63743.4  4.301e+00  D2Pi 2 10.5 e 1   X2Pi 0 11.5 e 1   87ChPaChCo.114
63686.1  3.826e+00  D2Pi 2 11.5 e 1   X2Pi 0 12.5 e 1   87ChPaChCo.115
63908.5  3.620e+00  D2Pi 2 6.5 e 2   X2Pi 0 7.5 e 2   87ChPaChCo.117
63860.7  1.333e+00  D2Pi 2 7.5 e 2   X2Pi 0 8.5 e 2   87ChPaChCo.118
63804.5  2.599e+00  D2Pi 2 8.5 e 2   X2Pi 0 9.5 e 2   87ChPaChCo.119
63747.1  3.040e+00  D2Pi 2 9.5 e 2   X2Pi 0 10.5 e 2   87ChPaChCo.120
63689.8  2.876e+00  D2Pi 2 10.5 e 2   X2Pi 0 11.5 e 2   87ChPaChCo.121
64421.1  2.049e+00  D2Pi 2 5.5 f 1   X2Pi 0 3.5 e 1   87ChPaChCo.122
64459.7  2.525e+00  D2Pi 2 6.5 f 1   X2Pi 0 4.5 e 1   87ChPaChCo.123
64493.4  8.773e-01  D2Pi 2 7.5 f 1   X2Pi 0 5.5 e 1   87ChPaChCo.124
64524.6  1.019e+00  D2Pi 2 8.5 f 1   X2Pi 0 6.5 e 1   87ChPaChCo.125
64553.4  2.234e+00  D2Pi 2 9.5 f 1   X2Pi 0 7.5 e 1   87ChPaChCo.126
64577.2  3.090e+00  D2Pi 2 10.5 f 1   X2Pi 0 8.5 e 1   87ChPaChCo.127
64597.2  1.775e+00  D2Pi 2 11.5 f 1   X2Pi 0 9.5 e 1   87ChPaChCo.128
-64431  1.058e+01  D2Pi 2 4.5 f 2   X2Pi 0 2.5 e 2   87ChPaChCo.129
64467.2  7.513e+00  D2Pi 2 5.5 f 2   X2Pi 0 3.5 e 2   87ChPaChCo.130
64500.9  4.868e+00  D2Pi 2 6.5 f 2   X2Pi 0 4.5 e 2   87ChPaChCo.131
64530.9  5.000e-01  D2Pi 2 7.5 f 2   X2Pi 0 5.5 e 2   87ChPaChCo.132
64559.7  9.473e-01  D2Pi 2 8.5 f 2   X2Pi 0 6.5 e 2   87ChPaChCo.133
64582.2  5.000e-01  D2Pi 2 9.5 f 2   X2Pi 0 7.5 e 2   87ChPaChCo.134
64602.2  3.521e+00  D2Pi 2 10.5 f 2   X2Pi 0 8.5 e 2   87ChPaChCo.135
64148.5  1.427e+00  D2Pi 2 6.5 f 1   X2Pi 0 6.5 e 1   87ChPaChCo.136
64127.5  8.678e-01  D2Pi 2 7.5 f 1   X2Pi 0 7.5 e 1   87ChPaChCo.137
64101.6  1.289e+00  D2Pi 2 8.5 f 1   X2Pi 0 8.5 e 1   87ChPaChCo.138
64075.7  5.000e-01  D2Pi 2 9.5 f 1   X2Pi 0 9.5 e 1   87ChPaChCo.139
64044.9  5.000e-01  D2Pi 2 10.5 f 1   X2Pi 0 10.5 e 1   87ChPaChCo.140
64157.1  7.903e+00  D2Pi 2 5.5 f 2   X2Pi 0 5.5 e 2   87ChPaChCo.141
64132.4  1.778e+00  D2Pi 2 6.5 f 2   X2Pi 0 6.5 e 2   87ChPaChCo.142
64105.3  6.029e+00  D2Pi 2 7.5 f 2   X2Pi 0 7.5 e 2   87ChPaChCo.143
64049.8  4.088e+00  D2Pi 2 9.5 f 2   X2Pi 0 9.5 e 2   87ChPaChCo.145
63950.2  3.468e+00  D2Pi 2 6.5 f 1   X2Pi 0 7.5 f 1   87ChPaChCo.146
63854.6  5.000e-01  D2Pi 2 8.5 f 1   X2Pi 0 9.5 f 1   87ChPaChCo.148
63799.6  2.108e+00  D2Pi 2 9.5 f 1   X2Pi 0 10.5 f 1   87ChPaChCo.149
63743.4  2.022e+00  D2Pi 2 10.5 f 1   X2Pi 0 11.5 f 1   87ChPaChCo.150
63686.1  1.396e+00  D2Pi 2 11.5 f 1   X2Pi 0 12.5 f 1   87ChPaChCo.151
63957.6  7.168e+00  D2Pi 2 5.5 f 2   X2Pi 0 6.5 f 2   87ChPaChCo.152
63908.5  4.932e+00  D2Pi 2 6.5 f 2   X2Pi 0 7.5 f 2   87ChPaChCo.153
63860.7  5.962e+00  D2Pi 2 7.5 f 2   X2Pi 0 8.5 f 2   87ChPaChCo.154
63804.5  3.106e+00  D2Pi 2 8.5 f 2   X2Pi 0 9.5 f 2   87ChPaChCo.155
63747.1  3.842e+00  D2Pi 2 9.5 f 2   X2Pi 0 10.5 f 2   87ChPaChCo.156
63689.8  6.492e+00  D2Pi 2 10.5 f 2   X2Pi 0 11.5 f 2   87ChPaChCo.157
23260.057  5.000e-02  A2Delta 0 3.5 e 1   X2Pi 0 2.5 e 1   90BeKePaRy.2
23291.99  5.000e-02  A2Delta 0 4.5 e 1   X2Pi 0 3.5 e 1   90BeKePaRy.3
23324.174  5.000e-02  A2Delta 0 5.5 e 1   X2Pi 0 4.5 e 1   90BeKePaRy.4
23356.725  5.000e-02  A2Delta 0 6.5 e 1   X2Pi 0 5.5 e 1   90BeKePaRy.5
23389.674  5.000e-02  A2Delta 0 7.5 e 1   X2Pi 0 6.5 e 1   90BeKePaRy.6
23422.996  5.000e-02  A2Delta 0 8.5 e 1   X2Pi 0 7.5 e 1   90BeKePaRy.7
23456.665  5.000e-02  A2Delta 0 9.5 e 1   X2Pi 0 8.5 e 1   90BeKePaRy.8
23490.598  5.000e-02  A2Delta 0 10.5 e 1   X2Pi 0 9.5 e 1   90BeKePaRy.9
23524.787  5.000e-02  A2Delta 0 11.5 e 1   X2Pi 0 10.5 e 1   90BeKePaRy.10
23559.162  5.000e-02  A2Delta 0 12.5 e 1   X2Pi 0 11.5 e 1   90BeKePaRy.11
23593.66  5.000e-02  A2Delta 0 13.5 e 1   X2Pi 0 12.5 e 1   90BeKePaRy.12
23628.225  5.000e-02  A2Delta 0 14.5 e 1   X2Pi 0 13.5 e 1   90BeKePaRy.13
23662.778  5.000e-02  A2Delta 0 15.5 e 1   X2Pi 0 14.5 e 1   90BeKePaRy.14
23697.183  7.893e-02  A2Delta 0 16.5 e 1   X2Pi 0 15.5 e 1   90BeKePaRy.15
23731.55  5.000e-02  A2Delta 0 17.5 e 1   X2Pi 0 16.5 e 1   90BeKePaRy.16
23765.621  5.000e-02  A2Delta 0 18.5 e 1   X2Pi 0 17.5 e 1   90BeKePaRy.17
23799.347  5.000e-02  A2Delta 0 19.5 e 1   X2Pi 0 18.5 e 1   90BeKePaRy.18
23832.689  5.000e-02  A2Delta 0 20.5 e 1   X2Pi 0 19.5 e 1   90BeKePaRy.19
23865.49  5.000e-02  A2Delta 0 21.5 e 1   X2Pi 0 20.5 e 1   90BeKePaRy.20
23228.102  9.754e-02  A2Delta 0 2.5 f 1   X2Pi 0 1.5 f 1   90BeKePaRy.21
23260.298  5.000e-02  A2Delta 0 3.5 f 1   X2Pi 0 2.5 f 1   90BeKePaRy.22
23292.384  5.000e-02  A2Delta 0 4.5 f 1   X2Pi 0 3.5 f 1   90BeKePaRy.23
23324.834  5.000e-02  A2Delta 0 5.5 f 1   X2Pi 0 4.5 f 1   90BeKePaRy.24
23357.754  5.000e-02  A2Delta 0 6.5 f 1   X2Pi 0 5.5 f 1   90BeKePaRy.25
23391.134  5.000e-02  A2Delta 0 7.5 f 1   X2Pi 0 6.5 f 1   90BeKePaRy.26
23424.97  5.000e-02  A2Delta 0 8.5 f 1   X2Pi 0 7.5 f 1   90BeKePaRy.27
23459.192  5.000e-02  A2Delta 0 9.5 f 1   X2Pi 0 8.5 f 1   90BeKePaRy.28
23493.777  5.000e-02  A2Delta 0 10.5 f 1   X2Pi 0 9.5 f 1   90BeKePaRy.29
23528.665  5.000e-02  A2Delta 0 11.5 f 1   X2Pi 0 10.5 f 1   90BeKePaRy.30
23563.793  5.000e-02  A2Delta 0 12.5 f 1   X2Pi 0 11.5 f 1   90BeKePaRy.31
23599.109  5.000e-02  A2Delta 0 13.5 f 1   X2Pi 0 12.5 f 1   90BeKePaRy.32
23634.527  5.000e-02  A2Delta 0 14.5 f 1   X2Pi 0 13.5 f 1   90BeKePaRy.33
23669.982  5.000e-02  A2Delta 0 15.5 f 1   X2Pi 0 14.5 f 1   90BeKePaRy.34
23705.412  5.000e-02  A2Delta 0 16.5 f 1   X2Pi 0 15.5 f 1   90BeKePaRy.35
23740.719  5.000e-02  A2Delta 0 17.5 f 1   X2Pi 0 16.5 f 1   90BeKePaRy.36
23775.892  8.346e-02  A2Delta 0 18.5 f 1   X2Pi 0 17.5 f 1   90BeKePaRy.37
23810.619  5.000e-02  A2Delta 0 19.5 f 1   X2Pi 0 18.5 f 1   90BeKePaRy.38
23845.018  5.000e-02  A2Delta 0 20.5 f 1   X2Pi 0 19.5 f 1   90BeKePaRy.39
23878.848  1.169e-01  A2Delta 0 21.5 f 1   X2Pi 0 20.5 f 1   90BeKePaRy.40
23172.551  5.000e-02  A2Delta 0 2.5 f 1   X2Pi 0 2.5 e 1   90BeKePaRy.41
23175.626  5.000e-02  A2Delta 0 3.5 f 1   X2Pi 0 3.5 e 1   90BeKePaRy.42
23179.082  5.000e-02  A2Delta 0 4.5 f 1   X2Pi 0 4.5 e 1   90BeKePaRy.43
23183.097  5.000e-02  A2Delta 0 5.5 f 1   X2Pi 0 5.5 e 1   90BeKePaRy.44
23187.655  5.000e-02  A2Delta 0 6.5 f 1   X2Pi 0 6.5 e 1   90BeKePaRy.45
23192.871  5.000e-02  A2Delta 0 7.5 f 1   X2Pi 0 7.5 e 1   90BeKePaRy.46
23198.718  5.000e-02  A2Delta 0 8.5 f 1   X2Pi 0 8.5 e 1   90BeKePaRy.47
23205.187  5.000e-02  A2Delta 0 9.5 f 1   X2Pi 0 9.5 e 1   90BeKePaRy.48
23212.262  5.000e-02  A2Delta 0 10.5 f 1   X2Pi 0 10.5 e 1   90BeKePaRy.49
23219.916  5.000e-02  A2Delta 0 11.5 f 1   X2Pi 0 11.5 e 1   90BeKePaRy.50
23228.102  5.000e-02  A2Delta 0 12.5 f 1   X2Pi 0 12.5 e 1   90BeKePaRy.51
23236.868  5.000e-02  A2Delta 0 13.5 f 1   X2Pi 0 13.5 e 1   90BeKePaRy.52
23246.134  5.000e-02  A2Delta 0 14.5 f 1   X2Pi 0 14.5 e 1   90BeKePaRy.53
23255.752  5.000e-02  A2Delta 0 15.5 f 1   X2Pi 0 15.5 e 1   90BeKePaRy.54
23265.868  5.000e-02  A2Delta 0 16.5 f 1   X2Pi 0 16.5 e 1   90BeKePaRy.55
23276.311  5.000e-02  A2Delta 0 17.5 f 1   X2Pi 0 17.5 e 1   90BeKePaRy.56
23287.043  5.000e-02  A2Delta 0 18.5 f 1   X2Pi 0 18.5 e 1   90BeKePaRy.57
23298.007  5.000e-02  A2Delta 0 19.5 f 1   X2Pi 0 19.5 e 1   90BeKePaRy.58
23309.143  5.000e-02  A2Delta 0 20.5 f 1   X2Pi 0 20.5 e 1   90BeKePaRy.59
23320.362  5.000e-02  A2Delta 0 21.5 f 1   X2Pi 0 21.5 e 1   90BeKePaRy.60
23331.574  5.000e-02  A2Delta 0 22.5 f 1   X2Pi 0 22.5 e 1   90BeKePaRy.61
23342.753  5.000e-02  A2Delta 0 23.5 f 1   X2Pi 0 23.5 e 1   90BeKePaRy.62
23353.579  5.000e-02  A2Delta 0 24.5 f 1   X2Pi 0 24.5 e 1   90BeKePaRy.63
23172.772  5.000e-02  A2Delta 0 2.5 e 1   X2Pi 0 2.5 f 1   90BeKePaRy.64
23176.025  5.000e-02  A2Delta 0 3.5 e 1   X2Pi 0 3.5 f 1   90BeKePaRy.65
23179.742  5.000e-02  A2Delta 0 4.5 e 1   X2Pi 0 4.5 f 1   90BeKePaRy.66
23184.097  5.000e-02  A2Delta 0 5.5 e 1   X2Pi 0 5.5 f 1   90BeKePaRy.67
23189.113  5.000e-02  A2Delta 0 6.5 e 1   X2Pi 0 6.5 f 1   90BeKePaRy.68
23194.877  5.000e-02  A2Delta 0 7.5 e 1   X2Pi 0 7.5 f 1   90BeKePaRy.69
23201.261  5.000e-02  A2Delta 0 8.5 e 1   X2Pi 0 8.5 f 1   90BeKePaRy.70
23208.365  5.000e-02  A2Delta 0 9.5 e 1   X2Pi 0 9.5 f 1   90BeKePaRy.71
23216.137  5.000e-02  A2Delta 0 10.5 e 1   X2Pi 0 10.5 f 1   90BeKePaRy.72
23224.556  5.000e-02  A2Delta 0 11.5 e 1   X2Pi 0 11.5 f 1   90BeKePaRy.73
23233.582  5.000e-02  A2Delta 0 12.5 e 1   X2Pi 0 12.5 f 1   90BeKePaRy.74
23243.186  5.000e-02  A2Delta 0 13.5 e 1   X2Pi 0 13.5 f 1   90BeKePaRy.75
23253.298  5.000e-02  A2Delta 0 14.5 e 1   X2Pi 0 14.5 f 1   90BeKePaRy.76
23263.944  5.000e-02  A2Delta 0 15.5 e 1   X2Pi 0 15.5 f 1   90BeKePaRy.77
23275.038  5.000e-02  A2Delta 0 16.5 e 1   X2Pi 0 16.5 f 1   90BeKePaRy.78
23286.531  5.000e-02  A2Delta 0 17.5 e 1   X2Pi 0 17.5 f 1   90BeKePaRy.79
23298.338  5.000e-02  A2Delta 0 18.5 e 1   X2Pi 0 18.5 f 1   90BeKePaRy.80
23310.392  5.000e-02  A2Delta 0 19.5 e 1   X2Pi 0 19.5 f 1   90BeKePaRy.81
23334.898  8.013e-02  A2Delta 0 21.5 e 1   X2Pi 0 21.5 f 1   90BeKePaRy.83
23347.24  7.937e-02  A2Delta 0 22.5 e 1   X2Pi 0 22.5 f 1   90BeKePaRy.84
23359.529  5.000e-02  A2Delta 0 23.5 e 1   X2Pi 0 23.5 f 1   90BeKePaRy.85
23371.475  8.765e-02  A2Delta 0 24.5 e 1   X2Pi 0 24.5 f 1   90BeKePaRy.86
23088.131  5.000e-02  A2Delta 0 2.5 e 1   X2Pi 0 3.5 e 1   90BeKePaRy.87
23062.713  5.000e-02  A2Delta 0 3.5 e 1   X2Pi 0 4.5 e 1   90BeKePaRy.88
23037.983  5.000e-02  A2Delta 0 4.5 e 1   X2Pi 0 5.5 e 1   90BeKePaRy.89
23088.51  5.000e-02  A2Delta 0 2.5 f 1   X2Pi 0 3.5 f 1   90BeKePaRy.90
23063.381  5.000e-02  A2Delta 0 3.5 f 1   X2Pi 0 4.5 f 1   90BeKePaRy.91
23039.073  1.035e-01  A2Delta 0 4.5 f 1   X2Pi 0 5.5 f 1   90BeKePaRy.92
23178.921  5.000e-02  A2Delta 0 2.5 e 1   X2Pi 0 1.5 e 2   90BeKePaRy.93
23180.209  5.000e-02  A2Delta 0 3.5 e 1   X2Pi 0 2.5 e 2   90BeKePaRy.94
23182.923  5.000e-02  A2Delta 0 4.5 e 1   X2Pi 0 3.5 e 2   90BeKePaRy.95
23186.679  5.000e-02  A2Delta 0 5.5 e 1   X2Pi 0 4.5 e 2   90BeKePaRy.96
23178.701  5.000e-02  A2Delta 0 2.5 f 1   X2Pi 0 1.5 f 2   90BeKePaRy.98
23179.727  5.000e-02  A2Delta 0 3.5 f 1   X2Pi 0 2.5 f 2   90BeKePaRy.99
23182.116  5.000e-02  A2Delta 0 4.5 f 1   X2Pi 0 3.5 f 2   90BeKePaRy.100
23185.421  5.000e-02  A2Delta 0 5.5 f 1   X2Pi 0 4.5 f 2   90BeKePaRy.101
23189.527  5.000e-02  A2Delta 0 6.5 f 1   X2Pi 0 5.5 f 2   90BeKePaRy.102
23200.023  5.000e-02  A2Delta 0 8.5 f 1   X2Pi 0 7.5 f 2   90BeKePaRy.104
23206.205  8.165e-02  A2Delta 0 9.5 f 1   X2Pi 0 8.5 f 2   90BeKePaRy.105
23213.157  5.000e-02  A2Delta 0 10.5 f 1   X2Pi 0 9.5 f 2   90BeKePaRy.106
23092.709  5.000e-02  A2Delta 0 2.5 f 1   X2Pi 0 2.5 e 2   90BeKePaRy.108
23066.569  5.000e-02  A2Delta 0 3.5 f 1   X2Pi 0 3.5 e 2   90BeKePaRy.109
23092.21  5.000e-02  A2Delta 0 2.5 e 1   X2Pi 0 2.5 f 2   90BeKePaRy.111
23065.747  5.000e-02  A2Delta 0 3.5 e 1   X2Pi 0 3.5 f 2   90BeKePaRy.112
23229.753  5.000e-02  A2Delta 0 1.5 e 2   X2Pi 0 1.5 f 1   90BeKePaRy.114
23261.427  5.000e-02  A2Delta 0 2.5 e 2   X2Pi 0 2.5 f 1   90BeKePaRy.115
23293.198  5.000e-02  A2Delta 0 3.5 e 2   X2Pi 0 3.5 f 1   90BeKePaRy.116
23325.436  5.000e-02  A2Delta 0 4.5 e 2   X2Pi 0 4.5 f 1   90BeKePaRy.117
23358.156  5.000e-02  A2Delta 0 5.5 e 2   X2Pi 0 5.5 f 1   90BeKePaRy.118
23391.383  6.521e-02  A2Delta 0 6.5 e 2   X2Pi 0 6.5 f 1   90BeKePaRy.119
23425.167  5.000e-02  A2Delta 0 7.5 e 2   X2Pi 0 7.5 f 1   90BeKePaRy.120
23229.747  5.000e-02  A2Delta 0 1.5 f 2   X2Pi 0 1.5 e 1   90BeKePaRy.121
23261.244  5.000e-02  A2Delta 0 2.5 f 2   X2Pi 0 2.5 e 1   90BeKePaRy.122
23292.827  5.000e-02  A2Delta 0 3.5 f 2   X2Pi 0 3.5 e 1   90BeKePaRy.123
23324.834  6.982e-02  A2Delta 0 4.5 f 2   X2Pi 0 4.5 e 1   90BeKePaRy.124
23357.104  6.824e-02  A2Delta 0 5.5 f 2   X2Pi 0 5.5 e 1   90BeKePaRy.125
23389.985  5.000e-02  A2Delta 0 6.5 f 2   X2Pi 0 6.5 e 1   90BeKePaRy.126
23423.21  5.000e-02  A2Delta 0 7.5 f 2   X2Pi 0 7.5 e 1   90BeKePaRy.127
23456.655  1.008e-01  A2Delta 0 8.5 f 2   X2Pi 0 8.5 e 1   90BeKePaRy.128
23490.598  5.000e-02  A2Delta 0 9.5 f 2   X2Pi 0 9.5 e 1   90BeKePaRy.129
23174.481  5.000e-02  A2Delta 0 1.5 f 2   X2Pi 0 2.5 f 1   90BeKePaRy.130
23177.17  5.000e-02  A2Delta 0 2.5 f 2   X2Pi 0 3.5 f 1   90BeKePaRy.131
23180.615  6.563e-02  A2Delta 0 3.5 f 2   X2Pi 0 4.5 f 1   90BeKePaRy.132
23184.684  5.000e-02  A2Delta 0 4.5 f 2   X2Pi 0 5.5 f 1   90BeKePaRy.133
23189.536  5.000e-02  A2Delta 0 5.5 f 2   X2Pi 0 6.5 f 1   90BeKePaRy.134
23174.325  5.000e-02  A2Delta 0 1.5 e 2   X2Pi 0 2.5 e 1   90BeKePaRy.135
23176.788  5.000e-02  A2Delta 0 2.5 e 2   X2Pi 0 3.5 e 1   90BeKePaRy.136
23179.949  6.164e-02  A2Delta 0 3.5 e 2   X2Pi 0 4.5 e 1   90BeKePaRy.137
23188.031  5.000e-02  A2Delta 0 5.5 e 2   X2Pi 0 6.5 e 1   90BeKePaRy.139
23198.845  6.581e-02  A2Delta 0 7.5 e 2   X2Pi 0 8.5 e 1   90BeKePaRy.141
23205.187  9.798e-02  A2Delta 0 8.5 e 2   X2Pi 0 9.5 e 1   90BeKePaRy.142
23212.262  5.000e-02  A2Delta 0 9.5 e 2   X2Pi 0 10.5 e 1   90BeKePaRy.143
23247.474  6.373e-02  A2Delta 0 1.5 f 2   X2Pi 0 0.5 f 2   90BeKePaRy.144
23267.364  5.000e-02  A2Delta 0 2.5 f 2   X2Pi 0 1.5 f 2   90BeKePaRy.145
23296.887  5.000e-02  A2Delta 0 3.5 f 2   X2Pi 0 2.5 f 2   90BeKePaRy.146
23327.807  5.000e-02  A2Delta 0 4.5 f 2   X2Pi 0 3.5 f 2   90BeKePaRy.147
23359.532  5.000e-02  A2Delta 0 5.5 f 2   X2Pi 0 4.5 f 2   90BeKePaRy.148
23391.882  5.000e-02  A2Delta 0 6.5 f 2   X2Pi 0 5.5 f 2   90BeKePaRy.149
23424.751  5.000e-02  A2Delta 0 7.5 f 2   X2Pi 0 6.5 f 2   90BeKePaRy.150
23458.036  5.000e-02  A2Delta 0 8.5 f 2   X2Pi 0 7.5 f 2   90BeKePaRy.151
23491.68  5.000e-02  A2Delta 0 9.5 f 2   X2Pi 0 8.5 f 2   90BeKePaRy.152
23525.607  5.000e-02  A2Delta 0 10.5 f 2   X2Pi 0 9.5 f 2   90BeKePaRy.153
23559.746  5.000e-02  A2Delta 0 11.5 f 2   X2Pi 0 10.5 f 2   90BeKePaRy.154
23594.046  5.000e-02  A2Delta 0 12.5 f 2   X2Pi 0 11.5 f 2   90BeKePaRy.155
23628.407  5.000e-02  A2Delta 0 13.5 f 2   X2Pi 0 12.5 f 2   90BeKePaRy.156
23662.778  5.000e-02  A2Delta 0 14.5 f 2   X2Pi 0 13.5 f 2   90BeKePaRy.157
23697.101  5.000e-02  A2Delta 0 15.5 f 2   X2Pi 0 14.5 f 2   90BeKePaRy.158
23731.29  5.000e-02  A2Delta 0 16.5 f 2   X2Pi 0 15.5 f 2   90BeKePaRy.159
23765.227  5.000e-02  A2Delta 0 17.5 f 2   X2Pi 0 16.5 f 2   90BeKePaRy.160
23798.854  5.000e-02  A2Delta 0 18.5 f 2   X2Pi 0 17.5 f 2   90BeKePaRy.161
23832.063  5.000e-02  A2Delta 0 19.5 f 2   X2Pi 0 18.5 f 2   90BeKePaRy.162
23247.671  5.000e-02  A2Delta 0 1.5 e 2   X2Pi 0 0.5 e 2   90BeKePaRy.163
23267.624  5.000e-02  A2Delta 0 2.5 e 2   X2Pi 0 1.5 e 2   90BeKePaRy.164
23297.403  5.000e-02  A2Delta 0 3.5 e 2   X2Pi 0 2.5 e 2   90BeKePaRy.165
23328.622  5.000e-02  A2Delta 0 4.5 e 2   X2Pi 0 3.5 e 2   90BeKePaRy.166
23360.744  5.000e-02  A2Delta 0 5.5 e 2   X2Pi 0 4.5 e 2   90BeKePaRy.167
23393.563  5.000e-02  A2Delta 0 6.5 e 2   X2Pi 0 5.5 e 2   90BeKePaRy.168
23426.968  5.000e-02  A2Delta 0 7.5 e 2   X2Pi 0 6.5 e 2   90BeKePaRy.169
23460.863  5.000e-02  A2Delta 0 8.5 e 2   X2Pi 0 7.5 e 2   90BeKePaRy.170
23495.168  5.000e-02  A2Delta 0 9.5 e 2   X2Pi 0 8.5 e 2   90BeKePaRy.171
23529.823  5.000e-02  A2Delta 0 10.5 e 2   X2Pi 0 9.5 e 2   90BeKePaRy.172
23564.756  5.000e-02  A2Delta 0 11.5 e 2   X2Pi 0 10.5 e 2   90BeKePaRy.173
23599.897  5.000e-02  A2Delta 0 12.5 e 2   X2Pi 0 11.5 e 2   90BeKePaRy.174
23635.121  5.000e-02  A2Delta 0 13.5 e 2   X2Pi 0 12.5 e 2   90BeKePaRy.175
23670.489  5.000e-02  A2Delta 0 14.5 e 2   X2Pi 0 13.5 e 2   90BeKePaRy.176
23705.787  5.000e-02  A2Delta 0 15.5 e 2   X2Pi 0 14.5 e 2   90BeKePaRy.177
23740.977  5.000e-02  A2Delta 0 16.5 e 2   X2Pi 0 15.5 e 2   90BeKePaRy.178
23775.892  1.036e-01  A2Delta 0 17.5 e 2   X2Pi 0 16.5 e 2   90BeKePaRy.179
23810.636  5.000e-02  A2Delta 0 18.5 e 2   X2Pi 0 17.5 e 2   90BeKePaRy.180
23845.023  5.000e-02  A2Delta 0 19.5 e 2   X2Pi 0 18.5 e 2   90BeKePaRy.181
23878.848  5.000e-02  A2Delta 0 20.5 e 2   X2Pi 0 19.5 e 2   90BeKePaRy.182
23180.451  5.000e-02  A2Delta 0 1.5 e 2   X2Pi 0 1.5 f 2   90BeKePaRy.183
23180.883  5.000e-02  A2Delta 0 2.5 e 2   X2Pi 0 2.5 f 2   90BeKePaRy.184
23182.922  5.000e-02  A2Delta 0 3.5 e 2   X2Pi 0 3.5 f 2   90BeKePaRy.185
23186.018  5.000e-02  A2Delta 0 4.5 e 2   X2Pi 0 4.5 f 2   90BeKePaRy.186
23189.992  5.000e-02  A2Delta 0 5.5 e 2   X2Pi 0 5.5 f 2   90BeKePaRy.187
23194.691  5.000e-02  A2Delta 0 6.5 e 2   X2Pi 0 6.5 f 2   90BeKePaRy.188
23200.205  5.000e-02  A2Delta 0 7.5 e 2   X2Pi 0 7.5 f 2   90BeKePaRy.189
23206.349  5.000e-02  A2Delta 0 8.5 e 2   X2Pi 0 8.5 f 2   90BeKePaRy.190
23213.157  5.000e-02  A2Delta 0 9.5 e 2   X2Pi 0 9.5 f 2   90BeKePaRy.191
23220.572  5.000e-02  A2Delta 0 10.5 e 2   X2Pi 0 10.5 f 2   90BeKePaRy.192
23228.593  5.000e-02  A2Delta 0 11.5 e 2   X2Pi 0 11.5 f 2   90BeKePaRy.193
23237.135  5.000e-02  A2Delta 0 12.5 e 2   X2Pi 0 12.5 f 2   90BeKePaRy.194
23246.134  7.404e-02  A2Delta 0 13.5 e 2   X2Pi 0 13.5 f 2   90BeKePaRy.195
23255.752  5.000e-02  A2Delta 0 14.5 e 2   X2Pi 0 14.5 f 2   90BeKePaRy.196
23265.645  5.000e-02  A2Delta 0 15.5 e 2   X2Pi 0 15.5 f 2   90BeKePaRy.197
23275.96  5.000e-02  A2Delta 0 16.5 e 2   X2Pi 0 16.5 f 2   90BeKePaRy.198
23286.531  7.044e-02  A2Delta 0 17.5 e 2   X2Pi 0 17.5 f 2   90BeKePaRy.199
23297.41  5.000e-02  A2Delta 0 18.5 e 2   X2Pi 0 18.5 f 2   90BeKePaRy.200
23308.449  5.000e-02  A2Delta 0 19.5 e 2   X2Pi 0 19.5 f 2   90BeKePaRy.201
23319.563  5.000e-02  A2Delta 0 20.5 e 2   X2Pi 0 20.5 f 2   90BeKePaRy.202
23330.781  9.201e-02  A2Delta 0 21.5 e 2   X2Pi 0 21.5 f 2   90BeKePaRy.203
23341.671  5.000e-02  A2Delta 0 22.5 e 2   X2Pi 0 22.5 f 2   90BeKePaRy.204
23352.43  1.208e-01  A2Delta 0 23.5 e 2   X2Pi 0 23.5 f 2   90BeKePaRy.205
23180.726  5.000e-02  A2Delta 0 1.5 f 2   X2Pi 0 1.5 e 2   90BeKePaRy.206
23181.363  5.000e-02  A2Delta 0 2.5 f 2   X2Pi 0 2.5 e 2   90BeKePaRy.207
23183.717  5.000e-02  A2Delta 0 3.5 f 2   X2Pi 0 3.5 e 2   90BeKePaRy.208
23187.237  5.000e-02  A2Delta 0 4.5 f 2   X2Pi 0 4.5 e 2   90BeKePaRy.209
23191.676  5.000e-02  A2Delta 0 5.5 f 2   X2Pi 0 5.5 e 2   90BeKePaRy.210
23196.949  5.000e-02  A2Delta 0 6.5 f 2   X2Pi 0 6.5 e 2   90BeKePaRy.211
23203.028  5.000e-02  A2Delta 0 7.5 f 2   X2Pi 0 7.5 e 2   90BeKePaRy.212
23209.846  5.000e-02  A2Delta 0 8.5 f 2   X2Pi 0 8.5 e 2   90BeKePaRy.213
23217.373  5.000e-02  A2Delta 0 9.5 f 2   X2Pi 0 9.5 e 2   90BeKePaRy.214
23225.589  5.000e-02  A2Delta 0 10.5 f 2   X2Pi 0 10.5 e 2   90BeKePaRy.215
23234.431  5.000e-02  A2Delta 0 11.5 f 2   X2Pi 0 11.5 e 2   90BeKePaRy.216
23243.873  5.000e-02  A2Delta 0 12.5 f 2   X2Pi 0 12.5 e 2   90BeKePaRy.217
23253.871  5.000e-02  A2Delta 0 13.5 f 2   X2Pi 0 13.5 e 2   90BeKePaRy.218
23264.377  5.000e-02  A2Delta 0 14.5 f 2   X2Pi 0 14.5 e 2   90BeKePaRy.219
23275.342  5.000e-02  A2Delta 0 15.5 f 2   X2Pi 0 15.5 e 2   90BeKePaRy.220
23286.693  5.000e-02  A2Delta 0 16.5 f 2   X2Pi 0 16.5 e 2   90BeKePaRy.221
23298.435  5.000e-02  A2Delta 0 17.5 f 2   X2Pi 0 17.5 e 2   90BeKePaRy.222
23310.398  5.000e-02  A2Delta 0 18.5 f 2   X2Pi 0 18.5 e 2   90BeKePaRy.223
23346.994  9.362e-02  A2Delta 0 21.5 f 2   X2Pi 0 21.5 e 2   90BeKePaRy.226
23093.977  5.000e-02  A2Delta 0 1.5 f 2   X2Pi 0 2.5 f 2   90BeKePaRy.228
23066.906  5.000e-02  A2Delta 0 2.5 f 2   X2Pi 0 3.5 f 2   90BeKePaRy.229
23041.125  5.000e-02  A2Delta 0 3.5 f 2   X2Pi 0 4.5 f 2   90BeKePaRy.230
23094.44  5.000e-02  A2Delta 0 1.5 e 2   X2Pi 0 2.5 e 2   90BeKePaRy.231
23067.717  5.000e-02  A2Delta 0 2.5 e 2   X2Pi 0 3.5 e 2   90BeKePaRy.232
23042.428  7.442e-02  A2Delta 0 3.5 e 2   X2Pi 0 4.5 e 2   90BeKePaRy.233
23232.553  5.000e-02  A2Delta 1 2.5 e 1   X2Pi 1 1.5 e 1   90BeKePaRy.234
23262.682  5.000e-02  A2Delta 1 3.5 e 1   X2Pi 1 2.5 e 1   90BeKePaRy.235
23292.384  5.000e-02  A2Delta 1 4.5 e 1   X2Pi 1 3.5 e 1   90BeKePaRy.236
23322.076  5.000e-02  A2Delta 1 5.5 e 1   X2Pi 1 4.5 e 1   90BeKePaRy.237
23351.868  5.000e-02  A2Delta 1 6.5 e 1   X2Pi 1 5.5 e 1   90BeKePaRy.238
23381.749  5.000e-02  A2Delta 1 7.5 e 1   X2Pi 1 6.5 e 1   90BeKePaRy.239
23411.688  5.000e-02  A2Delta 1 8.5 e 1   X2Pi 1 7.5 e 1   90BeKePaRy.240
23441.646  5.000e-02  A2Delta 1 9.5 e 1   X2Pi 1 8.5 e 1   90BeKePaRy.241
23471.542  5.000e-02  A2Delta 1 10.5 e 1   X2Pi 1 9.5 e 1   90BeKePaRy.242
23501.328  5.000e-02  A2Delta 1 11.5 e 1   X2Pi 1 10.5 e 1   90BeKePaRy.243
23530.925  5.000e-02  A2Delta 1 12.5 e 1   X2Pi 1 11.5 e 1   90BeKePaRy.244
23560.213  5.000e-02  A2Delta 1 13.5 e 1   X2Pi 1 12.5 e 1   90BeKePaRy.245
23589.228  5.000e-02  A2Delta 1 14.5 e 1   X2Pi 1 13.5 e 1   90BeKePaRy.246
23617.7  5.000e-02  A2Delta 1 15.5 e 1   X2Pi 1 14.5 e 1   90BeKePaRy.247
23672.764  8.888e-02  A2Delta 1 17.5 e 1   X2Pi 1 16.5 e 1   90BeKePaRy.249
23699.19  5.000e-02  A2Delta 1 18.5 e 1   X2Pi 1 17.5 e 1   90BeKePaRy.250
23232.533  5.000e-02  A2Delta 1 2.5 f 1   X2Pi 1 1.5 f 1   90BeKePaRy.251
23262.832  5.000e-02  A2Delta 1 3.5 f 1   X2Pi 1 2.5 f 1   90BeKePaRy.252
23292.761  5.000e-02  A2Delta 1 4.5 f 1   X2Pi 1 3.5 f 1   90BeKePaRy.253
23322.708  5.000e-02  A2Delta 1 5.5 f 1   X2Pi 1 4.5 f 1   90BeKePaRy.254
23352.848  5.000e-02  A2Delta 1 6.5 f 1   X2Pi 1 5.5 f 1   90BeKePaRy.255
23383.156  5.000e-02  A2Delta 1 7.5 f 1   X2Pi 1 6.5 f 1   90BeKePaRy.256
23413.572  5.000e-02  A2Delta 1 8.5 f 1   X2Pi 1 7.5 f 1   90BeKePaRy.257
23444.083  5.000e-02  A2Delta 1 9.5 f 1   X2Pi 1 8.5 f 1   90BeKePaRy.258
23474.592  5.000e-02  A2Delta 1 10.5 f 1   X2Pi 1 9.5 f 1   90BeKePaRy.259
23505.076  5.000e-02  A2Delta 1 11.5 f 1   X2Pi 1 10.5 f 1   90BeKePaRy.260
23535.384  5.000e-02  A2Delta 1 12.5 f 1   X2Pi 1 11.5 f 1   90BeKePaRy.261
23565.482  5.000e-02  A2Delta 1 13.5 f 1   X2Pi 1 12.5 f 1   90BeKePaRy.262
23595.257  5.000e-02  A2Delta 1 14.5 f 1   X2Pi 1 13.5 f 1   90BeKePaRy.263
23624.619  5.000e-02  A2Delta 1 15.5 f 1   X2Pi 1 14.5 f 1   90BeKePaRy.264
23653.43  5.000e-02  A2Delta 1 16.5 f 1   X2Pi 1 15.5 f 1   90BeKePaRy.265
23681.677  5.000e-02  A2Delta 1 17.5 f 1   X2Pi 1 16.5 f 1   90BeKePaRy.266
23709.18  1.233e-01  A2Delta 1 18.5 f 1   X2Pi 1 17.5 f 1   90BeKePaRy.267
23181.36  5.000e-02  A2Delta 1 3.5 f 1   X2Pi 1 3.5 e 1   90BeKePaRy.269
23183.717  5.000e-02  A2Delta 1 4.5 f 1   X2Pi 1 4.5 e 1   90BeKePaRy.270
23186.215  5.000e-02  A2Delta 1 5.5 f 1   X2Pi 1 5.5 e 1   90BeKePaRy.271
23189.113  5.000e-02  A2Delta 1 6.5 f 1   X2Pi 1 6.5 e 1   90BeKePaRy.272
23192.33  5.000e-02  A2Delta 1 7.5 f 1   X2Pi 1 7.5 e 1   90BeKePaRy.273
23195.852  5.000e-02  A2Delta 1 8.5 f 1   X2Pi 1 8.5 e 1   90BeKePaRy.274
23199.659  5.000e-02  A2Delta 1 9.5 f 1   X2Pi 1 9.5 e 1   90BeKePaRy.275
23203.736  5.000e-02  A2Delta 1 10.5 f 1   X2Pi 1 10.5 e 1   90BeKePaRy.276
23208.025  5.000e-02  A2Delta 1 11.5 f 1   X2Pi 1 11.5 e 1   90BeKePaRy.277
23212.48  5.000e-02  A2Delta 1 12.5 f 1   X2Pi 1 12.5 e 1   90BeKePaRy.278
23217.051  5.000e-02  A2Delta 1 13.5 f 1   X2Pi 1 13.5 e 1   90BeKePaRy.279
23221.748  5.000e-02  A2Delta 1 14.5 f 1   X2Pi 1 14.5 e 1   90BeKePaRy.280
23226.271  5.000e-02  A2Delta 1 15.5 f 1   X2Pi 1 15.5 e 1   90BeKePaRy.281
23235.161  6.447e-02  A2Delta 1 17.5 f 1   X2Pi 1 17.5 e 1   90BeKePaRy.283
[truncated: 60,456 more chars]
