# Supplementary material for: Analysis of measured high-resolution doublet rovibronic spectra and related line lists of 12CH and 16OH
Source: Phys Chem Chem Phys. 2022 Jul 25;24(32):19287–301. doi: 10.1039/d2cp02240k (PMC9382695; doi:10.1039/d2cp02240k)
Supplement: CP-024-D2CP02240K-s005 [file CP-024-D2CP02240K-s005.txt]

X2Pi 1.5 0 1.5 e	0.000000000		0.000000000	281
X2Pi 1.5 0 1.5 f	0.055402841		0.001000000	38
X2Pi 1.5 0 2.5 e	83.723736764		0.001000000	47
X2Pi 1.5 0 2.5 f	83.924877917		0.001000000	46
X2Pi 0.5 0 0.5 e	126.292195655		0.001000000	26
X2Pi 0.5 0 0.5 f	126.449921580		0.001000000	26
X2Pi 0.5 0 1.5 e	187.493175218		0.001000000	42
X2Pi 0.5 0 1.5 f	187.752928094		0.001000000	42
X2Pi 1.5 0 3.5 e	201.932150654		0.001000000	46
X2Pi 1.5 0 3.5 f	202.379983036		0.001000000	48
X2Pi 0.5 0 2.5 e	288.772284779		0.001000000	47
X2Pi 0.5 0 2.5 f	289.044370991		0.001000000	46
X2Pi 1.5 0 4.5 e	355.120848821		0.001000000	46
X2Pi 1.5 0 4.5 f	355.915418276		0.001000000	46
X2Pi 0.5 0 3.5 e	429.279492528		0.001000000	45
X2Pi 0.5 0 3.5 f	429.462628563		0.001000000	47
X2Pi 1.5 0 5.5 e	543.596072410		0.001000000	50
X2Pi 1.5 0 5.5 f	544.829841176		0.001000000	44
X2Pi 0.5 0 4.5 f	608.194067421		0.001000000	47
X2Pi 0.5 0 4.5 e	608.199068563		0.001000000	43
X2Pi 1.5 0 6.5 e	767.482096313		0.001000000	47
X2Pi 1.5 0 6.5 f	769.241094331		0.001000000	45
X2Pi 0.5 0 5.5 f	824.531223055		0.001000000	44
X2Pi 0.5 0 5.5 e	824.816830603		0.001000000	41
X2Pi 1.5 0 7.5 e	1026.755800431		0.001000000	41
X2Pi 1.5 0 7.5 f	1029.119053285		0.001000000	42
X2Pi 0.5 0 6.5 f	1077.858132996		0.001000000	40
X2Pi 0.5 0 6.5 e	1078.510109181		0.001000000	39
X2Pi 1.5 0 8.5 e	1321.276470113		0.001000000	37
X2Pi 1.5 0 8.5 f	1324.318163562		0.001000000	38
X2Pi 0.5 0 7.5 f	1367.618734529		0.001000000	37
X2Pi 0.5 0 7.5 e	1368.716141835		0.001000000	37
X2Pi 1.5 0 9.5 e	1650.810658303		0.001000000	37
X2Pi 1.5 0 9.5 f	1654.599979950		0.001000000	37
X2Pi 0.5 0 8.5 f	1693.285990537		0.001000000	35
X2Pi 0.5 0 8.5 e	1694.902416718		0.001000000	35
X2Pi 1.5 0 10.5 e	2015.048212796		0.001000000	35
X2Pi 1.5 0 10.5 f	2019.649942788		0.001000000	34
X2Pi 0.5 0 9.5 f	2054.340541165		0.001000000	34
X2Pi 0.5 0 9.5 e	2056.545295930		0.001000000	36
X2Pi 1.5 0 11.5 e	2413.614186863		0.001000000	37
X2Pi 1.5 0 11.5 f	2419.088668028		0.001000000	34
X2Pi 0.5 0 10.5 f	2450.255582084		0.001000000	36
X2Pi 0.5 0 10.5 e	2453.113159969		0.001000000	36
X2Pi 1.5 0 12.5 e	2846.076396200		0.001000000	35
X2Pi 1.5 0 12.5 f	2852.479273774		0.001000000	33
X2Pi 0.5 0 11.5 f	2880.487436441		0.001000000	37
X2Pi 0.5 0 11.5 e	2884.057781920		0.001000000	35
X2Pi 1.5 0 13.5 e	3311.951611286		0.001000000	35
X2Pi 1.5 0 13.5 f	3319.334587930		0.001000000	32
X2Pi 0.5 0 12.5 f	3344.469327537		0.001000000	35
X2Pi 0.5 0 12.5 e	3348.808247057		0.001000000	34
X2Pi 1.5 1 1.5 e	3568.471362428		0.001148920	34
X2Pi 1.5 1 1.5 f	3568.522634913		0.001118034	31
X2Pi 1.5 1 2.5 e	3649.204627463		0.001118034	41
X2Pi 1.5 1 2.5 f	3649.391010404		0.001118034	42
X2Pi 0.5 1 0.5 e	3695.355576930		0.001118034	23
X2Pi 0.5 1 0.5 f	3695.507245989		0.001581139	26
X2Pi 0.5 1 1.5 e	3754.041541108		0.001224745	38
X2Pi 0.5 1 1.5 f	3754.292070836		0.001118034	38
X2Pi 1.5 1 3.5 e	3763.108968361		0.001118034	47
X2Pi 1.5 1 3.5 f	3763.526655204		0.001118034	48
X2Pi 1.5 0 14.5 e	3810.710057557		0.001000000	33
X2Pi 1.5 0 14.5 f	3819.119946328		0.001000000	33
X2Pi 0.5 0 13.5 f	3841.607850645		0.001000000	35
X2Pi 0.5 0 13.5 e	3846.766701020		0.001000000	35
X2Pi 0.5 1 2.5 e	3851.211238419		0.001224745	44
X2Pi 0.5 1 2.5 f	3851.476432852		0.001129496	44
X2Pi 1.5 1 4.5 e	3910.633943320		0.001118034	47
X2Pi 1.5 1 4.5 f	3911.377450865		0.001118034	47
X2Pi 0.5 1 3.5 e	3986.086149850		0.001118034	45
X2Pi 0.5 1 3.5 f	3986.271080170		0.001118034	46
X2Pi 1.5 1 5.5 e	4092.058880111		0.001118034	46
X2Pi 1.5 1 5.5 f	4093.217520959		0.001118034	47
X2Pi 0.5 1 4.5 e	4157.905284067		0.001118034	45
X2Pi 0.5 1 4.5 f	4157.915239363		0.001165317	44
X2Pi 1.5 1 6.5 e	4307.498188358		0.001118034	46
X2Pi 1.5 1 6.5 f	4309.154155598		0.001224745	45
X2Pi 1.5 0 15.5 e	4341.778416981		0.001000000	33
X2Pi 1.5 0 15.5 f	4351.257855596		0.001000000	33
X2Pi 0.5 1 5.5 f	4365.734309186		0.001118034	44
X2Pi 0.5 1 5.5 e	4365.987913687		0.001118034	42
X2Pi 0.5 0 14.5 f	4371.280665509		0.001000000	33
X2Pi 0.5 0 14.5 e	4377.306516336		0.001000000	33
X2Pi 1.5 1 7.5 e	4556.925913618		0.001151489	44
X2Pi 1.5 1 7.5 f	4559.155405759		0.001188075	42
X2Pi 0.5 1 6.5 f	4609.132835325		0.001186136	40
X2Pi 0.5 1 6.5 e	4609.732213546		0.001217168	39
X2Pi 1.5 1 8.5 e	4840.204869574		0.001118034	39
X2Pi 1.5 1 8.5 f	4843.079152156		0.001118034	39
X2Pi 0.5 1 7.5 f	4887.567693012		0.001118034	39
X2Pi 0.5 1 7.5 e	4888.589413033		0.001315864	38
X2Pi 1.5 0 16.5 e	4904.543081482		0.001000000	31
X2Pi 1.5 0 16.5 f	4915.129794061		0.001000000	29
X2Pi 0.5 0 15.5 f	4932.835754497		0.001000000	32
X2Pi 0.5 0 15.5 e	4939.771069984		0.001000000	33
X2Pi 1.5 1 9.5 e	5157.107010445		0.001224745	37
X2Pi 1.5 1 9.5 f	5160.692223990		0.001224745	39
X2Pi 0.5 1 8.5 f	5200.522895700		0.001224745	39
X2Pi 0.5 1 8.5 e	5202.037237312		0.001224745	38
X2Pi 1.5 0 17.5 e	5498.351955840		0.001000000	26
X2Pi 1.5 1 10.5 e	5507.329383333		0.001184632	36
X2Pi 1.5 0 17.5 f	5510.079178960		0.001000000	25
X2Pi 1.5 1 10.5 f	5511.686936050		0.001252146	36
X2Pi 0.5 0 16.5 f	5525.590499825		0.001000000	31
X2Pi 0.5 0 16.5 e	5533.473340935		0.001000000	30
X2Pi 0.5 1 9.5 f	5547.488047647		0.001224745	37
X2Pi 0.5 1 9.5 e	5549.561075224		0.001118034	36
X2Pi 1.5 1 11.5 e	5890.505838629		0.001224745	35
X2Pi 1.5 1 11.5 f	5895.692935760		0.001147985	36
X2Pi 0.5 1 10.5 f	5927.945447497		0.001224745	39
X2Pi 0.5 1 10.5 e	5930.638640647		0.001224745	37
X2Pi 1.5 0 18.5 e	6122.517092743		0.001000000	26
X2Pi 1.5 0 18.5 f	6135.413052139		0.001000000	26
X2Pi 0.5 0 17.5 f	6148.832582738		0.001000000	28
X2Pi 0.5 0 17.5 e	6157.696216999		0.001109000	24
X2Pi 1.5 1 12.5 e	6306.213743839		0.001118034	37
X2Pi 1.5 1 12.5 f	6312.282997149		0.001118034	34
X2Pi 0.5 1 11.5 f	6341.360822626		0.001224745	37
X2Pi 0.5 1 11.5 e	6344.731216932		0.001224745	36
X2Pi 1.5 1 13.5 e	6753.979784099		0.001224745	36
X2Pi 1.5 1 13.5 f	6760.980080475		0.001224745	35
X2Pi 1.5 0 19.5 e	6776.316027471		0.001000000	20
X2Pi 0.5 1 12.5 f	6787.177094096		0.001224745	36
X2Pi 1.5 0 19.5 f	6790.404106061		0.001000000	19
X2Pi 0.5 1 12.5 e	6791.277428168		0.001118034	34
X2Pi 0.5 0 18.5 f	6801.819800484		0.001000000	26
X2Pi 0.5 0 18.5 e	6811.692848283		0.001216504	27
X2Pi 1.5 2 1.5 e	6971.345729612		0.001158696	34
X2Pi 1.5 2 1.5 f	6971.393874348		0.001228821	34
X2Pi 1.5 2 2.5 e	7049.116796950		0.001004988	43
X2Pi 1.5 2 2.5 f	7049.289124208		0.001163013	45
X2Pi 0.5 2 0.5 e	7098.826454563		0.001118034	26
X2Pi 0.5 2 0.5 f	7098.969023995		0.001224745	28
X2Pi 0.5 2 1.5 e	7155.041859728		0.001218423	40
X2Pi 0.5 2 1.5 f	7155.280544070		0.001224745	39
X2Pi 1.5 2 3.5 e	7158.767240718		0.001224745	48
X2Pi 1.5 2 3.5 f	7159.155097951		0.001268535	44
X2Pi 1.5 1 14.5 e	7233.285332771		0.001224745	34
X2Pi 1.5 1 14.5 f	7241.260538702		0.001224745	33
X2Pi 0.5 2 2.5 e	7248.166348247		0.001118034	41
X2Pi 0.5 2 2.5 f	7248.422856183		0.001322876	41
X2Pi 0.5 1 13.5 f	7264.811149794		0.001118034	35
X2Pi 0.5 1 13.5 e	7269.689895620		0.001118034	34
X2Pi 1.5 2 4.5 e	7300.698231677		0.001115452	50
X2Pi 1.5 2 4.5 f	7301.391816563		0.001322876	48
X2Pi 0.5 2 3.5 e	7377.491562594		0.001267018	43
X2Pi 0.5 2 3.5 f	7377.676096653		0.001012798	45
X2Pi 1.5 0 20.5 e	7458.994142480		0.001118034	19
X2Pi 1.5 0 20.5 f	7474.292598194		0.001000000	19
X2Pi 1.5 2 5.5 e	7475.163970001		0.001222388	50
X2Pi 1.5 2 5.5 f	7476.248042840		0.001224745	48
X2Pi 0.5 0 19.5 f	7483.781206300		0.001000000	20
X2Pi 0.5 0 19.5 e	7494.687507000		0.001224745	18
X2Pi 0.5 2 4.5 e	7542.308485652		0.001224745	44
X2Pi 0.5 2 4.5 f	7542.330827716		0.001083039	47
X2Pi 1.5 2 6.5 e	7682.266174219		0.001224745	48
X2Pi 1.5 2 6.5 f	7683.819885789		0.001224745	47
X2Pi 0.5 2 5.5 f	7741.745769109		0.001051240	41
X2Pi 0.5 2 5.5 e	7741.969747110		0.001210648	41
X2Pi 1.5 1 15.5 e	7743.568308368		0.001224745	33
X2Pi 1.5 1 15.5 f	7752.558311866		0.001224745	31
X2Pi 0.5 1 14.5 f	7773.651483467		0.001224745	35
X2Pi 0.5 1 14.5 e	7779.352844854		0.001224745	32
X2Pi 1.5 2 7.5 e	7921.976142006		0.001224745	43
X2Pi 1.5 2 7.5 f	7924.072458943		0.001224745	43
X2Pi 0.5 2 6.5 f	7975.344146384		0.001004988	42
X2Pi 0.5 2 6.5 e	7975.894183526		0.001258788	42
X2Pi 1.5 0 21.5 e	8169.765746767		0.001224745	16
X2Pi 1.5 0 21.5 f	8186.287785979		0.001000000	17
X2Pi 0.5 0 20.5 f	8193.917793038		0.001118034	19
X2Pi 1.5 2 8.5 e	8194.158294266		0.001224745	40
X2Pi 1.5 2 8.5 f	8196.864899559		0.001224745	41
X2Pi 0.5 0 20.5 e	8205.876164948		0.001224745	19
X2Pi 0.5 2 7.5 f	8242.598120471		0.001269828	39
X2Pi 0.5 2 7.5 e	8243.546415203		0.001224745	39
X2Pi 1.5 1 16.5 e	8284.227014872		0.001322876	29
X2Pi 1.5 1 16.5 f	8294.266774400		0.001224745	29
X2Pi 0.5 1 15.5 f	8313.057381796		0.001224745	32
X2Pi 0.5 1 15.5 e	8319.620971378		0.001224745	31
X2Pi 1.5 2 9.5 e	8498.588943611		0.001224745	35
X2Pi 1.5 2 9.5 f	8501.969032833		0.001224745	37
X2Pi 0.5 2 8.5 f	8542.999525173		0.001322876	37
X2Pi 0.5 2 8.5 e	8544.414909354		0.001118034	40
X2Pi 1.5 2 10.5 e	8834.972039849		0.001224745	35
X2Pi 1.5 2 10.5 f	8839.083585758		0.001224745	39
X2Pi 1.5 1 17.5 e	8854.622184810		0.001487347	23
X2Pi 1.5 1 17.5 f	8865.741605346		0.001224745	25
X2Pi 0.5 2 9.5 f	8876.048612285		0.001414214	36
X2Pi 0.5 2 9.5 e	8877.993210091		0.001224745	38
X2Pi 0.5 1 16.5 f	8882.358227973		0.001224745	29
X2Pi 0.5 1 16.5 e	8889.819313852		0.001224745	27
X2Pi 1.5 0 22.5 e	8907.815710047		0.001224745	16
X2Pi 1.5 0 22.5 f	8925.569726985		0.001000000	15
X2Pi 0.5 0 21.5 f	8931.403498311		0.001224745	17
X2Pi 0.5 0 21.5 e	8944.428008849		0.001224745	16
X2Pi 1.5 2 11.5 e	9202.948058387		0.001224745	32
X2Pi 1.5 2 11.5 f	9207.845376454		0.001224745	36
X2Pi 0.5 2 10.5 f	9241.235137706		0.001500000	35
X2Pi 0.5 2 10.5 e	9243.767195051		0.001224745	36
X2Pi 1.5 1 18.5 e	9454.076437218		0.001224745	24
X2Pi 1.5 1 18.5 f	9466.302437081		0.001224745	23
X2Pi 0.5 1 17.5 f	9480.853678401		0.001224745	24
X2Pi 0.5 1 17.5 e	9489.242787178		0.001224745	24
X2Pi 1.5 2 12.5 e	9602.102890033		0.001224745	33
X2Pi 1.5 2 12.5 f	9607.835617646		0.001224745	35
X2Pi 0.5 2 11.5 f	9638.032490665		0.001952025	36
X2Pi 0.5 2 11.5 e	9641.206595819		0.001224745	36
X2Pi 1.5 0 23.5 e	9672.302087603		0.001224745	16
X2Pi 1.5 0 23.5 f	9691.290709078		0.001000000	15
X2Pi 0.5 0 22.5 f	9695.386482319		0.001224745	16
X2Pi 0.5 0 22.5 e	9709.486002014		0.001224745	15
X2Pi 1.5 2 13.5 e	10031.972217891		0.001224745	33
X2Pi 1.5 2 13.5 f	10038.586223074		0.001224745	33
X2Pi 0.5 2 12.5 f	10065.893337313		0.001886902	35
X2Pi 0.5 2 12.5 e	10069.758455677		0.001224745	33
X2Pi 1.5 1 19.5 e	10081.882445841		0.001224745	19
X2Pi 1.5 1 19.5 f	10095.234916856		0.001224745	17
X2Pi 0.5 1 18.5 f	10107.813930867		0.001224745	25
X2Pi 0.5 1 18.5 e	10117.157065980		0.001224745	22
X2Pi 1.5 3 1.5 e	10210.544950821		0.001224745	28
X2Pi 1.5 3 1.5 f	10210.588281863		0.001224745	30
X2Pi 1.5 3 2.5 e	10285.373161042		0.001224745	36
X2Pi 1.5 3 2.5 f	10285.531627492		0.001224745	37
X2Pi 0.5 3 0.5 e	10338.617460205		0.001224745	22
X2Pi 0.5 3 0.5 f	10338.753177550		0.001224745	19
X2Pi 1.5 3 3.5 e	10390.800934272		0.001222388	39
X2Pi 1.5 3 3.5 f	10391.159446104		0.001224745	41
X2Pi 0.5 3 1.5 e	10392.396571722		0.001224745	33
X2Pi 0.5 3 1.5 f	10392.625524201		0.001224745	34
X2Pi 1.5 0 24.5 e	10462.355533249		0.001224745	18
X2Pi 0.5 3 2.5 e	10481.526880770		0.001274192	34
X2Pi 0.5 3 2.5 f	10481.775922421		0.001224745	33
X2Pi 1.5 0 24.5 f	10482.576736229		0.001000000	16
X2Pi 0.5 0 23.5 f	10484.989989585		0.001224745	20
X2Pi 1.5 2 14.5 e	10492.046642945		0.001224745	30
X2Pi 1.5 2 14.5 f	10499.582808880		0.001224745	31
X2Pi 0.5 0 23.5 e	10500.168803631		0.001224745	16
X2Pi 0.5 2 13.5 f	10524.242710267		0.001836532	33
X2Pi 1.5 3 4.5 e	10527.185778174		0.001224745	39
X2Pi 1.5 3 4.5 f	10527.829527987		0.001224745	40
X2Pi 0.5 2 13.5 e	10528.844328528		0.001224745	31
X2Pi 0.5 3 3.5 e	10605.364899687		0.001224745	37
X2Pi 0.5 3 3.5 f	10605.550254284		0.001192884	35
X2Pi 1.5 3 5.5 e	10694.754356204		0.001224745	38
X2Pi 1.5 3 5.5 f	10695.764413425		0.001224745	38
X2Pi 1.5 1 20.5 e	10737.297349991		0.001224745	15
X2Pi 1.5 1 20.5 f	10751.792265203		0.001224745	16
X2Pi 0.5 1 19.5 f	10762.480862326		0.001224745	18
X2Pi 0.5 3 4.5 e	10763.251989170		0.001224745	35
X2Pi 0.5 3 4.5 f	10763.288040758		0.001224745	35
X2Pi 0.5 1 19.5 e	10772.799178121		0.001224745	15
X2Pi 1.5 3 6.5 e	10893.595874316		0.001224745	36
X2Pi 1.5 3 6.5 f	10895.047318812		0.001224745	37
X2Pi 0.5 3 5.5 f	10954.379550816		0.001122497	36
X2Pi 0.5 3 5.5 e	10954.573535319		0.001224745	35
X2Pi 1.5 2 15.5 e	10981.773932880		0.001224745	28
X2Pi 1.5 2 15.5 f	10990.269164099		0.001224745	29
X2Pi 0.5 2 14.5 f	11012.478952328		0.001903378	28
X2Pi 0.5 2 14.5 e	11017.857863651		0.001224745	29
X2Pi 1.5 3 7.5 e	11123.676744632		0.001224745	36
X2Pi 1.5 3 7.5 f	11125.639342973		0.001224745	36
X2Pi 0.5 3 6.5 f	11178.270059012		0.001224745	34
X2Pi 0.5 3 6.5 e	11178.769198783		0.001224745	32
X2Pi 1.5 0 25.5 e	11277.082802730		0.001224745	18
X2Pi 1.5 0 25.5 f	11298.529222388		0.001118034	16
X2Pi 0.5 0 24.5 f	11299.313960155		0.001224745	19
X2Pi 0.5 0 24.5 e	11315.571001398		0.001224745	16
X2Pi 1.5 3 8.5 e	11384.861791649		0.001224745	34
X2Pi 1.5 3 8.5 f	11387.399958996		0.001224745	32
X2Pi 1.5 1 21.5 e	11419.548925439		0.001224745	15
X2Pi 0.5 3 7.5 f	11434.443123754		0.001224745	31
X2Pi 1.5 1 21.5 f	11435.196732907		0.001224745	14
X2Pi 0.5 3 7.5 e	11435.317138039		0.001224745	31
X2Pi 0.5 1 20.5 f	11444.068201160		0.001224745	14
X2Pi 0.5 1 20.5 e	11455.377881890		0.001224745	14
X2Pi 1.5 2 16.5 e	11500.562293270		0.001224745	27
X2Pi 1.5 2 16.5 f	11510.048763832		0.001224745	26
X2Pi 0.5 2 15.5 f	11529.969678078		0.001644205	26
X2Pi 0.5 2 15.5 e	11536.163155036		0.001224745	24
X2Pi 1.5 3 9.5 e	11676.930868172		0.001224745	28
X2Pi 1.5 3 9.5 f	11680.104275874		0.001224745	29
X2Pi 0.5 3 8.5 f	11722.401969342		0.001224745	27
X2Pi 0.5 3 8.5 e	11723.715126985		0.001224745	30
X2Pi 1.5 3 10.5 e	11999.592318521		0.001224745	27
X2Pi 1.5 3 10.5 f	12003.456180475		0.001224745	28
X2Pi 0.5 3 9.5 f	12041.652615689		0.001224745	28
X2Pi 0.5 3 9.5 e	12043.464625251		0.001224745	28
X2Pi 1.5 2 17.5 e	12047.782163405		0.001224745	18
X2Pi 1.5 2 17.5 f	12058.287471366		0.001224745	19
X2Pi 0.5 2 16.5 f	12076.054351061		0.001614690	23
X2Pi 0.5 2 16.5 e	12083.095127835		0.001224745	25
X2Pi 1.5 0 26.5 e	12115.567087646		0.001282000	17
X2Pi 1.5 1 22.5 e	12127.834868693		0.001224745	12
X2Pi 0.5 0 25.5 f	12137.435589820		0.001224745	18
X2Pi 1.5 0 26.5 f	12138.226304144		0.001224745	16
X2Pi 1.5 1 22.5 f	12144.641593457		0.001224745	12
X2Pi 0.5 1 21.5 f	12151.762429492		0.001224745	12
X2Pi 0.5 0 25.5 e	12154.765122775		0.001224745	15
X2Pi 0.5 1 21.5 e	12164.075198013		0.001224745	12
X2Pi 1.5 3 11.5 e	12352.493097744		0.001224745	27
X2Pi 1.5 3 11.5 f	12357.098337818		0.001224745	28
X2Pi 0.5 3 10.5 f	12391.692517713		0.001224745	27
X2Pi 0.5 3 10.5 e	12394.058617021		0.001224745	27
X2Pi 1.5 2 18.5 e	12622.768335001		0.001224745	18
X2Pi 1.5 2 18.5 f	12634.315302624		0.001440678	18
X2Pi 0.5 2 17.5 f	12650.043368960		0.001690333	17
X2Pi 0.5 2 17.5 e	12657.958664072		0.001224745	17
X2Pi 1.5 3 12.5 e	12735.225622973		0.001224745	27
X2Pi 1.5 3 12.5 f	12740.618740674		0.001224745	27
X2Pi 0.5 3 11.5 f	12772.002448479		0.001224745	25
X2Pi 0.5 3 11.5 e	12774.973380315		0.001224745	27
X2Pi 1.5 1 23.5 e	12861.325789240		0.001224745	14
X2Pi 1.5 1 23.5 f	12879.291627698		0.001224745	11
X2Pi 0.5 1 22.5 f	12884.724557811		0.001224745	11
X2Pi 0.5 1 22.5 e	12898.046612473		0.001224745	11
X2Pi 1.5 0 27.5 e	12976.869524401		0.001376054	17
X2Pi 0.5 0 26.5 f	12998.411513848		0.001224745	18
X2Pi 1.5 0 27.5 f	13000.723892448		0.001322876	15
X2Pi 0.5 0 26.5 e	13016.802688857		0.001322876	14
X2Pi 1.5 3 13.5 e	13147.332805653		0.001224745	27
X2Pi 1.5 3 13.5 f	13153.556304866		0.001224745	27
X2Pi 0.5 3 12.5 f	13182.040559814		0.001224745	26
X2Pi 0.5 3 12.5 e	13185.663248683		0.001224745	25
X2Pi 1.5 2 19.5 e	13224.821401990		0.001732051	12
X2Pi 1.5 2 19.5 f	13237.428313609		0.001224745	11
X2Pi 0.5 2 18.5 f	13251.215583703		0.001749007	19
X2Pi 0.5 2 18.5 e	13260.029481434		0.001224745	15
X2Pi 1.5 4 1.5 e	13287.164224635		0.001146750	32
X2Pi 1.5 4 1.5 f	13287.203633983		0.001224745	31
X2Pi 1.5 4 2.5 e	13359.052130811		0.001224745	38
X2Pi 1.5 4 2.5 f	13359.196901679		0.001224745	38
X2Pi 0.5 4 0.5 e	13415.819988733		0.001224745	23
X2Pi 0.5 4 0.5 f	13415.947751253		0.001224745	21
X2Pi 1.5 4 3.5 e	13460.269241040		0.001224745	39
X2Pi 1.5 4 3.5 f	13460.598710163		0.001224745	39
X2Pi 0.5 4 1.5 e	13467.186435093		0.001224745	34
X2Pi 0.5 4 1.5 f	13467.403278413		0.001224745	33
X2Pi 0.5 4 2.5 e	13552.355184909		0.001224745	31
X2Pi 0.5 4 2.5 f	13552.594161063		0.001224745	32
X2Pi 1.5 3 14.5 e	13588.312561948		0.001224745	24
X2Pi 1.5 4 4.5 e	13591.128840168		0.001224745	37
X2Pi 1.5 4 4.5 f	13591.723022431		0.001224745	37
X2Pi 1.5 3 14.5 f	13595.404381486		0.001224745	25
X2Pi 1.5 1 24.5 e	13619.165234993		0.001224745	12
X2Pi 0.5 3 13.5 f	13621.239865299		0.001224745	23
X2Pi 0.5 3 13.5 e	13625.556555628		0.001224745	24
X2Pi 1.5 1 24.5 f	13638.285880438		0.001224745	11
X2Pi 0.5 1 23.5 f	13642.089957439		0.001224745	11
X2Pi 0.5 1 23.5 e	13656.423316739		0.001224745	11
X2Pi 0.5 4 3.5 e	13670.743750112		0.001224745	34
X2Pi 0.5 4 3.5 f	13670.926401966		0.001224745	34
X2Pi 1.5 4 5.5 e	13751.829988506		0.001224745	35
X2Pi 1.5 4 5.5 f	13752.765637131		0.001224745	35
X2Pi 0.5 4 4.5 e	13821.741214323		0.001192884	34
X2Pi 0.5 4 4.5 f	13821.787250939		0.001224745	34
X2Pi 1.5 2 20.5 e	13853.210337361		0.001414214	10
X2Pi 1.5 0 28.5 e	13860.030506831		0.001464078	11
X2Pi 1.5 2 20.5 f	13866.889731629		0.001224745	9
X2Pi 0.5 2 19.5 f	13878.823687421		0.001669611	10
X2Pi 0.5 0 27.5 f	13881.277498656		0.001322876	15
X2Pi 1.5 0 28.5 f	13885.057472801		0.001414214	10
X2Pi 0.5 2 19.5 e	13888.554623394		0.001224745	10
X2Pi 0.5 0 27.5 e	13900.714468230		0.001414214	15
X2Pi 1.5 4 6.5 e	13942.447214692		0.001224745	33
X2Pi 1.5 4 6.5 f	13943.795855977		0.001224745	34
X2Pi 0.5 4 5.5 f	14004.598555089		0.001224745	32
X2Pi 0.5 4 5.5 e	14004.765827992		0.001224745	32
X2Pi 1.5 3 15.5 e	14057.620296293		0.001895775	22
X2Pi 1.5 3 15.5 f	14065.614080741		0.001224745	21
X2Pi 0.5 3 14.5 f	14089.004903787		0.001224745	23
X2Pi 0.5 3 14.5 e	14094.054100396		0.001224745	23
X2Pi 1.5 4 7.5 e	14162.941149478		0.001224745	34
X2Pi 1.5 4 7.5 f	14164.768622750		0.001224745	34
X2Pi 0.5 4 6.5 f	14218.825396709		0.001224745	32
X2Pi 0.5 4 6.5 e	14219.277295349		0.001224745	32
X2Pi 1.5 1 25.5 e	14400.471995932		0.001224745	11
X2Pi 1.5 4 8.5 e	14413.175045596		0.001224745	31
X2Pi 1.5 4 8.5 f	14415.541941966		0.001246321	32
X2Pi 1.5 1 25.5 f	14420.737466990		0.001224745	11
X2Pi 0.5 1 24.5 f	14422.970645473		0.001224745	12
X2Pi 0.5 1 24.5 e	14438.311818753		0.001224745	9
X2Pi 0.5 4 7.5 f	14463.964061445		0.001224745	28
X2Pi 0.5 4 7.5 e	14464.766538481		0.001224745	31
X2Pi 1.5 2 21.5 e	14507.171608640		0.001414214	9
X2Pi 1.5 2 21.5 f	14521.932425243		0.001414214	8
X2Pi 0.5 2 20.5 f	14532.089732874		0.001224745	9
X2Pi 0.5 2 20.5 e	14542.752376006		0.001224745	9
X2Pi 1.5 3 16.5 e	14554.671869173		0.001224745	23
X2Pi 1.5 3 16.5 f	14563.596689907		0.001224745	21
X2Pi 0.5 3 15.5 f	14584.711763965		0.001224745	23
X2Pi 0.5 3 15.5 e	14590.526882440		0.003240370	23
X2Pi 1.5 4 9.5 e	14692.930129995		0.001224745	30
X2Pi 1.5 4 9.5 f	14695.893473144		0.001243978	31
X2Pi 0.5 4 8.5 f	14739.526471502		0.001224745	29
X2Pi 0.5 4 8.5 e	14740.740518380		0.001224745	29
X2Pi 1.5 0 29.5 e	14764.071401451		0.001581139	12
X2Pi 0.5 0 28.5 f	14785.050959436		0.001414214	11
X2Pi 1.5 0 29.5 f	14790.243112540		0.001672880	11
X2Pi 0.5 0 28.5 e	14805.513593071		0.001464078	12
X2Pi 1.5 4 10.5 e	15001.918585435		0.001224745	26
X2Pi 1.5 4 10.5 f	15005.529770668		0.001224745	28
X2Pi 0.5 4 9.5 f	15045.025114780		0.001224745	28
X2Pi 0.5 4 9.5 e	15046.706865570		0.001224745	28
X2Pi 1.5 3 17.5 e	15078.845362458		0.001224745	18
X2Pi 1.5 3 17.5 f	15088.725704170		0.001224745	18
X2Pi 0.5 3 16.5 f	15107.706689297		0.001224745	22
X2Pi 0.5 3 16.5 e	15114.317821635		0.001224745	21
X2Pi 1.5 2 22.5 e	15185.913587832		0.001414214	8
X2Pi 1.5 2 22.5 f	15201.758576088		0.001414214	7
X2Pi 1.5 1 26.5 e	15204.340691886		0.001322876	9
X2Pi 0.5 2 21.5 f	15210.211135454		0.001414214	8
X2Pi 0.5 2 21.5 e	15221.814642055		0.001414214	8
X2Pi 1.5 1 26.5 f	15225.736104247		0.001224745	10
X2Pi 0.5 1 25.5 f	15226.455269121		0.001224745	10
X2Pi 0.5 1 25.5 e	15242.796122700		0.001224745	8
X2Pi 1.5 4 11.5 e	15339.790815615		0.001224745	26
X2Pi 1.5 4 11.5 f	15344.097546714		0.001224745	28
X2Pi 0.5 4 10.5 f	15379.963091901		0.001224745	26
X2Pi 0.5 4 10.5 e	15382.164466797		0.001224745	26
X2Pi 1.5 3 18.5 e	15629.482958457		0.001224745	16
X2Pi 1.5 3 18.5 f	15640.338504041		0.001224745	16
X2Pi 0.5 3 17.5 f	15657.306257233		0.001224745	16
X2Pi 0.5 3 17.5 e	15664.738010731		0.001224745	15
X2Pi 1.5 0 30.5 e	15687.994220257		0.001658312	11
X2Pi 1.5 4 12.5 e	15706.144341448		0.001224745	26
X2Pi 0.5 0 29.5 f	15708.731618708		0.001672880	12
X2Pi 1.5 4 12.5 f	15711.189483962		0.001224745	26
X2Pi 1.5 0 30.5 f	15715.277920522		0.001618613	11
X2Pi 0.5 0 29.5 e	15730.193778099		0.001547102	10
X2Pi 0.5 4 11.5 f	15743.825963603		0.001224745	27
X2Pi 0.5 4 11.5 e	15746.594434285		0.001224745	24
X2Pi 1.5 2 23.5 e	15888.615180325		0.001581139	9
X2Pi 1.5 2 23.5 f	15905.542603845		0.001581139	7
X2Pi 0.5 2 22.5 f	15912.356667795		0.001414214	8
X2Pi 0.5 2 22.5 e	15924.904810111		0.012222095	7
X2Pi 1.5 1 27.5 e	16029.843307206		0.001414214	8
X2Pi 0.5 1 26.5 f	16051.610632156		0.001224745	7
X2Pi 1.5 1 27.5 f	16052.348672308		0.001322876	8
X2Pi 0.5 1 26.5 e	16068.938194503		0.001322876	9
X2Pi 1.5 4 13.5 e	16100.526953720		0.001224745	24
X2Pi 1.5 4 13.5 f	16106.349569534		0.001224745	25
X2Pi 0.5 4 12.5 f	16136.076971084		0.001224745	24
X2Pi 0.5 4 12.5 e	16139.456029863		0.001224745	24
X2Pi 1.5 5 1.5 e	16201.306035342		0.001224745	26
X2Pi 1.5 5 1.5 f	16201.341647030		0.001224745	26
X2Pi 1.5 3 19.5 e	16205.892418245		0.001224745	5
X2Pi 1.5 3 19.5 f	16217.738130030		0.001224745	6
X2Pi 0.5 3 18.5 f	16232.797409199		0.001224745	15
X2Pi 0.5 3 18.5 e	16241.070219879		0.001224745	16
X2Pi 1.5 5 2.5 e	16270.238140279		0.001224745	34
X2Pi 1.5 5 2.5 f	16270.369678196		0.001224745	35
X2Pi 0.5 5 0.5 e	16330.523241878		0.001224745	18
X2Pi 0.5 5 0.5 f	16330.642952157		0.001224745	17
X2Pi 1.5 5 3.5 e	16367.229613862		0.001224745	36
X2Pi 1.5 5 3.5 f	16367.530179901		0.001224745	37
X2Pi 0.5 5 1.5 e	16379.486354397		0.001224745	29
X2Pi 0.5 5 1.5 f	16379.690774702		0.001224745	29
X2Pi 0.5 5 2.5 e	16460.703368014		0.001224745	32
X2Pi 0.5 5 2.5 f	16460.931233563		0.001224745	29
X2Pi 1.5 5 4.5 e	16492.550152408		0.001224745	34
X2Pi 1.5 5 4.5 f	16493.094539103		0.001224745	35
X2Pi 1.5 4 14.5 e	16522.441554201		0.001224745	22
X2Pi 1.5 4 14.5 f	16529.075934273		0.001224745	22
X2Pi 0.5 4 13.5 f	16556.153524627		0.001764433	22
X2Pi 0.5 4 13.5 e	16560.182013715		0.001224745	22
X2Pi 0.5 5 3.5 e	16573.648128183		0.001224745	33
X2Pi 0.5 5 3.5 f	16573.826954469		0.001334370	32
X2Pi 1.5 2 24.5 e	16614.428744034		0.001581139	8
X2Pi 1.5 0 31.5 e	16630.785016482		0.001701036	9
X2Pi 1.5 2 24.5 f	16632.431862935		0.001581139	6
X2Pi 0.5 2 23.5 f	16637.670350668		0.001581139	8
X2Pi 1.5 5 5.5 e	16646.370349238		0.001224745	33
X2Pi 1.5 5 5.5 f	16647.230974282		0.001224745	35
X2Pi 0.5 2 23.5 e	16651.164919724		0.001581139	5
X2Pi 0.5 0 30.5 f	16651.301927559		0.001581139	11
X2Pi 1.5 0 31.5 f	16659.143434928		0.001802776	9
X2Pi 0.5 0 30.5 e	16673.734118981		0.001802776	8
X2Pi 0.5 5 4.5 e	16717.755703075		0.001275153	33
X2Pi 0.5 5 4.5 f	16717.810427477		0.001337384	35
X2Pi 1.5 3 20.5 e	16807.349070908		0.001224745	7
X2Pi 1.5 3 20.5 f	16820.194707052		0.001224745	6
X2Pi 1.5 5 6.5 e	16828.748563141		0.001224745	35
X2Pi 1.5 5 6.5 f	16829.992283348		0.001311433	35
X2Pi 0.5 3 19.5 f	16833.438129996		0.001224745	7
X2Pi 0.5 3 19.5 e	16842.567372942		0.001224745	7
X2Pi 1.5 1 28.5 e	16876.018797715		0.013827469	3
X2Pi 0.5 5 5.5 f	16892.334405362		0.001302853	32
X2Pi 0.5 5 5.5 e	16892.476016143		0.001258237	34
X2Pi 0.5 1 27.5 f	16897.482769707		0.001322876	7
X2Pi 1.5 1 28.5 f	16899.619819175		0.004213075	2
X2Pi 0.5 1 27.5 e	16915.779024788		0.001414214	9
X2Pi 1.5 4 15.5 e	16971.348295078		0.001224745	22
X2Pi 1.5 4 15.5 f	16978.824647625		0.001224745	22
X2Pi 0.5 4 14.5 f	17003.464802283		0.001224745	23
X2Pi 0.5 4 14.5 e	17008.177723084		0.001224745	22
X2Pi 1.5 5 7.5 e	17039.636908581		0.001224745	34
X2Pi 1.5 5 7.5 f	17041.325908900		0.001232883	34
X2Pi 0.5 5 6.5 f	17096.883256652		0.001224745	32
X2Pi 0.5 5 6.5 e	17097.288654165		0.001279393	34
X2Pi 1.5 5 8.5 e	17278.895431726		0.001311116	31
X2Pi 1.5 5 8.5 f	17281.087674534		0.001340702	30
X2Pi 0.5 5 7.5 f	17330.965321897		0.001224745	31
X2Pi 0.5 5 7.5 e	17331.697123138		0.001224745	30
X2Pi 1.5 2 25.5 e	17362.480569445		0.001732051	5
X2Pi 1.5 2 25.5 f	17381.546816029		0.001732051	5
X2Pi 0.5 2 24.5 f	17385.271243527		0.001581139	5
X2Pi 0.5 2 24.5 e	17399.706275618		0.001581139	5
X2Pi 1.5 3 21.5 e	17433.095693616		0.001414214	5
X2Pi 1.5 4 16.5 e	17446.667691880		0.001224745	22
X2Pi 1.5 3 21.5 f	17446.946553634		0.001414214	5
X2Pi 1.5 4 16.5 f	17455.011515414		0.001224745	23
X2Pi 0.5 3 20.5 f	17458.457246098		0.001224745	6
X2Pi 0.5 3 20.5 e	17468.454312991		0.001224745	7
X2Pi 0.5 4 15.5 f	17477.390920720		0.001224745	20
X2Pi 0.5 4 15.5 e	17482.818701273		0.001224745	19
X2Pi 1.5 5 9.5 e	17546.305514921		0.001304396	27
X2Pi 1.5 5 9.5 f	17549.053861106		0.001224745	26
X2Pi 1.5 0 32.5 e	17591.413442879		0.001802776	9
X2Pi 0.5 5 8.5 f	17594.099697364		0.001224745	26
X2Pi 0.5 5 8.5 e	17595.215118179		0.001224745	28
X2Pi 0.5 0 31.5 f	17611.728903876		0.001802776	9
X2Pi 1.5 0 32.5 f	17620.803147157		0.001750538	9
X2Pi 0.5 0 31.5 e	17635.095720369		0.001701036	7
X2Pi 1.5 1 29.5 e	17741.918948109		0.013236272	2
X2Pi 0.5 1 28.5 f	17763.097669707		0.004213075	1
X2Pi 1.5 1 29.5 f	17766.574766042		0.005255465	3
X2Pi 0.5 1 28.5 e	17782.341124788		0.004242641	2
X2Pi 1.5 5 10.5 e	17841.579471710		0.001224745	27
X2Pi 1.5 5 10.5 f	17844.931514944		0.001224745	24
X2Pi 0.5 5 9.5 f	17885.803938776		0.001224745	27
X2Pi 0.5 5 9.5 e	17887.355901955		0.001224745	28
X2Pi 1.5 4 17.5 e	17947.781873427		0.001224745	16
X2Pi 1.5 4 17.5 f	17957.013995048		0.001224745	15
X2Pi 0.5 4 16.5 f	17977.281760279		0.001224745	18
X2Pi 0.5 4 16.5 e	17983.450556724		0.001224745	19
X2Pi 1.5 3 22.5 e	18082.346021007		0.001414214	6
X2Pi 1.5 3 22.5 f	18097.201427989		0.001414214	5
X2Pi 0.5 3 21.5 f	18107.056339974		0.001414214	5
X2Pi 0.5 3 21.5 e	18117.926768212		0.001414214	5
X2Pi 1.5 2 26.5 e	18131.873851909		0.002000000	3
X2Pi 1.5 2 26.5 f	18151.984016029		0.002000000	2
X2Pi 0.5 2 25.5 f	18154.254119583		0.001732051	5
X2Pi 1.5 5 11.5 e	18164.369609910		0.001224745	25
X2Pi 1.5 5 11.5 f	18168.369506853		0.001224745	25
X2Pi 0.5 2 25.5 e	18169.620152377		0.001732051	5
X2Pi 0.5 5 10.5 f	18205.584142044		0.001224745	25
X2Pi 0.5 5 10.5 e	18207.621430353		0.001224745	25
X2Pi 1.5 4 18.5 e	18474.036696556		0.001224745	15
X2Pi 1.5 4 18.5 f	18484.173124889		0.001224745	14
X2Pi 0.5 4 17.5 f	18502.457107109		0.001224745	14
X2Pi 0.5 4 17.5 e	18509.388480880		0.001224745	13
X2Pi 1.5 5 12.5 e	18514.275084892		0.001224745	24
X2Pi 1.5 5 12.5 f	18518.962398249		0.001224745	25
X2Pi 0.5 5 11.5 f	18552.928934805		0.001224745	24
X2Pi 0.5 5 11.5 e	18555.495670918		0.001224745	23
X2Pi 1.5 0 33.5 e	18568.832631211		0.001842152	6
X2Pi 0.5 0 32.5 f	18588.964048877		0.001750538	7
X2Pi 1.5 0 33.5 f	18599.207776476		0.001936492	7
X2Pi 0.5 0 32.5 e	18613.226957624		0.001802776	6
X2Pi 1.5 1 30.5 e	18626.543598503		0.012617405	2
X2Pi 1.5 1 30.5 f	18652.219566042		0.006604537	2
X2Pi 0.5 1 29.5 e	18667.625224788		0.005830952	2
X2Pi 1.5 3 23.5 e	18754.282867612		0.001581139	6
X2Pi 1.5 3 23.5 f	18770.137993789		0.001581139	5
X2Pi 0.5 3 22.5 f	18778.408740112		0.001414214	6
X2Pi 0.5 3 22.5 e	18790.153746861		0.001414214	5
X2Pi 1.5 5 13.5 e	18890.845499296		0.001224745	20
X2Pi 1.5 5 13.5 f	18896.255928633		0.001224745	19
X2Pi 1.5 2 27.5 e	18921.687849546		0.002236068	4
X2Pi 0.5 5 12.5 f	18927.303019434		0.001224745	20
X2Pi 0.5 5 12.5 e	18930.439611691		0.001224745	20
X2Pi 1.5 2 27.5 f	18942.814916029		0.002236068	2
X2Pi 0.5 2 26.5 f	18943.695919583		0.002000000	2
X2Pi 1.5 6 1.5 e	18951.856806467		0.001224745	22
X2Pi 1.5 6 1.5 f	18951.888688410		0.001224745	22
X2Pi 0.5 2 26.5 e	18959.973252377		0.002000000	2
X2Pi 1.5 6 2.5 e	19017.794209410		0.001246358	27
X2Pi 1.5 6 2.5 f	19017.912623941		0.001224745	27
X2Pi 1.5 4 19.5 e	19024.758292505		0.001322876	1
X2Pi 0.5 4 18.5 f	19052.206303480		0.001224745	13
X2Pi 0.5 4 18.5 e	19059.917276705		0.001224745	12
X2Pi 0.5 6 0.5 e	19081.594975883		0.001224745	15
X2Pi 0.5 6 0.5 f	19081.705609132		0.001224745	16
X2Pi 1.5 6 3.5 e	19110.511578204		0.001224745	28
X2Pi 1.5 6 3.5 f	19110.783261182		0.001235071	28
X2Pi 0.5 6 1.5 e	19128.147445605		0.001224745	21
X2Pi 0.5 6 1.5 f	19128.337430841		0.001224745	22
X2Pi 0.5 6 2.5 e	19205.394627822		0.001224745	24
X2Pi 0.5 6 2.5 f	19205.608328663		0.001224745	24
X2Pi 1.5 6 4.5 e	19230.235404276		0.001224745	26
X2Pi 1.5 6 4.5 f	19230.729584148		0.001224745	27
X2Pi 1.5 5 14.5 e	19293.585534977		0.001224745	19
X2Pi 1.5 5 14.5 f	19299.750009832		0.001224745	19
X2Pi 0.5 6 3.5 e	19312.862245785		0.001224745	26
X2Pi 0.5 6 3.5 f	19313.033192373		0.001322876	26
X2Pi 0.5 5 13.5 f	19328.145450535		0.001224745	19
X2Pi 0.5 5 13.5 e	19331.887807677		0.001224745	19
X2Pi 1.5 6 5.5 e	19377.106493492		0.001228821	29
X2Pi 1.5 6 5.5 f	19377.890485419		0.001224745	30
X2Pi 1.5 3 24.5 e	19448.061687605		0.001581139	5
X2Pi 0.5 6 4.5 e	19450.029061382		0.001238062	27
X2Pi 0.5 6 4.5 f	19450.088082203		0.001322876	26
X2Pi 1.5 3 24.5 f	19464.905906885		0.001581139	5
X2Pi 0.5 3 23.5 f	19471.661046209		0.001581139	5
X2Pi 0.5 3 23.5 e	19484.276968120		0.001581139	5
X2Pi 1.5 1 31.5 e	19528.883448897		0.011966574	3
X2Pi 1.5 6 6.5 e	19551.165019933		0.001224745	29
X2Pi 1.5 6 6.5 f	19552.301927480		0.001224745	29
X2Pi 1.5 1 31.5 f	19555.539366042		0.007721393	2
X2Pi 1.5 0 34.5 e	19561.983891380		0.001936492	6
X2Pi 0.5 1 30.5 e	19570.614824788		0.007071068	3
X2Pi 0.5 0 33.5 f	19581.946266737		0.001936492	6
X2Pi 1.5 0 34.5 f	19593.290454901		0.001887958	7
X2Pi 0.5 0 33.5 e	19607.059920524		0.001842152	7
X2Pi 0.5 6 5.5 f	19616.254636618		0.001322876	25
X2Pi 0.5 6 5.5 e	19616.374969844		0.001228821	27
X2Pi 0.5 4 19.5 f	19625.835484496		0.001322876	1
X2Pi 0.5 4 19.5 e	19634.539052505		0.300502496	1
X2Pi 1.5 5 15.5 e	19721.956717074		0.001224745	18
X2Pi 1.5 5 15.5 f	19728.902202145		0.001224745	18
X2Pi 1.5 2 28.5 e	19730.970749546		0.002449490	2
X2Pi 1.5 6 7.5 e	19752.352635754		0.001224745	25
X2Pi 0.5 2 27.5 f	19752.641719583		0.002236068	2
X2Pi 1.5 2 28.5 f	19753.089016029		0.002449490	2
X2Pi 1.5 6 7.5 f	19753.899816156		0.001241635	28
X2Pi 0.5 5 14.5 f	19754.866477758		0.001224745	18
X2Pi 0.5 5 14.5 e	19759.246620031		0.001224745	18
X2Pi 0.5 2 27.5 e	19769.808752377		0.002236068	2
X2Pi 0.5 6 6.5 f	19811.036278359		0.001322876	25
X2Pi 0.5 6 6.5 e	19811.398961704		0.001246113	26
X2Pi 1.5 6 8.5 e	19980.523482004		0.001229729	25
X2Pi 1.5 6 8.5 f	19982.535141619		0.001228821	24
X2Pi 0.5 6 7.5 f	20033.951730258		0.001322876	23
X2Pi 0.5 6 7.5 e	20034.615732995		0.001242538	25
X2Pi 1.5 3 25.5 e	20162.810235016		0.001732051	5
X2Pi 1.5 5 16.5 e	20175.380615410		0.001224745	17
X2Pi 1.5 3 25.5 f	20180.627260948		0.001732051	5
X2Pi 1.5 5 16.5 f	20183.129463461		0.001224745	17
X2Pi 0.5 3 24.5 f	20185.933830319		0.001581139	5
X2Pi 0.5 3 24.5 e	20199.411582519		0.001581139	5
X2Pi 0.5 5 15.5 f	20206.846760722		0.001224745	17
X2Pi 0.5 5 15.5 e	20211.892347474		0.001224745	17
X2Pi 1.5 6 9.5 e	20235.455684657		0.001224745	24
X2Pi 1.5 6 9.5 f	20237.981359184		0.001224745	21
X2Pi 0.5 6 8.5 f	20284.526155511		0.001224745	19
X2Pi 0.5 6 8.5 e	20285.544778654		0.001224745	20
X2Pi 1.5 1 32.5 e	20447.912448897		0.012617405	2
X2Pi 1.5 1 32.5 f	20475.502566042		0.008695971	3
X2Pi 0.5 1 31.5 e	20490.274536552		0.007141428	3
X2Pi 1.5 6 10.5 e	20516.859655000		0.001224745	18
X2Pi 1.5 6 10.5 f	20519.942377011		0.001224745	18
X2Pi 1.5 2 29.5 e	20558.754449546		0.002645751	2
X2Pi 0.5 6 9.5 f	20562.279527322		0.001224745	17
X2Pi 0.5 6 9.5 e	20563.701757336		0.001224745	18
X2Pi 1.5 0 35.5 e	20569.791546196		0.001973201	6
X2Pi 0.5 2 28.5 f	20580.119519583		0.002449490	2
X2Pi 1.5 2 29.5 f	20581.831316029		0.002645751	2
X2Pi 0.5 0 34.5 f	20589.598566851		0.001887958	6
X2Pi 0.5 2 28.5 e	20598.150952377		0.002449490	1
X2Pi 1.5 0 35.5 f	20601.974881588		0.002061553	7
X2Pi 0.5 0 34.5 e	20615.516190178		0.001936492	7
X2Pi 1.5 5 17.5 e	20653.239894970		0.001224745	14
X2Pi 1.5 5 17.5 f	20661.810209691		0.001224745	14
X2Pi 0.5 5 16.5 f	20683.436549173		0.001224745	17
X2Pi 0.5 5 16.5 e	20689.171235408		0.001224745	17
X2Pi 1.5 6 11.5 e	20824.385981054		0.001224745	16
X2Pi 1.5 6 11.5 f	20828.066063771		0.001224745	16
X2Pi 0.5 6 10.5 f	20866.719083122		0.001224745	18
X2Pi 0.5 6 10.5 e	20868.589712088		0.001224745	16
X2Pi 1.5 3 26.5 e	20897.629819637		0.002000000	3
X2Pi 1.5 3 26.5 f	20916.395860948		0.002000000	2
X2Pi 0.5 3 25.5 f	20920.321156597		0.001732051	5
X2Pi 0.5 3 25.5 e	20934.647380600		0.001732051	5
X2Pi 1.5 5 18.5 e	21154.880744641		0.001224745	13
X2Pi 1.5 6 12.5 e	21157.632324691		0.001224745	15
X2Pi 1.5 6 12.5 f	21161.945182673		0.001224745	16
X2Pi 1.5 5 18.5 f	21164.285920605		0.001224745	13
X2Pi 0.5 5 17.5 f	21183.955616191		0.001224745	12
X2Pi 0.5 5 17.5 e	21190.398540046		0.001224745	13
X2Pi 0.5 6 11.5 f	21197.332606469		0.001224745	17
X2Pi 0.5 6 11.5 e	21199.691866647		0.001224745	16
X2Pi 1.5 1 33.5 e	21382.585848897		0.013236272	2
X2Pi 1.5 2 30.5 e	21404.050149546		0.002828427	2
X2Pi 1.5 1 33.5 f	21411.058442512		0.008753280	3
X2Pi 0.5 2 29.5 f	21425.134319583		0.002645751	2
X2Pi 0.5 1 32.5 e	21425.554436552		0.008185353	2
X2Pi 1.5 2 30.5 f	21428.046516029		0.002828427	2
X2Pi 1.5 6 13.5 e	21516.146148328		0.001224745	13
X2Pi 1.5 6 13.5 f	21521.123216225		0.001224745	14
X2Pi 1.5 7 1.5 e	21536.198509227		0.001294537	18
X2Pi 1.5 7 1.5 f	21536.226436457		0.001336189	18
X2Pi 0.5 6 12.5 f	21553.583180908		0.001224745	15
X2Pi 0.5 6 12.5 e	21556.467709618		0.001224745	15
X2Pi 1.5 0 36.5 e	21591.185150312		0.001000000	4
X2Pi 1.5 7 2.5 e	21599.071726611		0.001322876	25
X2Pi 1.5 7 2.5 f	21599.176943296		0.001254392	25
X2Pi 0.5 0 35.5 f	21610.833980713		0.002061553	7
X2Pi 1.5 0 36.5 f	21624.190178252		0.001000000	3
X2Pi 0.5 0 35.5 e	21637.500745803		0.001973201	6
X2Pi 1.5 3 27.5 e	21651.593219637		0.002236068	2
X2Pi 0.5 7 0.5 e	21666.391134207		0.001224745	10
X2Pi 0.5 7 0.5 f	21666.491566326		0.001224745	14
X2Pi 1.5 3 27.5 f	21671.283960948		0.002236068	2
X2Pi 0.5 3 26.5 f	21673.894056597		0.002000000	2
X2Pi 1.5 5 19.5 e	21679.628962548		0.001322876	1
X2Pi 1.5 7 3.5 e	21687.422775047		0.001258514	24
X2Pi 1.5 7 3.5 f	21687.664916848		0.001315264	27
X2Pi 0.5 3 26.5 e	21689.048180600		0.002000000	2
X2Pi 1.5 5 19.5 f	21689.864218849		0.001322876	1
X2Pi 0.5 5 18.5 f	21707.692901957		0.001224745	12
X2Pi 0.5 7 1.5 e	21710.503322981		0.001224745	16
X2Pi 0.5 7 1.5 f	21710.676469515		0.001224745	15
X2Pi 0.5 5 18.5 e	21714.859109958		0.001224745	13
X2Pi 0.5 7 2.5 e	21783.725021275		0.001315811	21
X2Pi 0.5 7 2.5 f	21783.920427931		0.001314316	22
X2Pi 1.5 7 4.5 e	21801.435193635		0.001279240	22
X2Pi 1.5 7 4.5 f	21801.877552786		0.001228821	26
X2Pi 0.5 7 3.5 e	21885.630018967		0.001279414	23
X2Pi 0.5 7 3.5 f	21885.789017748		0.001271196	24
X2Pi 1.5 6 14.5 e	21899.429242229		0.001224745	13
X2Pi 1.5 6 14.5 f	21905.097450334		0.001224745	13
X2Pi 0.5 6 13.5 f	21934.906959500		0.001224745	15
X2Pi 0.5 6 13.5 e	21938.348718719		0.001224745	13
X2Pi 1.5 7 5.5 e	21941.218219374		0.001250543	27
X2Pi 1.5 7 5.5 f	21941.923247841		0.001300079	25
X2Pi 0.5 7 4.5 e	22015.738172832		0.001294484	21
X2Pi 0.5 7 4.5 f	22015.796345228		0.001306686	20
X2Pi 1.5 7 6.5 e	22106.791829203		0.001290711	23
X2Pi 1.5 7 6.5 f	22107.816921172		0.001228821	25
X2Pi 0.5 7 5.5 f	22173.454050192		0.001283649	25
X2Pi 0.5 7 5.5 e	22173.557754527		0.001269662	23
X2Pi 1.5 2 31.5 e	22265.843949546		0.003000000	2
X2Pi 0.5 2 30.5 f	22286.672719583		0.002828427	2
X2Pi 1.5 2 31.5 f	22290.716516029		0.003000000	2
X2Pi 1.5 7 7.5 e	22298.082986640		0.001312621	22
X2Pi 1.5 7 7.5 f	22299.482969326		0.001307615	24
X2Pi 1.5 6 15.5 e	22306.939242730		0.001224745	13
X2Pi 1.5 6 15.5 f	22313.321361233		0.001224745	13
X2Pi 1.5 1 34.5 e	22331.841348897		0.013827469	3
X2Pi 0.5 6 14.5 f	22340.709923649		0.001224745	12
X2Pi 0.5 6 14.5 e	22344.737136877		0.001224745	13
X2Pi 0.5 7 6.5 f	22358.281283925		0.001317370	21
X2Pi 0.5 7 6.5 e	22358.606345363		0.001228821	22
X2Pi 1.5 1 34.5 f	22361.142442512		0.009623924	3
X2Pi 0.5 1 33.5 e	22375.385836552		0.009110434	3
X2Pi 1.5 3 28.5 e	22423.750519637		0.002449490	2
X2Pi 1.5 3 28.5 f	22444.333460948		0.002449490	2
X2Pi 0.5 3 27.5 f	22445.693956597		0.002236068	2
X2Pi 0.5 3 27.5 e	22461.653580600		0.002236068	1
X2Pi 1.5 7 8.5 e	22514.936929251		0.001299346	19
X2Pi 1.5 7 8.5 f	22516.761345008		0.001228821	19
X2Pi 0.5 7 7.5 f	22569.806272525		0.001279748	18
X2Pi 0.5 7 7.5 e	22570.406459053		0.001253617	21
X2Pi 1.5 0 37.5 e	22625.036621263		0.001000000	5
X2Pi 0.5 0 36.5 f	22644.572412441		0.001000000	5
X2Pi 1.5 0 37.5 f	22658.792015487		0.001000000	3
X2Pi 0.5 0 36.5 e	22671.938567970		0.001000000	3
X2Pi 1.5 6 16.5 e	22738.092492203		0.001224745	13
X2Pi 1.5 6 16.5 f	22745.206761019		0.001224745	13
X2Pi 1.5 7 9.5 e	22757.126304027		0.001224745	17
X2Pi 1.5 7 9.5 f	22759.419830166		0.001224745	16
X2Pi 0.5 6 15.5 f	22770.367591607		0.001224745	13
X2Pi 0.5 6 15.5 e	22775.003985807		0.001224745	13
X2Pi 0.5 7 8.5 f	22807.556740351		0.001224745	19
X2Pi 0.5 7 8.5 e	22808.481660884		0.001228821	21
X2Pi 1.5 7 10.5 e	23024.352748661		0.001224745	14
X2Pi 1.5 7 10.5 f	23027.154267156		0.001224745	14
X2Pi 0.5 7 9.5 f	23071.052614820		0.001224745	14
X2Pi 0.5 7 9.5 e	23072.349115457		0.001224745	13
X2Pi 1.5 2 32.5 e	23143.104749546		0.003162278	2
X2Pi 0.5 2 31.5 f	23163.695719583		0.003000000	2
X2Pi 1.5 2 32.5 f	23168.803016029		0.003162278	2
X2Pi 1.5 6 17.5 e	23192.265034114		0.001224745	10
X2Pi 1.5 6 17.5 f	23200.125402481		0.001224745	10
X2Pi 1.5 3 29.5 e	23213.123719637		0.002645751	2
X2Pi 0.5 6 16.5 f	23223.223142511		0.001224745	13
X2Pi 0.5 6 16.5 e	23228.488514197		0.001224745	12
X2Pi 1.5 3 29.5 f	23234.560460948		0.002645751	2
X2Pi 0.5 3 28.5 f	23234.739256597		0.002449490	2
X2Pi 1.5 1 35.5 e	23294.598907721		0.013863582	3
X2Pi 1.5 7 11.5 e	23316.262222918		0.001224745	12
X2Pi 1.5 7 11.5 f	23319.607719923		0.001224745	12
X2Pi 1.5 1 35.5 f	23324.669007218		0.009675738	4
X2Pi 0.5 1 34.5 e	23338.682418905		0.009165151	4
X2Pi 0.5 7 10.5 f	23359.798178007		0.001224745	12
X2Pi 0.5 7 10.5 e	23361.505707712		0.001224745	13
X2Pi 1.5 7 12.5 e	23632.445567756		0.001224745	11
X2Pi 1.5 7 12.5 f	23636.366040803		0.001224745	11
X2Pi 1.5 6 18.5 e	23668.794492505		0.001224745	10
X2Pi 1.5 0 38.5 e	23670.246643023		0.001000000	5
X2Pi 0.5 7 11.5 f	23673.275805162		0.001224745	11
X2Pi 0.5 7 11.5 e	23675.430855863		0.001224745	12
X2Pi 1.5 6 18.5 f	23677.410180052		0.001224745	9
X2Pi 0.5 0 37.5 f	23689.657627426		0.001000000	5
X2Pi 0.5 6 17.5 f	23698.587639488		0.001224745	10
X2Pi 0.5 6 17.5 e	23704.497384344		0.001224745	9
X2Pi 1.5 0 38.5 f	23704.682870800		0.001000000	3
X2Pi 0.5 0 37.5 e	23717.659541634		0.001000000	3
X2Pi 1.5 8 1.5 e	23949.818606371		0.001224745	18
X2Pi 1.5 8 1.5 f	23949.843116715		0.001224745	16
X2Pi 1.5 7 13.5 e	23972.442480837		0.001224745	11
X2Pi 1.5 7 13.5 f	23976.965009298		0.001224745	11
X2Pi 1.5 8 2.5 e	24009.517156200		0.001239688	26
X2Pi 1.5 8 2.5 f	24009.608725568		0.001254360	23
X2Pi 0.5 7 12.5 f	24010.941596559		0.001224745	11
X2Pi 0.5 7 12.5 e	24013.576500256		0.001224745	12
X2Pi 1.5 3 30.5 e	24018.708819637		0.002828427	2
X2Pi 1.5 2 33.5 e	24034.775049546		0.003316625	2
X2Pi 0.5 3 29.5 f	24040.025056597		0.002645751	2
X2Pi 1.5 3 30.5 f	24040.958460948		0.002828427	2
X2Pi 0.5 2 32.5 f	24055.147619583		0.003162278	2
X2Pi 1.5 2 33.5 f	24061.245816029		0.003316625	2
X2Pi 0.5 8 0.5 e	24080.351827241		0.001224745	11
X2Pi 0.5 8 0.5 f	24080.440238558		0.001224745	14
X2Pi 1.5 8 3.5 e	24093.350624130		0.001224745	22
X2Pi 1.5 8 3.5 f	24093.563062796		0.001228821	25
X2Pi 0.5 8 1.5 e	24121.965190877		0.001224745	20
X2Pi 0.5 8 1.5 f	24122.118294854		0.001224745	23
X2Pi 0.5 8 2.5 e	24191.059202421		0.001224745	20
X2Pi 0.5 8 2.5 f	24191.232749509		0.001224745	20
X2Pi 0.5 6 18.5 f	24195.739284496		0.001224745	10
X2Pi 1.5 8 4.5 e	24201.460575084		0.001228821	22
X2Pi 1.5 8 4.5 f	24201.850702076		0.001231016	23
X2Pi 0.5 6 18.5 e	24202.304752505		0.001224745	10
X2Pi 1.5 1 36.5 e	24269.764507721		0.013899601	3
X2Pi 0.5 8 3.5 e	24287.249552905		0.001248668	20
X2Pi 0.5 8 3.5 f	24287.390950555		0.001269025	21
X2Pi 1.5 1 36.5 f	24300.537357218		0.009727276	3
X2Pi 0.5 1 35.5 e	24314.343068905		0.009219544	3
X2Pi 1.5 8 5.5 e	24333.923170049		0.001228821	19
X2Pi 1.5 8 5.5 f	24334.547071153		0.001228821	20
X2Pi 1.5 7 14.5 e	24335.745572111		0.001224745	10
X2Pi 1.5 7 14.5 f	24340.892643152		0.001224745	11
X2Pi 0.5 7 13.5 f	24372.222334051		0.001224745	10
X2Pi 0.5 7 13.5 e	24375.365205513		0.001224745	11
X2Pi 0.5 8 4.5 e	24410.094363078		0.001232883	21
X2Pi 0.5 8 4.5 f	24410.145991421		0.001330305	21
X2Pi 1.5 8 6.5 e	24490.732560394		0.001250442	21
X2Pi 1.5 8 6.5 f	24491.642602972		0.001224745	20
X2Pi 0.5 8 5.5 f	24559.034357120		0.001327676	19
X2Pi 0.5 8 5.5 e	24559.128750845		0.001242094	19
X2Pi 1.5 8 7.5 e	24671.799649685		0.001224745	19
X2Pi 1.5 8 7.5 f	24673.044459216		0.001268876	18
X2Pi 1.5 7 15.5 e	24721.801623390		0.001224745	10
X2Pi 1.5 0 39.5 e	24725.690040139		0.001000000	4
X2Pi 1.5 7 15.5 f	24727.591328377		0.001224745	10
X2Pi 0.5 8 6.5 f	24733.590796011		0.001224745	16
X2Pi 0.5 8 6.5 e	24733.884818067		0.001232883	17
X2Pi 0.5 0 38.5 f	24744.983513230		0.001000000	4
X2Pi 0.5 7 14.5 f	24756.513332732		0.001224745	10
X2Pi 0.5 7 14.5 e	24760.188255859		0.001224745	10
X2Pi 1.5 0 39.5 f	24760.732379279		0.001000000	4
X2Pi 0.5 0 38.5 e	24773.557046932		0.001000000	4
X2Pi 1.5 3 31.5 e	24839.479119637		0.003000000	2
X2Pi 0.5 3 30.5 f	24860.519956597		0.002828427	2
X2Pi 1.5 3 31.5 f	24862.492160948		0.003000000	2
X2Pi 1.5 8 8.5 e	24876.955117335		0.001224745	13
X2Pi 1.5 8 8.5 f	24878.579961660		0.001224745	15
X2Pi 0.5 8 7.5 f	24933.349118545		0.001224745	16
X2Pi 0.5 8 7.5 e	24933.893325215		0.001224745	15
X2Pi 1.5 2 34.5 e	24939.778249546		0.003464102	2
X2Pi 0.5 2 33.5 f	24959.945719583		0.003316625	2
X2Pi 1.5 2 34.5 f	24966.961716029		0.003464102	2
X2Pi 1.5 8 9.5 e	25105.957905302		0.001224745	14
X2Pi 1.5 8 9.5 f	25108.001767880		0.001224745	13
X2Pi 1.5 7 16.5 e	25130.014259862		0.001224745	10
X2Pi 1.5 7 16.5 f	25136.460108524		0.001224745	10
X2Pi 0.5 8 8.5 f	25157.837246837		0.001224745	14
X2Pi 0.5 8 8.5 e	25158.675438703		0.001224745	13
X2Pi 0.5 7 15.5 f	25163.176819561		0.001224745	10
X2Pi 0.5 7 15.5 e	25167.403332044		0.001224745	10
X2Pi 1.5 1 37.5 e	25256.223307721		0.013935527	3
X2Pi 1.5 1 37.5 f	25287.630457218		0.009778543	2
X2Pi 0.5 1 36.5 e	25301.248368905		0.009273618	2
X2Pi 1.5 8 10.5 e	25358.501081242		0.001224745	12
X2Pi 1.5 8 10.5 f	25360.998723260		0.001224745	13
X2Pi 0.5 8 9.5 f	25406.570293061		0.001224745	11
X2Pi 0.5 8 9.5 e	25407.743092791		0.001224745	14
X2Pi 1.5 7 17.5 e	25559.744294694		0.001224745	7
X2Pi 1.5 7 17.5 f	25566.855414379		0.001224745	7
X2Pi 0.5 7 16.5 f	25591.540629375		0.001224745	9
X2Pi 0.5 7 16.5 e	25596.334412823		0.001224745	10
X2Pi 1.5 8 11.5 e	25634.216769431		0.001224745	10
X2Pi 1.5 8 11.5 f	25637.199435774		0.001224745	10
X2Pi 1.5 3 32.5 e	25674.377219637		0.003162278	1
X2Pi 0.5 8 10.5 f	25679.044051483		0.001224745	10
X2Pi 0.5 8 10.5 e	25680.587519492		0.001224745	10
X2Pi 0.5 3 31.5 f	25695.163556597		0.003000000	2
X2Pi 1.5 3 32.5 f	25698.097760948		0.003162278	2
X2Pi 1.5 0 40.5 e	25790.230116200		0.001000000	4
X2Pi 0.5 0 39.5 f	25809.413703309		0.001000000	4
X2Pi 1.5 0 40.5 f	25825.799017418		0.001000000	4
X2Pi 0.5 0 39.5 e	25838.488013046		0.001000000	4
X2Pi 1.5 2 35.5 e	25857.016749546		0.003605551	2
X2Pi 0.5 2 34.5 f	25876.991219583		0.003464102	2
X2Pi 1.5 2 35.5 f	25884.846816029		0.003605551	2
X2Pi 1.5 8 12.5 e	25932.682260208		0.001224745	9
X2Pi 1.5 8 12.5 f	25936.175940691		0.001224745	8
X2Pi 0.5 8 11.5 f	25974.728763654		0.001224745	7
X2Pi 0.5 8 11.5 e	25976.674909141		0.001224745	8
X2Pi 1.5 7 18.5 e	26010.311562548		0.001224745	7
X2Pi 1.5 7 18.5 f	26018.092318849		0.001224745	7
X2Pi 0.5 7 17.5 f	26040.897868341		0.001224745	6
X2Pi 0.5 7 17.5 e	26046.270060387		0.001751315	7
X2Pi 1.5 9 1.5 e	26185.788638210		0.001224745	11
X2Pi 1.5 9 1.5 f	26185.809437525		0.001224745	11
X2Pi 1.5 9 2.5 e	26242.146600821		0.001290668	21
X2Pi 1.5 9 2.5 f	26242.224538874		0.001332442	16
X2Pi 1.5 1 38.5 e	26252.844907721		0.013971360	2
X2Pi 1.5 8 13.5 e	26253.420962237		0.001224745	6
X2Pi 1.5 8 13.5 f	26257.448052290		0.001224745	6
X2Pi 1.5 1 38.5 f	26284.810957218		0.009829543	2
X2Pi 0.5 8 12.5 f	26293.065424858		0.001224745	7
X2Pi 0.5 8 12.5 e	26295.442358954		0.001224745	7
X2Pi 0.5 1 37.5 e	26298.259568905		0.009327379	2
X2Pi 0.5 9 0.5 e	26316.481721868		0.001224745	6
X2Pi 0.5 9 0.5 f	26316.556010396		0.001224745	11
X2Pi 1.5 9 3.5 e	26321.234346224		0.001273138	21
X2Pi 1.5 9 3.5 f	26321.415669458		0.001232883	18
X2Pi 0.5 9 1.5 e	26355.500370065		0.001322876	15
X2Pi 0.5 9 1.5 f	26355.625774052		0.001322876	15
X2Pi 0.5 9 2.5 e	26420.296515894		0.002494949	17
X2Pi 0.5 9 2.5 f	26420.442171819		0.001224745	15
X2Pi 1.5 9 4.5 e	26423.148821160		0.001254535	18
X2Pi 1.5 9 4.5 f	26423.483700562		0.001319060	19
X2Pi 0.5 7 18.5 f	26510.505978849		0.001224745	6
X2Pi 0.5 9 3.5 e	26510.530795183		0.001307563	20
X2Pi 0.5 9 3.5 f	26510.644500220		0.001310506	18
X2Pi 0.5 7 18.5 e	26516.463610881		0.001224745	6
X2Pi 0.5 3 32.5 f	26542.870856597		0.003162278	2
X2Pi 1.5 3 33.5 f	26546.686760948		0.003741657	2
X2Pi 1.5 9 5.5 e	26547.930632843		0.001284866	19
X2Pi 1.5 9 5.5 f	26548.467620877		0.001232883	18
X2Pi 1.5 8 14.5 e	26595.906871181		0.001224745	6
X2Pi 1.5 8 14.5 f	26600.484636174		0.001224745	6
X2Pi 0.5 9 4.5 e	26625.789711910		0.001273594	18
X2Pi 0.5 9 4.5 f	26625.823482503		0.001275124	18
X2Pi 0.5 8 13.5 f	26633.462867290		0.001224745	6
X2Pi 0.5 8 13.5 e	26636.294095570		0.001224745	6
X2Pi 1.5 9 6.5 e	26695.544368219		0.001321312	17
X2Pi 1.5 9 6.5 f	26696.330963301		0.001296227	17
X2Pi 0.5 9 5.5 f	26765.536843313		0.001310506	18
X2Pi 0.5 9 5.5 e	26765.633846036		0.001248571	16
X2Pi 1.5 2 36.5 e	26785.365749546		0.003741657	2
X2Pi 0.5 2 35.5 f	26805.163019583		0.003605551	2
X2Pi 1.5 2 36.5 f	26813.772316029		0.003741657	2
X2Pi 1.5 0 41.5 e	26862.714265399		0.001000000	5
X2Pi 1.5 9 7.5 e	26865.876911861		0.001295492	16
X2Pi 1.5 9 7.5 f	26866.956701286		0.001224745	13
X2Pi 0.5 0 40.5 f	26881.794395002		0.001000000	5
X2Pi 1.5 0 41.5 f	26898.728098208		0.001000000	4
X2Pi 0.5 0 40.5 e	26911.297418322		0.001000000	3
X2Pi 0.5 9 6.5 f	26929.331140300		0.001291835	15
X2Pi 0.5 9 6.5 e	26929.605924888		0.001265718	14
X2Pi 1.5 8 15.5 e	26959.564616896		0.001224745	6
X2Pi 1.5 8 15.5 f	26964.706211997		0.001224745	6
X2Pi 0.5 8 14.5 f	26995.294124507		0.001224745	6
X2Pi 0.5 8 14.5 e	26998.599331181		0.001224745	6
X2Pi 1.5 9 8.5 e	27058.741093443		0.001224745	12
X2Pi 1.5 9 8.5 f	27060.151267942		0.001224745	9
X2Pi 0.5 9 7.5 f	27116.741684202		0.001321160	10
X2Pi 0.5 9 7.5 e	27117.238204001		0.001224745	10
X2Pi 1.5 1 39.5 e	27258.479007721		0.014007102	2
X2Pi 1.5 9 9.5 e	27273.873771554		0.001322876	9
X2Pi 1.5 9 9.5 f	27275.649409125		0.001224745	8
X2Pi 1.5 1 39.5 f	27290.923457218		0.009880279	2
X2Pi 0.5 1 38.5 e	27304.222168905		0.009380832	2
X2Pi 0.5 9 8.5 f	27327.290984083		0.001224745	7
X2Pi 0.5 9 8.5 e	27328.049670135		0.001224745	6
X2Pi 1.5 8 16.5 e	27343.771495147		0.001224745	6
X2Pi 1.5 8 16.5 f	27349.485296776		0.001224745	6
X2Pi 0.5 8 15.5 f	27377.895361997		0.001224745	6
X2Pi 0.5 8 15.5 e	27381.689720229		0.001224745	6
X2Pi 0.5 3 33.5 f	27402.525956597		0.003316625	2
X2Pi 1.5 3 34.5 f	27407.143460948		0.003872983	1
X2Pi 1.5 9 10.5 e	27510.949536038		0.001224745	8
X2Pi 1.5 9 10.5 f	27513.119839286		0.001224745	9
X2Pi 0.5 9 9.5 f	27560.481752845		0.001322876	7
X2Pi 0.5 9 9.5 e	27561.538725235		0.001224745	7
X2Pi 1.5 2 37.5 e	27723.677149546		0.003872983	2
X2Pi 0.5 2 36.5 f	27743.305419583		0.003741657	2
X2Pi 1.5 8 17.5 e	27747.857544703		0.001224745	6
X2Pi 1.5 2 37.5 f	27752.583116029		0.003872983	2
X2Pi 1.5 8 17.5 f	27754.147535008		0.001224745	6
X2Pi 1.5 9 11.5 e	27769.578088047		0.001224745	6
X2Pi 1.5 9 11.5 f	27772.169447999		0.001224745	6
X2Pi 0.5 8 16.5 f	27780.563493443		0.001224745	6
X2Pi 0.5 8 16.5 e	27784.858173481		0.001224745	6
X2Pi 0.5 9 10.5 f	27815.794453561		0.001224745	6
X2Pi 0.5 9 10.5 e	27817.180616125		0.001224745	6
X2Pi 1.5 0 42.5 e	27941.976209159		0.001414214	4
X2Pi 0.5 0 41.5 f	27960.959404197		0.001000000	4
X2Pi 1.5 0 42.5 f	27978.347710849		0.001000000	4
X2Pi 0.5 0 41.5 e	27990.813416586		0.001000000	3
X2Pi 1.5 9 12.5 e	28049.312306713		0.001224745	5
X2Pi 1.5 9 12.5 f	28052.345975419		0.001224745	4
X2Pi 0.5 9 11.5 f	28092.675886458		0.001224745	3
X2Pi 0.5 9 11.5 e	28094.419641882		0.001224745	4
X2Pi 1.5 8 18.5 e	28171.106199215		0.001224745	6
X2Pi 1.5 8 18.5 f	28177.971647183		0.001224745	6
X2Pi 0.5 8 17.5 f	28202.555138341		0.001224745	6
X2Pi 0.5 8 17.5 e	28207.356931369		0.001224745	6
X2Pi 1.5 10 1.5 e	28234.069756200		0.001336722	1
X2Pi 1.5 10 1.5 f	28234.083525568		0.001350341	1
X2Pi 1.5 1 40.5 e	28271.952107721		0.014042753	2
X2Pi 0.5 3 34.5 f	28272.985356597		0.003464102	2
X2Pi 1.5 10 2.5 e	28286.850367267		0.001322876	4
X2Pi 1.5 10 2.5 f	28286.908187931		0.001402121	4
X2Pi 1.5 1 40.5 f	28304.789557218		0.009930756	2
X2Pi 0.5 1 39.5 e	28317.956568905		0.009433981	2
X2Pi 1.5 9 13.5 e	28349.647636605		0.001224745	4
X2Pi 1.5 9 13.5 f	28353.140309085		0.001224745	5
X2Pi 1.5 10 3.5 e	28360.841576455		0.002916170	4
X2Pi 1.5 10 3.5 f	28360.997639006		0.001810797	4
X2Pi 0.5 10 0.5 e	28364.627690877		0.001322876	1
X2Pi 0.5 10 0.5 f	28364.677794854		0.001322876	1
X2Pi 0.5 9 12.5 f	28390.541552775		0.001224745	3
X2Pi 0.5 9 12.5 e	28392.666754806		0.001224745	3
X2Pi 0.5 10 1.5 e	28400.900564831		0.003212616	2
X2Pi 0.5 10 1.5 f	28400.991394033		0.001322876	2
X2Pi 1.5 10 4.5 e	28456.130136097		0.001897506	3
X2Pi 1.5 10 4.5 f	28456.410861298		0.002518175	4
X2Pi 0.5 10 2.5 e	28461.145798747		0.002057282	4
X2Pi 0.5 10 2.5 f	28461.252547996		0.005053918	3
X2Pi 0.5 10 3.5 e	28545.064374644		0.002544557	4
X2Pi 0.5 10 3.5 f	28545.130027165		0.002998528	3
X2Pi 1.5 10 5.5 e	28572.695819663		0.001350503	3
X2Pi 1.5 10 5.5 f	28573.143704730		0.001718847	3
X2Pi 0.5 8 18.5 f	28643.084928849		0.001224745	6
X2Pi 0.5 8 18.5 e	28648.396569215		0.001224745	6
X2Pi 0.5 10 4.5 e	28652.246911849		0.001399901	4
X2Pi 0.5 10 4.5 f	28652.250606329		0.001724717	3
X2Pi 1.5 9 14.5 e	28670.024912429		0.001224745	3
X2Pi 1.5 2 38.5 e	28670.776949546		0.004000000	2
X2Pi 1.5 9 14.5 f	28673.988999616		0.001224745	3
X2Pi 0.5 2 37.5 f	28690.250519583		0.003872983	2
X2Pi 1.5 2 38.5 f	28700.098016029		0.004000000	2
X2Pi 0.5 9 13.5 f	28708.768174209		0.001224745	3
X2Pi 1.5 10 6.5 e	28710.471496954		0.001322876	3
X2Pi 1.5 10 6.5 f	28711.126421999		0.005130389	3
X2Pi 0.5 9 13.5 e	28711.294207820		0.001224745	3
X2Pi 0.5 10 5.5 f	28782.175843564		0.002252740	3
X2Pi 0.5 10 5.5 e	28782.300346583		0.001330413	4
X2Pi 1.5 10 7.5 e	28869.312198572		0.002157354	3
X2Pi 1.5 10 7.5 f	28870.211247521		0.001322876	3
X2Pi 0.5 10 6.5 f	28934.481477575		0.001418705	3
X2Pi 0.5 10 6.5 e	28934.758956296		0.001344964	4
X2Pi 1.5 9 15.5 e	29009.830564929		0.001224745	3
X2Pi 1.5 9 15.5 f	29014.274101450		0.001224745	3
X2Pi 1.5 0 43.5 e	29026.839233274		0.001187000	3
X2Pi 0.5 0 42.5 f	29045.726856783		0.001000000	3
X2Pi 0.5 9 14.5 f	29046.691246283		0.001224745	3
X2Pi 1.5 10 8.5 e	29049.000708581		0.001322876	2
X2Pi 0.5 9 14.5 e	29049.633775762		0.001224745	3
X2Pi 1.5 10 8.5 f	29050.174784583		0.001512735	2
X2Pi 1.5 0 43.5 f	29063.472412718		0.001000000	3
X2Pi 0.5 0 42.5 e	29075.849760456		0.001000000	3
X2Pi 0.5 10 7.5 f	29108.678743568		0.006760858	2
X2Pi 0.5 10 7.5 e	29109.147706110		0.001360897	3
X2Pi 0.5 3 35.5 f	29153.066356597		0.003605551	2
X2Pi 1.5 10 9.5 e	29249.240937343		0.001322876	2
X2Pi 1.5 10 9.5 f	29250.725645601		0.003003092	2
X2Pi 1.5 1 41.5 e	29292.071007721		0.014078313	1
X2Pi 0.5 10 8.5 f	29304.289293061		0.001322876	1
X2Pi 0.5 10 8.5 e	29304.982492791		0.001322876	1
X2Pi 1.5 1 41.5 f	29325.211757218		0.009980977	2
X2Pi 0.5 1 40.5 e	29338.263968905		0.009486833	2
X2Pi 1.5 9 16.5 e	29368.397147516		0.001224745	3
X2Pi 1.5 9 16.5 f	29373.323479180		0.001224745	3
X2Pi 0.5 9 15.5 f	29403.602701450		0.001224745	3
X2Pi 0.5 9 15.5 e	29406.973038262		0.001224745	3
X2Pi 1.5 10 10.5 e	29469.683871554		0.001414214	1
X2Pi 1.5 10 10.5 f	29471.459509125		0.001322876	1
X2Pi 0.5 10 9.5 f	29520.768051483		0.001322876	1
X2Pi 0.5 10 9.5 e	29521.733319492		0.001322876	1
X2Pi 1.5 2 39.5 e	29625.458849546		0.004123106	2
X2Pi 0.5 2 38.5 f	29644.785819583		0.004000000	2
X2Pi 1.5 2 39.5 f	29655.105316029		0.004123106	2
X2Pi 1.5 10 11.5 e	29709.893836038		0.001322876	1
X2Pi 1.5 10 11.5 f	29712.064139286		0.001322876	1
X2Pi 1.5 9 17.5 e	29745.002517872		0.001224745	3
X2Pi 1.5 9 17.5 f	29750.410642953		0.001224745	3
X2Pi 0.5 9 16.5 f	29778.747749180		0.001224745	3
X2Pi 0.5 9 16.5 e	29782.553344183		0.001224745	3
X2Pi 0.5 3 36.5 f	30041.555556597		0.003741657	1
X2Pi 1.5 11 1.5 e	30080.590710631		0.007176350	2
X2Pi 1.5 11 1.5 f	30080.605560034		0.007177047	2
X2Pi 1.5 0 44.5 e	30116.097917759		0.001157000	3
X2Pi 1.5 11 2.5 e	30129.451476667		0.007187894	2
X2Pi 1.5 11 2.5 f	30129.480383231		0.007176350	2
X2Pi 0.5 0 43.5 f	30134.896176153		0.001000000	3
X2Pi 1.5 9 18.5 e	30138.869275971		0.001224745	3
X2Pi 1.5 9 18.5 f	30144.753593557		0.001224745	3
X2Pi 1.5 0 44.5 f	30152.898417305		0.001000000	3
X2Pi 0.5 0 43.5 e	30165.201701096		0.001000000	3
X2Pi 0.5 9 17.5 f	30171.322682953		0.001224745	3
X2Pi 0.5 9 17.5 e	30175.566787872		0.001224745	3
X2Pi 1.5 11 3.5 e	30197.892567927		0.007176350	2
X2Pi 1.5 11 3.5 f	30197.989790613		0.007177743	2
X2Pi 0.5 11 0.5 e	30210.540370065		0.010087121	1
X2Pi 0.5 11 0.5 f	30210.577402895		0.007176350	3
X2Pi 0.5 11 1.5 e	30243.876515894		0.010306540	1
X2Pi 0.5 11 1.5 f	30243.901086622		0.007177047	2
X2Pi 1.5 11 4.5 e	30285.917029902		0.007177047	3
X2Pi 1.5 11 4.5 f	30286.127620877		0.010075713	1
X2Pi 0.5 11 2.5 f	30299.218795672		0.007176350	2
X2Pi 0.5 11 2.5 e	30299.220795183		0.010085124	1
X2Pi 1.5 1 42.5 f	30350.962457218		0.010030947	1
X2Pi 0.5 1 41.5 e	30363.917268905		0.009539392	1
X2Pi 0.5 11 3.5 f	30376.239805388		0.007177743	2
X2Pi 0.5 11 3.5 e	30376.289711910		0.010080776	1
X2Pi 1.5 11 5.5 e	30393.494368219		0.010086916	1
X2Pi 0.5 11 4.5 f	30474.620275160		0.007179331	2
X2Pi 0.5 11 4.5 e	30474.753846036		0.010077645	1
X2Pi 1.5 11 6.5 e	30520.486911861		0.010083566	1
X2Pi 0.5 9 18.5 f	30580.471933557		0.001224745	3
X2Pi 0.5 9 18.5 e	30585.153935971		0.001224745	3
X2Pi 1.5 2 40.5 e	30586.479849546		0.004242641	2
X2Pi 0.5 11 5.5 f	30593.931140300		0.010083097	1
X2Pi 0.5 2 39.5 f	30605.666219583		0.004123106	2
X2Pi 1.5 2 40.5 f	30616.357616029		0.004242641	2
X2Pi 1.5 11 7.5 e	30666.731093443		0.010074721	1
X2Pi 1.5 11 8.5 e	30831.943771554		0.010087121	1
X2Pi 1.5 0 45.5 e	31208.535091109		0.001000000	3
X2Pi 0.5 0 44.5 f	31227.246191676		0.001000000	3
X2Pi 1.5 0 45.5 f	31245.400043786		0.001000000	3
X2Pi 0.5 0 44.5 e	31257.645029917		0.001000000	3
X2Pi 1.5 2 41.5 e	31552.565249546		0.004358899	1
X2Pi 0.5 2 40.5 f	31571.616619583		0.004242641	1
X2Pi 1.5 2 41.5 f	31582.566716029		0.004358899	1
X2Pi 1.5 12 1.5 f	31706.400107223		0.007187894	4
X2Pi 1.5 12 1.5 e	31706.401011060		0.007176350	5
X2Pi 1.5 12 2.5 f	31750.821004819		0.007176350	5
X2Pi 1.5 12 2.5 e	31750.831097096		0.049110647	6
X2Pi 1.5 12 3.5 e	31812.981442112		0.021508146	6
X2Pi 1.5 12 3.5 f	31813.081502292		0.007177047	3
X2Pi 0.5 12 0.5 f	31834.928659461		0.043783677	3
X2Pi 0.5 12 0.5 e	31834.980927107		0.007176350	5
X2Pi 0.5 12 1.5 e	31864.962981741		0.007176350	6
X2Pi 0.5 12 1.5 f	31864.987807587		0.075176459	5
X2Pi 1.5 12 4.5 e	31892.885389513		0.065203604	5
X2Pi 1.5 12 4.5 f	31892.960947215		0.007185119	3
X2Pi 0.5 12 2.5 f	31914.793971481		0.029561666	4
X2Pi 0.5 12 2.5 e	31914.857357919		0.022743973	5
X2Pi 0.5 12 3.5 f	31984.163333708		0.007177047	2
X2Pi 0.5 12 3.5 e	31984.250619678		0.012453738	5
X2Pi 1.5 12 5.5 e	31990.306560457		0.030793337	5
X2Pi 1.5 12 5.5 f	31990.494786025		0.007177047	3
X2Pi 0.5 12 4.5 f	32072.679938906		0.007176350	3
X2Pi 0.5 12 4.5 e	32072.828414955		0.007177743	2
X2Pi 1.5 12 6.5 e	32105.114837528		0.007177047	3
X2Pi 1.5 12 6.5 f	32105.511628739		0.007176350	1
X2Pi 0.5 12 5.5 f	32180.125991421		0.200004424	1
X2Pi 0.5 12 5.5 e	32180.239158134		0.007179331	3
X2Pi 1.5 12 7.5 e	32237.212560394		0.200003909	1
X2Pi 1.5 12 7.5 f	32237.642602972		0.200003750	1
X2Pi 1.5 0 46.5 e	32302.905498979		0.001000000	4
X2Pi 0.5 12 6.5 f	32305.644357120		0.200004407	1
X2Pi 0.5 12 6.5 e	32306.198750845		0.200003857	1
X2Pi 0.5 0 45.5 f	32321.533580468		0.001000000	4
X2Pi 1.5 0 46.5 f	32339.729319667		0.001000000	4
X2Pi 0.5 0 45.5 e	32351.929195252		0.001000000	3
A2Sigma 1.5 0 0.5 e	32440.578575755		0.001118034	21
A2Sigma 0.5 0 0.5 f	32474.274756846		0.001118034	25
A2Sigma 1.5 0 1.5 e	32474.613741172		0.001118034	39
A2Sigma 0.5 0 1.5 f	32541.956386198		0.001118034	38
A2Sigma 1.5 0 2.5 e	32542.520918695		0.001118034	45
A2Sigma 0.5 0 2.5 f	32643.412230455		0.001118034	48
A2Sigma 1.5 0 3.5 e	32644.201514924		0.001118034	47
A2Sigma 0.5 0 3.5 f	32778.493752795		0.001118034	48
A2Sigma 1.5 0 4.5 e	32779.506922845		0.001118034	47
A2Sigma 0.5 0 4.5 f	32947.004283004		0.001118034	48
A2Sigma 1.5 0 5.5 e	32948.239976666		0.001174765	46
X2Pi 1.5 13 1.5 f	33086.402509948		0.007176350	3
X2Pi 1.5 13 1.5 e	33086.410363983		0.007176350	3
X2Pi 1.5 13 2.5 f	33125.702731597		0.007176350	3
X2Pi 1.5 13 2.5 e	33125.722243985		0.007177047	3
A2Sigma 0.5 0 5.5 f	33148.698025901		0.001118034	45
A2Sigma 1.5 0 6.5 e	33150.154701624		0.001182065	45
X2Pi 1.5 13 3.5 e	33180.560195592		0.007176350	3
X2Pi 1.5 13 3.5 f	33180.602044575		0.007177047	3
X2Pi 0.5 13 0.5 f	33212.367894128		0.025524498	2
X2Pi 0.5 13 0.5 e	33212.420869062		0.007176350	1
X2Pi 0.5 13 1.5 f	33238.602092193		0.012399129	2
X2Pi 0.5 13 1.5 e	33238.722894128		0.009021001	2
X2Pi 1.5 13 4.5 e	33250.969247172		0.007177047	3
X2Pi 1.5 13 4.5 f	33251.039217461		0.007176350	3
X2Pi 0.5 13 2.5 f	33282.163209854		0.025524498	2
X2Pi 0.5 13 2.5 e	33282.366724672		0.035376687	2
X2Pi 1.5 13 5.5 e	33336.710908399		0.007185119	1
X2Pi 1.5 13 5.5 f	33336.792607369		0.007177047	3
X2Pi 0.5 13 3.5 f	33342.771059115		0.007177047	3
X2Pi 0.5 13 3.5 e	33343.112359474		0.007176350	3
A2Sigma 0.5 0 6.5 f	33383.281206334		0.001118034	44
A2Sigma 1.5 0 7.5 e	33384.957053500		0.001118034	44
X2Pi 1.5 0 47.5 e	33397.934540560		0.001000000	4
X2Pi 0.5 0 46.5 f	33416.484600584		0.001000000	4
X2Pi 0.5 13 4.5 f	33420.085388967		0.007534720	2
X2Pi 0.5 13 4.5 e	33420.536579535		0.025524694	2
X2Pi 1.5 0 47.5 f	33434.604503000		0.001274000	4
X2Pi 1.5 13 6.5 e	33437.504801076		0.007177047	1
X2Pi 1.5 13 6.5 f	33437.630344942		0.010520486	2
X2Pi 0.5 0 46.5 e	33446.775749008		0.001000000	3
X2Pi 0.5 13 5.5 e	33514.230370989		0.007179331	3
X2Pi 1.5 13 7.5 e	33553.021628739		0.007176350	1
X2Pi 1.5 13 7.5 f	33553.197744088		0.015858752	2
X2Pi 0.5 13 6.5 f	33622.949061146		0.007179331	1
X2Pi 0.5 13 6.5 e	33623.687744088		0.015858752	2
A2Sigma 0.5 0 7.5 f	33650.412380624		0.001118034	42
A2Sigma 1.5 0 8.5 e	33652.305284340		0.001118034	44
A2Sigma 0.5 0 8.5 f	33949.703007696		0.001118034	42
A2Sigma 1.5 0 9.5 e	33951.810631258		0.001118034	42
A2Sigma 0.5 0 9.5 f	34280.718119906		0.001118034	41
A2Sigma 1.5 0 10.5 e	34283.037772917		0.001118034	42
X2Pi 1.5 0 48.5 e	34492.315835419		0.001000000	3
X2Pi 0.5 0 47.5 f	34510.789900775		0.001000000	3
X2Pi 1.5 0 48.5 f	34528.717375912		0.001000000	3
X2Pi 0.5 0 47.5 e	34540.871829662		0.001000000	3
A2Sigma 0.5 0 10.5 f	34642.977140507		0.001118034	42
A2Sigma 1.5 0 11.5 e	34645.505937914		0.001118034	42
A2Sigma 0.5 0 11.5 f	35035.954418608		0.001118034	42
A2Sigma 1.5 0 12.5 e	35038.689195597		0.001118034	42
A2Sigma 1.5 1 0.5 e	35429.177188323		0.001118034	24
A2Sigma 0.5 0 12.5 f	35459.080494758		0.001118034	42
A2Sigma 0.5 1 0.5 f	35461.211364342		0.001118034	27
A2Sigma 1.5 1 1.5 e	35461.536608941		0.001118034	45
A2Sigma 1.5 0 13.5 e	35462.017861265		0.001118034	41
A2Sigma 0.5 1 1.5 f	35525.555629785		0.001118034	42
A2Sigma 1.5 1 2.5 e	35526.097286177		0.001118034	51
X2Pi 1.5 0 49.5 e	35584.699575599		0.001000000	2
X2Pi 0.5 0 48.5 f	35603.101510975		0.001000000	2
X2Pi 1.5 0 49.5 f	35620.710269171		0.001000000	2
A2Sigma 0.5 1 2.5 f	35622.004093357		0.001118034	53
A2Sigma 1.5 1 3.5 e	35622.761426653		0.001118034	52
X2Pi 0.5 0 48.5 e	35632.863064424		0.001000000	2
A2Sigma 0.5 1 3.5 f	35750.409374593		0.001118034	52
A2Sigma 1.5 1 4.5 e	35751.381553803		0.001147151	51
A2Sigma 0.5 1 4.5 f	35910.576259478		0.001145343	50
A2Sigma 0.5 0 13.5 f	35911.742366751		0.001118034	42
A2Sigma 1.5 1 5.5 e	35911.762001991		0.001216313	50
A2Sigma 1.5 0 14.5 e	35914.878684569		0.001118034	42
A2Sigma 0.5 1 5.5 f	36102.260709651		0.001154625	51
A2Sigma 1.5 1 6.5 e	36103.658547074		0.001291186	49
A2Sigma 0.5 1 6.5 f	36325.170931741		0.001118034	49
A2Sigma 1.5 1 7.5 e	36326.779164506		0.001118034	49
A2Sigma 0.5 0 14.5 f	36393.285056038		0.001118034	41
A2Sigma 1.5 0 15.5 e	36396.616434967		0.001118034	41
A2Sigma 0.5 1 7.5 f	36578.967634430		0.001118034	48
A2Sigma 1.5 1 8.5 e	36580.784245577		0.001118034	47
X2Pi 0.5 0 49.5 f	36692.020320000		0.001000000	1
X2Pi 0.5 0 49.5 e	36721.344740000		0.001000000	1
A2Sigma 0.5 1 8.5 f	36863.264514042		0.001118034	47
A2Sigma 1.5 1 9.5 e	36865.287255067		0.001118034	47
A2Sigma 0.5 0 15.5 f	36903.011825461		0.001118034	41
A2Sigma 1.5 0 16.5 e	36906.534184657		0.001118034	39
A2Sigma 0.5 1 9.5 f	37177.628769867		0.001118034	47
A2Sigma 1.5 1 10.5 e	37179.855034796		0.001118034	47
A2Sigma 0.5 0 16.5 f	37440.185692337		0.001118034	39
A2Sigma 1.5 0 17.5 e	37443.894694734		0.001118034	39
A2Sigma 0.5 1 10.5 f	37521.581852256		0.001118034	47
A2Sigma 1.5 1 11.5 e	37524.008847263		0.001118034	47
A2Sigma 0.5 1 11.5 f	37894.599817288		0.001118034	47
A2Sigma 1.5 1 12.5 e	37897.224453020		0.001118034	47
A2Sigma 0.5 0 17.5 f	38004.029856674		0.001118034	37
A2Sigma 1.5 0 18.5 e	38007.920976045		0.001118034	28
A2Sigma 1.5 2 0.5 e	38222.242695611		0.001118034	25
A2Sigma 0.5 2 0.5 f	38252.595564269		0.001118034	27
A2Sigma 1.5 2 1.5 e	38252.914452896		0.001118034	44
A2Sigma 0.5 1 12.5 f	38296.114465911		0.001118034	47
A2Sigma 1.5 1 13.5 e	38298.933400387		0.001118034	47
A2Sigma 0.5 2 1.5 f	38313.571476550		0.001118034	43
A2Sigma 1.5 2 2.5 e	38314.101191540		0.001153826	50
A2Sigma 0.5 2 2.5 f	38404.966590783		0.001118034	52
A2Sigma 1.5 2 3.5 e	38405.704361265		0.001195309	53
A2Sigma 0.5 2 3.5 f	38526.633468492		0.001118034	53
A2Sigma 1.5 2 4.5 e	38527.575643633		0.001162146	52
A2Sigma 0.5 0 18.5 f	38593.728906808		0.001118034	29
A2Sigma 1.5 0 19.5 e	38597.797401561		0.001118034	23
A2Sigma 0.5 2 4.5 f	38678.376804903		0.001173036	51
A2Sigma 1.5 2 5.5 e	38679.518466945		0.001228821	52
A2Sigma 0.5 1 13.5 f	38725.513366585		0.001118034	46
A2Sigma 1.5 1 14.5 e	38728.522989267		0.001118034	47
A2Sigma 0.5 2 5.5 f	38859.952606188		0.001197835	51
A2Sigma 1.5 2 6.5 e	38861.287835199		0.001305279	51
A2Sigma 0.5 2 6.5 f	39071.069322433		0.001118034	50
A2Sigma 1.5 2 7.5 e	39072.591165423		0.001149363	51
A2Sigma 0.5 1 14.5 f	39182.141221315		0.001118034	47
A2Sigma 1.5 1 15.5 e	39185.337639284		0.001118034	45
A2Sigma 0.5 0 19.5 f	39208.429460300		0.001118034	23
A2Sigma 1.5 0 20.5 e	39212.670494560		0.001224745	16
A2Sigma 0.5 2 7.5 f	39311.388414168		0.001118034	51
A2Sigma 1.5 2 8.5 e	39313.088795959		0.001118034	49
A2Sigma 0.5 2 8.5 f	39580.524941059		0.001118034	49
A2Sigma 1.5 2 9.5 e	39582.394729121		0.001118034	48
A2Sigma 0.5 1 15.5 f	39665.299839434		0.001118034	45
A2Sigma 1.5 1 16.5 e	39668.678920654		0.001118034	43
A2Sigma 0.5 0 20.5 f	39847.241001323		0.001118034	16
A2Sigma 1.5 0 21.5 e	39851.649316328		0.001322876	17
A2Sigma 0.5 2 9.5 f	39878.048508716		0.001118034	48
A2Sigma 1.5 2 10.5 e	39880.077420640		0.001118034	49
A2Sigma 0.5 1 16.5 f	40174.249333275		0.001118034	44
A2Sigma 1.5 1 17.5 e	40177.806648326		0.001118034	42
A2Sigma 0.5 2 10.5 f	40203.484322106		0.001118034	48
A2Sigma 1.5 2 11.5 e	40205.661064409		0.001118034	49
A2Sigma 0.5 0 21.5 f	40509.236674775		0.001224745	15
A2Sigma 1.5 0 22.5 e	40513.807043164		0.001322876	16
A2Sigma 0.5 2 11.5 f	40556.313978427		0.001118034	48
A2Sigma 1.5 2 12.5 e	40558.626168513		0.001118034	48
A2Sigma 0.5 1 17.5 f	40708.208248617		0.001118034	42
A2Sigma 1.5 1 18.5 e	40711.939111608		0.001118034	32
A2Sigma 1.5 3 0.5 e	40815.772129421		0.001118034	26
A2Sigma 0.5 3 0.5 f	40844.412700549		0.001118034	27
A2Sigma 1.5 3 1.5 e	40844.706611256		0.001118034	45
A2Sigma 0.5 3 1.5 f	40901.937694567		0.001118034	44
A2Sigma 1.5 3 2.5 e	40902.427571213		0.001179195	53
A2Sigma 0.5 2 12.5 f	40935.977141234		0.001118034	48
A2Sigma 1.5 2 13.5 e	40938.411326767		0.001118034	48
A2Sigma 0.5 3 2.5 f	40988.150665251		0.001118034	54
A2Sigma 1.5 3 3.5 e	40988.836435874		0.001242718	54
A2Sigma 0.5 3 3.5 f	41102.902457528		0.001118034	54
A2Sigma 1.5 3 4.5 e	41103.784245882		0.001259118	54
A2Sigma 0.5 0 22.5 f	41193.453473476		0.001322876	17
A2Sigma 1.5 0 23.5 e	41198.180419383		0.001322876	18
A2Sigma 0.5 3 4.5 f	41245.995208849		0.001209016	54
A2Sigma 1.5 3 5.5 e	41247.072936555		0.001228821	54
A2Sigma 0.5 1 18.5 f	41266.354398758		0.001118034	32
A2Sigma 1.5 1 19.5 e	41270.253860167		0.001118034	24
A2Sigma 0.5 2 13.5 f	41341.872200703		0.001118034	48
A2Sigma 1.5 2 14.5 e	41344.413851380		0.001118034	48
A2Sigma 0.5 3 5.5 f	41417.180995387		0.001251923	54
A2Sigma 1.5 3 6.5 e	41418.454666336		0.001322876	54
A2Sigma 0.5 3 6.5 f	41616.162548037		0.001184096	54
A2Sigma 1.5 3 7.5 e	41617.632183600		0.001160975	54
A2Sigma 0.5 2 14.5 f	41773.358314050		0.001118034	48
A2Sigma 1.5 2 15.5 e	41775.991817518		0.001118034	48
A2Sigma 0.5 3 7.5 f	41842.593044547		0.001118034	54
A2Sigma 1.5 3 8.5 e	41844.258668247		0.001118034	54
A2Sigma 0.5 1 19.5 f	41847.825087145		0.001118034	24
A2Sigma 1.5 1 20.5 e	41851.888031994		0.001118034	16
A2Sigma 0.5 0 23.5 f	41898.893647718		0.001322876	16
A2Sigma 1.5 0 24.5 e	41903.771565610		0.001322876	18
A2Sigma 0.5 3 8.5 f	42096.076066706		0.001118034	54
A2Sigma 1.5 3 9.5 e	42097.937679748		0.001118034	54
A2Sigma 0.5 2 15.5 f	42229.756299370		0.001118034	48
A2Sigma 1.5 2 16.5 e	42232.464972905		0.001118034	34
A2Sigma 0.5 3 9.5 f	42376.165631865		0.001118034	54
A2Sigma 1.5 3 10.5 e	42378.223180502		0.001118034	54
A2Sigma 0.5 1 20.5 f	42451.717595036		0.001118034	16
A2Sigma 1.5 1 21.5 e	42455.938334920		0.001118034	13
A2Sigma 0.5 0 24.5 f	42624.523869744		0.001224745	16
A2Sigma 1.5 0 25.5 e	42629.547087506		0.001224745	16
A2Sigma 0.5 3 10.5 f	42682.366274598		0.001118034	54
A2Sigma 1.5 3 11.5 e	42684.619780573		0.001118034	54
A2Sigma 0.5 2 16.5 f	42710.350753193		0.001118034	34
A2Sigma 1.5 2 17.5 e	42713.116837889		0.001118034	20
A2Sigma 0.5 3 11.5 f	43014.132797542		0.001118034	54
A2Sigma 1.5 3 12.5 e	43016.582252399		0.001118034	54
A2Sigma 0.5 1 21.5 f	43077.089246436		0.001118034	12
A2Sigma 1.5 1 22.5 e	43081.462115536		0.001118034	14
A2Sigma 1.5 4 0.5 e	43201.406108900		0.001118034	31
A2Sigma 0.5 2 17.5 f	43214.391371438		0.001118034	20
A2Sigma 1.5 2 18.5 e	43217.196026372		0.001322876	4
A2Sigma 0.5 4 0.5 f	43228.244297443		0.001118034	31
A2Sigma 1.5 4 1.5 e	43228.523944063		0.001118034	55
A2Sigma 0.5 4 1.5 f	43282.148406722		0.001118034	53
A2Sigma 1.5 4 2.5 e	43282.614518547		0.001219968	64
A2Sigma 0.5 4 2.5 f	43362.922978919		0.001118034	62
A2Sigma 1.5 4 3.5 e	43363.575476033		0.001293435	65
A2Sigma 0.5 0 25.5 f	43369.276478222		0.001118034	16
A2Sigma 0.5 3 12.5 f	43370.870756489		0.001118034	54
A2Sigma 1.5 3 13.5 e	43373.516164084		0.001118034	54
A2Sigma 1.5 0 26.5 e	43374.439079005		0.001322876	16
A2Sigma 0.5 4 3.5 f	43470.413268919		0.001170846	63
A2Sigma 1.5 4 4.5 e	43471.252290145		0.001308047	66
A2Sigma 0.5 4 4.5 f	43604.413869011		0.001228821	63
A2Sigma 1.5 4 5.5 e	43605.439314731		0.001228821	62
A2Sigma 0.5 1 22.5 f	43722.957404476		0.001118034	12
A2Sigma 1.5 1 23.5 e	43727.476346285		0.001118034	12
A2Sigma 0.5 2 18.5 f	43741.095056869		0.001322876	4
A2Sigma 1.5 2 19.5 e	43743.918328218		0.001322876	2
A2Sigma 0.5 3 13.5 f	43751.935806237		0.001118034	54
A2Sigma 1.5 3 14.5 e	43754.777171329		0.001118034	54
A2Sigma 0.5 4 5.5 f	43764.667542463		0.001312570	63
A2Sigma 1.5 4 6.5 e	43765.879421751		0.001322876	63
A2Sigma 0.5 4 6.5 f	43950.865728521		0.001239106	62
A2Sigma 1.5 4 7.5 e	43952.264101948		0.001178030	62
A2Sigma 0.5 0 26.5 f	44132.048918746		0.001224745	16
A2Sigma 1.5 0 27.5 e	44137.345009833		0.001376054	14
A2Sigma 0.5 3 14.5 f	44156.634400543		0.001118034	54
A2Sigma 1.5 3 15.5 e	44159.671715172		0.001118034	54
A2Sigma 0.5 4 7.5 f	44162.648523056		0.001118034	62
A2Sigma 1.5 4 8.5 e	44164.233369829		0.001118034	61
A2Sigma 0.5 2 19.5 f	44289.647758163		0.001850263	2
A2Sigma 0.5 1 23.5 f	44388.299954173		0.001118034	12
A2Sigma 1.5 1 24.5 e	44392.958641970		0.001118034	12
A2Sigma 0.5 4 8.5 f	44399.604525737		0.001118034	62
A2Sigma 1.5 4 9.5 e	44401.375848243		0.001118034	61
A2Sigma 0.5 3 15.5 f	44584.223130629		0.001118034	54
A2Sigma 1.5 3 16.5 e	44587.456414630		0.001118034	52
A2Sigma 0.5 4 9.5 f	44661.270837813		0.001118034	61
A2Sigma 1.5 4 10.5 e	44663.228581343		0.001118034	60
A2Sigma 0.5 0 27.5 f	44911.703668361		0.001322876	14
A2Sigma 1.5 0 28.5 e	44917.127114767		0.001464078	12
A2Sigma 0.5 4 10.5 f	44947.133282621		0.001118034	60
A2Sigma 1.5 4 11.5 e	44949.277481666		0.001118034	61
A2Sigma 0.5 3 16.5 f	45033.909291914		0.001118034	52
A2Sigma 1.5 3 17.5 e	45037.338531250		0.001118034	52
A2Sigma 0.5 1 24.5 f	45072.054120876		0.001118034	12
A2Sigma 1.5 1 25.5 e	45076.846050800		0.001224745	12
A2Sigma 0.5 4 11.5 f	45256.626051027		0.001118034	60
A2Sigma 1.5 4 12.5 e	45258.956693790		0.001118034	60
A2Sigma 1.5 5 0.5 e	45363.736574145		0.500026665	1
A2Sigma 0.5 5 0.5 f	45389.161307612		0.500026499	2
A2Sigma 1.5 5 1.5 e	45389.546321668		0.500026499	3
A2Sigma 0.5 5 1.5 f	45438.480410163		0.500026499	2
A2Sigma 1.5 5 2.5 e	45438.619936329		0.500026665	2
A2Sigma 0.5 3 17.5 f	45504.850427859		0.001118034	52
A2Sigma 1.5 3 18.5 e	45508.475612111		0.001118034	40
A2Sigma 0.5 5 2.5 f	45513.711349126		0.500026499	4
A2Sigma 1.5 5 3.5 e	45513.788934371		0.500026499	4
A2Sigma 0.5 4 12.5 f	45589.132205088		0.001118034	61
A2Sigma 1.5 4 13.5 e	45591.649297665		0.001118034	60
A2Sigma 0.5 5 3.5 f	45613.488425851		0.500026509	3
A2Sigma 1.5 5 4.5 e	45613.602475584		0.500026509	3
A2Sigma 0.5 0 28.5 f	45707.067961101		0.001414214	11
A2Sigma 1.5 0 29.5 e	45712.612774582		0.001596411	9
A2Sigma 0.5 5 4.5 f	45737.853947475		0.500026499	3
A2Sigma 1.5 5 5.5 e	45737.976254653		0.500026499	3
A2Sigma 0.5 1 25.5 f	45773.116890069		0.001118034	12
A2Sigma 1.5 1 26.5 e	45778.035180263		0.001322876	12
A2Sigma 0.5 5 5.5 f	45885.950981114		0.500026519	2
A2Sigma 1.5 5 6.5 e	45886.072961362		0.500026509	2
A2Sigma 0.5 4 13.5 f	45943.983053509		0.001118034	60
A2Sigma 1.5 4 14.5 e	45946.686596160		0.001118034	60
A2Sigma 0.5 3 18.5 f	45996.154668026		0.001118034	40
A2Sigma 1.5 3 19.5 e	45999.975798101		0.001118034	26
A2Sigma 0.5 5 6.5 f	46058.539061146		0.500026542	1
A2Sigma 1.5 5 7.5 e	46058.691628739		0.500026499	1
A2Sigma 0.5 4 14.5 f	46320.458799872		0.001118034	60
A2Sigma 1.5 4 15.5 e	46323.348789749		0.001118034	60
A2Sigma 0.5 1 26.5 f	46490.343654528		0.001224745	12
A2Sigma 1.5 1 27.5 e	46495.381253251		0.001376054	8
A2Sigma 0.5 3 19.5 f	46506.880462455		0.001118034	26
A2Sigma 1.5 3 20.5 e	46510.897490242		0.001322876	12
A2Sigma 0.5 0 29.5 f	46516.932765501		0.001500000	7
A2Sigma 1.5 0 30.5 e	46522.592530562		0.001625892	7
A2Sigma 0.5 4 15.5 f	46717.787939181		0.001118034	60
A2Sigma 1.5 4 16.5 e	46720.864389447		0.001118034	60
A2Sigma 0.5 3 20.5 f	47036.036886174		0.001322876	12
A2Sigma 1.5 3 21.5 e	47040.249925158		0.001322876	12
A2Sigma 0.5 4 16.5 f	47135.147774729		0.001118034	60
A2Sigma 1.5 4 17.5 e	47138.410678070		0.001118034	60
A2Sigma 0.5 1 27.5 f	47222.547524877		0.001322876	8
A2Sigma 1.5 1 28.5 e	47227.697036156		0.001464078	4
A2Sigma 1.5 6 0.5 e	47279.413354083		0.500026665	2
A2Sigma 0.5 6 0.5 f	47302.461307612		0.500026499	2
A2Sigma 1.5 6 1.5 e	47302.609140661		0.500026499	4
A2Sigma 0.5 0 30.5 f	47340.052231548		0.001732051	6
A2Sigma 1.5 0 31.5 e	47345.820828091		0.001732051	6
A2Sigma 0.5 6 1.5 f	47348.046251178		0.500026499	4
A2Sigma 1.5 6 2.5 e	47348.147877676		0.500026509	4
A2Sigma 0.5 6 2.5 f	47416.436349126		0.500026499	4
A2Sigma 1.5 6 3.5 e	47416.513934371		0.500026499	4
A2Sigma 0.5 6 3.5 f	47507.121936153		0.500026499	4
A2Sigma 1.5 6 4.5 e	47507.227681316		0.500026509	4
A2Sigma 0.5 4 17.5 f	47571.663998913		0.001118034	60
A2Sigma 1.5 4 18.5 e	47575.113345255		0.001118034	40
A2Sigma 0.5 3 21.5 f	47582.583227680		0.001322876	12
A2Sigma 1.5 3 22.5 e	47586.992255858		0.001500000	12
A2Sigma 0.5 6 4.5 f	47619.820614142		0.500026499	3
A2Sigma 1.5 6 5.5 e	47620.393927780		0.500026499	2
A2Sigma 0.5 6 5.5 f	47754.512208422		0.500026519	3
A2Sigma 1.5 6 6.5 e	47755.355582621		0.500026499	3
A2Sigma 0.5 6 6.5 f	47910.899811025		0.500026499	2
A2Sigma 1.5 6 7.5 e	47911.777939241		0.500026499	2
A2Sigma 0.5 1 28.5 f	47968.498060780		0.001414214	4
A2Sigma 0.5 4 18.5 f	48026.411006059		0.001118034	40
A2Sigma 1.5 4 19.5 e	48030.046793783		0.001118034	20
A2Sigma 0.5 6 7.5 f	48087.934663038		0.500026647	1
A2Sigma 1.5 6 8.5 e	48089.520825137		0.500026499	1
A2Sigma 0.5 3 22.5 f	48145.429574898		0.001500000	12
A2Sigma 1.5 3 23.5 e	48150.034523567		0.001500000	12
A2Sigma 0.5 0 31.5 f	48175.141490877		0.001677613	6
A2Sigma 1.5 0 32.5 e	48181.012462437		0.001772999	6
A2Sigma 0.5 4 19.5 f	48498.411676503		0.001118034	20
A2Sigma 0.5 3 23.5 f	48723.436098453		0.001500000	12
A2Sigma 1.5 3 24.5 e	48728.237053074		0.001658312	12
A2Sigma 1.5 7 0.5 e	48904.190134021		0.500026665	1
A2Sigma 1.5 7 1.5 e	48924.460121351		0.500026499	2
A2Sigma 0.5 7 0.5 f	48924.466550172		0.500026499	1
A2Sigma 0.5 7 1.5 f	48964.812092193		0.500026499	2
A2Sigma 1.5 7 2.5 e	48964.875819024		0.500026509	2
A2Sigma 0.5 0 32.5 f	49020.876770420		0.001870829	6
A2Sigma 0.5 7 2.5 f	49024.843209854		0.500026499	2
A2Sigma 1.5 7 3.5 e	49024.930956509		0.500026499	2
A2Sigma 1.5 0 33.5 e	49026.843995879		0.001870829	6
A2Sigma 0.5 7 3.5 f	49104.735836659		0.500026509	2
A2Sigma 1.5 7 4.5 e	49104.858152551		0.500026509	2
A2Sigma 0.5 7 4.5 f	49203.729465340		0.500026499	2
A2Sigma 1.5 7 5.5 e	49204.566268569		0.500026499	2
A2Sigma 0.5 3 24.5 f	49315.413508954		0.001658312	12
A2Sigma 1.5 3 25.5 e	49320.410369117		0.001658312	8
A2Sigma 0.5 7 5.5 f	49321.871510516		0.500026519	2
A2Sigma 1.5 7 6.5 e	49322.654801076		0.500026509	1
A2Sigma 0.5 7 6.5 f	49458.249811025		0.500026499	2
A2Sigma 1.5 7 7.5 e	49459.377939241		0.500026499	2
A2Sigma 0.5 7 7.5 f	49613.058940362		0.500026647	2
A2Sigma 0.5 0 33.5 f	49875.890088254		0.001820545	6
A2Sigma 1.5 0 34.5 e	49881.947052581		0.001908802	6
A2Sigma 0.5 3 25.5 f	49920.123283888		0.001658312	8
A2Sigma 1.5 3 26.5 e	49925.316109360		0.001802776	4
A2Sigma 1.5 8 0.5 e	50177.970754371		0.500026665	2
A2Sigma 0.5 8 0.5 f	50194.431007669		0.500026499	2
A2Sigma 1.5 8 1.5 e	50194.749004861		0.500026499	4
A2Sigma 0.5 8 1.5 f	50227.623905738		0.500026499	4
A2Sigma 1.5 8 2.5 e	50228.055252919		0.500026509	4
A2Sigma 0.5 8 2.5 f	50277.075124788		0.500026499	4
A2Sigma 1.5 8 3.5 e	50277.642597595		0.500026499	4
A2Sigma 0.5 8 3.5 f	50342.466012869		0.500026509	4
A2Sigma 1.5 8 4.5 e	50343.281606409		0.500026509	4
A2Sigma 0.5 8 4.5 f	50423.436922000		0.500026499	4
A2Sigma 1.5 8 5.5 e	50424.309697780		0.500026499	3
A2Sigma 0.5 8 5.5 f	50519.176695331		0.500026519	3
A2Sigma 1.5 8 6.5 e	50520.202582613		0.500026499	3
A2Sigma 0.5 3 26.5 f	50536.276648289		0.001802776	4
A2Sigma 0.5 8 6.5 f	50629.084811025		0.500026499	2
A2Sigma 1.5 8 7.5 e	50630.312939241		0.500026499	2
A2Sigma 0.5 0 34.5 f	50738.771422846		0.002000000	6
A2Sigma 1.5 0 35.5 e	50744.911885965		0.002000000	4
A2Sigma 0.5 8 7.5 f	50752.123940362		0.500026647	2
A2Sigma 1.5 8 8.5 e	50753.576976427		0.500026499	2
A2Sigma 0.5 8 8.5 f	50886.869967334		0.500026499	1
A2Sigma 1.5 8 9.5 e	50888.508755206		0.500026499	1
A2Sigma 1.5 9 0.5 e	51015.602564887		0.500026665	3
A2Sigma 0.5 9 0.5 f	51027.115023755		0.500026499	3
A2Sigma 1.5 9 1.5 e	51027.406474013		0.500026499	6
A2Sigma 0.5 9 1.5 f	51050.238345004		0.500026499	7
A2Sigma 1.5 9 2.5 e	51050.816926706		0.500026665	6
A2Sigma 0.5 9 2.5 f	51084.640704451		0.500026499	7
A2Sigma 1.5 9 3.5 e	51085.244072749		0.500026620	6
A2Sigma 0.5 9 3.5 f	51129.452989179		0.500026499	7
A2Sigma 1.5 9 4.5 e	51130.308209598		0.500026717	6
A2Sigma 0.5 9 4.5 f	51183.811705881		0.500026620	7
A2Sigma 1.5 9 5.5 e	51184.849649825		0.500026620	6
A2Sigma 0.5 9 5.5 f	51246.372562466		0.500026601	7
A2Sigma 1.5 9 6.5 e	51247.656087882		0.500026499	6
A2Sigma 0.5 9 6.5 f	51315.321801233		0.500026650	5
A2Sigma 1.5 9 7.5 e	51316.830320997		0.500026650	4
A2Sigma 0.5 9 7.5 f	51387.670180724		0.500026601	4
A2Sigma 1.5 9 8.5 e	51389.292523698		0.500026499	3
A2Sigma 0.5 0 35.5 f	51608.059398438		0.001953045	4
A2Sigma 1.5 0 36.5 e	51614.277051000		0.002035565	2
A2Sigma 0.5 0 36.5 f	52482.245246151		0.002121320	2
B2Sigma 1.5 0 0.5 e	68406.299238083		0.005147815	18
B2Sigma 0.5 0 1.5 f	68416.460869062		0.005147815	12
B2Sigma 1.5 0 1.5 e	68416.490134021		0.005163896	22
B2Sigma 0.5 0 2.5 f	68436.766550172		0.005147815	26
B2Sigma 1.5 0 2.5 e	68436.821004618		0.005147815	30
B2Sigma 0.5 0 3.5 f	68467.163315323		0.005148786	33
B2Sigma 1.5 0 3.5 e	68467.261504027		0.005148786	29
B2Sigma 0.5 0 4.5 f	68507.619869535		0.005147815	34
B2Sigma 1.5 0 4.5 e	68507.740908399		0.005160033	29
B2Sigma 0.5 0 5.5 f	68558.008357994		0.005149757	30
B2Sigma 1.5 0 5.5 e	68558.154801076		0.005148786	30
B2Sigma 0.5 0 6.5 f	68618.239061146		0.005151970	28
B2Sigma 1.5 0 6.5 e	68618.391628739		0.005147815	24
B2Sigma 0.5 0 7.5 f	68688.134663038		0.005162146	19
B2Sigma 1.5 0 7.5 e	68688.320825137		0.005147815	13
B2Sigma 0.5 0 8.5 f	68767.560560904		0.005147815	13
B2Sigma 1.5 0 8.5 e	68767.764249742		0.005147815	9
B2Sigma 0.5 0 9.5 f	68856.283217685		0.005168158	10
B2Sigma 1.5 0 9.5 e	68856.503127717		0.005147815	4
B2Sigma 0.5 0 10.5 f	68954.089967334		0.005147815	5
B2Sigma 1.5 0 10.5 e	68954.338755206		0.005147815	4
B2Sigma 1.5 1 0.5 e	69066.118722301		0.005147815	7
B2Sigma 0.5 1 1.5 f	69074.138353267		0.500001250	4
B2Sigma 1.5 1 1.5 e	69074.336574145		0.005163896	9
B2Sigma 0.5 1 2.5 f	69090.656065053		0.005147815	8
B2Sigma 1.5 1 2.5 e	69090.697597643		0.005159543	9
B2Sigma 0.5 1 3.5 f	69115.022467059		0.005147815	12
B2Sigma 1.5 1 3.5 e	69115.103298512		0.005168890	12
B2Sigma 0.5 1 4.5 f	69147.202911744		0.005159543	13
B2Sigma 1.5 1 4.5 e	69147.296226822		0.005159543	14
B2Sigma 0.5 1 5.5 f	69186.993604235		0.006012558	12
B2Sigma 1.5 1 5.5 e	69187.091121649		0.007724029	11
B2Sigma 0.5 1 6.5 f	69233.950886815		0.005162449	6
B2Sigma 1.5 1 6.5 e	69234.057829174		0.005162449	6
B2Sigma 0.5 1 7.5 f	69287.545913655		0.005157717	6
B2Sigma 1.5 1 7.5 e	69287.645741606		0.005147815	5
B2Sigma 0.5 1 8.5 f	69346.956920349		0.005165104	2
B2Sigma 1.5 1 8.5 e	69347.056913201		0.005165104	2
B2Sigma 1.5 1 9.5 e	69409.092523698		0.707125519	1
B2Sigma 0.5 1 9.5 f	69409.110180724		0.707125591	1
C2Sigma 1.5 0 0.5 e	88261.186474013		0.707125519	1
C2Sigma 0.5 0 0.5 f	88268.368345004		0.610349490	2
C2Sigma 1.5 0 1.5 e	88270.199745796		0.707125637	2
C2Sigma 0.5 0 1.5 f	88284.793541047		0.610349490	3
C2Sigma 1.5 0 2.5 e	88287.360273381		0.707125519	2
C2Sigma 0.5 0 2.5 f	88309.419466125		0.610349490	3
C2Sigma 1.5 0 3.5 e	88313.282568152		0.707125637	2
C2Sigma 0.5 0 3.5 f	88342.548983305		0.610349589	3
C2Sigma 1.5 0 4.5 e	88347.561861287		0.707125605	2
C2Sigma 0.5 0 4.5 f	88384.027617562		0.610349574	3
C2Sigma 1.5 0 5.5 e	88390.162148740		0.707125519	2
C2Sigma 0.5 0 5.5 f	88433.894252383		0.610349614	3
C2Sigma 1.5 0 6.5 e	88441.099985411		0.707125605	2
C2Sigma 0.5 0 6.5 f	88492.048295397		0.610349574	3
C2Sigma 1.5 0 7.5 e	88500.349305790		0.707125519	2
C2Sigma 1.5 1 0.5 e	89455.782739437		0.707125519	2
C2Sigma 0.5 1 0.5 f	89463.056125371		0.707125519	2
C2Sigma 1.5 1 1.5 e	89464.511374721		0.707125526	4
C2Sigma 0.5 1 1.5 f	89479.185465166		0.707125519	4
C2Sigma 1.5 1 2.5 e	89481.423037304		0.707125519	4
C2Sigma 0.5 1 2.5 f	89503.585313197		0.707125519	4
C2Sigma 1.5 1 3.5 e	89506.847998908		0.707125526	4
C2Sigma 0.5 1 3.5 f	89536.308614280		0.707125519	4
C2Sigma 1.5 1 4.5 e	89540.355440056		0.707125519	3
C2Sigma 0.5 1 4.5 f	89577.157064961		0.707125519	4
C2Sigma 1.5 1 5.5 e	89582.192121625		0.707125519	4
C2Sigma 0.5 1 5.5 f	89626.370143038		0.707125519	3
C2Sigma 1.5 1 6.5 e	89632.366556200		0.707125519	3
C2Sigma 0.5 1 6.5 f	89683.612562466		0.707125591	1
C2Sigma 1.5 1 7.5 e	89690.276087882		0.707125519	1
