# Supplementary material for: Analysis of measured high-resolution doublet rovibronic spectra and related line lists of 12CH and 16OH
Source: Phys Chem Chem Phys. 2022 Jul 25;24(32):19287–301. doi: 10.1039/d2cp02240k (PMC9382695; doi:10.1039/d2cp02240k)
Supplement: CP-024-D2CP02240K-s006 [file CP-024-D2CP02240K-s006.txt]

X2Pi 1.5 0 1.5 e 1	0.000000000		0.000000000	18
X2Pi 1.5 0 1.5 e 2	53.170892797		0.000010770	20
X2Pi 1.5 0 1.5 f 1	1665.401802786		0.000012000	17
X2Pi 1.5 0 1.5 f 2	1720.529888807		0.000010000	21
X2Pi 1.5 0 2.5 e 2	2509987.830367559		0.028444333	18
X2Pi 1.5 0 2.5 e 3	2510001.831082889		0.028000716	15
X2Pi 1.5 0 2.5 f 2	2516018.578858460		0.028443630	18
X2Pi 1.5 0 2.5 f 3	2516036.924283543		0.028000002	13
X2Pi 0.5 0 0.5 e 0	3786170.101853778		0.156000000	5
X2Pi 0.5 0 0.5 e 1	3786185.008055390		0.156000000	11
X2Pi 0.5 0 0.5 f 0	3790845.250166874		0.156028843	6
X2Pi 0.5 0 0.5 f 1	3790935.663937606		0.156000000	11
X2Pi 0.5 0 1.5 e 1	5620920.045524898		0.155621593	14
X2Pi 0.5 0 1.5 e 2	5620931.883813440		0.155541120	16
X2Pi 0.5 0 1.5 f 1	5628681.791832489		0.155621464	13
X2Pi 0.5 0 1.5 f 2	5628752.009005480		0.155621464	15
X2Pi 1.5 0 3.5 e 4	6053780.923766410		0.032094238	20
X2Pi 1.5 0 3.5 e 3	6053788.362600583		0.031702998	19
X2Pi 1.5 0 3.5 f 4	6067222.341038543		0.032094861	17
X2Pi 1.5 0 3.5 f 3	6067223.000002898		0.031702367	16
X2Pi 0.5 0 2.5 e 2	8657190.128724782		0.156821682	12
X2Pi 0.5 0 2.5 e 3	8657207.945436584		0.156856750	11
X2Pi 0.5 0 2.5 f 2	8665325.997847931		0.156901371	9
X2Pi 0.5 0 2.5 f 3	8665397.531566076		0.156777039	9
X2Pi 1.5 0 4.5 e 5	10646265.245410582		0.083420861	13
X2Pi 1.5 0 4.5 e 4	10646286.566357294		0.083271124	13
X2Pi 1.5 0 4.5 f 5	10670091.866622489		0.083421101	13
X2Pi 1.5 0 4.5 f 4	10670104.181730988		0.083270884	13
X2Pi 0.5 0 3.5 e 3	12869482.920590531		0.189285605	4
X2Pi 0.5 0 3.5 e 4	12869506.526778944		0.189314659	4
X2Pi 0.5 0 3.5 f 3	12874955.964171469		0.189248620	4
X2Pi 0.5 0 3.5 f 4	12875029.964091962		0.189351631	4
