# Supplementary material for: Analysis of measured high-resolution doublet rovibronic spectra and related line lists of 12CH and 16OH
Source: Phys Chem Chem Phys. 2022 Jul 25;24(32):19287–301. doi: 10.1039/d2cp02240k (PMC9382695; doi:10.1039/d2cp02240k)
Supplement: CP-024-D2CP02240K-s007 [file CP-024-D2CP02240K-s007.txt]

1665.401803  1.200e-05  X2Pi 1.5 0 1.5 f 1   X2Pi 1.5 0 1.5 e 1   06HuLeSaYe.1
1667.358996  4.000e-06  X2Pi 1.5 0 1.5 f 2   X2Pi 1.5 0 1.5 e 2   06HuLeSaYe.2
1720.529887  1.000e-05  X2Pi 1.5 0 1.5 f 2   X2Pi 1.5 0 1.5 e 1   06LeMeHuSa.1
1612.230825  8.500e-05  X2Pi 1.5 0 1.5 f 1   X2Pi 1.5 0 1.5 e 2   06LeMeHuSa.2
23826.90  3.067e-01  X2Pi 1.5 0 4.5 f 5   X2Pi 1.5 0 4.5 e 5   53SaScDoTo.1
23818.16  5.991e-01  X2Pi 1.5 0 4.5 f 4   X2Pi 1.5 0 4.5 e 4   53SaScDoTo.2
36994.43  1.500e-01  X2Pi 1.5 0 5.5 f 6   X2Pi 1.5 0 5.5 e 6   53SaScDoTo.3
36983.47  1.500e-01  X2Pi 1.5 0 5.5 f 5   X2Pi 1.5 0 5.5 e 5   53SaScDoTo.4
7760.36  1.388e+00  X2Pi 0.5 0 1.5 f 1   X2Pi 0.5 0 1.5 e 1   55DoSaTo.1
7819.92  2.263e-01  X2Pi 0.5 0 1.5 f 2   X2Pi 0.5 0 1.5 e 2   55DoSaTo.2
8135.51  3.952e-01  X2Pi 0.5 0 2.5 f 2   X2Pi 0.5 0 2.5 e 2   55DoSaTo.3
8188.94  6.465e-01  X2Pi 0.5 0 2.5 f 3   X2Pi 0.5 0 2.5 e 3   55DoSaTo.4
13434.62  5.000e-02  X2Pi 1.5 0 3.5 f 3   X2Pi 1.5 0 3.5 e 3   55DoSaTo.5
13441.36  5.731e-02  X2Pi 1.5 0 3.5 f 4   X2Pi 1.5 0 3.5 e 4   55DoSaTo.6
23806.5  3.568e+01  X2Pi 1.5 0 4.5 f 4   X2Pi 1.5 0 4.5 e 5   55DoSaTo.7
23818.18  6.211e-01  X2Pi 1.5 0 4.5 f 4   X2Pi 1.5 0 4.5 e 4   55DoSaTo.8
23826.90  5.574e-01  X2Pi 1.5 0 4.5 f 5   X2Pi 1.5 0 4.5 e 5   55DoSaTo.9
23837.80  3.575e+01  X2Pi 1.5 0 4.5 f 5   X2Pi 1.5 0 4.5 e 4   55DoSaTo.10
36983.47  1.500e-01  X2Pi 1.5 0 5.5 f 5   X2Pi 1.5 0 5.5 e 5   55DoSaTo.11
36994.43  1.500e-01  X2Pi 1.5 0 5.5 f 6   X2Pi 1.5 0 5.5 e 6   55DoSaTo.12
1665.46  1.000e-01  X2Pi 1.5 0 1.5 f 1   X2Pi 1.5 0 1.5 e 1   59EhToSt.1
1667.34  3.000e-02  X2Pi 1.5 0 1.5 f 2   X2Pi 1.5 0 1.5 e 2   59EhToSt.2
1612.231  2.000e-03  X2Pi 1.5 0 1.5 f 1   X2Pi 1.5 0 1.5 e 2   64Radford.1
1665.401  2.000e-03  X2Pi 1.5 0 1.5 f 1   X2Pi 1.5 0 1.5 e 1   64Radford.2
1667.358  2.000e-03  X2Pi 1.5 0 1.5 f 2   X2Pi 1.5 0 1.5 e 2   64Radford.3
1720.533  3.300e-03  X2Pi 1.5 0 1.5 f 2   X2Pi 1.5 0 1.5 e 1   64Radford.4
13441.41  2.000e-02  X2Pi 1.5 0 3.5 f 4   X2Pi 1.5 0 3.5 e 4   65PoLi.1
13434.65  2.000e-02  X2Pi 1.5 0 3.5 f 3   X2Pi 1.5 0 3.5 e 3   65PoLi.2
1720.527  3.000e-03  X2Pi 1.5 0 1.5 f 2   X2Pi 1.5 0 1.5 e 1   68Goss.1
13434.62  3.481e-02  X2Pi 1.5 0 3.5 f 3   X2Pi 1.5 0 3.5 e 3   68PoBe.1
13441.36  1.145e-01  X2Pi 1.5 0 3.5 f 4   X2Pi 1.5 0 3.5 e 4   68PoBe.2
23805.13  1.710e-01  X2Pi 1.5 0 4.5 f 5   X2Pi 1.5 0 4.5 e 4   68PoBe.3
23817.64  2.707e-02  X2Pi 1.5 0 4.5 f 4   X2Pi 1.5 0 4.5 e 4   68PoBe.4
23826.62  1.000e-02  X2Pi 1.5 0 4.5 f 5   X2Pi 1.5 0 4.5 e 5   68PoBe.5
23838.46  4.778e-01  X2Pi 1.5 0 4.5 f 4   X2Pi 1.5 0 4.5 e 5   68PoBe.6
36983.47  3.346e-02  X2Pi 1.5 0 5.5 f 5   X2Pi 1.5 0 5.5 e 5   68PoBe.7
36994.43  5.000e-02  X2Pi 1.5 0 5.5 f 6   X2Pi 1.5 0 5.5 e 6   68PoBe.8
4660.242  3.000e-03  X2Pi 0.5 0 0.5 f 0   X2Pi 0.5 0 0.5 e 1   68Radford.1
4750.656  3.000e-03  X2Pi 0.5 0 0.5 f 1   X2Pi 0.5 0 0.5 e 1   68Radford.2
4765.562  3.000e-03  X2Pi 0.5 0 0.5 f 1   X2Pi 0.5 0 0.5 e 0   68Radford.3
6016.746  8.000e-03  X2Pi 1.5 0 2.5 f 2   X2Pi 1.5 0 2.5 e 3   68Radford.4
6030.739  9.600e-03  X2Pi 1.5 0 2.5 f 2   X2Pi 1.5 0 2.5 e 2   68Radford.5
6035.085  8.300e-03  X2Pi 1.5 0 2.5 f 3   X2Pi 1.5 0 2.5 e 3   68Radford.6
6049.084  1.100e-02  X2Pi 1.5 0 2.5 f 3   X2Pi 1.5 0 2.5 e 2   68Radford.7
7749.909  5.000e-03  X2Pi 0.5 0 1.5 f 1   X2Pi 0.5 0 1.5 e 2   70BaDiGoRa.1
7761.747  5.000e-03  X2Pi 0.5 0 1.5 f 1   X2Pi 0.5 0 1.5 e 1   70BaDiGoRa.2
7820.125  5.000e-03  X2Pi 0.5 0 1.5 f 2   X2Pi 0.5 0 1.5 e 2   70BaDiGoRa.3
7831.962  5.000e-03  X2Pi 0.5 0 1.5 f 2   X2Pi 0.5 0 1.5 e 1   70BaDiGoRa.4
1612.23101  2.000e-04  X2Pi 1.5 0 1.5 f 1   X2Pi 1.5 0 1.5 e 2   72MeDy.1
1665.40184  1.000e-04  X2Pi 1.5 0 1.5 f 1   X2Pi 1.5 0 1.5 e 1   72MeDy.2
1667.35903  1.000e-04  X2Pi 1.5 0 1.5 f 2   X2Pi 1.5 0 1.5 e 2   72MeDy.3
1720.52998  1.000e-04  X2Pi 1.5 0 1.5 f 2   X2Pi 1.5 0 1.5 e 1   72MeDy.4
21.320  1.500e-02  X2Pi 1.5 0 4.5 e 4   X2Pi 1.5 0 4.5 e 5   75DeMa.1
12.315  1.500e-02  X2Pi 1.5 0 4.5 f 4   X2Pi 1.5 0 4.5 f 5   75DeMa.2
23805.297  1.000e-02  X2Pi 1.5 0 4.5 f 5   X2Pi 1.5 0 4.5 e 4   75DeMa.3
23817.618  8.000e-03  X2Pi 1.5 0 4.5 f 4   X2Pi 1.5 0 4.5 e 4   75DeMa.4
23826.626  8.000e-03  X2Pi 1.5 0 4.5 f 5   X2Pi 1.5 0 4.5 e 5   75DeMa.5
23838.933  1.000e-02  X2Pi 1.5 0 4.5 f 4   X2Pi 1.5 0 4.5 e 5   75DeMa.6
7.435  1.500e-02  X2Pi 1.5 0 3.5 e 3   X2Pi 1.5 0 3.5 e 4   75DeMa.7
13433.930  4.913e-02  X2Pi 1.5 0 3.5 f 4   X2Pi 1.5 0 3.5 e 3   75DeMa.8
13434.596  4.143e-02  X2Pi 1.5 0 3.5 f 3   X2Pi 1.5 0 3.5 e 3   75DeMa.9
13441.365  5.231e-02  X2Pi 1.5 0 3.5 f 4   X2Pi 1.5 0 3.5 e 4   75DeMa.10
13442.030  5.071e-02  X2Pi 1.5 0 3.5 f 3   X2Pi 1.5 0 3.5 e 4   75DeMa.11
164.7960  5.000e-04  X2Pi 0.5 0 4.5 e 4   X2Pi 0.5 0 4.5 f 4   73MeDy.1
117.1495  5.000e-04  X2Pi 0.5 0 4.5 e 5   X2Pi 0.5 0 4.5 f 5   73MeDy.2
192.9957  5.000e-04  X2Pi 0.5 0 4.5 e 5   X2Pi 0.5 0 4.5 f 4   73MeDy.3
88.9504  5.000e-04  X2Pi 0.5 0 4.5 e 4   X2Pi 0.5 0 4.5 f 5   73MeDy.4
8118.051  5.000e-03  X2Pi 0.5 0 2.5 f 2   X2Pi 0.5 0 2.5 e 3   75MeDy.1
8135.870  5.000e-03  X2Pi 0.5 0 2.5 f 2   X2Pi 0.5 0 2.5 e 2   75MeDy.2
8189.587  5.000e-03  X2Pi 0.5 0 2.5 f 3   X2Pi 0.5 0 2.5 e 3   75MeDy.3
8207.402  5.000e-03  X2Pi 0.5 0 2.5 f 3   X2Pi 0.5 0 2.5 e 2   75MeDy.4
5449.436  5.000e-03  X2Pi 0.5 0 3.5 f 3   X2Pi 0.5 0 3.5 e 4   75MeDy.5
5473.045  5.000e-03  X2Pi 0.5 0 3.5 f 3   X2Pi 0.5 0 3.5 e 3   75MeDy.6
5523.438  5.000e-03  X2Pi 0.5 0 3.5 f 4   X2Pi 0.5 0 3.5 e 4   75MeDy.7
5547.042  5.000e-03  X2Pi 0.5 0 3.5 f 4   X2Pi 0.5 0 3.5 e 3   75MeDy.8
88.950  1.000e-02  X2Pi 0.5 0 4.5 e 4   X2Pi 0.5 0 4.5 f 5   75MeDy.9
117.150  1.000e-02  X2Pi 0.5 0 4.5 e 5   X2Pi 0.5 0 4.5 f 5   75MeDy.10
164.796  1.000e-02  X2Pi 0.5 0 4.5 e 4   X2Pi 0.5 0 4.5 f 4   75MeDy.11
192.996  1.000e-02  X2Pi 0.5 0 4.5 e 5   X2Pi 0.5 0 4.5 f 4   75MeDy.12
6030.747  5.000e-03  X2Pi 1.5 0 2.5 f 2   X2Pi 1.5 0 2.5 e 2   75MeDy.13
6035.092  5.000e-03  X2Pi 1.5 0 2.5 f 3   X2Pi 1.5 0 2.5 e 3   75MeDy.14
6016.746  5.000e-03  X2Pi 1.5 0 2.5 f 2   X2Pi 1.5 0 2.5 e 3   75MeDy.15
23817.6153  2.000e-03  X2Pi 1.5 0 4.5 f 4   X2Pi 1.5 0 4.5 e 4   75MeDy.16
23826.6211  3.000e-03  X2Pi 1.5 0 4.5 f 5   X2Pi 1.5 0 4.5 e 5   75MeDy.17
1665.40184  1.000e-04  X2Pi 1.5 0 1.5 f 1   X2Pi 1.5 0 1.5 e 1   76MeMeMiDy.1
1667.35903  1.000e-04  X2Pi 1.5 0 1.5 f 2   X2Pi 1.5 0 1.5 e 2   76MeMeMiDy.2
6030.74850  2.000e-04  X2Pi 1.5 0 2.5 f 2   X2Pi 1.5 0 2.5 e 2   76MeMeMiDy.3
6035.09321  2.000e-04  X2Pi 1.5 0 2.5 f 3   X2Pi 1.5 0 2.5 e 3   76MeMeMiDy.4
13434.63740  2.000e-04  X2Pi 1.5 0 3.5 f 3   X2Pi 1.5 0 3.5 e 3   76MeMeMiDy.5
13441.41727  2.000e-04  X2Pi 1.5 0 3.5 f 4   X2Pi 1.5 0 3.5 e 4   76MeMeMiDy.6
4750.656  3.000e-03  X2Pi 0.5 0 0.5 f 1   X2Pi 0.5 0 0.5 e 1   76MeMeMiDy.7
7820.125  5.000e-03  X2Pi 0.5 0 1.5 f 2   X2Pi 0.5 0 1.5 e 2   76MeMeMiDy.8
8189.587  5.000e-03  X2Pi 0.5 0 2.5 f 3   X2Pi 0.5 0 2.5 e 3   76MeMeMiDy.9
5523.438  5.000e-03  X2Pi 0.5 0 3.5 f 4   X2Pi 0.5 0 3.5 e 4   76MeMeMiDy.10
1171.495  1.000e-03  X2Pi 0.5 0 4.5 e 5   X2Pi 0.5 0 4.5 f 5   76MeMeMiDy.11
8534.86  2.000e-02  X2Pi 0.5 0 5.5 e 6   X2Pi 0.5 0 5.5 f 6   77DeMaBaBr.1
8580.17  2.000e-02  X2Pi 0.5 0 5.5 e 5   X2Pi 0.5 0 5.5 f 5   77DeMaBaBr.2
19518.612  2.000e-02  X2Pi 0.5 0 6.5 e 7   X2Pi 0.5 0 6.5 f 7   77DeMaBaBr.3
19561.897  2.000e-02  X2Pi 0.5 0 6.5 e 6   X2Pi 0.5 0 6.5 f 6   77DeMaBaBr.4
36963.48  3.000e-02  X2Pi 1.5 0 5.5 f 6   X2Pi 1.5 0 5.5 e 5   77DeMaBaBr.5
36983.47  3.346e-02  X2Pi 1.5 0 5.5 f 5   X2Pi 1.5 0 5.5 e 5   77DeMaBaBr.6
36994.43  3.241e-02  X2Pi 1.5 0 5.5 f 6   X2Pi 1.5 0 5.5 e 6   77DeMaBaBr.7
37014.42  3.000e-02  X2Pi 1.5 0 5.5 f 5   X2Pi 1.5 0 5.5 e 6   77DeMaBaBr.8
52696.72  3.000e-02  X2Pi 1.5 0 6.5 f 7   X2Pi 1.5 0 6.5 e 6   77DeMaBaBr.9
52722.04  2.000e-02  X2Pi 1.5 0 6.5 f 6   X2Pi 1.5 0 6.5 e 6   77DeMaBaBr.10
52734.56  2.000e-02  X2Pi 1.5 0 6.5 f 7   X2Pi 1.5 0 6.5 e 7   77DeMaBaBr.11
52759.89  3.000e-02  X2Pi 1.5 0 6.5 f 6   X2Pi 1.5 0 6.5 e 7   77DeMaBaBr.12
70845.08  1.198e-01  X2Pi 1.5 0 7.5 f 7   X2Pi 1.5 0 7.5 e 7   77DeMaBaBr.13
70858.93  8.412e-02  X2Pi 1.5 0 7.5 f 8   X2Pi 1.5 0 7.5 e 8   77DeMaBaBr.14
13433.982  1.500e-02  X2Pi 1.5 0 3.5 f 4   X2Pi 1.5 0 3.5 e 3   77DeMaBaBr.15
13441.4173  2.000e-03  X2Pi 1.5 0 3.5 f 4   X2Pi 1.5 0 3.5 e 4   77DeMaBaBr.16
13442.07199  1.500e-02  X2Pi 1.5 0 3.5 f 3   X2Pi 1.5 0 3.5 e 4   77DeMaBaBr.17
23817.6153  2.000e-02  X2Pi 1.5 0 4.5 f 4   X2Pi 1.5 0 4.5 e 4   77DeMaBaBr.18
23826.6211  3.000e-02  X2Pi 1.5 0 4.5 f 5   X2Pi 1.5 0 4.5 e 5   77DeMaBaBr.19
23826.6211  3.000e-02  X2Pi 1.5 0 4.5 f 5   X2Pi 1.5 0 4.5 e 5   77DeMaBaBr.19
1612.23101  2.000e-04  X2Pi 1.5 0 1.5 f 1   X2Pi 1.5 0 1.5 e 2   79CoSaAuLe.1
1665.40148  4.000e-04  X2Pi 1.5 0 1.5 f 1   X2Pi 1.5 0 1.5 e 1   79CoSaAuLe.2
1667.35903  2.000e-04  X2Pi 1.5 0 1.5 f 2   X2Pi 1.5 0 1.5 e 2   79CoSaAuLe.3
1720.52998  2.000e-04  X2Pi 1.5 0 1.5 f 2   X2Pi 1.5 0 1.5 e 1   79CoSaAuLe.4
23817.6153  2.000e-03  X2Pi 1.5 0 4.5 f 4   X2Pi 1.5 0 4.5 e 4   79CoSaAuLe.5
23826.6211  3.000e-03  X2Pi 1.5 0 4.5 f 5   X2Pi 1.5 0 4.5 e 5   79CoSaAuLe.6
32921.47  5.000e-02  X2Pi 0.5 0 7.5 e 7   X2Pi 0.5 0 7.5 f 7   79CoSaAuLe.7
32879.85  5.000e-02  X2Pi 0.5 0 7.5 e 8   X2Pi 0.5 0 7.5 f 8   79CoSaAuLe.8
48493.98  5.000e-02  X2Pi 0.5 0 8.5 e 8   X2Pi 0.5 0 8.5 f 8   79CoSaAuLe.9
48454.04  5.000e-02  X2Pi 0.5 0 8.5 e 9   X2Pi 0.5 0 8.5 f 9   79CoSaAuLe.10
66133.35  5.000e-02  X2Pi 0.5 0 9.5 e 9   X2Pi 0.5 0 9.5 f 9   79CoSaAuLe.11
66094.76  5.000e-02  X2Pi 0.5 0 9.5 e 10   X2Pi 0.5 0 9.5 f 10   79CoSaAuLe.12
13433.956  2.313e-02  X2Pi 1.5 0 3.5 f 4   X2Pi 1.5 0 3.5 e 3   80SaVa.1
13434.643  6.156e-03  X2Pi 1.5 0 3.5 f 3   X2Pi 1.5 0 3.5 e 3   80SaVa.2
13441.438  2.280e-02  X2Pi 1.5 0 3.5 f 4   X2Pi 1.5 0 3.5 e 4   80SaVa.3
13442.129  5.345e-02  X2Pi 1.5 0 3.5 f 3   X2Pi 1.5 0 3.5 e 4   80SaVa.4
66094.850  3.000e-02  X2Pi 0.5 0 9.5 e 10   X2Pi 0.5 0 9.5 f 10   81KoZoLe.1
66133.521  3.000e-02  X2Pi 0.5 0 9.5 e 9   X2Pi 0.5 0 9.5 f 9   81KoZoLe.2
70844.957  2.000e-02  X2Pi 1.5 0 7.5 f 7   X2Pi 1.5 0 7.5 e 7   81KoZoLe.3
70858.841  2.000e-02  X2Pi 1.5 0 7.5 f 8   X2Pi 1.5 0 7.5 e 8   81KoZoLe.4
70815.805  5.000e-02  X2Pi 1.5 0 7.5 f 7   X2Pi 1.5 0 7.5 e 8   81KoZoLe.5
70887.994  5.000e-02  X2Pi 1.5 0 7.5 f 8   X2Pi 1.5 0 7.5 e 7   81KoZoLe.6
2509935.44  8.077e-01  X2Pi 1.5 0 2.5 e 2   X2Pi 1.5 0 1.5 e 2   85FaBlPi.1
2509949.43  7.970e-01  X2Pi 1.5 0 2.5 e 3   X2Pi 1.5 0 1.5 e 2   85FaBlPi.2
2509988.61  8.068e-01  X2Pi 1.5 0 2.5 e 2   X2Pi 1.5 0 1.5 e 1   85FaBlPi.3
1834735.51  5.000e-01  X2Pi 0.5 0 1.5 e 1   X2Pi 0.5 0 0.5 e 1   86BlFaPi.1
1834747.35  5.000e-01  X2Pi 0.5 0 1.5 e 2   X2Pi 0.5 0 0.5 e 1   86BlFaPi.2
1834750.42  5.000e-01  X2Pi 0.5 0 1.5 e 1   X2Pi 0.5 0 0.5 e 0   86BlFaPi.3
2509935.34  7.077e-01  X2Pi 1.5 0 2.5 e 2   X2Pi 1.5 0 1.5 e 2   86BlFaPi.4
2509949.33  6.970e-01  X2Pi 1.5 0 2.5 e 3   X2Pi 1.5 0 1.5 e 2   86BlFaPi.5
2509988.51  7.068e-01  X2Pi 1.5 0 2.5 e 2   X2Pi 1.5 0 1.5 e 1   86BlFaPi.6
2514298.73  7.082e-01  X2Pi 1.5 0 2.5 f 2   X2Pi 1.5 0 1.5 f 2   86BlFaPi.7
2514317.07  7.028e-01  X2Pi 1.5 0 2.5 f 3   X2Pi 1.5 0 1.5 f 2   86BlFaPi.8
2514353.86  7.101e-01  X2Pi 1.5 0 2.5 f 2   X2Pi 1.5 0 1.5 f 1   86BlFaPi.9
2603399.52  2.473e+00  X2Pi 0.5 0 2.5 e 2   X2Pi 1.5 0 3.5 e 3   86BlFaPi.10
2603424.86  2.381e+00  X2Pi 0.5 0 2.5 e 3   X2Pi 1.5 0 3.5 e 4   86BlFaPi.11
3036257.77  5.000e-01  X2Pi 0.5 0 2.5 e 2   X2Pi 0.5 0 1.5 e 2   86BlFaPi.12
3036269.61  5.000e-01  X2Pi 0.5 0 2.5 e 2   X2Pi 0.5 0 1.5 e 1   86BlFaPi.13
3036275.58  5.000e-01  X2Pi 0.5 0 2.5 e 3   X2Pi 0.5 0 1.5 e 2   86BlFaPi.14
3036573.51  5.000e-01  X2Pi 0.5 0 2.5 f 2   X2Pi 0.5 0 1.5 f 2   86BlFaPi.15
3036643.73  1.976e+00  X2Pi 0.5 0 2.5 f 3   X2Pi 0.5 0 1.5 f 2   86BlFaPi.16
3036645.05  1.363e+00  X2Pi 0.5 0 2.5 f 2   X2Pi 0.5 0 1.5 f 1   86BlFaPi.17
2509948.69  1.200e-01  X2Pi 1.5 0 2.5 e 3   X2Pi 1.5 0 1.5 e 2   86BrZiJeEv.1
2509987.80  2.000e-01  X2Pi 1.5 0 2.5 e 2   X2Pi 1.5 0 1.5 e 1   86BrZiJeEv.2
2514296.00  2.100e+00  X2Pi 1.5 0 2.5 f 2   X2Pi 1.5 0 1.5 f 2   86BrZiJeEv.3
2514316.34  7.000e-02  X2Pi 1.5 0 2.5 f 3   X2Pi 1.5 0 1.5 f 2   86BrZiJeEv.4
2514353.12  7.000e-02  X2Pi 1.5 0 2.5 f 2   X2Pi 1.5 0 1.5 f 1   86BrZiJeEv.5
3543779.37  3.905e-01  X2Pi 1.5 0 3.5 e 4   X2Pi 1.5 0 2.5 e 3   86BrZiJeEv.6
3543800.64  2.208e-01  X2Pi 1.5 0 3.5 e 3   X2Pi 1.5 0 2.5 e 2   86BrZiJeEv.7
3551185.25  1.826e-01  X2Pi 1.5 0 3.5 f 4   X2Pi 1.5 0 2.5 f 3   86BrZiJeEv.8
3551204.24  1.900e-01  X2Pi 1.5 0 3.5 f 3   X2Pi 1.5 0 2.5 f 2   86BrZiJeEv.9
1837816.39  5.000e-02  X2Pi 0.5 0 1.5 f 2   X2Pi 0.5 0 0.5 f 1   86BrZiJeEv.10
1837836.52  6.000e-02  X2Pi 0.5 0 1.5 f 1   X2Pi 0.5 0 0.5 f 0   86BrZiJeEv.11
3036257.00  1.606e+00  X2Pi 0.5 0 2.5 e 2   X2Pi 0.5 0 1.5 e 2   86BrZiJeEv.12
3036274.30  4.735e+00  X2Pi 0.5 0 2.5 e 2   X2Pi 0.5 0 1.5 e 1   86BrZiJeEv.13
3036274.30  1.943e+00  X2Pi 0.5 0 2.5 e 3   X2Pi 0.5 0 1.5 e 2   86BrZiJeEv.14
3036644.93  1.243e+00  X2Pi 0.5 0 2.5 f 2   X2Pi 0.5 0 1.5 f 1   86BrZiJeEv.15
3036644.93  6.563e-01  X2Pi 0.5 0 2.5 f 3   X2Pi 0.5 0 1.5 f 2   86BrZiJeEv.16
3789179.79  2.700e-01  X2Pi 0.5 0 0.5 f 0   X2Pi 1.5 0 1.5 f 1   86BrZiJeEv.17
3789214.99  4.000e-01  X2Pi 0.5 0 0.5 f 1   X2Pi 1.5 0 1.5 f 2   86BrZiJeEv.18
3110931.13  1.100e+00  X2Pi 0.5 0 1.5 e 2   X2Pi 1.5 0 2.5 e 3   86BrZiJeEv.19
3110931.13  1.138e+00  X2Pi 0.5 0 1.5 e 1   X2Pi 1.5 0 2.5 e 2   86BrZiJeEv.20
3112663.41  2.100e-01  X2Pi 0.5 0 1.5 f 1   X2Pi 1.5 0 2.5 f 2   86BrZiJeEv.21
3112715.01  1.900e-01  X2Pi 0.5 0 1.5 f 2   X2Pi 1.5 0 2.5 f 3   86BrZiJeEv.22
13441.4173  5.000e-04  X2Pi 1.5 0 3.5 f 4   X2Pi 1.5 0 3.5 e 4   96WuSpMeAn.1
13434.6374  5.000e-04  X2Pi 1.5 0 3.5 f 3   X2Pi 1.5 0 3.5 e 3   96WuSpMeAn.2
13441.417  5.000e-03  X2Pi 1.5 0 3.5 f 4   X2Pi 1.5 0 3.5 e 4   99ThWuSpMe.1
13442.076  5.000e-03  X2Pi 1.5 0 3.5 f 3   X2Pi 1.5 0 3.5 e 4   99ThWuSpMe.2
13434.637  5.000e-03  X2Pi 1.5 0 3.5 f 3   X2Pi 1.5 0 3.5 e 3   99ThWuSpMe.3
13434.001  2.466e-02  X2Pi 1.5 0 3.5 f 4   X2Pi 1.5 0 3.5 e 3   99ThWuSpMe.4
1834735.0627  3.000e-01  X2Pi 0.5 0 1.5 e 1   X2Pi 0.5 0 0.5 e 1   13Drouin.1
1834747.5973  7.941e-01  X2Pi 0.5 0 1.5 e 2   X2Pi 0.5 0 0.5 e 1   13Drouin.2
1834747.5973  2.372e+00  X2Pi 0.5 0 1.5 e 1   X2Pi 0.5 0 0.5 e 0   13Drouin.3
1837746.2054  3.000e-01  X2Pi 0.5 0 1.5 f 1   X2Pi 0.5 0 0.5 f 1   13Drouin.4
1837816.2639  3.000e-01  X2Pi 0.5 0 1.5 f 2   X2Pi 0.5 0 0.5 f 1   13Drouin.5
1837836.3660  3.000e-01  X2Pi 0.5 0 1.5 f 1   X2Pi 0.5 0 0.5 f 0   13Drouin.6
1899667.9540  3.000e-01  X2Pi 0.5 0 4.5 f 5   X2Pi 1.5 0 5.5 f 6   13Drouin.7
1899571.7819  3.000e-01  X2Pi 0.5 0 4.5 f 4   X2Pi 1.5 0 5.5 f 5   13Drouin.8
1936779.4403  3.000e-01  X2Pi 0.5 0 4.5 e 5   X2Pi 1.5 0 5.5 e 6   13Drouin.9
2509934.807  3.000e-01  X2Pi 1.5 0 2.5 e 2   X2Pi 1.5 0 1.5 e 2   13Drouin.10
2509948.573  3.000e-01  X2Pi 1.5 0 2.5 e 3   X2Pi 1.5 0 1.5 e 2   13Drouin.11
2509987.791  3.000e-01  X2Pi 1.5 0 2.5 e 2   X2Pi 1.5 0 1.5 e 1   13Drouin.12
2514297.345  7.500e-01  X2Pi 1.5 0 2.5 f 2   X2Pi 1.5 0 1.5 f 2   13Drouin.13
2514316.360  3.000e-01  X2Pi 1.5 0 2.5 f 3   X2Pi 1.5 0 1.5 f 2   13Drouin.14
2514353.082  3.000e-01  X2Pi 1.5 0 2.5 f 2   X2Pi 1.5 0 1.5 f 1   13Drouin.15
2603402.3339  9.308e-01  X2Pi 0.5 0 2.5 e 2   X2Pi 1.5 0 3.5 e 3   13Drouin.16
2603427.2882  6.274e-01  X2Pi 0.5 0 2.5 e 3   X2Pi 1.5 0 3.5 e 4   13Drouin.17
2509948.626  4.400e-02  X2Pi 1.5 0 2.5 e 3   X2Pi 1.5 0 1.5 e 2   93VaEv.1
2509987.829  3.000e-02  X2Pi 1.5 0 2.5 e 2   X2Pi 1.5 0 1.5 e 1   93VaEv_C.2
2509934.713  5.554e-02  X2Pi 1.5 0 2.5 e 2   X2Pi 1.5 0 1.5 e 2   93VaEv_C.3
2514316.403  2.800e-02  X2Pi 1.5 0 2.5 f 3   X2Pi 1.5 0 1.5 f 2   93VaEv.4
2514353.165  3.000e-02  X2Pi 1.5 0 2.5 f 2   X2Pi 1.5 0 1.5 f 1   93VaEv_C.5
2514298.092  4.476e-02  X2Pi 1.5 0 2.5 f 2   X2Pi 1.5 0 1.5 f 2   93VaEv_C.6
3543779.094  3.900e-02  X2Pi 1.5 0 3.5 e 4   X2Pi 1.5 0 2.5 e 3   93VaEv.7
3543800.545  1.800e-02  X2Pi 1.5 0 3.5 e 3   X2Pi 1.5 0 2.5 e 2   93VaEv_C.8
3543786.596  7.000e-02  X2Pi 1.5 0 3.5 e 3   X2Pi 1.5 0 2.5 e 3   93VaEv_C.9
3551185.374  4.641e-02  X2Pi 1.5 0 3.5 f 4   X2Pi 1.5 0 2.5 f 3   93VaEv.10
3551204.413  1.400e-02  X2Pi 1.5 0 3.5 f 3   X2Pi 1.5 0 2.5 f 2   93VaEv_C.11
3551186.118  5.400e-02  X2Pi 1.5 0 3.5 f 3   X2Pi 1.5 0 2.5 f 3   93VaEv_C.12
4592484.333  7.700e-02  X2Pi 1.5 0 4.5 e 5   X2Pi 1.5 0 3.5 e 4   93VaEv_C.13
4592498.180  7.700e-02  X2Pi 1.5 0 4.5 e 4   X2Pi 1.5 0 3.5 e 3   93VaEv_C.14
4592505.704  7.700e-02  X2Pi 1.5 0 4.5 e 4   X2Pi 1.5 0 3.5 e 4   93VaEv_C.15
4602869.505  7.700e-02  X2Pi 1.5 0 4.5 f 5   X2Pi 1.5 0 3.5 f 4   93VaEv_C.16
4602881.126  7.700e-02  X2Pi 1.5 0 4.5 f 4   X2Pi 1.5 0 3.5 f 3   93VaEv_C.17
4602881.868  7.700e-02  X2Pi 1.5 0 4.5 f 4   X2Pi 1.5 0 3.5 f 4   93VaEv_C.18
1834746.874  3.500e-02  X2Pi 0.5 0 1.5 e 2   X2Pi 0.5 0 0.5 e 1   93VaEv_C.19
1834749.951  3.500e-02  X2Pi 0.5 0 1.5 e 1   X2Pi 0.5 0 0.5 e 0   93VaEv_C.20
1834735.017  3.500e-02  X2Pi 0.5 0 1.5 e 1   X2Pi 0.5 0 0.5 e 1   93VaEv_C.21
1837816.390  5.000e-02  X2Pi 0.5 0 1.5 f 2   X2Pi 0.5 0 0.5 f 1   93VaEv.22
1837836.520  6.000e-02  X2Pi 0.5 0 1.5 f 1   X2Pi 0.5 0 0.5 f 0   93VaEv.23
1837746.102  3.500e-02  X2Pi 0.5 0 1.5 f 1   X2Pi 0.5 0 0.5 f 1   93VaEv_C.24
3036276.151  9.270e-02  X2Pi 0.5 0 2.5 e 3   X2Pi 0.5 0 1.5 e 2   93VaEv.25
3036270.093  2.000e-02  X2Pi 0.5 0 2.5 e 2   X2Pi 0.5 0 1.5 e 1   93VaEv_C.26
3036258.236  2.000e-02  X2Pi 0.5 0 2.5 e 2   X2Pi 0.5 0 1.5 e 2   93VaEv_C.27
3036645.512  1.900e-02  X2Pi 0.5 0 2.5 f 3   X2Pi 0.5 0 1.5 f 2   93VaEv.28
3036644.222  2.000e-02  X2Pi 0.5 0 2.5 f 2   X2Pi 0.5 0 1.5 f 1   93VaEv_C.29
3036573.983  2.000e-02  X2Pi 0.5 0 2.5 f 2   X2Pi 0.5 0 1.5 f 2   93VaEv_C.30
4212298.573  1.060e-01  X2Pi 0.5 0 3.5 e 4   X2Pi 0.5 0 2.5 e 3   93VaEv_C.31
4212292.784  1.060e-01  X2Pi 0.5 0 3.5 e 3   X2Pi 0.5 0 2.5 e 2   93VaEv_C.32
4212274.946  1.060e-01  X2Pi 0.5 0 3.5 e 3   X2Pi 0.5 0 2.5 e 3   93VaEv_C.33
4209632.492  1.080e-01  X2Pi 0.5 0 3.5 f 4   X2Pi 0.5 0 2.5 f 3   93VaEv.34
4209629.974  1.060e-01  X2Pi 0.5 0 3.5 f 3   X2Pi 0.5 0 2.5 f 2   93VaEv_C.35
4209558.413  1.060e-01  X2Pi 0.5 0 3.5 f 3   X2Pi 0.5 0 2.5 f 3   93VaEv_C.36
3786131.875  1.560e-01  X2Pi 0.5 0 0.5 e 1   X2Pi 1.5 0 1.5 e 2   93VaEv_C.37
3786170.057  1.560e-01  X2Pi 0.5 0 0.5 e 0   X2Pi 1.5 0 1.5 e 1   93VaEv_C.38
3786184.991  1.560e-01  X2Pi 0.5 0 0.5 e 1   X2Pi 1.5 0 1.5 e 1   93VaEv_C.39
3789214.990  4.000e-01  X2Pi 0.5 0 0.5 f 1   X2Pi 1.5 0 1.5 f 2   93VaEv.40
3789179.790  2.700e-01  X2Pi 0.5 0 0.5 f 0   X2Pi 1.5 0 1.5 f 1   93VaEv.41
3789270.255  1.560e-01  X2Pi 0.5 0 0.5 f 1   X2Pi 1.5 0 1.5 f 1   93VaEv_C.42
3110930.087  1.530e-01  X2Pi 0.5 0 1.5 e 2   X2Pi 1.5 0 2.5 e 3   93VaEv_C.43
3110932.179  1.530e-01  X2Pi 0.5 0 1.5 e 1   X2Pi 1.5 0 2.5 e 2   93VaEv_C.44
3110944.036  1.530e-01  X2Pi 0.5 0 1.5 e 2   X2Pi 1.5 0 2.5 e 2   93VaEv_C.45
3112715.010  1.900e-01  X2Pi 0.5 0 1.5 f 2   X2Pi 1.5 0 2.5 f 3   93VaEv.46
3112663.410  2.100e-01  X2Pi 0.5 0 1.5 f 1   X2Pi 1.5 0 2.5 f 2   93VaEv.47
3112733.432  1.530e-01  X2Pi 0.5 0 1.5 f 2   X2Pi 1.5 0 2.5 f 2   93VaEv_C.48
