# Supplementary material for: Analysis of measured high-resolution doublet rovibronic spectra and related line lists of 12CH and 16OH
Source: Phys Chem Chem Phys. 2022 Jul 25;24(32):19287–301. doi: 10.1039/d2cp02240k (PMC9382695; doi:10.1039/d2cp02240k)
Supplement: CP-024-D2CP02240K-s008 [file CP-024-D2CP02240K-s008.txt]

-179.0530000000 2.000e-02 X2Pi 0.5 0 4.5 e X2Pi 0.5 0 3.5 e 91HaWh.17
-2983.0705000000 5.000e-04 X2Pi 1.5 5 2.5 f X2Pi 1.5 4 1.5 f 94AbDaRaEn.469
-3008.1719000000 5.000e-04 X2Pi 1.5 5 3.5 f X2Pi 1.5 4 2.5 f 94AbDaRaEn.470
-2313.1615000000 5.000e-04 X2Pi 0.5 6 10.5 e X2Pi 0.5 5 11.5 e 94AbDaRaEn.511
-2322.2421000000 5.000e-04 X2Pi 1.5 8 2.5 e X2Pi 1.5 7 3.5 e 94AbDaRaEn.604
-2322.0898000000 5.000e-04 X2Pi 1.5 8 2.5 f X2Pi 1.5 7 3.5 f 94AbDaRaEn.606
-2415.2286000000 5.000e-04 X2Pi 1.5 9 12.5 f X2Pi 1.5 8 11.5 f 94AbDaRaEn.682
-5123.2622000000 5.000e-04 X2Pi 0.5 7 4.5 f X2Pi 0.5 5 5.5 f 94AbDaRaEn.1331
-4837.2201000000 5.000e-04 X2Pi 0.5 8 3.5 f X2Pi 0.5 6 4.5 f 94AbDaRaEn.1436
-4254.6161000000 5.000e-04 X2Pi 1.5 10 4.5 e X2Pi 1.5 8 4.5 f 94AbDaRaEn.1658
-7047.6853000000 5.000e-04 X2Pi 0.5 8 11.5 f X2Pi 0.5 5 12.5 f 94AbDaRaEn.1801
-7837.2598000000 5.000e-04 X2Pi 1.5 8 8.5 e X2Pi 1.5 5 7.5 e 94AbDaRaEn.1808
-7826.8882000000 5.000e-04 X2Pi 1.5 8 9.5 e X2Pi 1.5 5 8.5 e 94AbDaRaEn.1809
-7811.9428000000 5.000e-04 X2Pi 1.5 8 10.5 e X2Pi 1.5 5 9.5 e 94AbDaRaEn.1810
-7841.3742000000 5.000e-04 X2Pi 1.5 8 5.5 f X2Pi 1.5 5 4.5 f 94AbDaRaEn.1814
-3764.2335000000 1.000e-03 X2Pi 1.5 1 6.5 f X2Pi 1.5 0 5.5 f 90AbDaRaEn.120
-3922.0012000000 1.000e-03 X2Pi 1.5 1 14.5 f X2Pi 1.5 0 13.5 f 90AbDaRaEn.128
-3920.9616000000 1.000e-03 X2Pi 0.5 1 13.5 e X2Pi 0.5 0 12.5 e 90AbDaRaEn.141
-3920.4082000000 1.000e-03 X2Pi 0.5 1 13.5 f X2Pi 0.5 0 12.5 f 90AbDaRaEn.154
-3711.6516000000 1.000e-03 X2Pi 1.5 2 12.5 e X2Pi 1.5 1 11.5 e 90AbDaRaEn.259
-3725.8425000000 1.000e-03 X2Pi 1.5 2 13.5 e X2Pi 1.5 1 12.5 e 90AbDaRaEn.260
-3726.3868000000 1.000e-03 X2Pi 1.5 2 13.5 f X2Pi 1.5 1 12.5 f 90AbDaRaEn.271
-3725.1081000000 1.000e-03 X2Pi 0.5 2 12.5 e X2Pi 0.5 1 11.5 e 90AbDaRaEn.283
-3737.6860000000 1.000e-03 X2Pi 0.5 2 13.5 e X2Pi 0.5 1 12.5 e 90AbDaRaEn.284
-3724.6094000000 1.000e-03 X2Pi 0.5 2 12.5 f X2Pi 0.5 1 11.5 f 90AbDaRaEn.296
-7770.0200000000 2.000e-01 X2Pi 1.5 12 6.5 f X2Pi 1.5 8 5.5 f 90SaCo.11
-7719.3800000000 2.000e-01 X2Pi 1.5 12 3.5 f X2Pi 1.5 8 3.5 e 90SaCo.31
-7690.6800000000 2.000e-01 X2Pi 1.5 12 4.5 f X2Pi 1.5 8 4.5 e 90SaCo.32
-7691.4800000000 2.000e-01 X2Pi 1.5 12 4.5 e X2Pi 1.5 8 4.5 f 90SaCo.36
-36571.3400000000 4.000e-01 B2Sigma 0.5 0 2.5 f X2Pi 0.5 12 0.5 f 90SaCo.59
-36483.0000000000 4.000e-01 B2Sigma 0.5 0 3.5 f X2Pi 0.5 12 3.5 f 90SaCo.62
-36458.1800000000 4.000e-01 B2Sigma 0.5 0 5.5 f X2Pi 0.5 12 4.5 e 90SaCo.68
-36602.3100000000 4.000e-01 B2Sigma 0.5 0 4.5 f X2Pi 0.5 12 2.5 f 90SaCo.71
-36592.8000000000 4.000e-01 B2Sigma 0.5 0 5.5 f X2Pi 0.5 12 3.5 f 90SaCo.72
-22801.3000000000 5.000e-01 B2Sigma 0.5 0 7.5 f A2Sigma 0.5 5 5.5 f 91CoSaCo.70
-23495.4000000000 5.000e-01 B2Sigma 0.5 1 6.5 f A2Sigma 0.5 5 4.5 f 91CoSaCo.199
-21612.6000000000 5.000e-01 B2Sigma 0.5 1 6.5 f A2Sigma 0.5 6 4.5 f 91CoSaCo.221
-36512.8800000000 4.000e-01 B2Sigma 1.5 0 6.5 e X2Pi 1.5 12 6.5 f 90SaCo.53
-36541.3400000000 4.000e-01 B2Sigma 1.5 0 0.5 e X2Pi 0.5 12 1.5 e 90SaCo.73
-43697.7600000000 5.500e-02 B2Sigma 1.5 0 9.5 e X2Pi 0.5 8 8.5 e 93CoChCo.295
-23048.5000000000 5.000e-01 B2Sigma 1.5 0 1.5 e A2Sigma 1.5 5 0.5 e 91CoSaCo.60
-22801.3000000000 5.000e-01 B2Sigma 1.5 0 7.5 e A2Sigma 1.5 5 6.5 e 91CoSaCo.65
-20888.1000000000 5.000e-01 B2Sigma 1.5 0 4.5 e A2Sigma 1.5 6 5.5 e 91CoSaCo.75
-23701.9000000000 5.000e-01 B2Sigma 1.5 1 2.5 e A2Sigma 1.5 5 1.5 e 91CoSaCo.190
-23495.4000000000 5.000e-01 B2Sigma 1.5 1 6.5 e A2Sigma 1.5 5 5.5 e 91CoSaCo.194
-21612.6000000000 5.000e-01 B2Sigma 1.5 1 6.5 e A2Sigma 1.5 6 5.5 e 91CoSaCo.216
-6599.7562600000 5.000e-03 X2Pi 0.5 2 7.5 f X2Pi 0.5 0 8.5 f 02TeBeZoSh.268
-6643.4023700000 5.000e-03 X2Pi 0.5 3 0.5 e X2Pi 0.5 1 0.5 e 02TeBeZoSh.273
-6840.6834600000 5.000e-03 X2Pi 0.5 3 10.5 f X2Pi 0.5 1 11.5 f 02TeBeZoSh.291
-6844.2080000000 5.000e-03 X2Pi 0.5 3 10.5 f X2Pi 0.5 1 9.5 f 02TeBeZoSh.292
-6844.3355800000 5.000e-03 X2Pi 0.5 3 9.5 e X2Pi 0.5 1 10.5 e 02TeBeZoSh.293
-6844.5004500000 5.000e-03 X2Pi 0.5 3 8.5 e X2Pi 0.5 1 9.5 e 02TeBeZoSh.294
-6844.7230900000 5.000e-03 X2Pi 1.5 3 10.5 e X2Pi 1.5 1 11.5 e 02TeBeZoSh.295
-6844.9276600000 5.000e-03 X2Pi 1.5 3 10.5 f X2Pi 1.5 1 11.5 f 02TeBeZoSh.296
-6845.1648500000 5.000e-03 X2Pi 1.5 3 9.5 e X2Pi 1.5 1 10.5 e 02TeBeZoSh.297
-6845.4123000000 5.000e-03 X2Pi 1.5 3 9.5 f X2Pi 1.5 1 10.5 f 02TeBeZoSh.298
-6866.2530000000 5.000e-03 X2Pi 0.5 2 1.5 e X2Pi 0.5 0 2.5 e 02TeBeZoSh.299
-6866.2530000000 5.000e-03 X2Pi 0.5 2 1.5 f X2Pi 0.5 0 2.5 f 02TeBeZoSh.300
-3402.7580 1.200e-03 X2Pi 1.5 2 1.5 f X2Pi 1.5 1 1.5 f 76MaChMa.117
-3560.7341 1.200e-03 X2Pi 1.5 1 3.5 f X2Pi 1.5 0 3.5 f 76MaChMa.143
-3561.5954 1.200e-03 X2Pi 1.5 1 3.5 e X2Pi 1.5 0 3.5 e 76MaChMa.144
-3562.1329 1.200e-03 X2Pi 0.5 1 2.5 f X2Pi 0.5 0 2.5 f 76MaChMa.145
-3562.7125 1.200e-03 X2Pi 0.5 1 2.5 e X2Pi 0.5 0 2.5 e 76MaChMa.146
-3565.2828 1.200e-03 X2Pi 1.5 1 2.5 f X2Pi 1.5 0 2.5 f 76MaChMa.149
-3568.9158 1.200e-03 X2Pi 0.5 1 0.5 f X2Pi 0.5 0 0.5 f 76MaChMa.150
-3569.2117 1.200e-03 X2Pi 0.5 1 0.5 e X2Pi 0.5 0 0.5 e 76MaChMa.151
-3709.6949 1.200e-03 X2Pi 1.5 1 4.5 e X2Pi 1.5 0 3.5 e 76MaChMa.183
-5371.0363 1.200e-03 X2Pi 0.5 5 11.5 f X2Pi 0.5 3 12.5 f 76MaChMa.242
-5433.7701 1.200e-03 X2Pi 0.5 5 10.5 f X2Pi 0.5 3 11.5 f 76MaChMa.258
-5494.2180 1.200e-03 X2Pi 0.5 5 9.5 f X2Pi 0.5 3 10.5 f 76MaChMa.270
-5964.7193 1.200e-03 X2Pi 1.5 5 4.5 f X2Pi 1.5 3 4.5 f 76MaChMa.383
-5976.7177 1.200e-03 X2Pi 1.5 5 3.5 e X2Pi 1.5 3 3.5 e 76MaChMa.388
-5985.0094 1.200e-03 X2Pi 1.5 5 2.5 e X2Pi 1.5 3 2.5 e 76MaChMa.393
-6040.8255 1.200e-03 X2Pi 0.5 5 1.5 f X2Pi 0.5 3 0.5 f 76MaChMa.404
-6133.4936 1.200e-03 X2Pi 0.5 5 14.5 f X2Pi 0.5 3 13.5 f 76MaChMa.443
-6200.2842 1.200e-03 X2Pi 1.5 4 2.5 e X2Pi 1.5 2 3.5 e 76MaChMa.493
-6289.7285 1.200e-03 X2Pi 1.5 4 4.5 f X2Pi 1.5 2 4.5 f 76MaChMa.511
-6301.1084 1.200e-03 X2Pi 1.5 4 3.5 f X2Pi 1.5 2 3.5 f 76MaChMa.517
-6301.8727 1.200e-03 X2Pi 1.5 4 3.5 e X2Pi 1.5 2 3.5 e 76MaChMa.518
-6309.7691 1.200e-03 X2Pi 1.5 4 2.5 f X2Pi 1.5 2 2.5 f 76MaChMa.519
-6310.1169 1.200e-03 X2Pi 1.5 4 2.5 e X2Pi 1.5 2 2.5 e 76MaChMa.520
-6615.8061 1.200e-03 X2Pi 1.5 3 4.5 f X2Pi 1.5 1 4.5 f 76MaChMa.627
-6617.2068 1.200e-03 X2Pi 1.5 3 4.5 e X2Pi 1.5 1 4.5 e 76MaChMa.628
-6627.2720 1.200e-03 X2Pi 1.5 3 3.5 f X2Pi 1.5 1 3.5 f 76MaChMa.629
-6628.0716 1.200e-03 X2Pi 1.5 3 3.5 e X2Pi 1.5 1 3.5 e 76MaChMa.630
-6630.0876 1.200e-03 X2Pi 0.5 3 2.5 f X2Pi 0.5 1 2.5 f 76MaChMa.631
-6630.5871 1.200e-03 X2Pi 0.5 3 2.5 e X2Pi 0.5 1 2.5 e 76MaChMa.632
-6635.9685 1.200e-03 X2Pi 1.5 3 2.5 f X2Pi 1.5 1 2.5 f 76MaChMa.633
-6636.3286 1.200e-03 X2Pi 1.5 3 2.5 e X2Pi 1.5 1 2.5 e 76MaChMa.634
-6638.0763 1.200e-03 X2Pi 0.5 3 1.5 f X2Pi 0.5 1 1.5 f 76MaChMa.635
-6638.6203 1.200e-03 X2Pi 0.5 3 1.5 e X2Pi 0.5 1 1.5 e 76MaChMa.636
-6643.1107 1.200e-03 X2Pi 0.5 3 0.5 f X2Pi 0.5 1 0.5 f 76MaChMa.639
-6643.4019 1.200e-03 X2Pi 0.5 3 0.5 e X2Pi 0.5 1 0.5 e 76MaChMa.640
-6965.1934 1.200e-03 X2Pi 1.5 2 2.5 f X2Pi 1.5 0 2.5 f 76MaChMa.665
-6972.3910 1.200e-03 X2Pi 0.5 2 0.5 f X2Pi 0.5 0 0.5 f 76MaChMa.667
-6972.7495 1.200e-03 X2Pi 0.5 2 0.5 e X2Pi 0.5 0 0.5 e 76MaChMa.668
-7143.4055 2.300e-03 X2Pi 1.5 2 17.5 e X2Pi 1.5 0 16.5 e 76MaChMa.691
-7171.2009 2.300e-03 X2Pi 1.5 2 15.5 e X2Pi 1.5 0 14.5 e 76MaChMa.706
-8746.7839 3.300e-03 X2Pi 1.5 3 19.5 e X2Pi 1.5 0 20.5 e 76MaChMa.773
-9111.0857 3.300e-03 X2Pi 1.5 5 2.5 f X2Pi 1.5 2 3.5 f 76MaChMa.828
-9175.4907 3.300e-03 X2Pi 0.5 5 0.5 f X2Pi 0.5 2 1.5 f 76MaChMa.842
-9220.9511 3.300e-03 X2Pi 1.5 5 2.5 f X2Pi 1.5 2 2.5 f 76MaChMa.847
-9221.2576 3.300e-03 X2Pi 1.5 5 2.5 e X2Pi 1.5 2 2.5 e 76MaChMa.848
-9262.2833 3.300e-03 X2Pi 0.5 5 13.5 e X2Pi 0.5 2 12.5 e 76MaChMa.859
-9661.8817 3.300e-03 X2Pi 1.5 3 9.5 f X2Pi 1.5 0 10.5 f 76MaChMa.955
-9703.5812 3.300e-03 X2Pi 0.5 4 15.5 e X2Pi 0.5 1 14.5 e 76MaChMa.962
-9709.6416 3.300e-03 X2Pi 1.5 4 2.5 f X2Pi 1.5 1 2.5 f 76MaChMa.964
-9710.0038 3.300e-03 X2Pi 1.5 4 2.5 e X2Pi 1.5 1 2.5 e 76MaChMa.965
-9712.8890 3.300e-03 X2Pi 0.5 4 1.5 f X2Pi 0.5 1 1.5 f 76MaChMa.966
-9713.3422 3.300e-03 X2Pi 0.5 4 1.5 e X2Pi 0.5 1 1.5 e 76MaChMa.967
-9720.2917 3.300e-03 X2Pi 0.5 4 0.5 f X2Pi 0.5 1 0.5 f 76MaChMa.970
-9720.6028 3.300e-03 X2Pi 0.5 4 0.5 e X2Pi 0.5 1 0.5 e 76MaChMa.971
-10151.1073 3.300e-03 X2Pi 0.5 3 0.5 f X2Pi 0.5 0 1.5 f 76MaChMa.1059
-10201.4463 3.300e-03 X2Pi 1.5 3 2.5 f X2Pi 1.5 0 2.5 f 76MaChMa.1060
-10201.7976 3.300e-03 X2Pi 1.5 3 2.5 e X2Pi 1.5 0 2.5 e 76MaChMa.1061
-10204.5979 3.300e-03 X2Pi 0.5 3 1.5 f X2Pi 0.5 0 1.5 f 76MaChMa.1062
-10205.1892 3.300e-03 X2Pi 0.5 3 1.5 e X2Pi 0.5 0 1.5 e 76MaChMa.1063
-10212.1774 3.300e-03 X2Pi 0.5 3 0.5 f X2Pi 0.5 0 0.5 f 76MaChMa.1065
-10355.6530 3.300e-03 X2Pi 1.5 3 9.5 f X2Pi 1.5 0 8.5 f 76MaChMa.1110
83.72333 1.000e-03 X2Pi 1.5 0 2.5 e X2Pi 1.5 0 1.5 e 09BeCo_C.1
201.93137 1.000e-03 X2Pi 1.5 0 3.5 e X2Pi 1.5 0 1.5 e 09BeCo_C.2
355.12036 1.000e-03 X2Pi 1.5 0 4.5 e X2Pi 1.5 0 1.5 e 09BeCo_C.3
543.59556 1.000e-03 X2Pi 1.5 0 5.5 e X2Pi 1.5 0 1.5 e 09BeCo_C.4
767.48162 1.000e-03 X2Pi 1.5 0 6.5 e X2Pi 1.5 0 1.5 e 09BeCo_C.5
1026.75520 1.000e-03 X2Pi 1.5 0 7.5 e X2Pi 1.5 0 1.5 e 09BeCo_C.6
1321.27599 1.000e-03 X2Pi 1.5 0 8.5 e X2Pi 1.5 0 1.5 e 09BeCo_C.7
1650.81037 1.000e-03 X2Pi 1.5 0 9.5 e X2Pi 1.5 0 1.5 e 09BeCo_C.8
2015.04818 1.000e-03 X2Pi 1.5 0 10.5 e X2Pi 1.5 0 1.5 e 09BeCo_C.9
2413.61422 1.000e-03 X2Pi 1.5 0 11.5 e X2Pi 1.5 0 1.5 e 09BeCo_C.10
2846.07642 1.000e-03 X2Pi 1.5 0 12.5 e X2Pi 1.5 0 1.5 e 09BeCo_C.11
3311.95163 1.000e-03 X2Pi 1.5 0 13.5 e X2Pi 1.5 0 1.5 e 09BeCo_C.12
3810.70998 1.000e-03 X2Pi 1.5 0 14.5 e X2Pi 1.5 0 1.5 e 09BeCo_C.13
4341.77829 1.000e-03 X2Pi 1.5 0 15.5 e X2Pi 1.5 0 1.5 e 09BeCo_C.14
4904.54283 1.000e-03 X2Pi 1.5 0 16.5 e X2Pi 1.5 0 1.5 e 09BeCo_C.15
5498.35166 1.000e-03 X2Pi 1.5 0 17.5 e X2Pi 1.5 0 1.5 e 09BeCo_C.16
6122.51669 1.000e-03 X2Pi 1.5 0 18.5 e X2Pi 1.5 0 1.5 e 09BeCo_C.17
6776.31563 1.000e-03 X2Pi 1.5 0 19.5 e X2Pi 1.5 0 1.5 e 09BeCo_C.18
7458.99367 1.252e-03 X2Pi 1.5 0 20.5 e X2Pi 1.5 0 1.5 e 09BeCo_C.19
8169.76520 1.499e-03 X2Pi 1.5 0 21.5 e X2Pi 1.5 0 1.5 e 09BeCo_C.20
8907.81539 1.478e-03 X2Pi 1.5 0 22.5 e X2Pi 1.5 0 1.5 e 09BeCo_C.21
9672.30172 1.719e-03 X2Pi 1.5 0 23.5 e X2Pi 1.5 0 1.5 e 09BeCo_C.22
10462.35546 1.616e-03 X2Pi 1.5 0 24.5 e X2Pi 1.5 0 1.5 e 09BeCo_C.23
11277.08314 1.612e-03 X2Pi 1.5 0 25.5 e X2Pi 1.5 0 1.5 e 09BeCo_C.24
12115.56795 1.282e-03 X2Pi 1.5 0 26.5 e X2Pi 1.5 0 1.5 e 09BeCo_C.25
12976.87106 1.638e-03 X2Pi 1.5 0 27.5 e X2Pi 1.5 0 1.5 e 09BeCo_C.26
13860.03293 2.676e-03 X2Pi 1.5 0 28.5 e X2Pi 1.5 0 1.5 e 09BeCo_C.27
14764.07457 3.189e-03 X2Pi 1.5 0 29.5 e X2Pi 1.5 0 1.5 e 09BeCo_C.28
15687.99871 4.672e-03 X2Pi 1.5 0 30.5 e X2Pi 1.5 0 1.5 e 09BeCo_C.29
16630.79089 6.155e-03 X2Pi 1.5 0 31.5 e X2Pi 1.5 0 1.5 e 09BeCo_C.30
17591.42051 7.490e-03 X2Pi 1.5 0 32.5 e X2Pi 1.5 0 1.5 e 09BeCo_C.31
18568.84175 9.958e-03 X2Pi 1.5 0 33.5 e X2Pi 1.5 0 1.5 e 09BeCo_C.32
19561.99439 1.150e-02 X2Pi 1.5 0 34.5 e X2Pi 1.5 0 1.5 e 09BeCo_C.33
20569.80455 1.320e-02 X2Pi 1.5 0 35.5 e X2Pi 1.5 0 1.5 e 09BeCo_C.34
21591.18520 1.000e-03 X2Pi 1.5 0 36.5 e X2Pi 1.5 0 1.5 e 09BeCo_C.35
22625.03660 1.000e-03 X2Pi 1.5 0 37.5 e X2Pi 1.5 0 1.5 e 09BeCo_C.36
23670.24650 1.000e-03 X2Pi 1.5 0 38.5 e X2Pi 1.5 0 1.5 e 09BeCo_C.37
24725.69006 1.000e-03 X2Pi 1.5 0 39.5 e X2Pi 1.5 0 1.5 e 09BeCo_C.38
25790.22964 1.000e-03 X2Pi 1.5 0 40.5 e X2Pi 1.5 0 1.5 e 09BeCo_C.39
26862.71410 1.000e-03 X2Pi 1.5 0 41.5 e X2Pi 1.5 0 1.5 e 09BeCo_C.40
27941.97778 1.594e-03 X2Pi 1.5 0 42.5 e X2Pi 1.5 0 1.5 e 09BeCo_C.41
29026.83909 1.187e-03 X2Pi 1.5 0 43.5 e X2Pi 1.5 0 1.5 e 09BeCo_C.42
30116.09839 1.157e-03 X2Pi 1.5 0 44.5 e X2Pi 1.5 0 1.5 e 09BeCo_C.43
31208.53530 1.000e-03 X2Pi 1.5 0 45.5 e X2Pi 1.5 0 1.5 e 09BeCo_C.44
32302.90517 1.000e-03 X2Pi 1.5 0 46.5 e X2Pi 1.5 0 1.5 e 09BeCo_C.45
33397.93462 1.000e-03 X2Pi 1.5 0 47.5 e X2Pi 1.5 0 1.5 e 09BeCo_C.46
34492.31583 1.000e-03 X2Pi 1.5 0 48.5 e X2Pi 1.5 0 1.5 e 09BeCo_C.47
35584.69957 1.000e-03 X2Pi 1.5 0 49.5 e X2Pi 1.5 0 1.5 e 09BeCo_C.48
0.05559 1.000e-03 X2Pi 1.5 0 1.5 f X2Pi 1.5 0 1.5 e 09BeCo_C.49
83.92457 1.000e-03 X2Pi 1.5 0 2.5 f X2Pi 1.5 0 1.5 e 09BeCo_C.50
202.37960 1.000e-03 X2Pi 1.5 0 3.5 f X2Pi 1.5 0 1.5 e 09BeCo_C.51
355.91494 1.000e-03 X2Pi 1.5 0 4.5 f X2Pi 1.5 0 1.5 e 09BeCo_C.52
544.82929 1.000e-03 X2Pi 1.5 0 5.5 f X2Pi 1.5 0 1.5 e 09BeCo_C.53
769.24032 1.000e-03 X2Pi 1.5 0 6.5 f X2Pi 1.5 0 1.5 e 09BeCo_C.54
1029.11839 1.000e-03 X2Pi 1.5 0 7.5 f X2Pi 1.5 0 1.5 e 09BeCo_C.55
1324.31772 1.000e-03 X2Pi 1.5 0 8.5 f X2Pi 1.5 0 1.5 e 09BeCo_C.56
1654.59981 1.000e-03 X2Pi 1.5 0 9.5 f X2Pi 1.5 0 1.5 e 09BeCo_C.57
2019.64993 1.000e-03 X2Pi 1.5 0 10.5 f X2Pi 1.5 0 1.5 e 09BeCo_C.58
2419.08853 1.000e-03 X2Pi 1.5 0 11.5 f X2Pi 1.5 0 1.5 e 09BeCo_C.59
2852.47917 1.000e-03 X2Pi 1.5 0 12.5 f X2Pi 1.5 0 1.5 e 09BeCo_C.60
3319.33433 1.000e-03 X2Pi 1.5 0 13.5 f X2Pi 1.5 0 1.5 e 09BeCo_C.61
3819.11972 1.000e-03 X2Pi 1.5 0 14.5 f X2Pi 1.5 0 1.5 e 09BeCo_C.62
4351.25760 1.000e-03 X2Pi 1.5 0 15.5 f X2Pi 1.5 0 1.5 e 09BeCo_C.63
4915.12958 1.000e-03 X2Pi 1.5 0 16.5 f X2Pi 1.5 0 1.5 e 09BeCo_C.64
5510.07898 1.000e-03 X2Pi 1.5 0 17.5 f X2Pi 1.5 0 1.5 e 09BeCo_C.65
6135.41287 1.000e-03 X2Pi 1.5 0 18.5 f X2Pi 1.5 0 1.5 e 09BeCo_C.66
6790.40400 1.000e-03 X2Pi 1.5 0 19.5 f X2Pi 1.5 0 1.5 e 09BeCo_C.67
7474.29255 1.000e-03 X2Pi 1.5 0 20.5 f X2Pi 1.5 0 1.5 e 09BeCo_C.68
8186.28784 1.000e-03 X2Pi 1.5 0 21.5 f X2Pi 1.5 0 1.5 e 09BeCo_C.69
8925.56991 1.000e-03 X2Pi 1.5 0 22.5 f X2Pi 1.5 0 1.5 e 09BeCo_C.70
9691.29109 1.000e-03 X2Pi 1.5 0 23.5 f X2Pi 1.5 0 1.5 e 09BeCo_C.71
10482.57752 1.000e-03 X2Pi 1.5 0 24.5 f X2Pi 1.5 0 1.5 e 09BeCo_C.72
11298.53056 1.434e-03 X2Pi 1.5 0 25.5 f X2Pi 1.5 0 1.5 e 09BeCo_C.73
12138.22825 2.129e-03 X2Pi 1.5 0 26.5 f X2Pi 1.5 0 1.5 e 09BeCo_C.74
13000.72665 2.836e-03 X2Pi 1.5 0 27.5 f X2Pi 1.5 0 1.5 e 09BeCo_C.75
13885.06118 3.827e-03 X2Pi 1.5 0 28.5 f X2Pi 1.5 0 1.5 e 09BeCo_C.76
14790.24780 4.899e-03 X2Pi 1.5 0 29.5 f X2Pi 1.5 0 1.5 e 09BeCo_C.77
15715.28430 6.729e-03 X2Pi 1.5 0 30.5 f X2Pi 1.5 0 1.5 e 09BeCo_C.78
16659.15131 8.393e-03 X2Pi 1.5 0 31.5 f X2Pi 1.5 0 1.5 e 09BeCo_C.79
17620.81341 1.127e-02 X2Pi 1.5 0 32.5 f X2Pi 1.5 0 1.5 e 09BeCo_C.80
18599.22002 1.238e-02 X2Pi 1.5 0 33.5 f X2Pi 1.5 0 1.5 e 09BeCo_C.81
19593.30623 1.625e-02 X2Pi 1.5 0 34.5 f X2Pi 1.5 0 1.5 e 09BeCo_C.82
20601.99352 1.940e-02 X2Pi 1.5 0 35.5 f X2Pi 1.5 0 1.5 e 09BeCo_C.83
21624.19029 1.000e-03 X2Pi 1.5 0 36.5 f X2Pi 1.5 0 1.5 e 09BeCo_C.84
22658.79230 1.000e-03 X2Pi 1.5 0 37.5 f X2Pi 1.5 0 1.5 e 09BeCo_C.85
23704.68279 1.000e-03 X2Pi 1.5 0 38.5 f X2Pi 1.5 0 1.5 e 09BeCo_C.86
24760.73249 1.000e-03 X2Pi 1.5 0 39.5 f X2Pi 1.5 0 1.5 e 09BeCo_C.87
25825.79930 1.000e-03 X2Pi 1.5 0 40.5 f X2Pi 1.5 0 1.5 e 09BeCo_C.88
26898.72762 1.000e-03 X2Pi 1.5 0 41.5 f X2Pi 1.5 0 1.5 e 09BeCo_C.89
27978.34733 1.000e-03 X2Pi 1.5 0 42.5 f X2Pi 1.5 0 1.5 e 09BeCo_C.90
29063.47231 1.000e-03 X2Pi 1.5 0 43.5 f X2Pi 1.5 0 1.5 e 09BeCo_C.91
30152.89832 1.000e-03 X2Pi 1.5 0 44.5 f X2Pi 1.5 0 1.5 e 09BeCo_C.92
31245.40030 1.000e-03 X2Pi 1.5 0 45.5 f X2Pi 1.5 0 1.5 e 09BeCo_C.93
32339.72881 1.000e-03 X2Pi 1.5 0 46.5 f X2Pi 1.5 0 1.5 e 09BeCo_C.94
33434.60551 1.274e-03 X2Pi 1.5 0 47.5 f X2Pi 1.5 0 1.5 e 09BeCo_C.95
34528.71748 1.000e-03 X2Pi 1.5 0 48.5 f X2Pi 1.5 0 1.5 e 09BeCo_C.96
35620.71020 1.000e-03 X2Pi 1.5 0 49.5 f X2Pi 1.5 0 1.5 e 09BeCo_C.97
126.29227 1.000e-03 X2Pi 0.5 0 0.5 e X2Pi 1.5 0 1.5 e 09BeCo_C.98
187.49278 1.000e-03 X2Pi 0.5 0 1.5 e X2Pi 1.5 0 1.5 e 09BeCo_C.99
288.77190 1.000e-03 X2Pi 0.5 0 2.5 e X2Pi 1.5 0 1.5 e 09BeCo_C.100
429.27890 1.000e-03 X2Pi 0.5 0 3.5 e X2Pi 1.5 0 1.5 e 09BeCo_C.101
608.19846 1.000e-03 X2Pi 0.5 0 4.5 e X2Pi 1.5 0 1.5 e 09BeCo_C.102
824.81627 1.000e-03 X2Pi 0.5 0 5.5 e X2Pi 1.5 0 1.5 e 09BeCo_C.103
1078.50960 1.000e-03 X2Pi 0.5 0 6.5 e X2Pi 1.5 0 1.5 e 09BeCo_C.104
1368.71581 1.000e-03 X2Pi 0.5 0 7.5 e X2Pi 1.5 0 1.5 e 09BeCo_C.105
1694.90251 1.000e-03 X2Pi 0.5 0 8.5 e X2Pi 1.5 0 1.5 e 09BeCo_C.106
2056.54543 1.000e-03 X2Pi 0.5 0 9.5 e X2Pi 1.5 0 1.5 e 09BeCo_C.107
2453.11330 1.000e-03 X2Pi 0.5 0 10.5 e X2Pi 1.5 0 1.5 e 09BeCo_C.108
2884.05802 1.000e-03 X2Pi 0.5 0 11.5 e X2Pi 1.5 0 1.5 e 09BeCo_C.109
3348.80855 1.000e-03 X2Pi 0.5 0 12.5 e X2Pi 1.5 0 1.5 e 09BeCo_C.110
3846.76713 1.000e-03 X2Pi 0.5 0 13.5 e X2Pi 1.5 0 1.5 e 09BeCo_C.111
4377.30707 1.000e-03 X2Pi 0.5 0 14.5 e X2Pi 1.5 0 1.5 e 09BeCo_C.112
4939.77176 1.000e-03 X2Pi 0.5 0 15.5 e X2Pi 1.5 0 1.5 e 09BeCo_C.113
5533.47421 1.000e-03 X2Pi 0.5 0 16.5 e X2Pi 1.5 0 1.5 e 09BeCo_C.114
6157.69727 1.109e-03 X2Pi 0.5 0 17.5 e X2Pi 1.5 0 1.5 e 09BeCo_C.115
6811.69410 1.367e-03 X2Pi 0.5 0 18.5 e X2Pi 1.5 0 1.5 e 09BeCo_C.116
7494.68887 1.429e-03 X2Pi 0.5 0 19.5 e X2Pi 1.5 0 1.5 e 09BeCo_C.117
8205.87770 1.602e-03 X2Pi 0.5 0 20.5 e X2Pi 1.5 0 1.5 e 09BeCo_C.118
8944.42970 1.743e-03 X2Pi 0.5 0 21.5 e X2Pi 1.5 0 1.5 e 09BeCo_C.119
9709.48802 2.089e-03 X2Pi 0.5 0 22.5 e X2Pi 1.5 0 1.5 e 09BeCo_C.120
10500.17110 2.375e-03 X2Pi 0.5 0 23.5 e X2Pi 1.5 0 1.5 e 09BeCo_C.121
11315.57377 2.877e-03 X2Pi 0.5 0 24.5 e X2Pi 1.5 0 1.5 e 09BeCo_C.122
12154.76850 3.525e-03 X2Pi 0.5 0 25.5 e X2Pi 1.5 0 1.5 e 09BeCo_C.123
13016.80660 4.269e-03 X2Pi 0.5 0 26.5 e X2Pi 1.5 0 1.5 e 09BeCo_C.124
13900.71940 5.377e-03 X2Pi 0.5 0 27.5 e X2Pi 1.5 0 1.5 e 09BeCo_C.125
14805.51934 6.286e-03 X2Pi 0.5 0 28.5 e X2Pi 1.5 0 1.5 e 09BeCo_C.126
15730.20115 8.053e-03 X2Pi 0.5 0 29.5 e X2Pi 1.5 0 1.5 e 09BeCo_C.127
16673.74284 9.567e-03 X2Pi 0.5 0 30.5 e X2Pi 1.5 0 1.5 e 09BeCo_C.128
17635.10668 1.099e-02 X2Pi 0.5 0 31.5 e X2Pi 1.5 0 1.5 e 09BeCo_C.129
18613.24009 1.336e-02 X2Pi 0.5 0 32.5 e X2Pi 1.5 0 1.5 e 09BeCo_C.130
19607.07643 1.706e-02 X2Pi 0.5 0 33.5 e X2Pi 1.5 0 1.5 e 09BeCo_C.131
20615.53567 2.033e-02 X2Pi 0.5 0 34.5 e X2Pi 1.5 0 1.5 e 09BeCo_C.132
21637.52490 2.626e-02 X2Pi 0.5 0 35.5 e X2Pi 1.5 0 1.5 e 09BeCo_C.133
22671.93873 1.000e-03 X2Pi 0.5 0 36.5 e X2Pi 1.5 0 1.5 e 09BeCo_C.134
23717.65941 1.000e-03 X2Pi 0.5 0 37.5 e X2Pi 1.5 0 1.5 e 09BeCo_C.135
24773.55682 1.000e-03 X2Pi 0.5 0 38.5 e X2Pi 1.5 0 1.5 e 09BeCo_C.136
25838.48814 1.000e-03 X2Pi 0.5 0 39.5 e X2Pi 1.5 0 1.5 e 09BeCo_C.137
26911.29714 1.000e-03 X2Pi 0.5 0 40.5 e X2Pi 1.5 0 1.5 e 09BeCo_C.138
27990.81319 1.000e-03 X2Pi 0.5 0 41.5 e X2Pi 1.5 0 1.5 e 09BeCo_C.139
29075.84973 1.000e-03 X2Pi 0.5 0 42.5 e X2Pi 1.5 0 1.5 e 09BeCo_C.140
30165.20218 1.000e-03 X2Pi 0.5 0 43.5 e X2Pi 1.5 0 1.5 e 09BeCo_C.141
31257.64521 1.000e-03 X2Pi 0.5 0 44.5 e X2Pi 1.5 0 1.5 e 09BeCo_C.142
32351.92921 1.000e-03 X2Pi 0.5 0 45.5 e X2Pi 1.5 0 1.5 e 09BeCo_C.143
33446.77572 1.000e-03 X2Pi 0.5 0 46.5 e X2Pi 1.5 0 1.5 e 09BeCo_C.144
34540.87183 1.000e-03 X2Pi 0.5 0 47.5 e X2Pi 1.5 0 1.5 e 09BeCo_C.145
35632.86306 1.000e-03 X2Pi 0.5 0 48.5 e X2Pi 1.5 0 1.5 e 09BeCo_C.146
36721.34474 1.000e-03 X2Pi 0.5 0 49.5 e X2Pi 1.5 0 1.5 e 09BeCo_C.147
126.45013 1.000e-03 X2Pi 0.5 0 0.5 f X2Pi 1.5 0 1.5 e 09BeCo_C.148
187.75295 1.000e-03 X2Pi 0.5 0 1.5 f X2Pi 1.5 0 1.5 e 09BeCo_C.149
289.04440 1.000e-03 X2Pi 0.5 0 2.5 f X2Pi 1.5 0 1.5 e 09BeCo_C.150
429.46249 1.000e-03 X2Pi 0.5 0 3.5 f X2Pi 1.5 0 1.5 e 09BeCo_C.151
608.19391 1.000e-03 X2Pi 0.5 0 4.5 f X2Pi 1.5 0 1.5 e 09BeCo_C.152
824.53095 1.000e-03 X2Pi 0.5 0 5.5 f X2Pi 1.5 0 1.5 e 09BeCo_C.153
1077.85790 1.000e-03 X2Pi 0.5 0 6.5 f X2Pi 1.5 0 1.5 e 09BeCo_C.154
1367.61839 1.000e-03 X2Pi 0.5 0 7.5 f X2Pi 1.5 0 1.5 e 09BeCo_C.155
1693.28555 1.000e-03 X2Pi 0.5 0 8.5 f X2Pi 1.5 0 1.5 e 09BeCo_C.156
2054.33998 1.000e-03 X2Pi 0.5 0 9.5 f X2Pi 1.5 0 1.5 e 09BeCo_C.157
2450.25495 1.000e-03 X2Pi 0.5 0 10.5 f X2Pi 1.5 0 1.5 e 09BeCo_C.158
2880.48675 1.000e-03 X2Pi 0.5 0 11.5 f X2Pi 1.5 0 1.5 e 09BeCo_C.159
3344.46864 1.000e-03 X2Pi 0.5 0 12.5 f X2Pi 1.5 0 1.5 e 09BeCo_C.160
3841.60718 1.000e-03 X2Pi 0.5 0 13.5 f X2Pi 1.5 0 1.5 e 09BeCo_C.161
4371.28010 1.000e-03 X2Pi 0.5 0 14.5 f X2Pi 1.5 0 1.5 e 09BeCo_C.162
4932.83525 1.000e-03 X2Pi 0.5 0 15.5 f X2Pi 1.5 0 1.5 e 09BeCo_C.163
5525.59023 1.000e-03 X2Pi 0.5 0 16.5 f X2Pi 1.5 0 1.5 e 09BeCo_C.164
6148.83255 1.000e-03 X2Pi 0.5 0 17.5 f X2Pi 1.5 0 1.5 e 09BeCo_C.165
6801.82011 1.000e-03 X2Pi 0.5 0 18.5 f X2Pi 1.5 0 1.5 e 09BeCo_C.166
7483.78190 1.000e-03 X2Pi 0.5 0 19.5 f X2Pi 1.5 0 1.5 e 09BeCo_C.167
8193.91893 1.160e-03 X2Pi 0.5 0 20.5 f X2Pi 1.5 0 1.5 e 09BeCo_C.168
8931.40522 1.785e-03 X2Pi 0.5 0 21.5 f X2Pi 1.5 0 1.5 e 09BeCo_C.169
9695.38889 2.520e-03 X2Pi 0.5 0 22.5 f X2Pi 1.5 0 1.5 e 09BeCo_C.170
10484.99331 3.622e-03 X2Pi 0.5 0 23.5 f X2Pi 1.5 0 1.5 e 09BeCo_C.171
11299.31828 4.713e-03 X2Pi 0.5 0 24.5 f X2Pi 1.5 0 1.5 e 09BeCo_C.172
12137.44123 5.686e-03 X2Pi 0.5 0 25.5 f X2Pi 1.5 0 1.5 e 09BeCo_C.173
12998.41835 6.909e-03 X2Pi 0.5 0 26.5 f X2Pi 1.5 0 1.5 e 09BeCo_C.174
13881.28582 8.999e-03 X2Pi 0.5 0 27.5 f X2Pi 1.5 0 1.5 e 09BeCo_C.175
14785.06092 1.073e-02 X2Pi 0.5 0 28.5 f X2Pi 1.5 0 1.5 e 09BeCo_C.176
15708.74311 1.176e-02 X2Pi 0.5 0 29.5 f X2Pi 1.5 0 1.5 e 09BeCo_C.177
16651.31506 1.338e-02 X2Pi 0.5 0 30.5 f X2Pi 1.5 0 1.5 e 09BeCo_C.178
17611.74364 1.515e-02 X2Pi 0.5 0 31.5 f X2Pi 1.5 0 1.5 e 09BeCo_C.179
18588.98081 1.735e-02 X2Pi 0.5 0 32.5 f X2Pi 1.5 0 1.5 e 09BeCo_C.180
19581.96437 1.882e-02 X2Pi 0.5 0 33.5 f X2Pi 1.5 0 1.5 e 09BeCo_C.181
20589.61866 2.180e-02 X2Pi 0.5 0 34.5 f X2Pi 1.5 0 1.5 e 09BeCo_C.182
21610.85512 2.296e-02 X2Pi 0.5 0 35.5 f X2Pi 1.5 0 1.5 e 09BeCo_C.183
22644.57258 1.000e-03 X2Pi 0.5 0 36.5 f X2Pi 1.5 0 1.5 e 09BeCo_C.184
23689.65755 1.000e-03 X2Pi 0.5 0 37.5 f X2Pi 1.5 0 1.5 e 09BeCo_C.185
24744.98411 1.000e-03 X2Pi 0.5 0 38.5 f X2Pi 1.5 0 1.5 e 09BeCo_C.186
25809.41361 1.000e-03 X2Pi 0.5 0 39.5 f X2Pi 1.5 0 1.5 e 09BeCo_C.187
26881.79406 1.000e-03 X2Pi 0.5 0 40.5 f X2Pi 1.5 0 1.5 e 09BeCo_C.188
27960.95907 1.000e-03 X2Pi 0.5 0 41.5 f X2Pi 1.5 0 1.5 e 09BeCo_C.189
29045.72639 1.000e-03 X2Pi 0.5 0 42.5 f X2Pi 1.5 0 1.5 e 09BeCo_C.190
30134.89588 1.000e-03 X2Pi 0.5 0 43.5 f X2Pi 1.5 0 1.5 e 09BeCo_C.191
31227.24676 1.000e-03 X2Pi 0.5 0 44.5 f X2Pi 1.5 0 1.5 e 09BeCo_C.192
32321.53411 1.000e-03 X2Pi 0.5 0 45.5 f X2Pi 1.5 0 1.5 e 09BeCo_C.193
33416.48442 1.000e-03 X2Pi 0.5 0 46.5 f X2Pi 1.5 0 1.5 e 09BeCo_C.194
34510.78990 1.000e-03 X2Pi 0.5 0 47.5 f X2Pi 1.5 0 1.5 e 09BeCo_C.195
35603.10151 1.000e-03 X2Pi 0.5 0 48.5 f X2Pi 1.5 0 1.5 e 09BeCo_C.196
36692.02032 1.000e-03 X2Pi 0.5 0 49.5 f X2Pi 1.5 0 1.5 e 09BeCo_C.197
118.208009 5.000e-04 X2Pi 1.5 0 3.5 e X2Pi 1.5 0 2.5 e 11MaPiBaBr.1
153.188922 5.000e-04 X2Pi 1.5 0 4.5 e X2Pi 1.5 0 3.5 e 11MaPiBaBr.2
188.475218 5.000e-04 X2Pi 1.5 0 5.5 e X2Pi 1.5 0 4.5 e 11MaPiBaBr.3
223.886084 5.000e-04 X2Pi 1.5 0 6.5 e X2Pi 1.5 0 5.5 e 11MaPiBaBr.4
259.273651 5.000e-04 X2Pi 1.5 0 7.5 e X2Pi 1.5 0 6.5 e 11MaPiBaBr.5
294.520724 5.000e-04 X2Pi 1.5 0 8.5 e X2Pi 1.5 0 7.5 e 11MaPiBaBr.6
329.534422 5.000e-04 X2Pi 1.5 0 9.5 e X2Pi 1.5 0 8.5 e 11MaPiBaBr.7
364.237951 5.000e-04 X2Pi 1.5 0 10.5 e X2Pi 1.5 0 9.5 e 11MaPiBaBr.8
398.566135 5.000e-04 X2Pi 1.5 0 11.5 e X2Pi 1.5 0 10.5 e 11MaPiBaBr.9
432.462404 5.000e-04 X2Pi 1.5 0 12.5 e X2Pi 1.5 0 11.5 e 11MaPiBaBr.10
465.875176 5.000e-04 X2Pi 1.5 0 13.5 e X2Pi 1.5 0 12.5 e 11MaPiBaBr.11
498.758312 5.000e-04 X2Pi 1.5 0 14.5 e X2Pi 1.5 0 13.5 e 11MaPiBaBr.12
531.068344 5.000e-04 X2Pi 1.5 0 15.5 e X2Pi 1.5 0 14.5 e 11MaPiBaBr.13
562.764665 5.000e-04 X2Pi 1.5 0 16.5 e X2Pi 1.5 0 15.5 e 11MaPiBaBr.14
593.808785 5.000e-04 X2Pi 1.5 0 17.5 e X2Pi 1.5 0 16.5 e 11MaPiBaBr.15
624.165038 5.000e-04 X2Pi 1.5 0 18.5 e X2Pi 1.5 0 17.5 e 11MaPiBaBr.16
653.798468 5.000e-04 X2Pi 1.5 0 19.5 e X2Pi 1.5 0 18.5 e 11MaPiBaBr.17
682.678096 5.000e-04 X2Pi 1.5 0 20.5 e X2Pi 1.5 0 19.5 e 11MaPiBaBr.18
710.771580 5.000e-04 X2Pi 1.5 0 21.5 e X2Pi 1.5 0 20.5 e 11MaPiBaBr.19
764.486613 5.000e-04 X2Pi 1.5 0 23.5 e X2Pi 1.5 0 22.5 e 11MaPiBaBr.20
790.053404 5.000e-04 X2Pi 1.5 0 24.5 e X2Pi 1.5 0 23.5 e 11MaPiBaBr.21
814.727101 5.000e-04 X2Pi 1.5 0 25.5 e X2Pi 1.5 0 24.5 e 11MaPiBaBr.22
838.484209 5.000e-04 X2Pi 1.5 0 26.5 e X2Pi 1.5 0 25.5 e 11MaPiBaBr.23
861.302316 5.000e-04 X2Pi 1.5 0 27.5 e X2Pi 1.5 0 26.5 e 11MaPiBaBr.24
883.160803 5.000e-04 X2Pi 1.5 0 28.5 e X2Pi 1.5 0 27.5 e 11MaPiBaBr.25
923.922451 5.000e-04 X2Pi 1.5 0 30.5 e X2Pi 1.5 0 29.5 e 11MaPiBaBr.26
103.769552 5.000e-04 X2Pi 0.5 0 1.5 e X2Pi 1.5 0 2.5 e 11MaPiBaBr.27
345.555872 5.000e-04 X2Pi 0.5 0 3.5 e X2Pi 1.5 0 2.5 e 11MaPiBaBr.28
101.279164 5.000e-04 X2Pi 0.5 0 2.5 e X2Pi 0.5 0 1.5 e 11MaPiBaBr.29
140.507037 5.000e-04 X2Pi 0.5 0 3.5 e X2Pi 0.5 0 2.5 e 11MaPiBaBr.30
178.919579 5.000e-04 X2Pi 0.5 0 4.5 e X2Pi 0.5 0 3.5 e 11MaPiBaBr.31
216.617875 5.000e-04 X2Pi 0.5 0 5.5 e X2Pi 0.5 0 4.5 e 11MaPiBaBr.32
253.693374 5.000e-04 X2Pi 0.5 0 6.5 e X2Pi 0.5 0 5.5 e 11MaPiBaBr.33
290.206181 5.000e-04 X2Pi 0.5 0 7.5 e X2Pi 0.5 0 6.5 e 11MaPiBaBr.34
326.186718 5.000e-04 X2Pi 0.5 0 8.5 e X2Pi 0.5 0 7.5 e 11MaPiBaBr.35
361.642805 5.000e-04 X2Pi 0.5 0 9.5 e X2Pi 0.5 0 8.5 e 11MaPiBaBr.36
396.567927 5.000e-04 X2Pi 0.5 0 10.5 e X2Pi 0.5 0 9.5 e 11MaPiBaBr.37
430.944488 5.000e-04 X2Pi 0.5 0 11.5 e X2Pi 0.5 0 10.5 e 11MaPiBaBr.38
464.750331 5.000e-04 X2Pi 0.5 0 12.5 e X2Pi 0.5 0 11.5 e 11MaPiBaBr.39
497.958391 5.000e-04 X2Pi 0.5 0 13.5 e X2Pi 0.5 0 12.5 e 11MaPiBaBr.40
530.539850 5.000e-04 X2Pi 0.5 0 14.5 e X2Pi 0.5 0 13.5 e 11MaPiBaBr.41
562.464577 5.000e-04 X2Pi 0.5 0 15.5 e X2Pi 0.5 0 14.5 e 11MaPiBaBr.42
593.702321 5.000e-04 X2Pi 0.5 0 16.5 e X2Pi 0.5 0 15.5 e 11MaPiBaBr.43
624.222890 5.000e-04 X2Pi 0.5 0 17.5 e X2Pi 0.5 0 16.5 e 11MaPiBaBr.44
653.996742 5.000e-04 X2Pi 0.5 0 18.5 e X2Pi 0.5 0 17.5 e 11MaPiBaBr.45
682.994768 5.000e-04 X2Pi 0.5 0 19.5 e X2Pi 0.5 0 18.5 e 11MaPiBaBr.46
711.188819 5.000e-04 X2Pi 0.5 0 20.5 e X2Pi 0.5 0 19.5 e 11MaPiBaBr.47
738.551829 5.000e-04 X2Pi 0.5 0 21.5 e X2Pi 0.5 0 20.5 e 11MaPiBaBr.48
765.057950 5.000e-04 X2Pi 0.5 0 22.5 e X2Pi 0.5 0 21.5 e 11MaPiBaBr.49
790.682605 5.000e-04 X2Pi 0.5 0 23.5 e X2Pi 0.5 0 22.5 e 11MaPiBaBr.50
815.401972 5.000e-04 X2Pi 0.5 0 24.5 e X2Pi 0.5 0 23.5 e 11MaPiBaBr.51
839.193825 5.000e-04 X2Pi 0.5 0 25.5 e X2Pi 0.5 0 24.5 e 11MaPiBaBr.52
862.037547 5.000e-04 X2Pi 0.5 0 26.5 e X2Pi 0.5 0 25.5 e 11MaPiBaBr.53
883.911381 5.000e-04 X2Pi 0.5 0 27.5 e X2Pi 0.5 0 26.5 e 11MaPiBaBr.54
904.799041 5.000e-04 X2Pi 0.5 0 28.5 e X2Pi 0.5 0 27.5 e 11MaPiBaBr.55
924.679808 5.000e-04 X2Pi 0.5 0 29.5 e X2Pi 0.5 0 28.5 e 11MaPiBaBr.56
204.847434 5.000e-04 X2Pi 0.5 0 2.5 e X2Pi 1.5 0 2.5 f 11MaPiBaBr.57
226.899538 5.000e-04 X2Pi 0.5 0 3.5 e X2Pi 1.5 0 3.5 f 11MaPiBaBr.58
339.597229 5.000e-04 X2Pi 0.5 0 7.5 e X2Pi 1.5 0 7.5 f 11MaPiBaBr.59
370.583997 5.000e-04 X2Pi 0.5 0 8.5 e X2Pi 1.5 0 8.5 f 11MaPiBaBr.60
401.945154 5.000e-04 X2Pi 0.5 0 9.5 e X2Pi 1.5 0 9.5 f 11MaPiBaBr.61
118.455056 5.000e-04 X2Pi 1.5 0 3.5 f X2Pi 1.5 0 2.5 f 11MaPiBaBr.62
153.535327 5.000e-04 X2Pi 1.5 0 4.5 f X2Pi 1.5 0 3.5 f 11MaPiBaBr.63
188.914407 5.000e-04 X2Pi 1.5 0 5.5 f X2Pi 1.5 0 4.5 f 11MaPiBaBr.64
224.411062 5.000e-04 X2Pi 1.5 0 6.5 f X2Pi 1.5 0 5.5 f 11MaPiBaBr.65
259.878181 5.000e-04 X2Pi 1.5 0 7.5 f X2Pi 1.5 0 6.5 f 11MaPiBaBr.66
295.199378 5.000e-04 X2Pi 1.5 0 8.5 f X2Pi 1.5 0 7.5 f 11MaPiBaBr.67
330.282111 5.000e-04 X2Pi 1.5 0 9.5 f X2Pi 1.5 0 8.5 f 11MaPiBaBr.68
365.050140 5.000e-04 X2Pi 1.5 0 10.5 f X2Pi 1.5 0 9.5 f 11MaPiBaBr.69
466.855301 5.000e-04 X2Pi 1.5 0 13.5 f X2Pi 1.5 0 12.5 f 11MaPiBaBr.70
499.785343 5.000e-04 X2Pi 1.5 0 14.5 f X2Pi 1.5 0 13.5 f 11MaPiBaBr.71
532.137867 5.000e-04 X2Pi 1.5 0 15.5 f X2Pi 1.5 0 14.5 f 11MaPiBaBr.72
563.872031 5.000e-04 X2Pi 1.5 0 16.5 f X2Pi 1.5 0 15.5 f 11MaPiBaBr.73
594.950107 7.392e-04 X2Pi 1.5 0 17.5 f X2Pi 1.5 0 16.5 f 11MaPiBaBr.74
625.334199 5.000e-04 X2Pi 1.5 0 18.5 f X2Pi 1.5 0 17.5 f 11MaPiBaBr.75
654.991169 5.000e-04 X2Pi 1.5 0 19.5 f X2Pi 1.5 0 18.5 f 11MaPiBaBr.76
683.888617 5.000e-04 X2Pi 1.5 0 20.5 f X2Pi 1.5 0 19.5 f 11MaPiBaBr.77
711.995237 5.000e-04 X2Pi 1.5 0 21.5 f X2Pi 1.5 0 20.5 f 11MaPiBaBr.78
739.281927 5.000e-04 X2Pi 1.5 0 22.5 f X2Pi 1.5 0 21.5 f 11MaPiBaBr.79
765.720909 5.000e-04 X2Pi 1.5 0 23.5 f X2Pi 1.5 0 22.5 f 11MaPiBaBr.80
791.285723 5.000e-04 X2Pi 1.5 0 24.5 f X2Pi 1.5 0 23.5 f 11MaPiBaBr.81
815.952358 5.000e-04 X2Pi 1.5 0 25.5 f X2Pi 1.5 0 24.5 f 11MaPiBaBr.82
839.696848 5.000e-04 X2Pi 1.5 0 26.5 f X2Pi 1.5 0 25.5 f 11MaPiBaBr.83
862.497253 5.000e-04 X2Pi 1.5 0 27.5 f X2Pi 1.5 0 26.5 f 11MaPiBaBr.84
884.332952 1.273e-03 X2Pi 1.5 0 28.5 f X2Pi 1.5 0 27.5 f 11MaPiBaBr.85
905.185017 1.303e-03 X2Pi 1.5 0 29.5 f X2Pi 1.5 0 28.5 f 11MaPiBaBr.86
925.034617 5.000e-04 X2Pi 1.5 0 30.5 f X2Pi 1.5 0 29.5 f 11MaPiBaBr.87
288.989118 5.000e-04 X2Pi 0.5 0 2.5 f X2Pi 1.5 0 1.5 f 11MaPiBaBr.88
101.291597 5.000e-04 X2Pi 0.5 0 2.5 f X2Pi 0.5 0 1.5 f 11MaPiBaBr.89
140.418186 5.000e-04 X2Pi 0.5 0 3.5 f X2Pi 0.5 0 2.5 f 11MaPiBaBr.90
178.731472 5.000e-04 X2Pi 0.5 0 4.5 f X2Pi 0.5 0 3.5 f 11MaPiBaBr.91
216.337092 5.000e-04 X2Pi 0.5 0 5.5 f X2Pi 0.5 0 4.5 f 11MaPiBaBr.92
253.327048 5.000e-04 X2Pi 0.5 0 6.5 f X2Pi 0.5 0 5.5 f 11MaPiBaBr.93
289.760553 5.000e-04 X2Pi 0.5 0 7.5 f X2Pi 0.5 0 6.5 f 11MaPiBaBr.94
325.667216 5.000e-04 X2Pi 0.5 0 8.5 f X2Pi 0.5 0 7.5 f 11MaPiBaBr.95
361.054577 5.000e-04 X2Pi 0.5 0 9.5 f X2Pi 0.5 0 8.5 f 11MaPiBaBr.96
395.915079 5.000e-04 X2Pi 0.5 0 10.5 f X2Pi 0.5 0 9.5 f 11MaPiBaBr.97
430.231522 5.000e-04 X2Pi 0.5 0 11.5 f X2Pi 0.5 0 10.5 f 11MaPiBaBr.98
497.138402 5.000e-04 X2Pi 0.5 0 13.5 f X2Pi 0.5 0 12.5 f 11MaPiBaBr.99
529.672721 5.000e-04 X2Pi 0.5 0 14.5 f X2Pi 0.5 0 13.5 f 11MaPiBaBr.100
561.555015 5.000e-04 X2Pi 0.5 0 15.5 f X2Pi 0.5 0 14.5 f 11MaPiBaBr.101
592.754563 5.000e-04 X2Pi 0.5 0 16.5 f X2Pi 0.5 0 15.5 f 11MaPiBaBr.102
623.242117 5.000e-04 X2Pi 0.5 0 17.5 f X2Pi 0.5 0 16.5 f 11MaPiBaBr.103
652.987366 5.000e-04 X2Pi 0.5 0 18.5 f X2Pi 0.5 0 17.5 f 11MaPiBaBr.104
681.961417 5.000e-04 X2Pi 0.5 0 19.5 f X2Pi 0.5 0 18.5 f 11MaPiBaBr.105
710.136540 5.000e-04 X2Pi 0.5 0 20.5 f X2Pi 0.5 0 19.5 f 11MaPiBaBr.106
737.485662 5.000e-04 X2Pi 0.5 0 21.5 f X2Pi 0.5 0 20.5 f 11MaPiBaBr.107
763.982743 5.000e-04 X2Pi 0.5 0 22.5 f X2Pi 0.5 0 21.5 f 11MaPiBaBr.108
789.603254 5.000e-04 X2Pi 0.5 0 23.5 f X2Pi 0.5 0 22.5 f 11MaPiBaBr.109
814.323610 5.000e-04 X2Pi 0.5 0 24.5 f X2Pi 0.5 0 23.5 f 11MaPiBaBr.110
838.121208 5.000e-04 X2Pi 0.5 0 25.5 f X2Pi 0.5 0 24.5 f 11MaPiBaBr.111
860.975946 5.000e-04 X2Pi 0.5 0 26.5 f X2Pi 0.5 0 25.5 f 11MaPiBaBr.112
882.865317 7.077e-04 X2Pi 0.5 0 27.5 f X2Pi 0.5 0 26.5 f 11MaPiBaBr.113
903.773222 5.000e-04 X2Pi 0.5 0 28.5 f X2Pi 0.5 0 27.5 f 11MaPiBaBr.114
942.570993 7.012e-04 X2Pi 0.5 0 30.5 f X2Pi 0.5 0 29.5 f 11MaPiBaBr.115
113.904412 5.000e-04 X2Pi 1.5 1 3.5 e X2Pi 1.5 1 2.5 e 11MaPiBaBr.116
147.524877 5.000e-04 X2Pi 1.5 1 4.5 e X2Pi 1.5 1 3.5 e 11MaPiBaBr.117
181.425059 5.000e-04 X2Pi 1.5 1 5.5 e X2Pi 1.5 1 4.5 e 11MaPiBaBr.118
215.439223 5.000e-04 X2Pi 1.5 1 6.5 e X2Pi 1.5 1 5.5 e 11MaPiBaBr.119
249.427770 5.000e-04 X2Pi 1.5 1 7.5 e X2Pi 1.5 1 6.5 e 11MaPiBaBr.120
283.278947 5.000e-04 X2Pi 1.5 1 8.5 e X2Pi 1.5 1 7.5 e 11MaPiBaBr.121
316.902103 5.000e-04 X2Pi 1.5 1 9.5 e X2Pi 1.5 1 8.5 e 11MaPiBaBr.122
383.176178 5.000e-04 X2Pi 1.5 1 11.5 e X2Pi 1.5 1 10.5 e 11MaPiBaBr.123
415.707677 5.000e-04 X2Pi 1.5 1 12.5 e X2Pi 1.5 1 11.5 e 11MaPiBaBr.124
447.765734 5.000e-04 X2Pi 1.5 1 13.5 e X2Pi 1.5 1 12.5 e 11MaPiBaBr.125
479.305524 5.000e-04 X2Pi 1.5 1 14.5 e X2Pi 1.5 1 13.5 e 11MaPiBaBr.126
510.283097 5.000e-04 X2Pi 1.5 1 15.5 e X2Pi 1.5 1 14.5 e 11MaPiBaBr.127
540.658698 5.000e-04 X2Pi 1.5 1 16.5 e X2Pi 1.5 1 15.5 e 11MaPiBaBr.128
627.805905 5.000e-04 X2Pi 1.5 1 19.5 e X2Pi 1.5 1 18.5 e 11MaPiBaBr.129
655.414711 5.000e-04 X2Pi 1.5 1 20.5 e X2Pi 1.5 1 19.5 e 11MaPiBaBr.130
134.874880 5.000e-04 X2Pi 0.5 1 3.5 e X2Pi 0.5 1 2.5 e 11MaPiBaBr.131
171.819118 5.000e-04 X2Pi 0.5 1 4.5 e X2Pi 0.5 1 3.5 e 11MaPiBaBr.132
208.082804 5.000e-04 X2Pi 0.5 1 5.5 e X2Pi 0.5 1 4.5 e 11MaPiBaBr.133
243.744284 5.000e-04 X2Pi 0.5 1 6.5 e X2Pi 0.5 1 5.5 e 11MaPiBaBr.134
278.857354 5.000e-04 X2Pi 0.5 1 7.5 e X2Pi 0.5 1 6.5 e 11MaPiBaBr.135
313.447973 5.000e-04 X2Pi 0.5 1 8.5 e X2Pi 0.5 1 7.5 e 11MaPiBaBr.136
347.523751 5.000e-04 X2Pi 0.5 1 9.5 e X2Pi 0.5 1 8.5 e 11MaPiBaBr.137
381.077187 5.000e-04 X2Pi 0.5 1 10.5 e X2Pi 0.5 1 9.5 e 11MaPiBaBr.138
414.092535 5.000e-04 X2Pi 0.5 1 11.5 e X2Pi 0.5 1 10.5 e 11MaPiBaBr.139
446.546137 5.000e-04 X2Pi 0.5 1 12.5 e X2Pi 0.5 1 11.5 e 11MaPiBaBr.140
478.412585 5.000e-04 X2Pi 0.5 1 13.5 e X2Pi 0.5 1 12.5 e 11MaPiBaBr.141
509.663087 5.000e-04 X2Pi 0.5 1 14.5 e X2Pi 0.5 1 13.5 e 11MaPiBaBr.142
540.267977 5.000e-04 X2Pi 0.5 1 15.5 e X2Pi 0.5 1 14.5 e 11MaPiBaBr.143
570.198420 5.000e-04 X2Pi 0.5 1 16.5 e X2Pi 0.5 1 15.5 e 11MaPiBaBr.144
599.423603 5.000e-04 X2Pi 0.5 1 17.5 e X2Pi 0.5 1 16.5 e 11MaPiBaBr.145
627.914034 5.000e-04 X2Pi 0.5 1 18.5 e X2Pi 0.5 1 17.5 e 11MaPiBaBr.146
682.578659 5.000e-04 X2Pi 0.5 1 20.5 e X2Pi 0.5 1 19.5 e 11MaPiBaBr.147
114.135561 5.000e-04 X2Pi 1.5 1 3.5 f X2Pi 1.5 1 2.5 f 11MaPiBaBr.148
147.850889 5.000e-04 X2Pi 1.5 1 4.5 f X2Pi 1.5 1 3.5 f 11MaPiBaBr.149
181.840114 5.000e-04 X2Pi 1.5 1 5.5 f X2Pi 1.5 1 4.5 f 11MaPiBaBr.150
215.936627 5.000e-04 X2Pi 1.5 1 6.5 f X2Pi 1.5 1 5.5 f 11MaPiBaBr.151
250.001608 5.000e-04 X2Pi 1.5 1 7.5 f X2Pi 1.5 1 6.5 f 11MaPiBaBr.152
283.923761 5.000e-04 X2Pi 1.5 1 8.5 f X2Pi 1.5 1 7.5 f 11MaPiBaBr.153
317.612863 5.000e-04 X2Pi 1.5 1 9.5 f X2Pi 1.5 1 8.5 f 11MaPiBaBr.154
350.994861 5.000e-04 X2Pi 1.5 1 10.5 f X2Pi 1.5 1 9.5 f 11MaPiBaBr.155
384.005908 5.000e-04 X2Pi 1.5 1 11.5 f X2Pi 1.5 1 10.5 f 11MaPiBaBr.156
416.590079 5.000e-04 X2Pi 1.5 1 12.5 f X2Pi 1.5 1 11.5 f 11MaPiBaBr.157
448.697072 5.000e-04 X2Pi 1.5 1 13.5 f X2Pi 1.5 1 12.5 f 11MaPiBaBr.158
480.280325 5.000e-04 X2Pi 1.5 1 14.5 f X2Pi 1.5 1 13.5 f 11MaPiBaBr.159
511.297830 5.000e-04 X2Pi 1.5 1 15.5 f X2Pi 1.5 1 14.5 f 11MaPiBaBr.160
541.708507 5.000e-04 X2Pi 1.5 1 16.5 f X2Pi 1.5 1 15.5 f 11MaPiBaBr.161
571.474928 5.000e-04 X2Pi 1.5 1 17.5 f X2Pi 1.5 1 16.5 f 11MaPiBaBr.162
600.560779 5.000e-04 X2Pi 1.5 1 18.5 f X2Pi 1.5 1 17.5 f 11MaPiBaBr.163
628.932104 5.000e-04 X2Pi 1.5 1 19.5 f X2Pi 1.5 1 18.5 f 11MaPiBaBr.164
656.556916 5.000e-04 X2Pi 1.5 1 20.5 f X2Pi 1.5 1 19.5 f 11MaPiBaBr.165
683.404192 5.000e-04 X2Pi 1.5 1 21.5 f X2Pi 1.5 1 20.5 f 11MaPiBaBr.166
134.794650 5.000e-04 X2Pi 0.5 1 3.5 f X2Pi 0.5 1 2.5 f 11MaPiBaBr.167
171.644224 5.000e-04 X2Pi 0.5 1 4.5 f X2Pi 0.5 1 3.5 f 11MaPiBaBr.168
207.819072 5.000e-04 X2Pi 0.5 1 5.5 f X2Pi 0.5 1 4.5 f 11MaPiBaBr.169
243.398528 5.000e-04 X2Pi 0.5 1 6.5 f X2Pi 0.5 1 5.5 f 11MaPiBaBr.170
278.435002 5.000e-04 X2Pi 0.5 1 7.5 f X2Pi 0.5 1 6.5 f 11MaPiBaBr.171
312.955086 5.000e-04 X2Pi 0.5 1 8.5 f X2Pi 0.5 1 7.5 f 11MaPiBaBr.172
346.965038 5.000e-04 X2Pi 0.5 1 9.5 f X2Pi 0.5 1 8.5 f 11MaPiBaBr.173
380.457207 5.000e-04 X2Pi 0.5 1 10.5 f X2Pi 0.5 1 9.5 f 11MaPiBaBr.174
413.415233 5.000e-04 X2Pi 0.5 1 11.5 f X2Pi 0.5 1 10.5 f 11MaPiBaBr.175
445.816192 5.000e-04 X2Pi 0.5 1 12.5 f X2Pi 0.5 1 11.5 f 11MaPiBaBr.176
477.634086 5.000e-04 X2Pi 0.5 1 13.5 f X2Pi 0.5 1 12.5 f 11MaPiBaBr.177
539.405908 5.000e-04 X2Pi 0.5 1 15.5 f X2Pi 0.5 1 14.5 f 11MaPiBaBr.178
569.300979 5.000e-04 X2Pi 0.5 1 16.5 f X2Pi 0.5 1 15.5 f 11MaPiBaBr.179
598.495573 5.000e-04 X2Pi 0.5 1 17.5 f X2Pi 0.5 1 16.5 f 11MaPiBaBr.180
626.959921 5.000e-04 X2Pi 0.5 1 18.5 f X2Pi 0.5 1 17.5 f 11MaPiBaBr.181
654.666582 5.000e-04 X2Pi 0.5 1 19.5 f X2Pi 0.5 1 18.5 f 11MaPiBaBr.182
174.466120 5.000e-04 X2Pi 1.5 2 5.5 e X2Pi 1.5 2 4.5 e 11MaPiBaBr.183
239.709840 5.000e-04 X2Pi 1.5 2 7.5 e X2Pi 1.5 2 6.5 e 11MaPiBaBr.184
429.869110 5.000e-04 X2Pi 1.5 2 13.5 e X2Pi 1.5 2 12.5 e 11MaPiBaBr.185
460.074480 5.000e-04 X2Pi 1.5 2 14.5 e X2Pi 1.5 2 13.5 e 11MaPiBaBr.186
489.727490 5.000e-04 X2Pi 1.5 2 15.5 e X2Pi 1.5 2 14.5 e 11MaPiBaBr.187
574.986060 5.000e-04 X2Pi 1.5 2 18.5 e X2Pi 1.5 2 17.5 e 11MaPiBaBr.188
233.924270 5.000e-04 X2Pi 0.5 2 6.5 e X2Pi 0.5 2 5.5 e 11MaPiBaBr.189
300.869050 6.040e-04 X2Pi 0.5 2 8.5 e X2Pi 0.5 2 7.5 e 11MaPiBaBr.190
333.578920 6.587e-04 X2Pi 0.5 2 9.5 e X2Pi 0.5 2 8.5 e 11MaPiBaBr.191
365.773730 5.000e-04 X2Pi 0.5 2 10.5 e X2Pi 0.5 2 9.5 e 11MaPiBaBr.192
397.439820 5.000e-04 X2Pi 0.5 2 11.5 e X2Pi 0.5 2 10.5 e 11MaPiBaBr.193
428.551340 5.587e-04 X2Pi 0.5 2 12.5 e X2Pi 0.5 2 11.5 e 11MaPiBaBr.194
459.085610 5.000e-04 X2Pi 0.5 2 13.5 e X2Pi 0.5 2 12.5 e 11MaPiBaBr.195
489.013370 5.000e-04 X2Pi 0.5 2 14.5 e X2Pi 0.5 2 13.5 e 11MaPiBaBr.196
546.932130 5.000e-04 X2Pi 0.5 2 16.5 e X2Pi 0.5 2 15.5 e 11MaPiBaBr.197
574.863530 5.000e-04 X2Pi 0.5 2 17.5 e X2Pi 0.5 2 16.5 e 11MaPiBaBr.198
174.856270 5.000e-04 X2Pi 1.5 2 5.5 f X2Pi 1.5 2 4.5 f 11MaPiBaBr.199
337.114470 5.000e-04 X2Pi 1.5 2 10.5 f X2Pi 1.5 2 9.5 f 11MaPiBaBr.200
368.761900 5.000e-04 X2Pi 1.5 2 11.5 f X2Pi 1.5 2 10.5 f 11MaPiBaBr.201
399.990330 5.000e-04 X2Pi 1.5 2 12.5 f X2Pi 1.5 2 11.5 f 11MaPiBaBr.202
430.750740 5.000e-04 X2Pi 1.5 2 13.5 f X2Pi 1.5 2 12.5 f 11MaPiBaBr.203
460.996370 5.000e-04 X2Pi 1.5 2 14.5 f X2Pi 1.5 2 13.5 f 11MaPiBaBr.204
519.779640 5.000e-04 X2Pi 1.5 2 16.5 f X2Pi 1.5 2 15.5 f 11MaPiBaBr.205
548.238830 5.000e-04 X2Pi 1.5 2 17.5 f X2Pi 1.5 2 16.5 f 11MaPiBaBr.206
576.026630 1.299e-03 X2Pi 1.5 2 18.5 f X2Pi 1.5 2 17.5 f 11MaPiBaBr.207
333.049450 5.000e-04 X2Pi 0.5 2 9.5 f X2Pi 0.5 2 8.5 f 11MaPiBaBr.208
365.186680 5.000e-04 X2Pi 0.5 2 10.5 f X2Pi 0.5 2 9.5 f 11MaPiBaBr.209
427.860800 5.000e-04 X2Pi 0.5 2 12.5 f X2Pi 0.5 2 11.5 f 11MaPiBaBr.210
458.349360 5.000e-04 X2Pi 0.5 2 13.5 f X2Pi 0.5 2 12.5 f 11MaPiBaBr.211
488.236320 5.000e-04 X2Pi 0.5 2 14.5 f X2Pi 0.5 2 13.5 f 11MaPiBaBr.212
546.084600 5.000e-04 X2Pi 0.5 2 16.5 f X2Pi 0.5 2 15.5 f 11MaPiBaBr.213
573.989040 5.000e-04 X2Pi 0.5 2 17.5 f X2Pi 0.5 2 16.5 f 11MaPiBaBr.214
601.172310 5.000e-04 X2Pi 0.5 2 18.5 f X2Pi 0.5 2 17.5 f 11MaPiBaBr.215
2696.0006 1.884e-03 X2Pi 1.5 2 15.5 f X2Pi 1.5 1 16.5 f 76MaChMa.1
2697.5596 1.349e-02 X2Pi 1.5 2 15.5 e X2Pi 1.5 1 16.5 e 76MaChMa.2
2698.2700 3.574e-02 X2Pi 0.5 2 14.5 e X2Pi 0.5 1 15.5 e 76MaChMa.3
2699.4500 3.121e-02 X2Pi 0.5 2 14.5 f X2Pi 0.5 1 15.5 f 76MaChMa.4
2730.3261 2.601e-03 X2Pi 1.5 1 17.5 f X2Pi 1.5 0 18.5 f 76MaChMa.5
2732.1138 1.001e-02 X2Pi 0.5 1 16.5 e X2Pi 0.5 0 17.5 e 76MaChMa.6
2732.1138 9.581e-03 X2Pi 1.5 1 17.5 e X2Pi 1.5 0 18.5 e 76MaChMa.7
2733.5258 1.200e-03 X2Pi 0.5 1 16.5 f X2Pi 0.5 0 17.5 f 76MaChMa.8
2747.0182 6.781e-03 X2Pi 1.5 2 14.5 f X2Pi 1.5 1 15.5 f 76MaChMa.9
2748.4804 2.308e-03 X2Pi 1.5 2 14.5 e X2Pi 1.5 1 15.5 e 76MaChMa.10
2749.4859 5.984e-03 X2Pi 0.5 2 13.5 e X2Pi 0.5 1 14.5 e 76MaChMa.11
2750.5904 1.487e-03 X2Pi 0.5 2 13.5 f X2Pi 0.5 1 14.5 f 76MaChMa.12
2784.1880 1.200e-03 X2Pi 1.5 1 16.5 f X2Pi 1.5 0 17.5 f 76MaChMa.13
2785.8729 2.201e-03 X2Pi 1.5 1 16.5 e X2Pi 1.5 0 17.5 e 76MaChMa.14
2786.1482 1.200e-03 X2Pi 0.5 1 15.5 e X2Pi 0.5 0 16.5 e 76MaChMa.15
2787.4646 2.468e-03 X2Pi 0.5 1 15.5 f X2Pi 0.5 0 16.5 f 76MaChMa.16
2797.3221 3.825e-03 X2Pi 1.5 2 13.5 f X2Pi 1.5 1 14.5 f 76MaChMa.17
2798.6839 3.192e-03 X2Pi 1.5 2 13.5 e X2Pi 1.5 1 14.5 e 76MaChMa.18
2800.0658 2.909e-03 X2Pi 0.5 2 12.5 e X2Pi 0.5 1 13.5 e 76MaChMa.19
2801.0878 6.078e-03 X2Pi 0.5 2 12.5 f X2Pi 0.5 1 13.5 f 76MaChMa.20
2837.4299 1.539e-03 X2Pi 1.5 1 15.5 f X2Pi 1.5 0 16.5 f 76MaChMa.21
2839.0259 1.200e-03 X2Pi 1.5 1 15.5 e X2Pi 1.5 0 16.5 e 76MaChMa.22
2839.5806 1.200e-03 X2Pi 0.5 1 14.5 e X2Pi 0.5 0 15.5 e 76MaChMa.23
2840.8159 1.200e-03 X2Pi 0.5 1 14.5 f X2Pi 0.5 0 15.5 f 76MaChMa.24
2846.8480 8.235e-03 X2Pi 1.5 2 12.5 f X2Pi 1.5 1 13.5 f 76MaChMa.25
2848.1047 1.896e-02 X2Pi 1.5 2 12.5 e X2Pi 1.5 1 13.5 e 76MaChMa.26
2849.8720 6.201e-02 X2Pi 0.5 2 11.5 e X2Pi 0.5 1 12.5 e 76MaChMa.27
2850.8720 1.678e-02 X2Pi 0.5 2 11.5 f X2Pi 0.5 1 12.5 f 76MaChMa.28
2890.0018 1.200e-03 X2Pi 1.5 1 14.5 f X2Pi 1.5 0 15.5 f 76MaChMa.29
2891.5074 1.200e-03 X2Pi 1.5 1 14.5 e X2Pi 1.5 0 15.5 e 76MaChMa.30
2892.3829 1.200e-03 X2Pi 0.5 1 13.5 e X2Pi 0.5 0 14.5 e 76MaChMa.31
2893.5310 1.200e-03 X2Pi 0.5 1 13.5 f X2Pi 0.5 0 14.5 f 76MaChMa.32
2895.5591 3.473e-03 X2Pi 1.5 2 11.5 f X2Pi 1.5 1 12.5 f 76MaChMa.33
2896.7276 7.232e-03 X2Pi 1.5 2 11.5 e X2Pi 1.5 1 12.5 e 76MaChMa.34
2899.0357 1.200e-03 X2Pi 0.5 2 10.5 e X2Pi 0.5 1 11.5 e 76MaChMa.35
2899.8752 1.200e-03 X2Pi 0.5 2 10.5 f X2Pi 0.5 1 11.5 f 76MaChMa.36
2941.8601 1.200e-03 X2Pi 1.5 1 13.5 f X2Pi 1.5 0 14.5 f 76MaChMa.37
2943.2693 1.200e-03 X2Pi 1.5 1 13.5 e X2Pi 1.5 0 14.5 e 76MaChMa.38
2943.3872 3.703e-03 X2Pi 1.5 2 10.5 f X2Pi 1.5 1 11.5 f 76MaChMa.39
2944.4478 1.902e-02 X2Pi 1.5 2 10.5 e X2Pi 1.5 1 11.5 e 76MaChMa.40
2944.5097 1.200e-03 X2Pi 0.5 1 12.5 e X2Pi 0.5 0 13.5 e 76MaChMa.41
2945.5703 1.200e-03 X2Pi 0.5 1 12.5 f X2Pi 0.5 0 13.5 f 76MaChMa.42
2947.3523 2.460e-03 X2Pi 0.5 2 9.5 e X2Pi 0.5 1 10.5 e 76MaChMa.43
2948.1031 1.200e-03 X2Pi 0.5 2 9.5 f X2Pi 0.5 1 10.5 f 76MaChMa.44
2990.2772 5.239e-03 X2Pi 1.5 2 9.5 f X2Pi 1.5 1 10.5 f 76MaChMa.45
2991.2576 2.057e-03 X2Pi 1.5 2 9.5 e X2Pi 1.5 1 10.5 e 76MaChMa.46
2992.9488 1.200e-03 X2Pi 1.5 1 12.5 f X2Pi 1.5 0 13.5 f 76MaChMa.47
2994.2614 1.200e-03 X2Pi 1.5 1 12.5 e X2Pi 1.5 0 13.5 e 76MaChMa.48
2994.8521 1.877e-03 X2Pi 0.5 2 8.5 e X2Pi 0.5 1 9.5 e 76MaChMa.49
2995.5124 1.200e-03 X2Pi 0.5 2 8.5 f X2Pi 0.5 1 9.5 f 76MaChMa.50
2995.9231 1.200e-03 X2Pi 0.5 1 11.5 e X2Pi 0.5 0 12.5 e 76MaChMa.51
2996.8917 1.200e-03 X2Pi 0.5 1 11.5 f X2Pi 0.5 0 12.5 f 76MaChMa.52
3036.1708 1.979e-03 X2Pi 1.5 2 8.5 f X2Pi 1.5 1 9.5 f 76MaChMa.53
3037.0490 2.384e-03 X2Pi 1.5 2 8.5 e X2Pi 1.5 1 9.5 e 76MaChMa.54
3041.5069 2.403e-03 X2Pi 0.5 2 7.5 e X2Pi 0.5 1 8.5 e 76MaChMa.55
3042.0748 1.200e-03 X2Pi 0.5 2 7.5 f X2Pi 0.5 1 8.5 f 76MaChMa.56
3043.2137 1.200e-03 X2Pi 1.5 1 11.5 f X2Pi 1.5 0 12.5 f 76MaChMa.57
3044.4280 1.612e-03 X2Pi 1.5 1 11.5 e X2Pi 1.5 0 12.5 e 76MaChMa.58
3046.5508 3.228e-02 X2Pi 0.5 1 10.5 e X2Pi 0.5 0 11.5 e 76MaChMa.59
3047.4576 1.200e-03 X2Pi 0.5 1 10.5 f X2Pi 0.5 0 11.5 f 76MaChMa.60
3080.9927 1.200e-03 X2Pi 1.5 2 7.5 f X2Pi 1.5 1 8.5 f 76MaChMa.61
3081.7787 7.817e-03 X2Pi 1.5 2 7.5 e X2Pi 1.5 1 8.5 e 76MaChMa.62
3087.3042 1.200e-03 X2Pi 0.5 2 6.5 e X2Pi 0.5 1 7.5 e 76MaChMa.63
3087.7769 1.200e-03 X2Pi 0.5 2 6.5 f X2Pi 0.5 1 7.5 f 76MaChMa.64
3092.5973 1.200e-03 X2Pi 1.5 1 10.5 f X2Pi 1.5 0 11.5 f 76MaChMa.65
3093.7144 1.200e-03 X2Pi 1.5 1 10.5 e X2Pi 1.5 0 11.5 e 76MaChMa.66
3096.4468 1.200e-03 X2Pi 0.5 1 9.5 e X2Pi 0.5 0 10.5 e 76MaChMa.67
3097.2331 1.200e-03 X2Pi 0.5 1 9.5 f X2Pi 0.5 0 10.5 f 76MaChMa.68
3124.6584 6.424e-03 X2Pi 1.5 2 6.5 f X2Pi 1.5 1 7.5 f 76MaChMa.69
3125.3368 3.605e-03 X2Pi 1.5 2 6.5 e X2Pi 1.5 1 7.5 e 76MaChMa.70
3132.2331 4.569e-03 X2Pi 0.5 2 5.5 e X2Pi 0.5 1 6.5 e 76MaChMa.71
3132.6144 1.632e-03 X2Pi 0.5 2 5.5 f X2Pi 0.5 1 6.5 f 76MaChMa.72
3141.0424 1.200e-03 X2Pi 1.5 1 9.5 f X2Pi 1.5 0 10.5 f 76MaChMa.73
3142.0576 1.446e-03 X2Pi 1.5 1 9.5 e X2Pi 1.5 0 10.5 e 76MaChMa.74
3145.4909 1.200e-03 X2Pi 0.5 1 8.5 e X2Pi 0.5 0 9.5 e 76MaChMa.75
3146.1824 1.200e-03 X2Pi 0.5 1 8.5 f X2Pi 0.5 0 9.5 f 76MaChMa.76
3167.0698 2.475e-02 X2Pi 1.5 2 5.5 f X2Pi 1.5 1 6.5 f 76MaChMa.77
3167.6663 1.200e-03 X2Pi 1.5 2 5.5 e X2Pi 1.5 1 6.5 e 76MaChMa.78
3176.3171 3.733e-03 X2Pi 0.5 2 4.5 e X2Pi 0.5 1 5.5 e 76MaChMa.79
3176.5877 9.270e-03 X2Pi 0.5 2 4.5 f X2Pi 0.5 1 5.5 f 76MaChMa.80
3188.4785 1.200e-03 X2Pi 1.5 1 8.5 f X2Pi 1.5 0 9.5 f 76MaChMa.81
3189.3929 1.374e-03 X2Pi 1.5 1 8.5 e X2Pi 1.5 0 9.5 e 76MaChMa.82
3193.6860 1.200e-03 X2Pi 0.5 1 7.5 e X2Pi 0.5 0 8.5 e 76MaChMa.83
3194.2815 1.200e-03 X2Pi 0.5 1 7.5 f X2Pi 0.5 0 8.5 f 76MaChMa.84
3208.1761 1.963e-03 X2Pi 1.5 2 4.5 f X2Pi 1.5 1 5.5 f 76MaChMa.85
3208.6426 3.588e-03 X2Pi 1.5 2 4.5 e X2Pi 1.5 1 5.5 e 76MaChMa.86
3219.5406 4.700e-02 X2Pi 0.5 2 3.5 e X2Pi 0.5 1 4.5 e 76MaChMa.87
3219.7597 1.200e-03 X2Pi 0.5 2 3.5 f X2Pi 0.5 1 4.5 f 76MaChMa.88
3234.8361 1.200e-03 X2Pi 1.5 1 7.5 f X2Pi 1.5 0 8.5 f 76MaChMa.89
3235.6486 1.200e-03 X2Pi 1.5 1 7.5 e X2Pi 1.5 0 8.5 e 76MaChMa.90
3241.0153 1.200e-03 X2Pi 0.5 1 6.5 e X2Pi 0.5 0 7.5 e 76MaChMa.91
3241.5153 1.329e-03 X2Pi 0.5 1 6.5 f X2Pi 0.5 0 7.5 f 76MaChMa.92
3247.7747 2.971e-03 X2Pi 1.5 2 3.5 f X2Pi 1.5 1 4.5 f 76MaChMa.93
3248.1328 1.200e-03 X2Pi 1.5 2 3.5 e X2Pi 1.5 1 4.5 e 76MaChMa.94
3262.0684 1.301e-02 X2Pi 0.5 2 2.5 e X2Pi 0.5 1 3.5 e 76MaChMa.95
3262.1369 1.514e-02 X2Pi 0.5 2 2.5 f X2Pi 0.5 1 3.5 f 76MaChMa.96
3280.0344 1.200e-03 X2Pi 1.5 1 6.5 f X2Pi 1.5 0 7.5 f 76MaChMa.97
3280.7410 1.400e-03 X2Pi 1.5 1 6.5 e X2Pi 1.5 0 7.5 e 76MaChMa.98
3285.7591 3.591e-03 X2Pi 1.5 2 2.5 f X2Pi 1.5 1 3.5 f 76MaChMa.99
3286.0109 3.355e-03 X2Pi 1.5 2 2.5 e X2Pi 1.5 1 3.5 e 76MaChMa.100
3287.4742 3.811e-03 X2Pi 0.5 1 5.5 e X2Pi 0.5 0 6.5 e 76MaChMa.101
3287.8759 1.200e-03 X2Pi 0.5 1 5.5 f X2Pi 0.5 0 6.5 f 76MaChMa.102
3303.8051 2.762e-02 X2Pi 0.5 2 1.5 e X2Pi 0.5 1 2.5 e 76MaChMa.103
3303.8051 1.200e-03 X2Pi 0.5 2 1.5 f X2Pi 0.5 1 2.5 f 76MaChMa.104
3322.0155 1.298e-02 X2Pi 1.5 2 1.5 f X2Pi 1.5 1 2.5 f 76MaChMa.105
3322.1244 1.862e-02 X2Pi 1.5 2 1.5 e X2Pi 1.5 1 2.5 e 76MaChMa.106
3323.9765 1.200e-03 X2Pi 1.5 1 5.5 f X2Pi 1.5 0 6.5 f 76MaChMa.107
3324.5785 1.944e-03 X2Pi 1.5 1 5.5 e X2Pi 1.5 0 6.5 e 76MaChMa.108
3333.0875 1.200e-03 X2Pi 0.5 1 4.5 e X2Pi 0.5 0 5.5 e 76MaChMa.109
3333.3831 1.200e-03 X2Pi 0.5 1 4.5 f X2Pi 0.5 0 5.5 f 76MaChMa.110
3344.6219 5.856e-02 X2Pi 0.5 2 0.5 f X2Pi 0.5 1 1.5 f 76MaChMa.111
3344.7893 4.650e-03 X2Pi 0.5 2 0.5 e X2Pi 0.5 1 1.5 e 76MaChMa.112
3366.5473 1.200e-03 X2Pi 1.5 1 4.5 f X2Pi 1.5 0 5.5 f 76MaChMa.113
3367.0375 1.200e-03 X2Pi 1.5 1 4.5 e X2Pi 1.5 0 5.5 e 76MaChMa.114
3377.8871 1.200e-03 X2Pi 0.5 1 3.5 e X2Pi 0.5 0 4.5 e 76MaChMa.115
3378.0749 2.275e-03 X2Pi 0.5 1 3.5 f X2Pi 0.5 0 4.5 f 76MaChMa.116
3402.9154 4.476e-02 X2Pi 1.5 2 1.5 e X2Pi 1.5 1 1.5 e 76MaChMa.118
3407.6069 4.576e-03 X2Pi 1.5 1 3.5 f X2Pi 1.5 0 4.5 f 76MaChMa.119
3407.9890 1.200e-03 X2Pi 1.5 1 3.5 e X2Pi 1.5 0 4.5 e 76MaChMa.120
3421.9360 4.366e-03 X2Pi 0.5 1 2.5 e X2Pi 0.5 0 3.5 e 76MaChMa.121
3422.0123 1.580e-03 X2Pi 0.5 1 2.5 f X2Pi 0.5 0 3.5 f 76MaChMa.122
3447.0045 6.624e-03 X2Pi 1.5 1 2.5 f X2Pi 1.5 0 3.5 f 76MaChMa.123
3447.3000 2.915e-02 X2Pi 1.5 1 2.5 e X2Pi 1.5 0 3.5 e 76MaChMa.124
3465.2599 9.449e-03 X2Pi 0.5 1 1.5 e X2Pi 0.5 0 2.5 e 76MaChMa.125
3465.2599 1.313e-02 X2Pi 0.5 1 1.5 f X2Pi 0.5 0 2.5 f 76MaChMa.126
3480.7481 2.015e-02 X2Pi 1.5 2 2.5 f X2Pi 1.5 1 1.5 f 76MaChMa.127
3480.7481 1.129e-01 X2Pi 1.5 2 2.5 e X2Pi 1.5 1 1.5 e 76MaChMa.128
3484.5947 3.148e-03 X2Pi 1.5 1 1.5 f X2Pi 1.5 0 2.5 f 76MaChMa.129
3484.7402 7.665e-03 X2Pi 1.5 1 1.5 e X2Pi 1.5 0 2.5 e 76MaChMa.130
3494.0701 6.279e-02 X2Pi 0.5 2 2.5 f X2Pi 0.5 1 1.5 f 76MaChMa.131
3494.0701 5.923e-02 X2Pi 0.5 2 2.5 e X2Pi 0.5 1 1.5 e 76MaChMa.132
3507.7628 9.304e-03 X2Pi 0.5 1 0.5 f X2Pi 0.5 0 1.5 f 76MaChMa.133
3507.8312 3.189e-02 X2Pi 0.5 1 0.5 e X2Pi 0.5 0 1.5 e 76MaChMa.134
3509.5961 3.676e-02 X2Pi 1.5 2 3.5 e X2Pi 1.5 1 2.5 e 76MaChMa.135
3509.8688 1.094e-01 X2Pi 1.5 2 3.5 f X2Pi 1.5 1 2.5 f 76MaChMa.136
3526.2050 5.674e-03 X2Pi 0.5 2 3.5 f X2Pi 0.5 1 2.5 f 76MaChMa.137
3526.2050 8.256e-02 X2Pi 0.5 2 3.5 e X2Pi 0.5 1 2.5 e 76MaChMa.138
3537.5880 1.427e-03 X2Pi 1.5 2 4.5 e X2Pi 1.5 1 3.5 e 76MaChMa.139
3537.8597 6.026e-03 X2Pi 1.5 2 4.5 f X2Pi 1.5 1 3.5 f 76MaChMa.140
3556.0324 2.857e-02 X2Pi 0.5 2 4.5 f X2Pi 0.5 1 3.5 f 76MaChMa.141
3556.2063 1.756e-02 X2Pi 0.5 2 4.5 e X2Pi 0.5 1 3.5 e 76MaChMa.142
3564.5309 1.200e-03 X2Pi 1.5 2 5.5 e X2Pi 1.5 1 4.5 e 76MaChMa.147
3564.8877 1.845e-02 X2Pi 1.5 2 5.5 f X2Pi 1.5 1 4.5 f 76MaChMa.148
3583.8331 2.802e-03 X2Pi 0.5 2 5.5 f X2Pi 0.5 1 4.5 f 76MaChMa.152
3584.0101 5.607e-02 X2Pi 0.5 2 5.5 e X2Pi 0.5 1 4.5 e 76MaChMa.153
3590.2126 5.730e-03 X2Pi 1.5 2 6.5 e X2Pi 1.5 1 5.5 e 76MaChMa.154
3590.6059 3.748e-03 X2Pi 1.5 2 6.5 f X2Pi 1.5 1 5.5 f 76MaChMa.155
3609.6012 9.170e-03 X2Pi 0.5 2 6.5 f X2Pi 0.5 1 5.5 f 76MaChMa.156
3609.9082 2.085e-03 X2Pi 0.5 2 6.5 e X2Pi 0.5 1 5.5 e 76MaChMa.157
3614.4822 4.637e-03 X2Pi 1.5 2 7.5 e X2Pi 1.5 1 6.5 e 76MaChMa.158
3614.8912 2.776e-02 X2Pi 1.5 2 7.5 f X2Pi 1.5 1 6.5 f 76MaChMa.159
3633.4725 7.462e-03 X2Pi 0.5 2 7.5 f X2Pi 0.5 1 6.5 f 76MaChMa.160
3633.7992 1.529e-02 X2Pi 0.5 2 7.5 e X2Pi 0.5 1 6.5 e 76MaChMa.161
3637.2615 3.067e-02 X2Pi 1.5 2 8.5 e X2Pi 1.5 1 7.5 e 76MaChMa.162
3637.6871 2.294e-02 X2Pi 1.5 2 8.5 f X2Pi 1.5 1 7.5 f 76MaChMa.163
3655.4527 2.146e-02 X2Pi 0.5 2 8.5 f X2Pi 0.5 1 7.5 f 76MaChMa.164
3655.8110 1.595e-02 X2Pi 0.5 2 8.5 e X2Pi 0.5 1 7.5 e 76MaChMa.165
3658.3947 1.245e-02 X2Pi 1.5 2 9.5 e X2Pi 1.5 1 8.5 e 76MaChMa.166
3658.8939 4.335e-03 X2Pi 1.5 2 9.5 f X2Pi 1.5 1 8.5 f 76MaChMa.167
3663.7309 7.964e-03 X2Pi 0.5 1 2.5 f X2Pi 0.5 0 1.5 f 76MaChMa.168
3663.7309 1.398e-02 X2Pi 0.5 1 2.5 e X2Pi 0.5 0 1.5 e 76MaChMa.169
3675.5254 1.200e-03 X2Pi 0.5 2 9.5 f X2Pi 0.5 1 8.5 f 76MaChMa.170
3675.9452 1.148e-02 X2Pi 0.5 2 9.5 e X2Pi 0.5 1 8.5 e 76MaChMa.171
3677.8384 2.929e-02 X2Pi 1.5 2 10.5 e X2Pi 1.5 1 9.5 e 76MaChMa.172
3678.3616 3.171e-02 X2Pi 1.5 2 10.5 f X2Pi 1.5 1 9.5 f 76MaChMa.173
3679.4409 5.798e-02 X2Pi 1.5 1 3.5 e X2Pi 1.5 0 2.5 e 76MaChMa.174
3679.5827 1.927e-02 X2Pi 1.5 1 3.5 f X2Pi 1.5 0 2.5 f 76MaChMa.175
3693.7546 8.059e-03 X2Pi 0.5 2 10.5 f X2Pi 0.5 1 9.5 f 76MaChMa.176
3694.2130 7.380e-03 X2Pi 0.5 2 10.5 e X2Pi 0.5 1 9.5 e 76MaChMa.177
3695.6079 1.132e-02 X2Pi 1.5 2 11.5 e X2Pi 1.5 1 10.5 e 76MaChMa.178
3696.1947 3.892e-02 X2Pi 1.5 2 11.5 f X2Pi 1.5 1 10.5 f 76MaChMa.179
3697.3088 5.363e-03 X2Pi 0.5 1 3.5 e X2Pi 0.5 0 2.5 e 76MaChMa.180
3697.3088 8.776e-02 X2Pi 0.5 1 3.5 f X2Pi 0.5 0 2.5 f 76MaChMa.181
3708.9961 1.610e-03 X2Pi 1.5 1 4.5 f X2Pi 1.5 0 3.5 f 76MaChMa.182
3710.0738 1.579e-02 X2Pi 0.5 2 11.5 f X2Pi 0.5 1 10.5 f 76MaChMa.184
3710.5410 2.936e-02 X2Pi 0.5 2 11.5 e X2Pi 0.5 1 10.5 e 76MaChMa.185
3711.5622 3.692e-02 X2Pi 1.5 2 12.5 e X2Pi 1.5 1 11.5 e 76MaChMa.186
3712.1326 1.122e-02 X2Pi 1.5 2 12.5 f X2Pi 1.5 1 11.5 f 76MaChMa.187
3724.5418 1.010e-02 X2Pi 0.5 2 12.5 f X2Pi 0.5 1 11.5 f 76MaChMa.188
3725.0219 5.699e-03 X2Pi 0.5 2 12.5 e X2Pi 0.5 1 11.5 e 76MaChMa.189
3728.4816 3.117e-02 X2Pi 0.5 1 4.5 f X2Pi 0.5 0 3.5 f 76MaChMa.190
3728.6241 1.942e-03 X2Pi 0.5 1 4.5 e X2Pi 0.5 0 3.5 e 76MaChMa.191
3736.9380 1.200e-03 X2Pi 1.5 1 5.5 e X2Pi 1.5 0 4.5 e 76MaChMa.192
3737.3090 7.516e-03 X2Pi 1.5 1 5.5 f X2Pi 1.5 0 4.5 f 76MaChMa.193
3757.5241 1.750e-02 X2Pi 0.5 1 5.5 f X2Pi 0.5 0 4.5 f 76MaChMa.194
3757.7903 1.585e-03 X2Pi 0.5 1 5.5 e X2Pi 0.5 0 4.5 e 76MaChMa.195
3763.9040 2.078e-03 X2Pi 1.5 1 6.5 e X2Pi 1.5 0 5.5 e 76MaChMa.196
3764.3194 5.008e-03 X2Pi 1.5 1 6.5 f X2Pi 1.5 0 5.5 f 76MaChMa.197
3784.6027 1.200e-03 X2Pi 0.5 1 6.5 f X2Pi 0.5 0 5.5 f 76MaChMa.198
3784.9187 3.660e-03 X2Pi 0.5 1 6.5 e X2Pi 0.5 0 5.5 e 76MaChMa.199
3789.4443 1.200e-03 X2Pi 1.5 1 7.5 e X2Pi 1.5 0 6.5 e 76MaChMa.200
3789.9134 1.200e-03 X2Pi 1.5 1 7.5 f X2Pi 1.5 0 6.5 f 76MaChMa.201
3809.7117 2.283e-03 X2Pi 0.5 1 7.5 f X2Pi 0.5 0 6.5 f 76MaChMa.202
3810.0734 6.001e-03 X2Pi 0.5 1 7.5 e X2Pi 0.5 0 6.5 e 76MaChMa.203
3813.4812 3.569e-02 X2Pi 1.5 1 8.5 e X2Pi 1.5 0 7.5 e 76MaChMa.204
3813.9567 3.562e-03 X2Pi 1.5 1 8.5 f X2Pi 1.5 0 7.5 f 76MaChMa.205
3832.8897 1.590e-02 X2Pi 0.5 1 8.5 f X2Pi 0.5 0 7.5 f 76MaChMa.206
3833.3590 3.944e-02 X2Pi 0.5 1 8.5 e X2Pi 0.5 0 7.5 e 76MaChMa.207
3835.8699 4.351e-02 X2Pi 1.5 1 9.5 e X2Pi 1.5 0 8.5 e 76MaChMa.208
3836.3678 6.533e-03 X2Pi 1.5 1 9.5 f X2Pi 1.5 0 8.5 f 76MaChMa.209
3854.2270 2.695e-02 X2Pi 0.5 1 9.5 f X2Pi 0.5 0 8.5 f 76MaChMa.210
3854.6545 4.539e-03 X2Pi 0.5 1 9.5 e X2Pi 0.5 0 8.5 e 76MaChMa.211
3856.5049 1.468e-02 X2Pi 1.5 1 10.5 e X2Pi 1.5 0 9.5 e 76MaChMa.212
3857.0855 1.686e-03 X2Pi 1.5 1 10.5 f X2Pi 1.5 0 9.5 f 76MaChMa.213
3873.6040 1.200e-03 X2Pi 0.5 1 10.5 f X2Pi 0.5 0 9.5 f 76MaChMa.214
3874.1001 7.300e-03 X2Pi 0.5 1 10.5 e X2Pi 0.5 0 9.5 e 76MaChMa.215
3875.4617 4.327e-03 X2Pi 1.5 1 11.5 e X2Pi 1.5 0 10.5 e 76MaChMa.216
3876.0234 2.116e-02 X2Pi 1.5 1 11.5 f X2Pi 1.5 0 10.5 f 76MaChMa.217
3891.0921 1.399e-02 X2Pi 0.5 1 11.5 f X2Pi 0.5 0 10.5 f 76MaChMa.218
3891.6068 1.235e-02 X2Pi 0.5 1 11.5 e X2Pi 0.5 0 10.5 e 76MaChMa.219
3892.5922 7.878e-03 X2Pi 1.5 1 12.5 e X2Pi 1.5 0 11.5 e 76MaChMa.220
3893.1944 1.200e-03 X2Pi 1.5 1 12.5 f X2Pi 1.5 0 11.5 f 76MaChMa.221
3906.6853 4.785e-03 X2Pi 0.5 1 12.5 f X2Pi 0.5 0 11.5 f 76MaChMa.222
3907.1832 3.882e-02 X2Pi 0.5 1 12.5 e X2Pi 0.5 0 11.5 e 76MaChMa.223
3907.9155 1.279e-02 X2Pi 1.5 1 13.5 e X2Pi 1.5 0 12.5 e 76MaChMa.224
3908.5009 1.200e-03 X2Pi 1.5 1 13.5 f X2Pi 1.5 0 12.5 f 76MaChMa.225
3920.3388 3.262e-03 X2Pi 0.5 1 13.5 f X2Pi 0.5 0 12.5 f 76MaChMa.226
3920.8825 1.200e-03 X2Pi 0.5 1 13.5 e X2Pi 0.5 0 12.5 e 76MaChMa.227
3921.3403 6.984e-03 X2Pi 1.5 1 14.5 e X2Pi 1.5 0 13.5 e 76MaChMa.228
3921.9342 8.820e-03 X2Pi 1.5 1 14.5 f X2Pi 1.5 0 13.5 f 76MaChMa.229
3932.0470 3.544e-03 X2Pi 0.5 1 14.5 f X2Pi 0.5 0 13.5 f 76MaChMa.230
3932.6218 3.848e-02 X2Pi 0.5 1 14.5 e X2Pi 0.5 0 13.5 e 76MaChMa.231
5246.7473 2.633e-03 X2Pi 1.5 4 18.5 f X2Pi 1.5 2 19.5 f 76MaChMa.232
5249.2118 3.681e-03 X2Pi 1.5 4 18.5 e X2Pi 1.5 2 19.5 e 76MaChMa.233
5249.3605 1.659e-03 X2Pi 0.5 4 17.5 e X2Pi 0.5 2 18.5 e 76MaChMa.234
5251.2381 3.725e-03 X2Pi 0.5 4 17.5 f X2Pi 0.5 2 18.5 f 76MaChMa.235
5322.6980 1.200e-03 X2Pi 1.5 4 17.5 f X2Pi 1.5 2 18.5 f 76MaChMa.236
5325.0008 1.373e-02 X2Pi 1.5 4 17.5 e X2Pi 1.5 2 18.5 e 76MaChMa.237
5325.4893 2.602e-03 X2Pi 0.5 4 16.5 e X2Pi 0.5 2 17.5 e 76MaChMa.238
5365.4104 4.629e-03 X2Pi 1.5 5 12.5 f X2Pi 1.5 3 13.5 f 76MaChMa.239
5366.9213 2.237e-02 X2Pi 1.5 5 12.5 e X2Pi 1.5 3 13.5 e 76MaChMa.240
5369.8217 1.219e-02 X2Pi 0.5 5 11.5 e X2Pi 0.5 3 12.5 e 76MaChMa.241
5384.9992 1.535e-03 X2Pi 1.5 3 20.5 f X2Pi 1.5 1 21.5 f 76MaChMa.243
5387.2692 8.192e-02 X2Pi 0.5 3 19.5 e X2Pi 0.5 1 20.5 e 76MaChMa.244
5387.8000 1.200e-03 X2Pi 1.5 3 20.5 e X2Pi 1.5 1 21.5 e 76MaChMa.245
5389.3746 4.963e-03 X2Pi 0.5 3 19.5 f X2Pi 0.5 1 20.5 f 76MaChMa.246
5396.7372 1.397e-02 X2Pi 1.5 4 16.5 f X2Pi 1.5 2 17.5 f 76MaChMa.247
5398.8826 3.080e-03 X2Pi 1.5 4 16.5 e X2Pi 1.5 2 17.5 e 76MaChMa.248
5399.7349 1.213e-02 X2Pi 0.5 4 15.5 e X2Pi 0.5 2 16.5 e 76MaChMa.249
5401.3376 1.603e-03 X2Pi 0.5 4 15.5 f X2Pi 0.5 2 16.5 f 76MaChMa.250
5422.9558 1.105e-02 X2Pi 1.5 2 23.5 f X2Pi 1.5 0 24.5 f 76MaChMa.251
5424.6902 4.825e-02 X2Pi 0.5 2 22.5 e X2Pi 0.5 0 23.5 e 76MaChMa.252
5426.2626 3.831e-03 X2Pi 1.5 2 23.5 e X2Pi 1.5 0 24.5 e 76MaChMa.253
5427.3940 3.167e-02 X2Pi 0.5 2 22.5 f X2Pi 0.5 0 23.5 f 76MaChMa.254
5427.7496 1.200e-03 X2Pi 1.5 5 11.5 f X2Pi 1.5 3 12.5 f 76MaChMa.255
5429.1222 2.413e-02 X2Pi 1.5 5 11.5 e X2Pi 1.5 3 12.5 e 76MaChMa.256
5432.6430 5.410e-03 X2Pi 0.5 5 10.5 e X2Pi 0.5 3 11.5 e 76MaChMa.257
5465.9456 1.200e-03 X2Pi 1.5 3 19.5 f X2Pi 1.5 1 20.5 f 76MaChMa.259
5468.2738 3.085e-03 X2Pi 0.5 3 18.5 e X2Pi 0.5 1 19.5 e 76MaChMa.260
5468.5904 5.061e-03 X2Pi 1.5 3 19.5 e X2Pi 1.5 1 20.5 e 76MaChMa.261
5468.7732 2.799e-03 X2Pi 1.5 4 15.5 f X2Pi 1.5 2 16.5 f 76MaChMa.262
5470.3213 5.177e-03 X2Pi 0.5 3 18.5 f X2Pi 0.5 1 19.5 f 76MaChMa.263
5470.7865 1.200e-03 X2Pi 1.5 4 15.5 e X2Pi 1.5 2 16.5 e 76MaChMa.264
5472.0244 1.116e-02 X2Pi 0.5 4 14.5 e X2Pi 0.5 2 15.5 e 76MaChMa.265
5473.4969 2.277e-03 X2Pi 0.5 4 14.5 f X2Pi 0.5 2 15.5 f 76MaChMa.266
5487.8369 4.032e-03 X2Pi 1.5 5 10.5 f X2Pi 1.5 3 11.5 f 76MaChMa.267
5489.0842 2.294e-03 X2Pi 1.5 5 10.5 e X2Pi 1.5 3 11.5 e 76MaChMa.268
5493.3041 7.379e-03 X2Pi 0.5 5 9.5 e X2Pi 0.5 3 10.5 e 76MaChMa.269
5510.4668 1.200e-03 X2Pi 1.5 2 22.5 f X2Pi 1.5 0 23.5 f 76MaChMa.271
5512.3302 2.194e-03 X2Pi 0.5 2 21.5 e X2Pi 0.5 0 22.5 e 76MaChMa.272
5513.6119 1.200e-03 X2Pi 1.5 2 22.5 e X2Pi 1.5 0 23.5 e 76MaChMa.273
5514.8415 1.970e-02 X2Pi 0.5 2 21.5 f X2Pi 0.5 0 22.5 f 76MaChMa.274
5538.7988 8.583e-03 X2Pi 1.5 4 14.5 f X2Pi 1.5 2 15.5 f 76MaChMa.275
5540.6679 1.200e-03 X2Pi 1.5 4 14.5 e X2Pi 1.5 2 15.5 e 76MaChMa.276
5542.3214 2.988e-03 X2Pi 0.5 4 13.5 e X2Pi 0.5 2 14.5 e 76MaChMa.277
5543.6634 1.120e-02 X2Pi 0.5 4 13.5 f X2Pi 0.5 2 14.5 f 76MaChMa.278
5545.0999 3.716e-03 X2Pi 1.5 3 18.5 f X2Pi 1.5 1 19.5 f 76MaChMa.279
5545.6264 3.128e-02 X2Pi 1.5 5 9.5 f X2Pi 1.5 3 10.5 f 76MaChMa.280
5546.7320 1.975e-02 X2Pi 1.5 5 9.5 e X2Pi 1.5 3 10.5 e 76MaChMa.281
5547.5901 9.798e-03 X2Pi 0.5 3 17.5 e X2Pi 0.5 1 18.5 e 76MaChMa.282
5547.5901 1.081e-02 X2Pi 1.5 3 18.5 e X2Pi 1.5 1 19.5 e 76MaChMa.283
5549.4935 1.347e-03 X2Pi 0.5 3 17.5 f X2Pi 0.5 1 18.5 f 76MaChMa.284
5551.7497 1.200e-03 X2Pi 0.5 5 8.5 e X2Pi 0.5 3 9.5 e 76MaChMa.285
5552.4846 4.066e-02 X2Pi 0.5 5 8.5 f X2Pi 0.5 3 9.5 f 76MaChMa.286
5596.3548 8.169e-03 X2Pi 1.5 2 21.5 f X2Pi 1.5 0 22.5 f 76MaChMa.287
5598.3229 1.587e-03 X2Pi 0.5 2 20.5 e X2Pi 0.5 0 21.5 e 76MaChMa.288
5599.3567 1.379e-03 X2Pi 1.5 2 21.5 e X2Pi 1.5 0 22.5 e 76MaChMa.289
5600.7044 2.054e-02 X2Pi 0.5 2 20.5 f X2Pi 0.5 0 21.5 f 76MaChMa.290
5600.9855 2.300e-03 X2Pi 1.5 5 8.5 f X2Pi 1.5 3 9.5 f 76MaChMa.291
5601.8760 9.541e-02 X2Pi 1.5 5 8.5 e X2Pi 1.5 3 9.5 e 76MaChMa.292
5606.7681 1.533e-03 X2Pi 1.5 4 13.5 f X2Pi 1.5 2 14.5 f 76MaChMa.293
5607.9844 2.613e-03 X2Pi 0.5 5 7.5 e X2Pi 0.5 3 8.5 e 76MaChMa.294
5608.4810 1.200e-03 X2Pi 1.5 4 13.5 e X2Pi 1.5 2 14.5 e 76MaChMa.295
5608.5598 3.818e-03 X2Pi 0.5 5 7.5 f X2Pi 0.5 3 8.5 f 76MaChMa.296
5610.6154 4.006e-03 X2Pi 0.5 4 12.5 e X2Pi 0.5 2 13.5 e 76MaChMa.297
5611.8350 1.470e-03 X2Pi 0.5 4 12.5 f X2Pi 0.5 2 13.5 f 76MaChMa.298
5622.4217 1.616e-03 X2Pi 1.5 3 17.5 f X2Pi 1.5 1 18.5 f 76MaChMa.299
5624.7660 3.120e-03 X2Pi 1.5 3 17.5 e X2Pi 1.5 1 18.5 e 76MaChMa.300
5625.0748 1.200e-03 X2Pi 0.5 3 16.5 e X2Pi 0.5 1 17.5 e 76MaChMa.301
5626.8565 3.756e-03 X2Pi 0.5 3 16.5 f X2Pi 0.5 1 17.5 f 76MaChMa.302
5653.9239 2.169e-03 X2Pi 1.5 5 7.5 f X2Pi 1.5 3 8.5 f 76MaChMa.303
5654.7117 6.855e-02 X2Pi 1.5 5 7.5 e X2Pi 1.5 3 8.5 e 76MaChMa.304
5661.9695 2.101e-03 X2Pi 0.5 5 6.5 e X2Pi 0.5 3 7.5 e 76MaChMa.305
5662.4430 3.070e-03 X2Pi 0.5 5 6.5 f X2Pi 0.5 3 7.5 f 76MaChMa.306
5672.5907 1.337e-02 X2Pi 1.5 4 12.5 f X2Pi 1.5 2 13.5 f 76MaChMa.307
5674.1740 2.033e-03 X2Pi 1.5 4 12.5 e X2Pi 1.5 2 13.5 e 76MaChMa.308
5676.8381 2.296e-03 X2Pi 0.5 4 11.5 e X2Pi 0.5 2 12.5 e 76MaChMa.309
5677.9303 2.444e-03 X2Pi 0.5 4 11.5 f X2Pi 0.5 2 12.5 f 76MaChMa.310
5680.5999 2.048e-03 X2Pi 1.5 2 20.5 f X2Pi 1.5 0 21.5 f 76MaChMa.311
5682.6760 2.608e-03 X2Pi 0.5 2 19.5 e X2Pi 0.5 0 20.5 e 76MaChMa.312
5683.4409 3.907e-03 X2Pi 1.5 2 20.5 e X2Pi 1.5 0 21.5 e 76MaChMa.313
5684.9094 3.741e-03 X2Pi 0.5 2 19.5 f X2Pi 0.5 0 20.5 f 76MaChMa.314
5697.8533 1.954e-03 X2Pi 1.5 3 16.5 f X2Pi 1.5 1 17.5 f 76MaChMa.315
5700.0453 4.796e-03 X2Pi 1.5 3 16.5 e X2Pi 1.5 1 17.5 e 76MaChMa.316
5700.6947 1.404e-02 X2Pi 0.5 3 15.5 e X2Pi 0.5 1 16.5 e 76MaChMa.317
5702.3042 5.291e-02 X2Pi 0.5 3 15.5 f X2Pi 0.5 1 16.5 f 76MaChMa.318
5704.3537 1.200e-03 X2Pi 1.5 5 6.5 f X2Pi 1.5 3 7.5 f 76MaChMa.319
5705.0086 6.822e-02 X2Pi 1.5 5 6.5 e X2Pi 1.5 3 7.5 e 76MaChMa.320
5713.7055 1.441e-03 X2Pi 0.5 5 5.5 e X2Pi 0.5 3 6.5 e 76MaChMa.321
5714.0639 1.200e-03 X2Pi 0.5 5 5.5 f X2Pi 0.5 3 6.5 f 76MaChMa.322
5736.2625 1.200e-03 X2Pi 1.5 4 11.5 f X2Pi 1.5 2 12.5 f 76MaChMa.323
5737.6914 3.783e-03 X2Pi 1.5 4 11.5 e X2Pi 1.5 2 12.5 e 76MaChMa.324
5740.9578 1.200e-03 X2Pi 0.5 4 10.5 e X2Pi 0.5 2 11.5 e 76MaChMa.325
5741.9285 2.161e-03 X2Pi 0.5 4 10.5 f X2Pi 0.5 2 11.5 f 76MaChMa.326
5752.1534 3.250e-02 X2Pi 1.5 5 5.5 f X2Pi 1.5 3 6.5 f 76MaChMa.327
5752.7770 2.724e-03 X2Pi 1.5 5 5.5 e X2Pi 1.5 3 6.5 e 76MaChMa.328
5763.1369 1.597e-03 X2Pi 1.5 2 19.5 f X2Pi 1.5 0 20.5 f 76MaChMa.329
5763.1369 4.854e-02 X2Pi 0.5 5 4.5 e X2Pi 0.5 3 5.5 e 76MaChMa.330
5763.4491 1.947e-02 X2Pi 0.5 5 4.5 f X2Pi 0.5 3 5.5 f 76MaChMa.331
5765.3412 1.200e-03 X2Pi 0.5 2 18.5 e X2Pi 0.5 0 19.5 e 76MaChMa.332
5765.8238 3.520e-03 X2Pi 1.5 2 19.5 e X2Pi 1.5 0 20.5 e 76MaChMa.333
5767.4379 3.912e-03 X2Pi 0.5 2 18.5 f X2Pi 0.5 0 19.5 f 76MaChMa.334
5771.3459 1.462e-03 X2Pi 1.5 3 15.5 f X2Pi 1.5 1 16.5 f 76MaChMa.335
5773.3860 8.056e-03 X2Pi 1.5 3 15.5 e X2Pi 1.5 1 16.5 e 76MaChMa.336
5774.4344 1.445e-03 X2Pi 0.5 3 14.5 e X2Pi 0.5 1 15.5 e 76MaChMa.337
5775.9498 2.429e-03 X2Pi 0.5 3 14.5 f X2Pi 0.5 1 15.5 f 76MaChMa.338
5797.3281 2.117e-03 X2Pi 1.5 5 4.5 f X2Pi 1.5 3 5.5 f 76MaChMa.339
5797.6849 1.200e-03 X2Pi 1.5 4 10.5 f X2Pi 1.5 2 11.5 f 76MaChMa.340
5797.7976 1.978e-03 X2Pi 1.5 5 4.5 e X2Pi 1.5 3 5.5 e 76MaChMa.341
5798.9708 1.200e-03 X2Pi 1.5 4 10.5 e X2Pi 1.5 2 11.5 e 76MaChMa.342
5802.9392 1.200e-03 X2Pi 0.5 4 9.5 e X2Pi 0.5 2 10.5 e 76MaChMa.343
5803.7862 3.942e-03 X2Pi 0.5 4 9.5 f X2Pi 0.5 2 10.5 f 76MaChMa.344
5810.4028 7.245e-03 X2Pi 0.5 5 3.5 e X2Pi 0.5 3 4.5 e 76MaChMa.345
5810.5363 2.810e-03 X2Pi 0.5 5 3.5 f X2Pi 0.5 3 4.5 f 76MaChMa.346
5839.6935 7.795e-03 X2Pi 1.5 5 3.5 f X2Pi 1.5 3 4.5 f 76MaChMa.347
5840.0450 1.200e-03 X2Pi 1.5 5 3.5 e X2Pi 1.5 3 4.5 e 76MaChMa.348
5842.8459 1.200e-03 X2Pi 1.5 3 14.5 f X2Pi 1.5 1 15.5 f 76MaChMa.349
5843.9099 1.336e-03 X2Pi 1.5 2 18.5 f X2Pi 1.5 0 19.5 f 76MaChMa.350
5844.7439 1.200e-03 X2Pi 1.5 3 14.5 e X2Pi 1.5 1 15.5 e 76MaChMa.351
5846.2025 1.333e-03 X2Pi 0.5 3 13.5 e X2Pi 0.5 1 14.5 e 76MaChMa.352
5846.2665 1.200e-03 X2Pi 0.5 2 17.5 e X2Pi 0.5 0 18.5 e 76MaChMa.353
5846.4498 2.531e-03 X2Pi 1.5 2 18.5 e X2Pi 1.5 0 19.5 e 76MaChMa.354
5847.5898 1.638e-03 X2Pi 0.5 3 13.5 f X2Pi 0.5 1 14.5 f 76MaChMa.355
5848.2274 4.200e-03 X2Pi 0.5 2 17.5 f X2Pi 0.5 0 18.5 f 76MaChMa.356
5855.3578 2.079e-02 X2Pi 0.5 5 2.5 e X2Pi 0.5 3 3.5 e 76MaChMa.357
5855.4312 5.394e-02 X2Pi 0.5 5 2.5 f X2Pi 0.5 3 3.5 f 76MaChMa.358
5856.8122 2.530e-03 X2Pi 1.5 4 9.5 f X2Pi 1.5 2 10.5 f 76MaChMa.359
5857.9586 1.200e-03 X2Pi 1.5 4 9.5 e X2Pi 1.5 2 10.5 e 76MaChMa.360
5862.7466 1.200e-03 X2Pi 0.5 4 8.5 e X2Pi 0.5 2 9.5 e 76MaChMa.361
5863.4768 1.200e-03 X2Pi 0.5 4 8.5 f X2Pi 0.5 2 9.5 f 76MaChMa.362
5879.2029 7.866e-03 X2Pi 1.5 5 2.5 f X2Pi 1.5 3 3.5 f 76MaChMa.363
5879.4368 1.200e-03 X2Pi 1.5 5 2.5 e X2Pi 1.5 3 3.5 e 76MaChMa.364
5897.9227 3.836e-02 X2Pi 0.5 5 1.5 e X2Pi 0.5 3 2.5 e 76MaChMa.365
5897.9227 8.390e-03 X2Pi 0.5 5 1.5 f X2Pi 0.5 3 2.5 f 76MaChMa.366
5912.2943 1.477e-03 X2Pi 1.5 3 13.5 f X2Pi 1.5 1 14.5 f 76MaChMa.367
5913.5724 1.200e-03 X2Pi 1.5 4 8.5 f X2Pi 1.5 2 9.5 f 76MaChMa.368
5914.0461 1.478e-03 X2Pi 1.5 3 13.5 e X2Pi 1.5 1 14.5 e 76MaChMa.369
5914.5861 1.200e-03 X2Pi 1.5 4 8.5 e X2Pi 1.5 2 9.5 e 76MaChMa.370
5915.8200 1.065e-02 X2Pi 1.5 5 1.5 f X2Pi 1.5 3 2.5 f 76MaChMa.371
5915.9717 1.728e-03 X2Pi 0.5 3 12.5 e X2Pi 0.5 1 13.5 e 76MaChMa.372
5915.9717 4.184e-02 X2Pi 1.5 5 1.5 e X2Pi 1.5 3 2.5 e 76MaChMa.373
5917.2304 1.200e-03 X2Pi 0.5 3 12.5 f X2Pi 0.5 1 13.5 f 76MaChMa.374
5920.3514 1.200e-03 X2Pi 0.5 4 7.5 e X2Pi 0.5 2 8.5 e 76MaChMa.375
5920.9627 1.854e-03 X2Pi 0.5 4 7.5 f X2Pi 0.5 2 8.5 f 76MaChMa.376
5922.8728 1.755e-03 X2Pi 1.5 2 17.5 f X2Pi 1.5 0 18.5 f 76MaChMa.377
5925.2639 1.200e-03 X2Pi 1.5 2 17.5 e X2Pi 1.5 0 18.5 e 76MaChMa.378
5925.3985 1.200e-03 X2Pi 0.5 2 16.5 e X2Pi 0.5 0 17.5 e 76MaChMa.379
5927.2261 4.763e-03 X2Pi 0.5 2 16.5 f X2Pi 0.5 0 17.5 f 76MaChMa.380
5938.0298 1.351e-02 X2Pi 0.5 5 0.5 f X2Pi 0.5 3 1.5 f 76MaChMa.381
5938.1324 6.086e-03 X2Pi 0.5 5 0.5 e X2Pi 0.5 3 1.5 e 76MaChMa.382
5967.9040 1.200e-03 X2Pi 1.5 4 7.5 f X2Pi 1.5 2 8.5 f 76MaChMa.384
5968.7834 1.200e-03 X2Pi 1.5 4 7.5 e X2Pi 1.5 2 8.5 e 76MaChMa.385
5975.7315 1.200e-03 X2Pi 0.5 4 6.5 e X2Pi 0.5 2 7.5 e 76MaChMa.386
5976.2275 1.200e-03 X2Pi 0.5 4 6.5 f X2Pi 0.5 2 7.5 f 76MaChMa.387
5979.6377 1.200e-03 X2Pi 1.5 3 12.5 f X2Pi 1.5 1 13.5 f 76MaChMa.389
5981.2441 1.860e-03 X2Pi 1.5 3 12.5 e X2Pi 1.5 1 13.5 e 76MaChMa.390
5983.6948 1.200e-03 X2Pi 0.5 3 11.5 e X2Pi 0.5 1 12.5 e 76MaChMa.391
5984.8266 1.389e-03 X2Pi 0.5 3 11.5 f X2Pi 0.5 1 12.5 f 76MaChMa.392
5990.7282 2.727e-02 X2Pi 1.5 5 1.5 f X2Pi 1.5 3 1.5 f 76MaChMa.394
5990.7889 2.999e-02 X2Pi 1.5 5 1.5 e X2Pi 1.5 3 1.5 e 76MaChMa.395
5999.9684 1.200e-03 X2Pi 1.5 2 16.5 f X2Pi 1.5 0 17.5 f 76MaChMa.396
6002.2082 2.239e-03 X2Pi 1.5 2 16.5 e X2Pi 1.5 0 17.5 e 76MaChMa.397
6002.6897 1.200e-03 X2Pi 0.5 2 15.5 e X2Pi 0.5 0 16.5 e 76MaChMa.398
6004.3837 4.617e-03 X2Pi 0.5 2 15.5 f X2Pi 0.5 0 16.5 f 76MaChMa.399
6019.7234 1.200e-03 X2Pi 1.5 4 6.5 f X2Pi 1.5 2 7.5 f 76MaChMa.400
6020.4715 1.200e-03 X2Pi 1.5 4 6.5 e X2Pi 1.5 2 7.5 e 76MaChMa.401
6028.8714 1.200e-03 X2Pi 0.5 4 5.5 e X2Pi 0.5 2 6.5 e 76MaChMa.402
6029.2537 1.200e-03 X2Pi 0.5 4 5.5 f X2Pi 0.5 2 6.5 f 76MaChMa.403
6040.9188 5.400e-02 X2Pi 0.5 5 1.5 e X2Pi 0.5 3 0.5 e 76MaChMa.405
6044.8142 1.200e-03 X2Pi 1.5 3 11.5 f X2Pi 1.5 1 12.5 f 76MaChMa.406
6046.2780 1.478e-03 X2Pi 1.5 3 11.5 e X2Pi 1.5 1 12.5 e 76MaChMa.407
6049.3264 1.200e-03 X2Pi 0.5 3 10.5 e X2Pi 0.5 1 11.5 e 76MaChMa.408
6050.3324 1.200e-03 X2Pi 0.5 3 10.5 f X2Pi 0.5 1 11.5 f 76MaChMa.409
6059.6950 1.921e-03 X2Pi 1.5 5 2.5 e X2Pi 1.5 3 1.5 e 76MaChMa.410
6059.7590 2.405e-02 X2Pi 1.5 5 2.5 f X2Pi 1.5 3 1.5 f 76MaChMa.411
6068.3056 1.200e-03 X2Pi 0.5 5 2.5 f X2Pi 0.5 3 1.5 f 76MaChMa.412
6068.3056 1.360e-03 X2Pi 0.5 5 2.5 e X2Pi 0.5 3 1.5 e 76MaChMa.413
6068.9459 1.200e-03 X2Pi 1.5 4 5.5 f X2Pi 1.5 2 6.5 f 76MaChMa.414
6069.5650 1.200e-03 X2Pi 1.5 4 5.5 e X2Pi 1.5 2 6.5 e 76MaChMa.415
6075.1383 1.200e-03 X2Pi 1.5 2 15.5 f X2Pi 1.5 0 16.5 f 76MaChMa.416
6077.2283 2.770e-03 X2Pi 1.5 2 15.5 e X2Pi 1.5 0 16.5 e 76MaChMa.417
6078.0870 1.200e-03 X2Pi 0.5 2 14.5 e X2Pi 0.5 0 15.5 e 76MaChMa.418
6079.6478 4.992e-03 X2Pi 0.5 2 14.5 f X2Pi 0.5 0 15.5 f 76MaChMa.419
6079.7725 1.200e-03 X2Pi 0.5 4 4.5 e X2Pi 0.5 2 5.5 e 76MaChMa.420
6080.0414 1.200e-03 X2Pi 0.5 4 4.5 f X2Pi 0.5 2 5.5 f 76MaChMa.421
6081.8571 1.200e-03 X2Pi 1.5 5 3.5 e X2Pi 1.5 3 2.5 e 76MaChMa.422
6082.0056 7.529e-03 X2Pi 1.5 5 3.5 f X2Pi 1.5 3 2.5 f 76MaChMa.423
6092.0809 4.171e-02 X2Pi 0.5 5 3.5 e X2Pi 0.5 3 2.5 e 76MaChMa.424
6092.0809 3.164e-02 X2Pi 0.5 5 3.5 f X2Pi 0.5 3 2.5 f 76MaChMa.425
6101.7474 2.026e-03 X2Pi 1.5 5 4.5 e X2Pi 1.5 3 3.5 e 76MaChMa.426
6101.9315 3.936e-03 X2Pi 1.5 5 4.5 f X2Pi 1.5 3 3.5 f 76MaChMa.427
6107.7620 1.357e-03 X2Pi 1.5 3 10.5 f X2Pi 1.5 1 11.5 f 76MaChMa.428
6109.0849 1.645e-03 X2Pi 1.5 3 10.5 e X2Pi 1.5 1 11.5 e 76MaChMa.429
6112.2605 1.200e-03 X2Pi 0.5 5 4.5 f X2Pi 0.5 3 3.5 f 76MaChMa.430
6112.4517 6.588e-02 X2Pi 0.5 5 4.5 e X2Pi 0.5 3 3.5 e 76MaChMa.431
6112.8253 1.200e-03 X2Pi 0.5 3 9.5 e X2Pi 0.5 1 10.5 e 76MaChMa.432
6113.7079 1.200e-03 X2Pi 0.5 3 9.5 f X2Pi 0.5 1 10.5 f 76MaChMa.433
6115.4755 1.200e-03 X2Pi 1.5 4 4.5 f X2Pi 1.5 2 5.5 f 76MaChMa.434
6115.9635 1.478e-03 X2Pi 1.5 4 4.5 e X2Pi 1.5 2 5.5 e 76MaChMa.435
6119.1893 5.071e-03 X2Pi 1.5 5 5.5 e X2Pi 1.5 3 4.5 e 76MaChMa.436
6119.4010 1.200e-03 X2Pi 1.5 5 5.5 f X2Pi 1.5 3 4.5 f 76MaChMa.437
6128.4349 1.200e-03 X2Pi 0.5 4 3.5 e X2Pi 0.5 2 4.5 e 76MaChMa.438
6128.5965 1.200e-03 X2Pi 0.5 4 3.5 f X2Pi 0.5 2 4.5 f 76MaChMa.439
6129.0471 1.200e-03 X2Pi 0.5 5 5.5 f X2Pi 0.5 3 4.5 f 76MaChMa.440
6129.2247 1.200e-03 X2Pi 0.5 5 5.5 e X2Pi 0.5 3 4.5 e 76MaChMa.441
6133.4936 4.533e-03 X2Pi 1.5 5 15.5 f X2Pi 1.5 3 14.5 f 76MaChMa.442
6133.6499 4.291e-02 X2Pi 0.5 5 14.5 e X2Pi 0.5 3 13.5 e 76MaChMa.444
6133.6499 6.136e-03 X2Pi 1.5 5 15.5 e X2Pi 1.5 3 14.5 e 76MaChMa.445
6133.9933 1.200e-03 X2Pi 1.5 5 6.5 e X2Pi 1.5 3 5.5 e 76MaChMa.446
6134.2232 5.046e-03 X2Pi 1.5 5 6.5 f X2Pi 1.5 3 5.5 f 76MaChMa.447
6142.5062 2.654e-03 X2Pi 0.5 5 6.5 f X2Pi 0.5 3 5.5 f 76MaChMa.448
6142.7139 1.322e-03 X2Pi 0.5 5 6.5 e X2Pi 0.5 3 5.5 e 76MaChMa.449
6146.0408 1.200e-03 X2Pi 1.5 5 7.5 e X2Pi 1.5 3 6.5 e 76MaChMa.450
6146.0408 6.879e-02 X2Pi 0.5 5 13.5 f X2Pi 0.5 3 12.5 f 76MaChMa.451
6146.1863 8.085e-03 X2Pi 1.5 5 14.5 f X2Pi 1.5 3 13.5 f 76MaChMa.452
6146.2634 1.597e-02 X2Pi 1.5 5 7.5 f X2Pi 1.5 3 6.5 f 76MaChMa.453
6146.2634 4.164e-02 X2Pi 0.5 5 13.5 e X2Pi 0.5 3 12.5 e 76MaChMa.454
6146.2634 1.184e-02 X2Pi 1.5 5 14.5 e X2Pi 1.5 3 13.5 e 76MaChMa.455
6148.3243 1.200e-03 X2Pi 1.5 2 14.5 f X2Pi 1.5 0 15.5 f 76MaChMa.456
6150.2656 2.805e-03 X2Pi 1.5 2 14.5 e X2Pi 1.5 0 15.5 e 76MaChMa.457
6151.5372 1.200e-03 X2Pi 0.5 2 13.5 e X2Pi 0.5 0 14.5 e 76MaChMa.458
6152.6926 2.872e-03 X2Pi 0.5 5 7.5 f X2Pi 0.5 3 6.5 f 76MaChMa.459
6152.9665 4.844e-03 X2Pi 0.5 2 13.5 f X2Pi 0.5 0 14.5 f 76MaChMa.460
6152.9665 4.135e-02 X2Pi 0.5 5 7.5 e X2Pi 0.5 3 6.5 e 76MaChMa.461
6155.2151 3.871e-03 X2Pi 1.5 5 8.5 e X2Pi 1.5 3 7.5 e 76MaChMa.462
6155.3032 2.799e-03 X2Pi 0.5 5 12.5 f X2Pi 0.5 3 11.5 f 76MaChMa.463
6155.4484 1.200e-03 X2Pi 1.5 5 8.5 f X2Pi 1.5 3 7.5 f 76MaChMa.464
6155.5130 5.050e-02 X2Pi 0.5 5 12.5 e X2Pi 0.5 3 11.5 e 76MaChMa.465
6155.6320 1.299e-02 X2Pi 1.5 5 13.5 e X2Pi 1.5 3 12.5 e 76MaChMa.466
6155.6320 5.594e-03 X2Pi 1.5 5 13.5 f X2Pi 1.5 3 12.5 f 76MaChMa.467
6159.2075 1.200e-03 X2Pi 1.5 4 3.5 f X2Pi 1.5 2 4.5 f 76MaChMa.468
6159.5715 1.200e-03 X2Pi 1.5 4 3.5 e X2Pi 1.5 2 4.5 e 76MaChMa.469
6159.6607 4.419e-03 X2Pi 0.5 5 8.5 f X2Pi 0.5 3 7.5 f 76MaChMa.470
6159.8929 5.476e-03 X2Pi 0.5 5 8.5 e X2Pi 0.5 3 7.5 e 76MaChMa.471
6161.2370 1.200e-03 X2Pi 0.5 5 11.5 f X2Pi 0.5 3 10.5 f 76MaChMa.472
6161.4363 7.969e-03 X2Pi 1.5 5 9.5 e X2Pi 1.5 3 8.5 e 76MaChMa.473
6161.4363 1.200e-03 X2Pi 0.5 5 11.5 e X2Pi 0.5 3 10.5 e 76MaChMa.474
6161.6464 8.098e-03 X2Pi 1.5 5 9.5 f X2Pi 1.5 3 8.5 f 76MaChMa.475
6161.7656 1.728e-02 X2Pi 1.5 5 12.5 e X2Pi 1.5 3 11.5 e 76MaChMa.476
6161.8638 1.200e-03 X2Pi 1.5 5 12.5 f X2Pi 1.5 3 11.5 f 76MaChMa.477
6163.3881 1.486e-02 X2Pi 0.5 5 9.5 f X2Pi 0.5 3 8.5 f 76MaChMa.478
6163.6418 1.200e-03 X2Pi 0.5 5 9.5 e X2Pi 0.5 3 8.5 e 76MaChMa.479
6163.9122 2.124e-02 X2Pi 0.5 5 10.5 f X2Pi 0.5 3 9.5 f 76MaChMa.480
6164.1582 1.563e-03 X2Pi 0.5 5 10.5 e X2Pi 0.5 3 9.5 e 76MaChMa.481
6164.6449 4.007e-03 X2Pi 1.5 5 10.5 e X2Pi 1.5 3 9.5 e 76MaChMa.482
6164.8088 2.007e-02 X2Pi 1.5 5 10.5 f X2Pi 1.5 3 9.5 f 76MaChMa.483
6164.8088 3.385e-02 X2Pi 1.5 5 11.5 e X2Pi 1.5 3 10.5 e 76MaChMa.484
6164.9060 7.908e-03 X2Pi 1.5 5 11.5 f X2Pi 1.5 3 10.5 f 76MaChMa.485
6168.4160 1.461e-03 X2Pi 1.5 3 9.5 f X2Pi 1.5 1 10.5 f 76MaChMa.486
6169.6005 1.200e-03 X2Pi 1.5 3 9.5 e X2Pi 1.5 1 10.5 e 76MaChMa.487
6174.1531 1.200e-03 X2Pi 0.5 3 8.5 e X2Pi 0.5 1 9.5 e 76MaChMa.488
6174.9112 2.961e-03 X2Pi 0.5 3 8.5 f X2Pi 0.5 1 9.5 f 76MaChMa.489
6174.9112 7.250e-03 X2Pi 0.5 4 2.5 f X2Pi 0.5 2 3.5 f 76MaChMa.490
6174.9112 5.079e-02 X2Pi 0.5 4 2.5 e X2Pi 0.5 2 3.5 e 76MaChMa.491
6200.0411 1.200e-03 X2Pi 1.5 4 2.5 f X2Pi 1.5 2 3.5 f 76MaChMa.492
6218.9996 2.213e-02 X2Pi 0.5 4 1.5 e X2Pi 0.5 2 2.5 e 76MaChMa.494
6218.9996 2.015e-02 X2Pi 0.5 4 1.5 f X2Pi 0.5 2 2.5 f 76MaChMa.495
6219.4649 1.435e-03 X2Pi 1.5 2 13.5 f X2Pi 1.5 0 14.5 f 76MaChMa.496
6221.2594 2.960e-03 X2Pi 1.5 2 13.5 e X2Pi 1.5 0 14.5 e 76MaChMa.497
6222.9913 1.200e-03 X2Pi 0.5 2 12.5 e X2Pi 0.5 0 13.5 e 76MaChMa.498
6224.2897 4.534e-03 X2Pi 0.5 2 12.5 f X2Pi 0.5 0 13.5 f 76MaChMa.499
6226.7072 1.200e-03 X2Pi 1.5 3 8.5 f X2Pi 1.5 1 9.5 f 76MaChMa.500
6227.7535 1.370e-03 X2Pi 1.5 3 8.5 e X2Pi 1.5 1 9.5 e 76MaChMa.501
6233.2790 1.200e-03 X2Pi 0.5 3 7.5 e X2Pi 0.5 1 8.5 e 76MaChMa.502
6233.9205 1.200e-03 X2Pi 0.5 3 7.5 f X2Pi 0.5 1 8.5 f 76MaChMa.503
6237.9199 5.749e-03 X2Pi 1.5 4 1.5 f X2Pi 1.5 2 2.5 f 76MaChMa.504
6238.0387 9.295e-03 X2Pi 1.5 4 1.5 e X2Pi 1.5 2 2.5 e 76MaChMa.505
6260.6677 1.200e-03 X2Pi 0.5 4 0.5 f X2Pi 0.5 2 1.5 f 76MaChMa.506
6260.7823 4.451e-03 X2Pi 0.5 4 0.5 e X2Pi 0.5 2 1.5 e 76MaChMa.507
6282.5590 1.361e-03 X2Pi 1.5 3 7.5 f X2Pi 1.5 1 8.5 f 76MaChMa.508
6283.4706 1.323e-03 X2Pi 1.5 3 7.5 e X2Pi 1.5 1 8.5 e 76MaChMa.509
6288.5000 1.200e-03 X2Pi 1.5 2 12.5 f X2Pi 1.5 0 13.5 f 76MaChMa.510
6290.1566 5.754e-03 X2Pi 1.5 2 12.5 e X2Pi 1.5 0 13.5 e 76MaChMa.512
6290.1566 2.553e-02 X2Pi 0.5 3 6.5 e X2Pi 0.5 1 7.5 e 76MaChMa.513
6290.7025 1.200e-03 X2Pi 0.5 3 6.5 f X2Pi 0.5 1 7.5 f 76MaChMa.514
6292.3974 1.200e-03 X2Pi 0.5 2 11.5 e X2Pi 0.5 0 12.5 e 76MaChMa.515
6293.5680 5.185e-03 X2Pi 0.5 2 11.5 f X2Pi 0.5 0 12.5 f 76MaChMa.516
6315.7835 2.855e-02 X2Pi 1.5 4 1.5 f X2Pi 1.5 2 1.5 f 76MaChMa.521
6315.8319 1.582e-02 X2Pi 1.5 4 1.5 e X2Pi 1.5 2 1.5 e 76MaChMa.522
6335.8908 1.200e-03 X2Pi 1.5 3 6.5 f X2Pi 1.5 1 7.5 f 76MaChMa.523
6336.6695 1.200e-03 X2Pi 1.5 3 6.5 e X2Pi 1.5 1 7.5 e 76MaChMa.524
6344.8418 1.200e-03 X2Pi 0.5 3 5.5 e X2Pi 0.5 1 6.5 e 76MaChMa.525
6345.2468 1.200e-03 X2Pi 0.5 3 5.5 f X2Pi 0.5 1 6.5 f 76MaChMa.526
6355.3646 1.571e-03 X2Pi 1.5 2 11.5 f X2Pi 1.5 0 12.5 f 76MaChMa.527
6356.8691 2.762e-03 X2Pi 1.5 2 11.5 e X2Pi 1.5 0 12.5 e 76MaChMa.528
6359.7088 1.200e-03 X2Pi 0.5 2 10.5 e X2Pi 0.5 0 11.5 e 76MaChMa.529
6360.7511 3.535e-03 X2Pi 0.5 2 10.5 f X2Pi 0.5 0 11.5 f 76MaChMa.530
6368.3733 1.436e-02 X2Pi 0.5 4 1.5 e X2Pi 0.5 2 0.5 e 76MaChMa.531
6368.4315 2.975e-03 X2Pi 0.5 4 1.5 f X2Pi 0.5 2 0.5 f 76MaChMa.532
6386.6101 1.200e-03 X2Pi 1.5 3 5.5 f X2Pi 1.5 1 6.5 f 76MaChMa.533
6387.2548 1.469e-03 X2Pi 1.5 3 5.5 e X2Pi 1.5 1 6.5 e 76MaChMa.534
6387.7594 4.769e-02 X2Pi 1.5 4 2.5 f X2Pi 1.5 2 1.5 f 76MaChMa.535
6387.7594 5.662e-02 X2Pi 1.5 4 2.5 e X2Pi 1.5 2 1.5 e 76MaChMa.536
6397.2677 3.968e-03 X2Pi 0.5 3 4.5 e X2Pi 0.5 1 5.5 e 76MaChMa.537
6397.2677 4.925e-02 X2Pi 0.5 4 2.5 f X2Pi 0.5 2 1.5 f 76MaChMa.538
6397.2677 5.029e-02 X2Pi 0.5 4 2.5 e X2Pi 0.5 2 1.5 e 76MaChMa.539
6397.5525 1.355e-03 X2Pi 0.5 3 4.5 f X2Pi 0.5 1 5.5 f 76MaChMa.540
6411.1547 2.492e-03 X2Pi 1.5 4 3.5 e X2Pi 1.5 2 2.5 e 76MaChMa.541
6411.3102 1.200e-03 X2Pi 1.5 4 3.5 f X2Pi 1.5 2 2.5 f 76MaChMa.542
6419.9939 1.200e-03 X2Pi 1.5 2 10.5 f X2Pi 1.5 0 11.5 f 76MaChMa.543
6421.3554 2.608e-03 X2Pi 1.5 2 10.5 e X2Pi 1.5 0 11.5 e 76MaChMa.544
6422.4929 1.215e-02 X2Pi 0.5 4 3.5 f X2Pi 0.5 2 2.5 f 76MaChMa.545
6422.5719 5.894e-03 X2Pi 0.5 4 3.5 e X2Pi 0.5 2 2.5 e 76MaChMa.546
6424.8785 1.683e-03 X2Pi 0.5 2 9.5 e X2Pi 0.5 0 10.5 e 76MaChMa.547
6425.7958 2.801e-03 X2Pi 0.5 2 9.5 f X2Pi 0.5 0 10.5 f 76MaChMa.548
6432.3553 6.765e-03 X2Pi 1.5 4 4.5 e X2Pi 1.5 2 3.5 e 76MaChMa.549
6432.5830 1.601e-02 X2Pi 1.5 4 4.5 f X2Pi 1.5 2 3.5 f 76MaChMa.550
6434.6120 1.200e-03 X2Pi 1.5 3 4.5 f X2Pi 1.5 1 5.5 f 76MaChMa.551
6435.1273 1.200e-03 X2Pi 1.5 3 4.5 e X2Pi 1.5 1 5.5 e 76MaChMa.552
6444.1125 1.470e-03 X2Pi 0.5 4 4.5 f X2Pi 0.5 2 3.5 f 76MaChMa.553
6444.2460 3.958e-03 X2Pi 0.5 4 4.5 e X2Pi 0.5 2 3.5 e 76MaChMa.554
6447.4580 1.715e-03 X2Pi 0.5 3 3.5 e X2Pi 0.5 1 4.5 e 76MaChMa.555
6447.6346 1.200e-03 X2Pi 0.5 3 3.5 f X2Pi 0.5 1 4.5 f 76MaChMa.556
6451.1264 5.800e-03 X2Pi 1.5 4 5.5 e X2Pi 1.5 2 4.5 e 76MaChMa.557
6451.3647 9.831e-03 X2Pi 1.5 4 5.5 f X2Pi 1.5 2 4.5 f 76MaChMa.558
6462.2721 4.693e-03 X2Pi 0.5 4 5.5 f X2Pi 0.5 2 4.5 f 76MaChMa.559
6462.4598 2.593e-03 X2Pi 0.5 4 5.5 e X2Pi 0.5 2 4.5 e 76MaChMa.560
6464.7587 1.739e-02 X2Pi 1.5 4 16.5 f X2Pi 1.5 2 15.5 f 76MaChMa.561
6464.9071 5.291e-03 X2Pi 0.5 4 15.5 f X2Pi 0.5 2 14.5 f 76MaChMa.562
6464.9071 1.465e-02 X2Pi 1.5 4 16.5 e X2Pi 1.5 2 15.5 e 76MaChMa.563
6464.9513 1.031e-02 X2Pi 0.5 4 15.5 e X2Pi 0.5 2 14.5 e 76MaChMa.564
6467.2816 1.812e-03 X2Pi 1.5 4 6.5 e X2Pi 1.5 2 5.5 e 76MaChMa.565
6467.5456 2.440e-03 X2Pi 1.5 4 6.5 f X2Pi 1.5 2 5.5 f 76MaChMa.566
6477.0839 4.618e-03 X2Pi 0.5 4 6.5 f X2Pi 0.5 2 5.5 f 76MaChMa.567
6477.3014 6.675e-03 X2Pi 0.5 4 6.5 e X2Pi 0.5 2 5.5 e 76MaChMa.568
6479.2382 1.800e-02 X2Pi 0.5 4 14.5 f X2Pi 0.5 2 13.5 f 76MaChMa.569
6479.2382 3.903e-03 X2Pi 1.5 4 15.5 f X2Pi 1.5 2 14.5 f 76MaChMa.570
6479.3123 2.269e-02 X2Pi 0.5 4 14.5 e X2Pi 0.5 2 13.5 e 76MaChMa.571
6479.3123 1.120e-02 X2Pi 1.5 4 15.5 e X2Pi 1.5 2 14.5 e 76MaChMa.572
6479.7791 2.976e-03 X2Pi 1.5 3 3.5 f X2Pi 1.5 1 4.5 f 76MaChMa.573
6480.1652 1.905e-03 X2Pi 1.5 3 3.5 e X2Pi 1.5 1 4.5 e 76MaChMa.574
6480.6766 1.737e-03 X2Pi 1.5 4 7.5 e X2Pi 1.5 2 6.5 e 76MaChMa.575
6480.9452 3.777e-03 X2Pi 1.5 4 7.5 f X2Pi 1.5 2 6.5 f 76MaChMa.576
6482.3185 1.200e-03 X2Pi 1.5 2 9.5 f X2Pi 1.5 0 10.5 f 76MaChMa.577
6483.5390 1.899e-03 X2Pi 1.5 2 9.5 e X2Pi 1.5 0 10.5 e 76MaChMa.578
6487.8690 1.200e-03 X2Pi 0.5 2 8.5 e X2Pi 0.5 0 9.5 e 76MaChMa.579
6488.6593 1.200e-03 X2Pi 0.5 2 8.5 f X2Pi 0.5 0 9.5 f 76MaChMa.580
6488.6593 4.207e-02 X2Pi 0.5 4 7.5 f X2Pi 0.5 2 6.5 f 76MaChMa.581
6488.8633 9.737e-03 X2Pi 0.5 4 7.5 e X2Pi 0.5 2 6.5 e 76MaChMa.582
6490.2260 3.540e-02 X2Pi 0.5 4 13.5 f X2Pi 0.5 2 12.5 f 76MaChMa.583
6490.4640 4.317e-02 X2Pi 0.5 4 13.5 e X2Pi 0.5 2 12.5 e 76MaChMa.584
6490.4640 2.780e-02 X2Pi 1.5 4 14.5 f X2Pi 1.5 2 13.5 f 76MaChMa.585
6490.4640 5.822e-03 X2Pi 1.5 4 14.5 e X2Pi 1.5 2 13.5 e 76MaChMa.586
6491.1892 1.047e-02 X2Pi 1.5 4 8.5 e X2Pi 1.5 2 7.5 e 76MaChMa.587
6491.4676 2.058e-03 X2Pi 1.5 4 8.5 f X2Pi 1.5 2 7.5 f 76MaChMa.588
6495.4422 1.561e-03 X2Pi 0.5 3 2.5 e X2Pi 0.5 1 3.5 e 76MaChMa.589
6495.5045 1.200e-03 X2Pi 0.5 3 2.5 f X2Pi 0.5 1 3.5 f 76MaChMa.590
6496.9286 1.200e-03 X2Pi 0.5 4 8.5 f X2Pi 0.5 2 7.5 f 76MaChMa.591
6497.1916 2.740e-03 X2Pi 0.5 4 8.5 e X2Pi 0.5 2 7.5 e 76MaChMa.592
6498.0423 2.263e-03 X2Pi 0.5 4 12.5 f X2Pi 0.5 2 11.5 f 76MaChMa.593
6498.2527 3.502e-03 X2Pi 0.5 4 12.5 e X2Pi 0.5 2 11.5 e 76MaChMa.594
6498.4359 1.188e-02 X2Pi 1.5 4 13.5 e X2Pi 1.5 2 12.5 e 76MaChMa.595
6498.5058 8.893e-03 X2Pi 1.5 4 13.5 f X2Pi 1.5 2 12.5 f 76MaChMa.596
6498.7708 1.200e-03 X2Pi 1.5 4 9.5 e X2Pi 1.5 2 8.5 e 76MaChMa.597
6499.0309 2.508e-03 X2Pi 1.5 4 9.5 f X2Pi 1.5 2 8.5 f 76MaChMa.598
6502.0242 1.516e-03 X2Pi 0.5 4 9.5 f X2Pi 0.5 2 8.5 f 76MaChMa.599
6502.2935 1.634e-03 X2Pi 0.5 4 9.5 e X2Pi 0.5 2 8.5 e 76MaChMa.600
6502.5899 1.200e-03 X2Pi 0.5 4 11.5 f X2Pi 0.5 2 10.5 f 76MaChMa.601
6502.8243 3.237e-03 X2Pi 0.5 4 11.5 e X2Pi 0.5 2 10.5 e 76MaChMa.602
6503.2119 1.648e-02 X2Pi 1.5 4 12.5 e X2Pi 1.5 2 11.5 e 76MaChMa.603
6503.3332 3.825e-03 X2Pi 1.5 4 10.5 e X2Pi 1.5 2 9.5 e 76MaChMa.604
6503.3332 1.149e-02 X2Pi 1.5 4 12.5 f X2Pi 1.5 2 11.5 f 76MaChMa.605
6503.5495 1.224e-02 X2Pi 1.5 4 10.5 f X2Pi 1.5 2 9.5 f 76MaChMa.606
6503.9184 4.503e-03 X2Pi 0.5 4 10.5 f X2Pi 0.5 2 9.5 f 76MaChMa.607
6504.1584 1.386e-02 X2Pi 0.5 4 10.5 e X2Pi 0.5 2 9.5 e 76MaChMa.608
6504.8151 4.090e-03 X2Pi 1.5 4 11.5 e X2Pi 1.5 2 10.5 e 76MaChMa.609
6505.0119 2.298e-03 X2Pi 1.5 4 11.5 f X2Pi 1.5 2 10.5 f 76MaChMa.610
6522.0038 1.200e-03 X2Pi 1.5 3 2.5 f X2Pi 1.5 1 3.5 f 76MaChMa.611
6522.2637 1.200e-03 X2Pi 1.5 3 2.5 e X2Pi 1.5 1 3.5 e 76MaChMa.612
6541.1672 1.949e-02 X2Pi 0.5 3 1.5 e X2Pi 0.5 1 2.5 e 76MaChMa.613
6541.1672 1.963e-02 X2Pi 0.5 3 1.5 f X2Pi 0.5 1 2.5 f 76MaChMa.614
6542.2636 1.373e-03 X2Pi 1.5 2 8.5 f X2Pi 1.5 0 9.5 f 76MaChMa.615
6543.3460 1.777e-03 X2Pi 1.5 2 8.5 e X2Pi 1.5 0 9.5 e 76MaChMa.616
6548.6428 1.200e-03 X2Pi 0.5 2 7.5 e X2Pi 0.5 0 8.5 e 76MaChMa.617
6549.3135 1.507e-03 X2Pi 0.5 2 7.5 f X2Pi 0.5 0 8.5 f 76MaChMa.618
6561.2017 4.725e-03 X2Pi 1.5 3 1.5 f X2Pi 1.5 1 2.5 f 76MaChMa.619
6561.3416 1.488e-03 X2Pi 1.5 3 1.5 e X2Pi 1.5 1 2.5 e 76MaChMa.620
6584.4666 5.982e-03 X2Pi 0.5 3 0.5 f X2Pi 0.5 1 1.5 f 76MaChMa.621
6584.5748 1.346e-03 X2Pi 0.5 3 0.5 e X2Pi 0.5 1 1.5 e 76MaChMa.622
6599.7536 1.200e-03 X2Pi 1.5 2 7.5 f X2Pi 1.5 0 8.5 f 76MaChMa.623
6600.6977 2.125e-03 X2Pi 1.5 2 7.5 e X2Pi 1.5 0 8.5 e 76MaChMa.624
6607.1772 1.200e-03 X2Pi 0.5 2 6.5 e X2Pi 0.5 0 7.5 e 76MaChMa.625
6607.7256 1.200e-03 X2Pi 0.5 2 6.5 f X2Pi 0.5 0 7.5 f 76MaChMa.626
6642.0318 3.451e-02 X2Pi 1.5 3 1.5 f X2Pi 1.5 1 1.5 f 76MaChMa.637
6642.1042 3.345e-02 X2Pi 1.5 3 1.5 e X2Pi 1.5 1 1.5 e 76MaChMa.638
6654.7023 1.631e-03 X2Pi 1.5 2 6.5 f X2Pi 1.5 0 7.5 f 76MaChMa.641
6655.5100 1.200e-03 X2Pi 1.5 2 6.5 e X2Pi 1.5 0 7.5 e 76MaChMa.642
6663.4585 1.200e-03 X2Pi 0.5 2 5.5 e X2Pi 0.5 0 6.5 e 76MaChMa.643
6663.8891 1.602e-03 X2Pi 0.5 2 5.5 f X2Pi 0.5 0 6.5 f 76MaChMa.644
6707.0079 1.200e-03 X2Pi 1.5 2 5.5 f X2Pi 1.5 0 6.5 f 76MaChMa.645
6707.6815 1.200e-03 X2Pi 1.5 2 5.5 e X2Pi 1.5 0 6.5 e 76MaChMa.646
6717.4899 1.863e-03 X2Pi 0.5 2 4.5 e X2Pi 0.5 0 5.5 e 76MaChMa.647
6717.8009 1.493e-03 X2Pi 0.5 2 4.5 f X2Pi 0.5 0 5.5 f 76MaChMa.648
6756.5619 1.200e-03 X2Pi 1.5 2 4.5 f X2Pi 1.5 0 5.5 f 76MaChMa.649
6757.1035 1.494e-03 X2Pi 1.5 2 4.5 e X2Pi 1.5 0 5.5 e 76MaChMa.650
6769.2905 2.210e-03 X2Pi 0.5 2 3.5 e X2Pi 0.5 0 4.5 e 76MaChMa.651
6769.4824 1.200e-03 X2Pi 0.5 2 3.5 f X2Pi 0.5 0 4.5 f 76MaChMa.652
6803.2398 1.200e-03 X2Pi 1.5 2 3.5 f X2Pi 1.5 0 4.5 f 76MaChMa.653
6803.6475 1.200e-03 X2Pi 1.5 2 3.5 e X2Pi 1.5 0 4.5 e 76MaChMa.654
6818.8899 3.291e-03 X2Pi 0.5 2 2.5 e X2Pi 0.5 0 3.5 e 76MaChMa.655
6818.9569 3.508e-03 X2Pi 0.5 2 2.5 f X2Pi 0.5 0 3.5 f 76MaChMa.656
6846.9068 2.396e-03 X2Pi 1.5 2 2.5 f X2Pi 1.5 0 3.5 f 76MaChMa.657
6847.1850 1.200e-03 X2Pi 1.5 2 2.5 e X2Pi 1.5 0 3.5 e 76MaChMa.658
6866.2505 2.096e-02 X2Pi 0.5 2 1.5 e X2Pi 0.5 0 2.5 e 76MaChMa.659
6866.2505 1.495e-02 X2Pi 0.5 2 1.5 f X2Pi 0.5 0 2.5 f 76MaChMa.660
6887.4666 2.448e-03 X2Pi 1.5 2 1.5 f X2Pi 1.5 0 2.5 f 76MaChMa.661
6887.6215 1.200e-03 X2Pi 1.5 2 1.5 e X2Pi 1.5 0 2.5 e 76MaChMa.662
6911.2199 4.115e-03 X2Pi 0.5 2 0.5 f X2Pi 0.5 0 1.5 f 76MaChMa.663
6911.3124 2.282e-02 X2Pi 0.5 2 0.5 e X2Pi 0.5 0 1.5 e 76MaChMa.664
6971.3035 3.815e-02 X2Pi 1.5 2 1.5 f X2Pi 1.5 0 1.5 f 76MaChMa.666
7028.7619 1.339e-02 X2Pi 0.5 2 1.5 e X2Pi 0.5 0 0.5 e 76MaChMa.669
7028.8165 1.608e-02 X2Pi 0.5 2 1.5 f X2Pi 0.5 0 0.5 f 76MaChMa.670
7049.2433 1.116e-02 X2Pi 1.5 2 2.5 f X2Pi 1.5 0 1.5 f 76MaChMa.671
7060.6721 2.300e-03 X2Pi 0.5 2 2.5 f X2Pi 0.5 0 1.5 f 76MaChMa.672
7060.6721 2.300e-03 X2Pi 0.5 2 2.5 e X2Pi 0.5 0 1.5 e 76MaChMa.673
7075.0416 2.300e-03 X2Pi 1.5 2 3.5 e X2Pi 1.5 0 2.5 e 76MaChMa.674
7075.2312 2.300e-03 X2Pi 1.5 2 3.5 f X2Pi 1.5 0 2.5 f 76MaChMa.675
7088.6351 3.682e-03 X2Pi 0.5 2 3.5 f X2Pi 0.5 0 2.5 f 76MaChMa.676
7088.7196 2.300e-03 X2Pi 0.5 2 3.5 e X2Pi 0.5 0 2.5 e 76MaChMa.677
7098.7702 4.519e-03 X2Pi 1.5 2 4.5 e X2Pi 1.5 0 3.5 e 76MaChMa.678
7099.0123 2.300e-03 X2Pi 1.5 2 4.5 f X2Pi 1.5 0 3.5 f 76MaChMa.679
7112.8750 7.686e-03 X2Pi 0.5 2 4.5 f X2Pi 0.5 0 3.5 f 76MaChMa.680
7113.0286 2.300e-03 X2Pi 0.5 2 4.5 e X2Pi 0.5 0 3.5 e 76MaChMa.681
7120.0473 4.595e-03 X2Pi 1.5 2 5.5 e X2Pi 1.5 0 4.5 e 76MaChMa.682
7120.3252 8.045e-03 X2Pi 1.5 2 5.5 f X2Pi 1.5 0 4.5 f 76MaChMa.683
7133.5543 2.857e-03 X2Pi 0.5 2 5.5 f X2Pi 0.5 0 4.5 f 76MaChMa.684
7133.7623 9.156e-03 X2Pi 0.5 2 5.5 e X2Pi 0.5 0 4.5 e 76MaChMa.685
7138.6679 2.300e-03 X2Pi 1.5 2 6.5 e X2Pi 1.5 0 5.5 e 76MaChMa.686
7138.9304 6.443e-02 X2Pi 1.5 2 6.5 f X2Pi 1.5 0 5.5 f 76MaChMa.687
7143.2309 1.278e-02 X2Pi 0.5 2 16.5 f X2Pi 0.5 0 15.5 f 76MaChMa.688
7143.2309 8.016e-02 X2Pi 1.5 2 17.5 f X2Pi 1.5 0 16.5 f 76MaChMa.689
7143.4055 8.936e-02 X2Pi 0.5 2 16.5 e X2Pi 0.5 0 15.5 e 76MaChMa.690
7150.8086 4.762e-03 X2Pi 0.5 2 6.5 f X2Pi 0.5 0 5.5 f 76MaChMa.692
7151.0802 3.075e-03 X2Pi 0.5 2 6.5 e X2Pi 0.5 0 5.5 e 76MaChMa.693
7154.4951 2.300e-03 X2Pi 1.5 2 7.5 e X2Pi 1.5 0 6.5 e 76MaChMa.694
7154.8313 2.300e-03 X2Pi 1.5 2 7.5 f X2Pi 1.5 0 6.5 f 76MaChMa.695
7158.6884 2.300e-03 X2Pi 0.5 2 15.5 f X2Pi 0.5 0 14.5 f 76MaChMa.696
7158.8017 1.158e-02 X2Pi 1.5 2 16.5 f X2Pi 1.5 0 15.5 f 76MaChMa.697
7158.8017 1.966e-02 X2Pi 1.5 2 16.5 e X2Pi 1.5 0 15.5 e 76MaChMa.698
7158.8017 6.026e-02 X2Pi 0.5 2 15.5 e X2Pi 0.5 0 14.5 e 76MaChMa.699
7164.7551 1.605e-02 X2Pi 0.5 2 7.5 f X2Pi 0.5 0 6.5 f 76MaChMa.700
7165.0230 1.394e-02 X2Pi 0.5 2 7.5 e X2Pi 0.5 0 6.5 e 76MaChMa.701
7167.3955 7.535e-03 X2Pi 1.5 2 8.5 e X2Pi 1.5 0 7.5 e 76MaChMa.702
7167.7456 2.300e-03 X2Pi 1.5 2 8.5 f X2Pi 1.5 0 7.5 f 76MaChMa.703
7170.8645 9.047e-03 X2Pi 0.5 2 14.5 f X2Pi 0.5 0 13.5 f 76MaChMa.704
7171.1205 3.136e-02 X2Pi 0.5 2 14.5 e X2Pi 0.5 0 13.5 e 76MaChMa.705
7171.2009 5.678e-02 X2Pi 1.5 2 15.5 f X2Pi 1.5 0 14.5 f 76MaChMa.707
7175.3842 3.571e-03 X2Pi 0.5 2 8.5 f X2Pi 0.5 0 7.5 f 76MaChMa.708
7175.6914 7.826e-03 X2Pi 0.5 2 8.5 e X2Pi 0.5 0 7.5 e 76MaChMa.709
7177.3112 2.300e-03 X2Pi 1.5 2 9.5 e X2Pi 1.5 0 8.5 e 76MaChMa.710
7177.6507 2.300e-03 X2Pi 1.5 2 9.5 f X2Pi 1.5 0 8.5 f 76MaChMa.711
7179.7582 1.727e-02 X2Pi 0.5 2 13.5 f X2Pi 0.5 0 12.5 f 76MaChMa.712
7180.0369 2.300e-03 X2Pi 0.5 2 13.5 e X2Pi 0.5 0 12.5 e 76MaChMa.713
7180.1045 1.025e-02 X2Pi 1.5 2 14.5 e X2Pi 1.5 0 13.5 e 76MaChMa.714
7180.2473 2.300e-03 X2Pi 1.5 2 14.5 f X2Pi 1.5 0 13.5 f 76MaChMa.715
7182.7593 3.915e-03 X2Pi 0.5 2 9.5 f X2Pi 0.5 0 8.5 f 76MaChMa.716
7183.0987 8.668e-03 X2Pi 0.5 2 9.5 e X2Pi 0.5 0 8.5 e 76MaChMa.717
7184.1620 2.300e-03 X2Pi 1.5 2 10.5 e X2Pi 1.5 0 9.5 e 76MaChMa.718
7184.4799 4.035e-03 X2Pi 1.5 2 10.5 f X2Pi 1.5 0 9.5 f 76MaChMa.719
7185.4071 2.300e-03 X2Pi 0.5 2 12.5 f X2Pi 0.5 0 11.5 f 76MaChMa.720
7185.6860 1.472e-02 X2Pi 0.5 2 12.5 e X2Pi 0.5 0 11.5 e 76MaChMa.721
7185.8999 4.522e-03 X2Pi 1.5 2 13.5 e X2Pi 1.5 0 12.5 e 76MaChMa.722
7186.1052 2.300e-03 X2Pi 1.5 2 13.5 f X2Pi 1.5 0 12.5 f 76MaChMa.723
7186.8921 3.466e-03 X2Pi 0.5 2 10.5 f X2Pi 0.5 0 9.5 f 76MaChMa.724
7187.2153 7.385e-03 X2Pi 0.5 2 10.5 e X2Pi 0.5 0 9.5 e 76MaChMa.725
7187.7743 3.684e-03 X2Pi 0.5 2 11.5 f X2Pi 0.5 0 10.5 f 76MaChMa.726
7187.8997 2.300e-03 X2Pi 1.5 2 11.5 e X2Pi 1.5 0 10.5 e 76MaChMa.727
7188.1244 3.434e-02 X2Pi 0.5 2 11.5 e X2Pi 0.5 0 10.5 e 76MaChMa.728
7188.1943 2.300e-03 X2Pi 1.5 2 11.5 f X2Pi 1.5 0 10.5 f 76MaChMa.729
7188.4827 6.382e-03 X2Pi 1.5 2 12.5 e X2Pi 1.5 0 11.5 e 76MaChMa.730
7188.7309 1.771e-02 X2Pi 1.5 2 12.5 f X2Pi 1.5 0 11.5 f 76MaChMa.731
8287.1403 2.435e-02 X2Pi 0.5 4 18.5 e X2Pi 0.5 1 19.5 e 76MaChMa.732
8289.7205 5.400e-03 X2Pi 0.5 4 18.5 f X2Pi 0.5 1 19.5 f 76MaChMa.733
8388.9325 5.945e-03 X2Pi 1.5 4 18.5 f X2Pi 1.5 1 19.5 f 76MaChMa.734
8392.1530 2.300e-03 X2Pi 1.5 4 18.5 e X2Pi 1.5 1 19.5 e 76MaChMa.735
8392.2500 2.007e-02 X2Pi 0.5 4 17.5 e X2Pi 0.5 1 18.5 e 76MaChMa.736
8394.6453 2.300e-03 X2Pi 0.5 4 17.5 f X2Pi 0.5 1 18.5 f 76MaChMa.737
8480.3684 8.617e-03 X2Pi 1.5 5 12.5 f X2Pi 1.5 2 13.5 f 76MaChMa.738
8482.2409 6.737e-02 X2Pi 1.5 5 12.5 e X2Pi 1.5 2 13.5 e 76MaChMa.739
8485.7547 1.867e-02 X2Pi 0.5 5 11.5 e X2Pi 0.5 2 12.5 e 76MaChMa.740
8487.0433 9.791e-03 X2Pi 0.5 5 11.5 f X2Pi 0.5 2 12.5 f 76MaChMa.741
8490.7011 1.123e-02 X2Pi 1.5 4 17.5 f X2Pi 1.5 1 18.5 f 76MaChMa.742
8493.7052 3.300e-03 X2Pi 1.5 4 17.5 e X2Pi 1.5 1 18.5 e 76MaChMa.743
8494.1843 2.555e-02 X2Pi 0.5 4 16.5 e X2Pi 0.5 1 17.5 e 76MaChMa.744
8496.4290 3.300e-03 X2Pi 0.5 4 16.5 f X2Pi 0.5 1 17.5 f 76MaChMa.745
8523.9806 4.954e-02 X2Pi 0.5 3 20.5 e X2Pi 0.5 0 21.5 e 76MaChMa.746
8560.5446 1.192e-02 X2Pi 1.5 5 11.5 f X2Pi 1.5 2 12.5 f 76MaChMa.747
8562.2826 1.647e-02 X2Pi 1.5 5 11.5 e X2Pi 1.5 2 12.5 e 76MaChMa.748
8566.4427 3.049e-02 X2Pi 0.5 5 10.5 e X2Pi 0.5 2 11.5 e 76MaChMa.749
8567.5572 7.062e-03 X2Pi 0.5 5 10.5 f X2Pi 0.5 2 11.5 f 76MaChMa.750
8589.2384 3.498e-02 X2Pi 1.5 4 16.5 f X2Pi 1.5 1 17.5 f 76MaChMa.751
8592.0529 9.366e-03 X2Pi 1.5 4 16.5 e X2Pi 1.5 1 17.5 e 76MaChMa.752
8593.0036 4.621e-03 X2Pi 0.5 4 15.5 e X2Pi 0.5 1 16.5 e 76MaChMa.753
8595.0353 3.300e-03 X2Pi 0.5 4 15.5 f X2Pi 0.5 1 16.5 f 76MaChMa.754
8633.8945 1.353e-02 X2Pi 1.5 3 20.5 f X2Pi 1.5 0 21.5 f 76MaChMa.755
8636.6401 5.965e-02 X2Pi 0.5 3 19.5 e X2Pi 0.5 0 20.5 e 76MaChMa.756
8637.0501 3.910e-02 X2Pi 1.5 5 10.5 f X2Pi 1.5 2 11.5 f 76MaChMa.757
8637.5942 1.213e-02 X2Pi 1.5 3 20.5 e X2Pi 1.5 0 21.5 e 76MaChMa.758
8638.6293 3.300e-03 X2Pi 1.5 5 10.5 e X2Pi 1.5 2 11.5 e 76MaChMa.759
8639.5602 4.326e-02 X2Pi 0.5 3 19.5 f X2Pi 0.5 0 20.5 f 76MaChMa.760
8643.6001 1.243e-02 X2Pi 0.5 5 9.5 e X2Pi 0.5 2 10.5 e 76MaChMa.761
8644.5605 8.929e-03 X2Pi 0.5 5 9.5 f X2Pi 0.5 2 10.5 f 76MaChMa.762
8684.5652 8.198e-03 X2Pi 1.5 4 15.5 f X2Pi 1.5 1 16.5 f 76MaChMa.763
8687.1261 5.564e-03 X2Pi 1.5 4 15.5 e X2Pi 1.5 1 16.5 e 76MaChMa.764
8688.5314 2.775e-02 X2Pi 0.5 4 14.5 e X2Pi 0.5 1 15.5 e 76MaChMa.765
8690.4114 4.303e-03 X2Pi 0.5 4 14.5 f X2Pi 0.5 1 15.5 f 76MaChMa.766
8709.9657 5.027e-03 X2Pi 1.5 5 9.5 f X2Pi 1.5 2 10.5 f 76MaChMa.767
8711.3312 3.300e-03 X2Pi 1.5 5 9.5 e X2Pi 1.5 2 10.5 e 76MaChMa.768
8717.2397 1.970e-02 X2Pi 0.5 5 8.5 e X2Pi 0.5 2 9.5 e 76MaChMa.769
8718.0501 3.300e-03 X2Pi 0.5 5 8.5 f X2Pi 0.5 2 9.5 f 76MaChMa.770
8743.4350 1.131e-02 X2Pi 1.5 3 19.5 f X2Pi 1.5 0 20.5 f 76MaChMa.771
8746.2908 1.005e-01 X2Pi 0.5 3 18.5 e X2Pi 0.5 0 19.5 e 76MaChMa.772
8749.0253 9.951e-03 X2Pi 0.5 3 18.5 f X2Pi 0.5 0 19.5 f 76MaChMa.774
8776.5102 7.965e-03 X2Pi 1.5 4 14.5 f X2Pi 1.5 1 15.5 f 76MaChMa.775
8778.8602 1.406e-02 X2Pi 1.5 4 14.5 e X2Pi 1.5 1 15.5 e 76MaChMa.776
8779.1135 5.675e-03 X2Pi 1.5 5 8.5 f X2Pi 1.5 2 9.5 f 76MaChMa.777
8780.3028 4.029e-03 X2Pi 1.5 5 8.5 e X2Pi 1.5 2 9.5 e 76MaChMa.778
8780.8344 5.839e-03 X2Pi 0.5 4 13.5 e X2Pi 0.5 1 14.5 e 76MaChMa.779
8782.5019 3.300e-03 X2Pi 0.5 4 13.5 f X2Pi 0.5 1 14.5 f 76MaChMa.780
8787.2850 3.300e-03 X2Pi 0.5 5 7.5 e X2Pi 0.5 2 8.5 e 76MaChMa.781
8787.9591 7.097e-03 X2Pi 0.5 5 7.5 f X2Pi 0.5 2 8.5 f 76MaChMa.782
8844.5168 6.147e-02 X2Pi 1.5 5 7.5 f X2Pi 1.5 2 8.5 f 76MaChMa.783
8845.4825 4.259e-03 X2Pi 1.5 5 7.5 e X2Pi 1.5 2 8.5 e 76MaChMa.784
8849.9339 3.300e-03 X2Pi 1.5 3 18.5 f X2Pi 1.5 0 19.5 f 76MaChMa.785
8853.0349 1.148e-02 X2Pi 0.5 3 17.5 e X2Pi 0.5 0 18.5 e 76MaChMa.786
8853.1794 1.405e-02 X2Pi 1.5 3 18.5 e X2Pi 1.5 0 19.5 e 76MaChMa.787
8853.7520 1.077e-02 X2Pi 0.5 5 6.5 e X2Pi 0.5 2 7.5 e 76MaChMa.788
8854.3055 2.265e-02 X2Pi 0.5 5 6.5 f X2Pi 0.5 2 7.5 f 76MaChMa.789
8855.4987 1.357e-02 X2Pi 0.5 3 17.5 f X2Pi 0.5 0 18.5 f 76MaChMa.790
8865.0924 3.780e-03 X2Pi 1.5 4 13.5 f X2Pi 1.5 1 14.5 f 76MaChMa.791
8867.2500 9.309e-03 X2Pi 1.5 4 13.5 e X2Pi 1.5 1 14.5 e 76MaChMa.792
8869.7621 4.427e-03 X2Pi 0.5 4 12.5 e X2Pi 0.5 1 13.5 e 76MaChMa.793
8871.2742 9.102e-03 X2Pi 0.5 4 12.5 f X2Pi 0.5 1 13.5 f 76MaChMa.794
8905.9176 3.300e-03 X2Pi 1.5 5 6.5 f X2Pi 1.5 2 7.5 f 76MaChMa.795
8906.7737 3.300e-03 X2Pi 1.5 5 6.5 e X2Pi 1.5 2 7.5 e 76MaChMa.796
8916.5642 1.908e-02 X2Pi 0.5 5 5.5 e X2Pi 0.5 2 6.5 e 76MaChMa.797
8916.9934 3.300e-03 X2Pi 0.5 5 5.5 f X2Pi 0.5 2 6.5 f 76MaChMa.798
8950.2079 3.300e-03 X2Pi 1.5 4 12.5 f X2Pi 1.5 1 13.5 f 76MaChMa.799
8952.1626 3.300e-03 X2Pi 1.5 4 12.5 e X2Pi 1.5 1 13.5 e 76MaChMa.800
8953.3072 5.832e-03 X2Pi 1.5 3 17.5 f X2Pi 1.5 0 18.5 f 76MaChMa.801
8955.3145 3.300e-03 X2Pi 0.5 4 11.5 e X2Pi 0.5 1 12.5 e 76MaChMa.802
8956.3110 1.908e-02 X2Pi 1.5 3 17.5 e X2Pi 1.5 0 18.5 e 76MaChMa.803
8956.6336 1.349e-02 X2Pi 0.5 3 16.5 e X2Pi 0.5 0 17.5 e 76MaChMa.804
8956.6336 1.679e-02 X2Pi 0.5 4 11.5 f X2Pi 0.5 1 12.5 f 76MaChMa.805
8958.8802 6.580e-03 X2Pi 0.5 3 16.5 f X2Pi 0.5 0 17.5 f 76MaChMa.806
8963.3941 1.827e-02 X2Pi 1.5 5 5.5 f X2Pi 1.5 2 6.5 f 76MaChMa.807
8964.1094 5.701e-03 X2Pi 1.5 5 5.5 e X2Pi 1.5 2 6.5 e 76MaChMa.808
8975.7989 1.495e-02 X2Pi 0.5 5 4.5 e X2Pi 0.5 2 5.5 e 76MaChMa.809
8976.0663 3.300e-03 X2Pi 0.5 5 4.5 f X2Pi 0.5 2 5.5 f 76MaChMa.810
9016.8195 2.945e-02 X2Pi 1.5 5 4.5 f X2Pi 1.5 2 5.5 f 76MaChMa.811
9017.3806 6.098e-03 X2Pi 1.5 5 4.5 e X2Pi 1.5 2 5.5 e 76MaChMa.812
9031.3424 3.300e-03 X2Pi 0.5 5 3.5 e X2Pi 0.5 2 4.5 e 76MaChMa.813
9031.5031 7.508e-03 X2Pi 0.5 5 3.5 f X2Pi 0.5 2 4.5 f 76MaChMa.814
9031.7879 2.904e-02 X2Pi 1.5 4 11.5 f X2Pi 1.5 1 12.5 f 76MaChMa.815
9033.5784 3.300e-03 X2Pi 1.5 4 11.5 e X2Pi 1.5 1 12.5 e 76MaChMa.816
9037.4350 3.300e-03 X2Pi 0.5 4 10.5 e X2Pi 0.5 1 11.5 e 76MaChMa.817
9038.6060 4.074e-03 X2Pi 0.5 4 10.5 f X2Pi 0.5 1 11.5 f 76MaChMa.818
9053.5180 3.300e-03 X2Pi 1.5 3 16.5 f X2Pi 1.5 0 17.5 f 76MaChMa.819
9056.3204 3.300e-03 X2Pi 1.5 3 16.5 e X2Pi 1.5 0 17.5 e 76MaChMa.820
9057.0606 1.292e-02 X2Pi 0.5 3 15.5 e X2Pi 0.5 0 16.5 e 76MaChMa.821
9059.1318 1.235e-02 X2Pi 0.5 3 15.5 f X2Pi 0.5 0 16.5 f 76MaChMa.822
9066.1338 4.978e-03 X2Pi 1.5 5 3.5 f X2Pi 1.5 2 4.5 f 76MaChMa.823
9066.5327 3.300e-03 X2Pi 1.5 5 3.5 e X2Pi 1.5 2 4.5 e 76MaChMa.824
9083.2306 2.765e-02 X2Pi 0.5 5 2.5 f X2Pi 0.5 2 3.5 f 76MaChMa.825
9083.2306 1.894e-02 X2Pi 0.5 5 2.5 e X2Pi 0.5 2 3.5 e 76MaChMa.826
9109.8374 3.300e-03 X2Pi 1.5 4 10.5 f X2Pi 1.5 1 11.5 f 76MaChMa.827
9111.4146 3.300e-03 X2Pi 1.5 4 10.5 e X2Pi 1.5 1 11.5 e 76MaChMa.829
9111.4146 6.101e-02 X2Pi 1.5 5 2.5 e X2Pi 1.5 2 3.5 e 76MaChMa.830
9116.0690 3.300e-03 X2Pi 0.5 4 9.5 e X2Pi 0.5 1 10.5 e 76MaChMa.831
9117.0836 4.405e-03 X2Pi 0.5 4 9.5 f X2Pi 0.5 1 10.5 f 76MaChMa.832
9131.2316 4.080e-02 X2Pi 0.5 5 1.5 f X2Pi 0.5 2 2.5 f 76MaChMa.833
9131.3182 3.300e-03 X2Pi 0.5 5 1.5 e X2Pi 0.5 2 2.5 e 76MaChMa.834
9150.4837 3.300e-03 X2Pi 1.5 3 15.5 f X2Pi 1.5 0 16.5 f 76MaChMa.835
9152.0034 5.402e-02 X2Pi 1.5 5 1.5 f X2Pi 1.5 2 2.5 f 76MaChMa.836
9152.1444 5.009e-02 X2Pi 1.5 5 1.5 e X2Pi 1.5 2 2.5 e 76MaChMa.837
9153.0795 3.300e-03 X2Pi 1.5 3 15.5 e X2Pi 1.5 0 16.5 e 76MaChMa.838
9154.2868 4.190e-03 X2Pi 0.5 3 14.5 e X2Pi 0.5 0 15.5 e 76MaChMa.839
9156.1733 4.495e-03 X2Pi 0.5 3 14.5 f X2Pi 0.5 0 15.5 f 76MaChMa.840
9175.4907 1.003e-02 X2Pi 0.5 5 0.5 e X2Pi 0.5 2 1.5 e 76MaChMa.841
9184.2099 3.811e-03 X2Pi 1.5 4 9.5 f X2Pi 1.5 1 10.5 f 76MaChMa.843
9185.6024 3.300e-03 X2Pi 1.5 4 9.5 e X2Pi 1.5 1 10.5 e 76MaChMa.844
9191.1819 3.300e-03 X2Pi 0.5 4 8.5 e X2Pi 0.5 1 9.5 e 76MaChMa.845
9192.0422 4.201e-03 X2Pi 0.5 4 8.5 f X2Pi 0.5 1 9.5 f 76MaChMa.846
9230.6306 8.357e-03 X2Pi 0.5 5 14.5 f X2Pi 0.5 2 13.5 f 76MaChMa.849
9244.1462 3.300e-03 X2Pi 1.5 3 14.5 f X2Pi 1.5 0 15.5 f 76MaChMa.850
9246.5351 3.300e-03 X2Pi 1.5 3 14.5 e X2Pi 1.5 0 15.5 e 76MaChMa.851
9248.2530 3.300e-03 X2Pi 0.5 3 13.5 e X2Pi 0.5 0 14.5 e 76MaChMa.852
9249.9608 3.300e-03 X2Pi 0.5 3 13.5 f X2Pi 0.5 0 14.5 f 76MaChMa.853
9254.8479 3.300e-03 X2Pi 1.5 4 8.5 f X2Pi 1.5 1 9.5 f 76MaChMa.854
9256.0725 5.017e-03 X2Pi 1.5 4 8.5 e X2Pi 1.5 1 9.5 e 76MaChMa.855
9261.1839 2.226e-02 X2Pi 1.5 5 14.5 f X2Pi 1.5 2 13.5 f 76MaChMa.856
9261.6124 3.300e-03 X2Pi 1.5 5 14.5 e X2Pi 1.5 2 13.5 e 76MaChMa.857
9262.2833 3.673e-02 X2Pi 0.5 5 13.5 f X2Pi 0.5 2 12.5 f 76MaChMa.858
9262.7297 3.300e-03 X2Pi 0.5 4 7.5 e X2Pi 0.5 1 8.5 e 76MaChMa.860
9263.4440 3.300e-03 X2Pi 0.5 4 7.5 f X2Pi 0.5 1 8.5 f 76MaChMa.861
9280.6716 1.231e-02 X2Pi 0.5 5 1.5 e X2Pi 0.5 2 0.5 e 76MaChMa.862
9280.7423 2.246e-02 X2Pi 0.5 5 1.5 f X2Pi 0.5 2 0.5 f 76MaChMa.863
9288.4239 3.941e-03 X2Pi 1.5 5 13.5 f X2Pi 1.5 2 12.5 f 76MaChMa.864
9288.7676 2.631e-02 X2Pi 1.5 5 13.5 e X2Pi 1.5 2 12.5 e 76MaChMa.865
9289.2610 9.582e-03 X2Pi 0.5 5 12.5 f X2Pi 0.5 2 11.5 f 76MaChMa.866
9289.2610 2.999e-02 X2Pi 0.5 5 12.5 e X2Pi 0.5 2 11.5 e 76MaChMa.867
9298.8734 1.986e-02 X2Pi 1.5 5 2.5 e X2Pi 1.5 2 1.5 e 76MaChMa.868
9298.9390 3.998e-02 X2Pi 1.5 5 2.5 f X2Pi 1.5 2 1.5 f 76MaChMa.869
9305.6596 9.812e-03 X2Pi 0.5 5 2.5 f X2Pi 0.5 2 1.5 f 76MaChMa.870
9305.6596 3.300e-03 X2Pi 0.5 5 2.5 e X2Pi 0.5 2 1.5 e 76MaChMa.871
9311.1302 1.468e-02 X2Pi 1.5 5 12.5 f X2Pi 1.5 2 11.5 f 76MaChMa.872
9311.3371 1.102e-02 X2Pi 1.5 5 12.5 e X2Pi 1.5 2 11.5 e 76MaChMa.873
9311.7168 1.278e-02 X2Pi 0.5 5 11.5 e X2Pi 0.5 2 10.5 e 76MaChMa.874
9311.7168 2.631e-02 X2Pi 0.5 5 11.5 f X2Pi 0.5 2 10.5 f 76MaChMa.875
9318.1036 9.970e-03 X2Pi 1.5 5 3.5 e X2Pi 1.5 2 2.5 e 76MaChMa.876
9318.2460 5.357e-03 X2Pi 1.5 5 3.5 f X2Pi 1.5 2 2.5 f 76MaChMa.877
9321.6902 3.300e-03 X2Pi 1.5 4 7.5 f X2Pi 1.5 1 8.5 f 76MaChMa.878
9322.7426 6.736e-03 X2Pi 1.5 4 7.5 e X2Pi 1.5 1 8.5 e 76MaChMa.879
9325.3976 7.226e-03 X2Pi 0.5 5 3.5 f X2Pi 0.5 2 2.5 f 76MaChMa.880
9325.4811 3.300e-03 X2Pi 0.5 5 3.5 e X2Pi 0.5 2 2.5 e 76MaChMa.881
9329.2860 3.300e-03 X2Pi 1.5 5 11.5 f X2Pi 1.5 2 10.5 f 76MaChMa.882
9329.3878 1.155e-02 X2Pi 1.5 5 11.5 e X2Pi 1.5 2 10.5 e 76MaChMa.883
9329.5087 2.861e-02 X2Pi 0.5 5 10.5 f X2Pi 0.5 2 9.5 f 76MaChMa.884
9329.6195 9.507e-03 X2Pi 0.5 5 10.5 e X2Pi 0.5 2 9.5 e 76MaChMa.885
9330.6884 3.300e-03 X2Pi 0.5 4 6.5 e X2Pi 0.5 1 7.5 e 76MaChMa.886
9331.2617 4.377e-03 X2Pi 0.5 4 6.5 f X2Pi 0.5 1 7.5 f 76MaChMa.887
9333.7850 3.300e-03 X2Pi 1.5 5 4.5 e X2Pi 1.5 2 3.5 e 76MaChMa.888
9333.9381 3.300e-03 X2Pi 1.5 5 4.5 f X2Pi 1.5 2 3.5 f 76MaChMa.889
9334.4349 3.300e-03 X2Pi 1.5 3 13.5 f X2Pi 1.5 0 14.5 f 76MaChMa.890
9336.6240 3.300e-03 X2Pi 1.5 3 13.5 e X2Pi 1.5 0 14.5 e 76MaChMa.891
9338.8974 3.300e-03 X2Pi 0.5 3 12.5 e X2Pi 0.5 0 13.5 e 76MaChMa.892
9340.1421 8.676e-03 X2Pi 0.5 5 4.5 f X2Pi 0.5 2 3.5 f 76MaChMa.893
9340.2644 3.300e-03 X2Pi 0.5 5 4.5 e X2Pi 0.5 2 3.5 e 76MaChMa.894
9340.4361 3.648e-03 X2Pi 0.5 3 12.5 f X2Pi 0.5 0 13.5 f 76MaChMa.895
9342.8070 3.300e-03 X2Pi 0.5 5 9.5 f X2Pi 0.5 2 8.5 f 76MaChMa.896
9342.9676 2.891e-02 X2Pi 0.5 5 9.5 e X2Pi 0.5 2 8.5 e 76MaChMa.897
9342.9676 5.522e-03 X2Pi 1.5 5 10.5 f X2Pi 1.5 2 9.5 f 76MaChMa.898
9342.9676 2.503e-02 X2Pi 1.5 5 10.5 e X2Pi 1.5 2 9.5 e 76MaChMa.899
9345.6881 1.741e-02 X2Pi 1.5 5 5.5 e X2Pi 1.5 2 4.5 e 76MaChMa.900
9345.8348 4.773e-03 X2Pi 1.5 5 5.5 f X2Pi 1.5 2 4.5 f 76MaChMa.901
9350.0019 3.300e-03 X2Pi 0.5 5 5.5 f X2Pi 0.5 2 4.5 f 76MaChMa.902
9350.1580 1.055e-02 X2Pi 0.5 5 5.5 e X2Pi 0.5 2 4.5 e 76MaChMa.903
9351.4995 3.300e-03 X2Pi 0.5 5 8.5 f X2Pi 0.5 2 7.5 f 76MaChMa.904
9351.6713 3.300e-03 X2Pi 0.5 5 8.5 e X2Pi 0.5 2 7.5 e 76MaChMa.905
9352.1694 2.429e-02 X2Pi 1.5 5 9.5 e X2Pi 1.5 2 8.5 e 76MaChMa.906
9352.1694 2.183e-02 X2Pi 1.5 5 9.5 f X2Pi 1.5 2 8.5 f 76MaChMa.907
9353.5954 1.182e-02 X2Pi 1.5 5 6.5 e X2Pi 1.5 2 5.5 e 76MaChMa.908
9353.7382 6.584e-03 X2Pi 1.5 5 6.5 f X2Pi 1.5 2 5.5 f 76MaChMa.909
9355.1470 1.033e-02 X2Pi 0.5 5 6.5 f X2Pi 0.5 2 5.5 f 76MaChMa.910
9355.3143 5.071e-03 X2Pi 0.5 5 6.5 e X2Pi 0.5 2 5.5 e 76MaChMa.911
9355.6140 7.987e-03 X2Pi 0.5 5 7.5 f X2Pi 0.5 2 6.5 f 76MaChMa.912
9355.7867 1.804e-02 X2Pi 0.5 5 7.5 e X2Pi 0.5 2 6.5 e 76MaChMa.913
9356.9317 1.375e-02 X2Pi 1.5 5 8.5 e X2Pi 1.5 2 7.5 e 76MaChMa.914
9357.0207 5.997e-03 X2Pi 1.5 5 8.5 f X2Pi 1.5 2 7.5 f 76MaChMa.915
9357.3693 3.300e-03 X2Pi 1.5 5 7.5 e X2Pi 1.5 2 6.5 e 76MaChMa.916
9357.5230 1.906e-02 X2Pi 1.5 5 7.5 f X2Pi 1.5 2 6.5 f 76MaChMa.917
9384.6402 3.300e-03 X2Pi 1.5 4 6.5 f X2Pi 1.5 1 7.5 f 76MaChMa.918
9385.5225 3.300e-03 X2Pi 1.5 4 6.5 e X2Pi 1.5 1 7.5 e 76MaChMa.919
9395.0363 3.300e-03 X2Pi 0.5 4 5.5 e X2Pi 0.5 1 6.5 e 76MaChMa.920
9395.4681 3.300e-03 X2Pi 0.5 4 5.5 f X2Pi 0.5 1 6.5 f 76MaChMa.921
9421.2850 3.300e-03 X2Pi 1.5 3 12.5 f X2Pi 1.5 0 13.5 f 76MaChMa.922
9423.2733 3.300e-03 X2Pi 1.5 3 12.5 e X2Pi 1.5 0 13.5 e 76MaChMa.923
9426.1656 3.300e-03 X2Pi 0.5 3 11.5 e X2Pi 0.5 0 12.5 e 76MaChMa.924
9427.5369 4.187e-03 X2Pi 0.5 3 11.5 f X2Pi 0.5 0 12.5 f 76MaChMa.925
9443.6138 3.300e-03 X2Pi 1.5 4 5.5 f X2Pi 1.5 1 6.5 f 76MaChMa.926
9444.3342 3.300e-03 X2Pi 1.5 4 5.5 e X2Pi 1.5 1 6.5 e 76MaChMa.927
9455.7561 3.300e-03 X2Pi 0.5 4 4.5 e X2Pi 0.5 1 5.5 e 76MaChMa.928
9456.0493 3.988e-03 X2Pi 0.5 4 4.5 f X2Pi 0.5 1 5.5 f 76MaChMa.929
9498.5051 3.300e-03 X2Pi 1.5 4 4.5 f X2Pi 1.5 1 5.5 f 76MaChMa.930
9499.0750 5.512e-03 X2Pi 1.5 4 4.5 e X2Pi 1.5 1 5.5 e 76MaChMa.931
9504.6233 4.737e-03 X2Pi 1.5 3 11.5 f X2Pi 1.5 0 12.5 f 76MaChMa.932
9506.4171 3.300e-03 X2Pi 1.5 3 11.5 e X2Pi 1.5 0 12.5 e 76MaChMa.933
9510.0004 3.300e-03 X2Pi 0.5 3 10.5 e X2Pi 0.5 0 11.5 e 76MaChMa.934
9511.2092 4.535e-03 X2Pi 0.5 3 10.5 f X2Pi 0.5 0 11.5 f 76MaChMa.935
9512.8392 3.300e-03 X2Pi 0.5 4 3.5 e X2Pi 0.5 1 4.5 e 76MaChMa.936
9513.0117 3.300e-03 X2Pi 0.5 4 3.5 f X2Pi 0.5 1 4.5 f 76MaChMa.937
9549.2215 3.300e-03 X2Pi 1.5 4 3.5 f X2Pi 1.5 1 4.5 f 76MaChMa.938
9549.6353 3.300e-03 X2Pi 1.5 4 3.5 e X2Pi 1.5 1 4.5 e 76MaChMa.939
9566.2972 2.732e-02 X2Pi 0.5 4 2.5 f X2Pi 0.5 1 3.5 f 76MaChMa.940
9566.2972 3.300e-02 X2Pi 0.5 4 2.5 e X2Pi 0.5 1 3.5 e 76MaChMa.941
9584.3687 3.300e-03 X2Pi 1.5 3 10.5 f X2Pi 1.5 0 11.5 f 76MaChMa.942
9585.9774 3.300e-03 X2Pi 1.5 3 10.5 e X2Pi 1.5 0 11.5 e 76MaChMa.943
9590.3504 3.300e-03 X2Pi 0.5 3 9.5 e X2Pi 0.5 0 10.5 e 76MaChMa.944
9591.3993 3.300e-03 X2Pi 0.5 3 9.5 f X2Pi 0.5 0 10.5 f 76MaChMa.945
9595.6776 8.284e-03 X2Pi 1.5 4 2.5 f X2Pi 1.5 1 3.5 f 76MaChMa.946
9595.9499 7.462e-03 X2Pi 1.5 4 2.5 e X2Pi 1.5 1 3.5 e 76MaChMa.947
9615.9490 2.842e-02 X2Pi 0.5 4 1.5 e X2Pi 0.5 1 2.5 e 76MaChMa.948
9615.9490 2.394e-02 X2Pi 0.5 4 1.5 f X2Pi 0.5 1 2.5 f 76MaChMa.949
9637.8200 7.744e-03 X2Pi 1.5 4 1.5 f X2Pi 1.5 1 2.5 f 76MaChMa.950
9637.9502 1.006e-02 X2Pi 1.5 4 1.5 e X2Pi 1.5 1 2.5 e 76MaChMa.951
9660.4550 3.300e-03 X2Pi 1.5 3 9.5 f X2Pi 1.5 0 10.5 f 76MaChMa.952
9661.6646 9.819e-03 X2Pi 0.5 4 0.5 f X2Pi 0.5 1 1.5 f 76MaChMa.953
9661.7792 3.300e-03 X2Pi 0.5 4 0.5 e X2Pi 0.5 1 1.5 e 76MaChMa.954
9663.8542 2.695e-02 X2Pi 0.5 4 16.5 e X2Pi 0.5 1 15.5 e 76MaChMa.956
9664.2279 3.771e-03 X2Pi 0.5 4 16.5 f X2Pi 0.5 1 15.5 f 76MaChMa.957
9667.1709 3.300e-03 X2Pi 0.5 3 8.5 e X2Pi 0.5 0 9.5 e 76MaChMa.958
9668.0687 7.959e-03 X2Pi 0.5 3 8.5 f X2Pi 0.5 0 9.5 f 76MaChMa.959
9702.4468 7.011e-03 X2Pi 1.5 4 16.5 f X2Pi 1.5 1 15.5 f 76MaChMa.960
9703.1014 3.300e-03 X2Pi 1.5 4 16.5 e X2Pi 1.5 1 15.5 e 76MaChMa.961
9703.7142 2.749e-02 X2Pi 0.5 4 15.5 f X2Pi 0.5 1 14.5 f 76MaChMa.963
9718.6544 2.936e-02 X2Pi 1.5 4 1.5 f X2Pi 1.5 1 1.5 f 76MaChMa.968
9718.7134 2.244e-02 X2Pi 1.5 4 1.5 e X2Pi 1.5 1 1.5 e 76MaChMa.969
9732.8001 3.300e-03 X2Pi 1.5 3 8.5 f X2Pi 1.5 0 9.5 f 76MaChMa.972
9734.0503 3.300e-03 X2Pi 1.5 3 8.5 e X2Pi 1.5 0 9.5 e 76MaChMa.973
9737.5448 2.082e-02 X2Pi 1.5 4 15.5 f X2Pi 1.5 1 14.5 f 76MaChMa.974
9738.0868 2.589e-02 X2Pi 1.5 4 15.5 e X2Pi 1.5 1 14.5 e 76MaChMa.975
9738.4716 1.745e-02 X2Pi 0.5 4 14.5 e X2Pi 0.5 1 13.5 e 76MaChMa.976
9738.6314 2.496e-02 X2Pi 0.5 4 14.5 f X2Pi 0.5 1 13.5 f 76MaChMa.977
9740.4164 3.300e-03 X2Pi 0.5 3 7.5 e X2Pi 0.5 0 8.5 e 76MaChMa.978
9741.1583 3.300e-03 X2Pi 0.5 3 7.5 f X2Pi 0.5 0 8.5 f 76MaChMa.979
9768.1031 8.067e-03 X2Pi 1.5 4 14.5 f X2Pi 1.5 1 13.5 f 76MaChMa.980
9768.4665 5.208e-03 X2Pi 1.5 4 14.5 e X2Pi 1.5 1 13.5 e 76MaChMa.981
9768.9243 2.051e-02 X2Pi 0.5 4 13.5 e X2Pi 0.5 1 12.5 e 76MaChMa.982
9768.9786 3.300e-03 X2Pi 0.5 4 13.5 f X2Pi 0.5 1 12.5 f 76MaChMa.983
9771.8654 3.767e-02 X2Pi 0.5 4 1.5 e X2Pi 0.5 1 0.5 e 76MaChMa.984
9771.8937 3.300e-03 X2Pi 0.5 4 1.5 f X2Pi 0.5 1 0.5 f 76MaChMa.985
9790.6506 2.602e-02 X2Pi 1.5 4 2.5 f X2Pi 1.5 1 1.5 f 76MaChMa.986
9790.6506 7.650e-02 X2Pi 1.5 4 2.5 e X2Pi 1.5 1 1.5 e 76MaChMa.987
9794.0717 5.769e-03 X2Pi 1.5 4 13.5 f X2Pi 1.5 1 12.5 f 76MaChMa.988
9794.3022 1.239e-02 X2Pi 1.5 4 13.5 e X2Pi 1.5 1 12.5 e 76MaChMa.989
9794.7177 7.809e-03 X2Pi 0.5 4 12.5 e X2Pi 0.5 1 11.5 e 76MaChMa.990
9794.7277 1.228e-02 X2Pi 0.5 4 12.5 f X2Pi 0.5 1 11.5 f 76MaChMa.991
9798.3224 2.308e-02 X2Pi 0.5 4 2.5 f X2Pi 0.5 1 1.5 f 76MaChMa.992
9798.3224 9.231e-03 X2Pi 0.5 4 2.5 e X2Pi 0.5 1 1.5 e 76MaChMa.993
9801.3250 4.262e-03 X2Pi 1.5 3 7.5 f X2Pi 1.5 0 8.5 f 76MaChMa.994
9802.4033 3.300e-03 X2Pi 1.5 3 7.5 e X2Pi 1.5 0 8.5 e 76MaChMa.995
9810.0529 3.300e-03 X2Pi 0.5 3 6.5 e X2Pi 0.5 0 7.5 e 76MaChMa.996
9810.6520 3.300e-03 X2Pi 0.5 3 6.5 f X2Pi 0.5 0 7.5 f 76MaChMa.997
9811.0754 1.269e-02 X2Pi 1.5 4 3.5 e X2Pi 1.5 1 2.5 e 76MaChMa.998
9811.2149 7.590e-03 X2Pi 1.5 4 3.5 f X2Pi 1.5 1 2.5 f 76MaChMa.999
9815.4838 1.403e-02 X2Pi 1.5 4 12.5 f X2Pi 1.5 1 11.5 f 76MaChMa.1000
9815.6602 2.430e-02 X2Pi 1.5 4 12.5 e X2Pi 1.5 1 11.5 e 76MaChMa.1001
9815.9414 1.580e-02 X2Pi 0.5 4 11.5 e X2Pi 0.5 1 10.5 e 76MaChMa.1002
9815.9414 6.706e-02 X2Pi 0.5 4 11.5 f X2Pi 0.5 1 10.5 f 76MaChMa.1003
9819.4039 5.060e-02 X2Pi 0.5 4 3.5 f X2Pi 0.5 1 2.5 f 76MaChMa.1004
9819.5145 1.941e-02 X2Pi 0.5 4 3.5 e X2Pi 0.5 1 2.5 e 76MaChMa.1005
9828.0236 4.082e-03 X2Pi 1.5 4 4.5 e X2Pi 1.5 1 3.5 e 76MaChMa.1006
9828.1936 3.300e-03 X2Pi 1.5 4 4.5 f X2Pi 1.5 1 3.5 f 76MaChMa.1007
9832.4521 2.505e-02 X2Pi 0.5 4 10.5 f X2Pi 0.5 1 9.5 f 76MaChMa.1008
9832.4521 1.025e-02 X2Pi 1.5 4 11.5 e X2Pi 1.5 1 10.5 e 76MaChMa.1009
9832.4521 4.511e-02 X2Pi 1.5 4 11.5 f X2Pi 1.5 1 10.5 f 76MaChMa.1010
9832.5817 2.360e-02 X2Pi 0.5 4 10.5 e X2Pi 0.5 1 9.5 e 76MaChMa.1011
9835.5024 1.465e-02 X2Pi 0.5 4 4.5 f X2Pi 0.5 1 3.5 f 76MaChMa.1012
9835.6611 6.693e-03 X2Pi 0.5 4 4.5 e X2Pi 0.5 1 3.5 e 76MaChMa.1013
9841.1933 3.300e-03 X2Pi 1.5 4 5.5 e X2Pi 1.5 1 4.5 e 76MaChMa.1014
9841.3916 3.928e-03 X2Pi 1.5 4 5.5 f X2Pi 1.5 1 4.5 f 76MaChMa.1015
9844.5096 8.132e-03 X2Pi 0.5 4 9.5 f X2Pi 0.5 1 8.5 f 76MaChMa.1016
9844.6880 2.149e-02 X2Pi 0.5 4 9.5 e X2Pi 0.5 1 8.5 e 76MaChMa.1017
9844.8262 1.163e-02 X2Pi 1.5 4 10.5 f X2Pi 1.5 1 9.5 f 76MaChMa.1018
9844.8262 1.903e-02 X2Pi 1.5 4 10.5 e X2Pi 1.5 1 9.5 e 76MaChMa.1019
9846.6916 9.036e-03 X2Pi 0.5 4 5.5 f X2Pi 0.5 1 4.5 f 76MaChMa.1020
9846.8711 1.331e-02 X2Pi 0.5 4 5.5 e X2Pi 0.5 1 4.5 e 76MaChMa.1021
9850.3796 9.714e-03 X2Pi 1.5 4 6.5 e X2Pi 1.5 1 5.5 e 76MaChMa.1022
9850.5752 3.300e-03 X2Pi 1.5 4 6.5 f X2Pi 1.5 1 5.5 f 76MaChMa.1023
9851.9877 3.139e-02 X2Pi 0.5 4 8.5 f X2Pi 0.5 1 7.5 f 76MaChMa.1024
9852.1478 3.631e-03 X2Pi 0.5 4 8.5 e X2Pi 0.5 1 7.5 e 76MaChMa.1025
9852.7223 3.300e-03 X2Pi 1.5 4 9.5 e X2Pi 1.5 1 8.5 e 76MaChMa.1026
9852.8115 3.300e-03 X2Pi 1.5 4 9.5 f X2Pi 1.5 1 8.5 f 76MaChMa.1027
9853.1003 1.024e-02 X2Pi 0.5 4 6.5 f X2Pi 0.5 1 5.5 f 76MaChMa.1028
9853.2944 5.621e-03 X2Pi 0.5 4 6.5 e X2Pi 0.5 1 5.5 e 76MaChMa.1029
9854.8203 1.262e-02 X2Pi 0.5 4 7.5 f X2Pi 0.5 1 6.5 f 76MaChMa.1030
9855.0325 3.300e-03 X2Pi 0.5 4 7.5 e X2Pi 0.5 1 6.5 e 76MaChMa.1031
9855.4563 1.401e-02 X2Pi 1.5 4 7.5 e X2Pi 1.5 1 6.5 e 76MaChMa.1032
9855.6127 3.300e-03 X2Pi 1.5 4 7.5 f X2Pi 1.5 1 6.5 f 76MaChMa.1033
9856.2598 1.183e-02 X2Pi 1.5 4 8.5 e X2Pi 1.5 1 7.5 e 76MaChMa.1034
9856.3729 1.497e-02 X2Pi 1.5 4 8.5 f X2Pi 1.5 1 7.5 f 76MaChMa.1035
9865.9273 3.300e-03 X2Pi 1.5 3 6.5 f X2Pi 1.5 0 7.5 f 76MaChMa.1036
9866.8477 8.536e-03 X2Pi 1.5 3 6.5 e X2Pi 1.5 0 7.5 e 76MaChMa.1037
9876.0678 4.946e-03 X2Pi 0.5 3 5.5 e X2Pi 0.5 0 6.5 e 76MaChMa.1038
9876.5253 4.270e-03 X2Pi 0.5 3 5.5 f X2Pi 0.5 0 6.5 f 76MaChMa.1039
9926.5280 5.200e-03 X2Pi 1.5 3 5.5 f X2Pi 1.5 0 6.5 f 76MaChMa.1040
9927.2701 3.300e-03 X2Pi 1.5 3 5.5 e X2Pi 1.5 0 6.5 e 76MaChMa.1041
9938.4400 5.287e-03 X2Pi 0.5 3 4.5 e X2Pi 0.5 0 5.5 e 76MaChMa.1042
9938.7610 4.590e-03 X2Pi 0.5 3 4.5 f X2Pi 0.5 0 5.5 f 76MaChMa.1043
9983.0032 4.199e-03 X2Pi 1.5 3 4.5 f X2Pi 1.5 0 5.5 f 76MaChMa.1044
9983.5962 7.196e-03 X2Pi 1.5 3 4.5 e X2Pi 1.5 0 5.5 e 76MaChMa.1045
9997.1693 3.871e-03 X2Pi 0.5 3 3.5 e X2Pi 0.5 0 4.5 e 76MaChMa.1046
9997.3590 3.300e-03 X2Pi 0.5 3 3.5 f X2Pi 0.5 0 4.5 f 76MaChMa.1047
10035.2483 4.933e-03 X2Pi 1.5 3 3.5 f X2Pi 1.5 0 4.5 f 76MaChMa.1048
10035.6848 5.236e-03 X2Pi 1.5 3 3.5 e X2Pi 1.5 0 4.5 e 76MaChMa.1049
10052.2848 3.125e-02 X2Pi 0.5 3 2.5 f X2Pi 0.5 0 3.5 f 76MaChMa.1050
10052.2848 3.956e-02 X2Pi 0.5 3 2.5 e X2Pi 0.5 0 3.5 e 76MaChMa.1051
10083.1552 4.052e-03 X2Pi 1.5 3 2.5 f X2Pi 1.5 0 3.5 f 76MaChMa.1052
10083.4466 6.266e-03 X2Pi 1.5 3 2.5 e X2Pi 1.5 0 3.5 e 76MaChMa.1053
10103.5940 3.101e-02 X2Pi 0.5 3 1.5 e X2Pi 0.5 0 2.5 e 76MaChMa.1054
10103.5940 1.385e-02 X2Pi 0.5 3 1.5 f X2Pi 0.5 0 2.5 f 76MaChMa.1055
10126.6655 3.300e-03 X2Pi 1.5 3 1.5 f X2Pi 1.5 0 2.5 f 76MaChMa.1056
10126.8184 3.300e-03 X2Pi 1.5 3 1.5 e X2Pi 1.5 0 2.5 e 76MaChMa.1057
10151.1073 1.848e-02 X2Pi 0.5 3 0.5 e X2Pi 0.5 0 1.5 e 76MaChMa.1058
10210.5239 9.898e-03 X2Pi 1.5 3 1.5 f X2Pi 1.5 0 1.5 f 76MaChMa.1064
10247.2868 3.300e-03 X2Pi 0.5 3 14.5 e X2Pi 0.5 0 13.5 e 76MaChMa.1066
10266.1283 2.649e-02 X2Pi 0.5 3 1.5 e X2Pi 0.5 0 0.5 e 76MaChMa.1067
10266.1283 5.206e-02 X2Pi 0.5 3 1.5 f X2Pi 0.5 0 0.5 f 76MaChMa.1068
10276.0406 3.238e-02 X2Pi 1.5 3 14.5 f X2Pi 1.5 0 13.5 f 76MaChMa.1069
10276.3682 7.874e-03 X2Pi 1.5 3 14.5 e X2Pi 1.5 0 13.5 e 76MaChMa.1070
10276.7853 3.983e-02 X2Pi 0.5 3 13.5 e X2Pi 0.5 0 12.5 e 76MaChMa.1071
10276.7853 1.634e-02 X2Pi 0.5 3 13.5 f X2Pi 0.5 0 12.5 f 76MaChMa.1072
10285.4530 2.483e-02 X2Pi 1.5 3 2.5 f X2Pi 1.5 0 1.5 f 76MaChMa.1073
10294.0249 3.300e-03 X2Pi 0.5 3 2.5 f X2Pi 0.5 0 1.5 f 76MaChMa.1074
10294.0249 9.490e-03 X2Pi 0.5 3 2.5 e X2Pi 0.5 0 1.5 e 76MaChMa.1075
10301.0783 3.300e-03 X2Pi 1.5 3 13.5 f X2Pi 1.5 0 12.5 f 76MaChMa.1076
10301.2157 4.508e-02 X2Pi 1.5 3 13.5 e X2Pi 1.5 0 12.5 e 76MaChMa.1077
10301.5959 4.675e-02 X2Pi 0.5 3 12.5 f X2Pi 0.5 0 11.5 f 76MaChMa.1078
10301.5959 1.048e-02 X2Pi 0.5 3 12.5 e X2Pi 0.5 0 11.5 e 76MaChMa.1079
10307.0878 1.166e-02 X2Pi 1.5 3 3.5 e X2Pi 1.5 0 2.5 e 76MaChMa.1080
10307.2063 2.964e-02 X2Pi 1.5 3 3.5 f X2Pi 1.5 0 2.5 f 76MaChMa.1081
10316.5695 2.318e-02 X2Pi 0.5 3 3.5 e X2Pi 0.5 0 2.5 e 76MaChMa.1082
10316.5695 6.926e-02 X2Pi 0.5 3 3.5 f X2Pi 0.5 0 2.5 f 76MaChMa.1083
10321.5387 9.362e-03 X2Pi 1.5 3 12.5 f X2Pi 1.5 0 11.5 f 76MaChMa.1084
10321.5710 4.410e-02 X2Pi 1.5 3 12.5 e X2Pi 1.5 0 11.5 e 76MaChMa.1085
10321.7100 4.019e-02 X2Pi 0.5 3 11.5 f X2Pi 0.5 0 10.5 f 76MaChMa.1086
10321.8636 3.702e-03 X2Pi 0.5 3 11.5 e X2Pi 0.5 0 10.5 e 76MaChMa.1087
10325.2625 9.888e-03 X2Pi 1.5 3 4.5 e X2Pi 1.5 0 3.5 e 76MaChMa.1088
10325.4602 1.192e-02 X2Pi 1.5 3 4.5 f X2Pi 1.5 0 3.5 f 76MaChMa.1089
10333.8426 1.842e-02 X2Pi 0.5 3 4.5 f X2Pi 0.5 0 3.5 f 76MaChMa.1090
10333.9861 1.578e-02 X2Pi 0.5 3 4.5 e X2Pi 0.5 0 3.5 e 76MaChMa.1091
10337.3388 1.455e-02 X2Pi 0.5 3 10.5 f X2Pi 0.5 0 9.5 f 76MaChMa.1092
10337.4597 1.633e-02 X2Pi 1.5 3 11.5 e X2Pi 1.5 0 10.5 e 76MaChMa.1093
10337.4597 1.278e-02 X2Pi 1.5 3 11.5 f X2Pi 1.5 0 10.5 f 76MaChMa.1094
10337.4597 5.870e-02 X2Pi 0.5 3 10.5 e X2Pi 0.5 0 9.5 e 76MaChMa.1095
10339.6334 3.300e-03 X2Pi 1.5 3 5.5 e X2Pi 1.5 0 4.5 e 76MaChMa.1096
10339.8591 1.110e-02 X2Pi 1.5 3 5.5 f X2Pi 1.5 0 4.5 f 76MaChMa.1097
10346.1984 1.458e-02 X2Pi 0.5 3 5.5 f X2Pi 0.5 0 4.5 f 76MaChMa.1098
10346.3628 1.267e-02 X2Pi 0.5 3 5.5 e X2Pi 0.5 0 4.5 e 76MaChMa.1099
10348.3804 1.509e-02 X2Pi 0.5 3 9.5 f X2Pi 0.5 0 8.5 f 76MaChMa.1100
10348.5459 1.793e-02 X2Pi 0.5 3 9.5 e X2Pi 0.5 0 8.5 e 76MaChMa.1101
10348.8333 2.484e-02 X2Pi 1.5 3 10.5 f X2Pi 1.5 0 9.5 f 76MaChMa.1102
10348.8333 5.758e-02 X2Pi 1.5 3 10.5 e X2Pi 1.5 0 9.5 e 76MaChMa.1103
10349.9966 3.300e-03 X2Pi 1.5 3 6.5 e X2Pi 1.5 0 5.5 e 76MaChMa.1104
10350.2074 1.114e-02 X2Pi 1.5 3 6.5 f X2Pi 1.5 0 5.5 f 76MaChMa.1105
10353.7460 7.708e-03 X2Pi 0.5 3 6.5 f X2Pi 0.5 0 5.5 f 76MaChMa.1106
10353.9517 3.300e-03 X2Pi 0.5 3 6.5 e X2Pi 0.5 0 5.5 e 76MaChMa.1107
10354.8123 3.163e-02 X2Pi 0.5 3 8.5 f X2Pi 0.5 0 7.5 f 76MaChMa.1108
10354.9988 3.300e-03 X2Pi 0.5 3 8.5 e X2Pi 0.5 0 7.5 e 76MaChMa.1109
10355.7476 4.190e-02 X2Pi 1.5 3 9.5 f X2Pi 1.5 0 8.5 f 76MaChMa.1111
10356.1912 3.799e-03 X2Pi 1.5 3 7.5 e X2Pi 1.5 0 6.5 e 76MaChMa.1112
10356.3981 3.300e-03 X2Pi 1.5 3 7.5 f X2Pi 1.5 0 6.5 f 76MaChMa.1113
10356.5943 1.023e-02 X2Pi 0.5 3 7.5 f X2Pi 0.5 0 6.5 f 76MaChMa.1114
10356.8031 4.285e-03 X2Pi 0.5 3 7.5 e X2Pi 0.5 0 6.5 e 76MaChMa.1115
10358.1102 4.716e-03 X2Pi 1.5 3 8.5 e X2Pi 1.5 0 7.5 e 76MaChMa.1116
10358.2754 5.953e-03 X2Pi 1.5 3 8.5 f X2Pi 1.5 0 7.5 f 76MaChMa.1117
118.1920000000 2.000e-02 X2Pi 1.5 0 3.5 e X2Pi 1.5 0 2.5 e 91HaWh.1
153.1990000000 2.000e-02 X2Pi 1.5 0 4.5 e X2Pi 1.5 0 3.5 e 91HaWh.2
188.4880000000 2.000e-02 X2Pi 1.5 0 5.5 e X2Pi 1.5 0 4.5 e 91HaWh.3
223.8860000000 2.000e-02 X2Pi 1.5 0 6.5 e X2Pi 1.5 0 5.5 e 91HaWh.4
259.2780000000 2.000e-02 X2Pi 1.5 0 7.5 e X2Pi 1.5 0 6.5 e 91HaWh.5
294.5270000000 2.000e-02 X2Pi 1.5 0 8.5 e X2Pi 1.5 0 7.5 e 91HaWh.6
329.5430000000 2.000e-02 X2Pi 1.5 0 9.5 e X2Pi 1.5 0 8.5 e 91HaWh.7
118.4920000000 5.000e-02 X2Pi 1.5 0 3.5 f X2Pi 1.5 0 2.5 f 91HaWh.8
153.4810000000 7.000e-02 X2Pi 1.5 0 4.5 f X2Pi 1.5 0 3.5 f 91HaWh.9
188.9270000000 2.000e-02 X2Pi 1.5 0 5.5 f X2Pi 1.5 0 4.5 f 91HaWh.10
224.4220000000 2.000e-02 X2Pi 1.5 0 6.5 f X2Pi 1.5 0 5.5 f 91HaWh.11
259.8800000000 2.000e-02 X2Pi 1.5 0 7.5 f X2Pi 1.5 0 6.5 f 91HaWh.12
295.1970000000 2.000e-02 X2Pi 1.5 0 8.5 f X2Pi 1.5 0 7.5 f 91HaWh.13
330.2960000000 2.000e-02 X2Pi 1.5 0 9.5 f X2Pi 1.5 0 8.5 f 91HaWh.14
101.2960000000 2.000e-02 X2Pi 0.5 0 2.5 e X2Pi 0.5 0 1.5 e 91HaWh.15
140.4610000000 6.000e-02 X2Pi 0.5 0 3.5 e X2Pi 0.5 0 2.5 e 91HaWh.16
216.6110000000 2.000e-02 X2Pi 0.5 0 5.5 e X2Pi 0.5 0 4.5 e 91HaWh.18
253.7290000000 5.000e-02 X2Pi 0.5 0 6.5 e X2Pi 0.5 0 5.5 e 91HaWh.19
290.2120000000 2.000e-02 X2Pi 0.5 0 7.5 e X2Pi 0.5 0 6.5 e 91HaWh.20
326.2120000000 4.000e-02 X2Pi 0.5 0 8.5 e X2Pi 0.5 0 7.5 e 91HaWh.21
101.2960000000 3.000e-02 X2Pi 0.5 0 2.5 f X2Pi 0.5 0 1.5 f 91HaWh.22
140.4610000000 6.000e-02 X2Pi 0.5 0 3.5 f X2Pi 0.5 0 2.5 f 91HaWh.23
178.7060000000 3.000e-02 X2Pi 0.5 0 4.5 f X2Pi 0.5 0 3.5 f 91HaWh.24
216.3520000000 3.000e-02 X2Pi 0.5 0 5.5 f X2Pi 0.5 0 4.5 f 91HaWh.25
253.3520000000 3.000e-02 X2Pi 0.5 0 6.5 f X2Pi 0.5 0 5.5 f 91HaWh.26
289.7740000000 3.000e-02 X2Pi 0.5 0 7.5 f X2Pi 0.5 0 6.5 f 91HaWh.27
325.6920000000 3.000e-02 X2Pi 0.5 0 8.5 f X2Pi 0.5 0 7.5 f 91HaWh.28
364.2363 1.320e-03 X2Pi 1.5 0 10.5 e X2Pi 1.5 0 9.5 e 95MeSaGrFa.1
432.4611 1.201e-03 X2Pi 1.5 0 12.5 e X2Pi 1.5 0 11.5 e 95MeSaGrFa.2
498.7582 1.000e-03 X2Pi 1.5 0 14.5 e X2Pi 1.5 0 13.5 e 95MeSaGrFa.3
531.0682 1.000e-03 X2Pi 1.5 0 15.5 e X2Pi 1.5 0 14.5 e 95MeSaGrFa.4
562.7651 2.000e-03 X2Pi 1.5 0 16.5 e X2Pi 1.5 0 15.5 e 95MeSaGrFa.5
624.1660 1.000e-03 X2Pi 1.5 0 18.5 e X2Pi 1.5 0 17.5 e 95MeSaGrFa.6
653.7999 1.000e-03 X2Pi 1.5 0 19.5 e X2Pi 1.5 0 18.5 e 95MeSaGrFa.7
682.6790 4.000e-03 X2Pi 1.5 0 20.5 e X2Pi 1.5 0 19.5 e 95MeSaGrFa.8
710.7725 4.000e-03 X2Pi 1.5 0 21.5 e X2Pi 1.5 0 20.5 e 95MeSaGrFa.9
738.0508 4.000e-03 X2Pi 1.5 0 22.5 e X2Pi 1.5 0 21.5 e 95MeSaGrFa.10
764.4871 4.000e-03 X2Pi 1.5 0 23.5 e X2Pi 1.5 0 22.5 e 95MeSaGrFa.11
790.0542 4.000e-03 X2Pi 1.5 0 24.5 e X2Pi 1.5 0 23.5 e 95MeSaGrFa.12
814.7281 4.000e-03 X2Pi 1.5 0 25.5 e X2Pi 1.5 0 24.5 e 95MeSaGrFa.13
838.4850 4.000e-03 X2Pi 1.5 0 26.5 e X2Pi 1.5 0 25.5 e 95MeSaGrFa.14
861.3032 4.000e-03 X2Pi 1.5 0 27.5 e X2Pi 1.5 0 26.5 e 95MeSaGrFa.15
883.1618 4.000e-03 X2Pi 1.5 0 28.5 e X2Pi 1.5 0 27.5 e 95MeSaGrFa.16
904.0415 4.000e-03 X2Pi 1.5 0 29.5 e X2Pi 1.5 0 28.5 e 95MeSaGrFa.17
923.9239 4.000e-03 X2Pi 1.5 0 30.5 e X2Pi 1.5 0 29.5 e 95MeSaGrFa.18
942.7919 4.000e-03 X2Pi 1.5 0 31.5 e X2Pi 1.5 0 30.5 e 95MeSaGrFa.19
960.6296 4.000e-03 X2Pi 1.5 0 32.5 e X2Pi 1.5 0 31.5 e 95MeSaGrFa.20
977.4214 4.000e-03 X2Pi 1.5 0 33.5 e X2Pi 1.5 0 32.5 e 95MeSaGrFa.21
993.1530 4.000e-03 X2Pi 1.5 0 34.5 e X2Pi 1.5 0 33.5 e 95MeSaGrFa.22
1007.8107 4.000e-03 X2Pi 1.5 0 35.5 e X2Pi 1.5 0 34.5 e 95MeSaGrFa.23
1021.3815 1.220e-02 X2Pi 1.5 0 36.5 e X2Pi 1.5 0 35.5 e 95MeSaGrFa.24
1033.8521 4.000e-03 X2Pi 1.5 0 37.5 e X2Pi 1.5 0 36.5 e 95MeSaGrFa.25
1045.2106 1.880e-03 X2Pi 1.5 0 38.5 e X2Pi 1.5 0 37.5 e 95MeSaGrFa.26
1055.4438 1.000e-03 X2Pi 1.5 0 39.5 e X2Pi 1.5 0 38.5 e 95MeSaGrFa.27
1064.5399 1.000e-03 X2Pi 1.5 0 40.5 e X2Pi 1.5 0 39.5 e 95MeSaGrFa.28
1072.4835 1.136e-03 X2Pi 1.5 0 41.5 e X2Pi 1.5 0 40.5 e 95MeSaGrFa.29
1079.2615 1.000e-03 X2Pi 1.5 0 42.5 e X2Pi 1.5 0 41.5 e 95MeSaGrFa.30
1084.8585 4.763e-03 X2Pi 1.5 0 43.5 e X2Pi 1.5 0 42.5 e 95MeSaGrFa.31
1089.2583 1.130e-03 X2Pi 1.5 0 44.5 e X2Pi 1.5 0 43.5 e 95MeSaGrFa.32
1092.4380 4.000e-03 X2Pi 1.5 0 45.5 e X2Pi 1.5 0 44.5 e 95MeSaGrFa.33
1094.3740 3.713e-03 X2Pi 1.5 0 46.5 e X2Pi 1.5 0 45.5 e 95MeSaGrFa.34
1095.0270 3.000e-03 X2Pi 1.5 0 47.5 e X2Pi 1.5 0 46.5 e 95MeSaGrFa.35
1094.3820 8.000e-03 X2Pi 1.5 0 48.5 e X2Pi 1.5 0 47.5 e 95MeSaGrFa.36
1092.3850 1.500e-02 X2Pi 1.5 0 49.5 e X2Pi 1.5 0 48.5 e 95MeSaGrFa.37
365.0486 1.487e-03 X2Pi 1.5 0 10.5 f X2Pi 1.5 0 9.5 f 95MeSaGrFa.38
433.3901 1.000e-03 X2Pi 1.5 0 12.5 f X2Pi 1.5 0 11.5 f 95MeSaGrFa.39
499.7817 4.066e-03 X2Pi 1.5 0 14.5 f X2Pi 1.5 0 13.5 f 95MeSaGrFa.40
532.1376 1.000e-03 X2Pi 1.5 0 15.5 f X2Pi 1.5 0 14.5 f 95MeSaGrFa.41
563.8706 2.000e-03 X2Pi 1.5 0 16.5 f X2Pi 1.5 0 15.5 f 95MeSaGrFa.42
625.3347 1.000e-03 X2Pi 1.5 0 18.5 f X2Pi 1.5 0 17.5 f 95MeSaGrFa.43
654.9924 2.000e-03 X2Pi 1.5 0 19.5 f X2Pi 1.5 0 18.5 f 95MeSaGrFa.44
683.8895 4.000e-03 X2Pi 1.5 0 20.5 f X2Pi 1.5 0 19.5 f 95MeSaGrFa.45
711.9962 4.000e-03 X2Pi 1.5 0 21.5 f X2Pi 1.5 0 20.5 f 95MeSaGrFa.46
739.2828 4.000e-03 X2Pi 1.5 0 22.5 f X2Pi 1.5 0 21.5 f 95MeSaGrFa.47
765.7217 4.000e-03 X2Pi 1.5 0 23.5 f X2Pi 1.5 0 22.5 f 95MeSaGrFa.48
791.2870 4.000e-03 X2Pi 1.5 0 24.5 f X2Pi 1.5 0 23.5 f 95MeSaGrFa.49
815.9532 4.000e-03 X2Pi 1.5 0 25.5 f X2Pi 1.5 0 24.5 f 95MeSaGrFa.50
839.6977 4.000e-03 X2Pi 1.5 0 26.5 f X2Pi 1.5 0 25.5 f 95MeSaGrFa.51
862.4982 4.000e-03 X2Pi 1.5 0 27.5 f X2Pi 1.5 0 26.5 f 95MeSaGrFa.52
884.3350 4.000e-03 X2Pi 1.5 0 28.5 f X2Pi 1.5 0 27.5 f 95MeSaGrFa.53
905.1861 4.000e-03 X2Pi 1.5 0 29.5 f X2Pi 1.5 0 28.5 f 95MeSaGrFa.54
925.0355 4.000e-03 X2Pi 1.5 0 30.5 f X2Pi 1.5 0 29.5 f 95MeSaGrFa.55
943.8666 4.000e-03 X2Pi 1.5 0 31.5 f X2Pi 1.5 0 30.5 f 95MeSaGrFa.56
961.6617 4.000e-03 X2Pi 1.5 0 32.5 f X2Pi 1.5 0 31.5 f 95MeSaGrFa.57
978.4064 4.000e-03 X2Pi 1.5 0 33.5 f X2Pi 1.5 0 32.5 f 95MeSaGrFa.58
994.0862 4.000e-03 X2Pi 1.5 0 34.5 f X2Pi 1.5 0 33.5 f 95MeSaGrFa.59
1008.6871 2.774e-03 X2Pi 1.5 0 35.5 f X2Pi 1.5 0 34.5 f 95MeSaGrFa.60
1022.1973 1.868e-02 X2Pi 1.5 0 36.5 f X2Pi 1.5 0 35.5 f 95MeSaGrFa.61
1034.6028 4.000e-03 X2Pi 1.5 0 37.5 f X2Pi 1.5 0 36.5 f 95MeSaGrFa.62
1045.8912 1.000e-03 X2Pi 1.5 0 38.5 f X2Pi 1.5 0 37.5 f 95MeSaGrFa.63
1056.0529 3.585e-03 X2Pi 1.5 0 39.5 f X2Pi 1.5 0 38.5 f 95MeSaGrFa.64
1065.0677 1.485e-03 X2Pi 1.5 0 40.5 f X2Pi 1.5 0 39.5 f 95MeSaGrFa.65
1072.9302 1.305e-03 X2Pi 1.5 0 41.5 f X2Pi 1.5 0 40.5 f 95MeSaGrFa.66
1079.6190 1.000e-03 X2Pi 1.5 0 42.5 f X2Pi 1.5 0 41.5 f 95MeSaGrFa.67
1085.1245 1.000e-03 X2Pi 1.5 0 43.5 f X2Pi 1.5 0 42.5 f 95MeSaGrFa.68
1089.4257 1.000e-03 X2Pi 1.5 0 44.5 f X2Pi 1.5 0 43.5 f 95MeSaGrFa.69
1092.4993 2.406e-03 X2Pi 1.5 0 45.5 f X2Pi 1.5 0 44.5 f 95MeSaGrFa.70
1094.3240 6.018e-03 X2Pi 1.5 0 46.5 f X2Pi 1.5 0 45.5 f 95MeSaGrFa.71
1094.8700 6.056e-03 X2Pi 1.5 0 47.5 f X2Pi 1.5 0 46.5 f 95MeSaGrFa.72
1094.1120 5.000e-03 X2Pi 1.5 0 48.5 f X2Pi 1.5 0 47.5 f 95MeSaGrFa.73
1091.9940 4.000e-03 X2Pi 1.5 0 49.5 f X2Pi 1.5 0 48.5 f 95MeSaGrFa.74
464.7494 4.000e-03 X2Pi 0.5 0 12.5 e X2Pi 0.5 0 11.5 e 95MeSaGrFa.75
497.9582 1.000e-03 X2Pi 0.5 0 13.5 e X2Pi 0.5 0 12.5 e 95MeSaGrFa.76
530.5391 1.000e-03 X2Pi 0.5 0 14.5 e X2Pi 0.5 0 13.5 e 95MeSaGrFa.77
562.4654 1.000e-03 X2Pi 0.5 0 15.5 e X2Pi 0.5 0 14.5 e 95MeSaGrFa.78
593.7027 2.000e-03 X2Pi 0.5 0 16.5 e X2Pi 0.5 0 15.5 e 95MeSaGrFa.79
624.2233 1.000e-03 X2Pi 0.5 0 17.5 e X2Pi 0.5 0 16.5 e 95MeSaGrFa.80
653.9973 2.000e-03 X2Pi 0.5 0 18.5 e X2Pi 0.5 0 17.5 e 95MeSaGrFa.81
682.9957 4.000e-03 X2Pi 0.5 0 19.5 e X2Pi 0.5 0 18.5 e 95MeSaGrFa.82
711.1895 4.000e-03 X2Pi 0.5 0 20.5 e X2Pi 0.5 0 19.5 e 95MeSaGrFa.83
738.5527 4.000e-03 X2Pi 0.5 0 21.5 e X2Pi 0.5 0 20.5 e 95MeSaGrFa.84
765.0587 4.000e-03 X2Pi 0.5 0 22.5 e X2Pi 0.5 0 21.5 e 95MeSaGrFa.85
790.6835 4.000e-03 X2Pi 0.5 0 23.5 e X2Pi 0.5 0 22.5 e 95MeSaGrFa.86
815.4031 4.000e-03 X2Pi 0.5 0 24.5 e X2Pi 0.5 0 23.5 e 95MeSaGrFa.87
839.1949 4.000e-03 X2Pi 0.5 0 25.5 e X2Pi 0.5 0 24.5 e 95MeSaGrFa.88
862.0381 4.000e-03 X2Pi 0.5 0 26.5 e X2Pi 0.5 0 25.5 e 95MeSaGrFa.89
883.9125 4.000e-03 X2Pi 0.5 0 27.5 e X2Pi 0.5 0 26.5 e 95MeSaGrFa.90
904.7994 4.000e-03 X2Pi 0.5 0 28.5 e X2Pi 0.5 0 27.5 e 95MeSaGrFa.91
924.6813 4.000e-03 X2Pi 0.5 0 29.5 e X2Pi 0.5 0 28.5 e 95MeSaGrFa.92
943.5411 4.000e-03 X2Pi 0.5 0 30.5 e X2Pi 0.5 0 29.5 e 95MeSaGrFa.93
961.3633 4.000e-03 X2Pi 0.5 0 31.5 e X2Pi 0.5 0 30.5 e 95MeSaGrFa.94
978.1329 4.000e-03 X2Pi 0.5 0 32.5 e X2Pi 0.5 0 31.5 e 95MeSaGrFa.95
993.8359 4.000e-03 X2Pi 0.5 0 33.5 e X2Pi 0.5 0 32.5 e 95MeSaGrFa.96
1008.4592 4.000e-03 X2Pi 0.5 0 34.5 e X2Pi 0.5 0 33.5 e 95MeSaGrFa.97
1021.9894 5.667e-03 X2Pi 0.5 0 35.5 e X2Pi 0.5 0 34.5 e 95MeSaGrFa.98
1034.4141 2.578e-02 X2Pi 0.5 0 36.5 e X2Pi 0.5 0 35.5 e 95MeSaGrFa.99
1045.7211 1.000e-03 X2Pi 0.5 0 37.5 e X2Pi 0.5 0 36.5 e 95MeSaGrFa.100
1055.8975 1.000e-03 X2Pi 0.5 0 38.5 e X2Pi 0.5 0 37.5 e 95MeSaGrFa.101
1064.9316 1.000e-03 X2Pi 0.5 0 39.5 e X2Pi 0.5 0 38.5 e 95MeSaGrFa.102
1072.8093 1.000e-03 X2Pi 0.5 0 40.5 e X2Pi 0.5 0 39.5 e 95MeSaGrFa.103
1085.0355 1.176e-03 X2Pi 0.5 0 42.5 e X2Pi 0.5 0 41.5 e 95MeSaGrFa.104
1089.3513 1.000e-03 X2Pi 0.5 0 43.5 e X2Pi 0.5 0 42.5 e 95MeSaGrFa.105
1092.4380 5.740e-03 X2Pi 0.5 0 44.5 e X2Pi 0.5 0 43.5 e 95MeSaGrFa.106
1094.2860 1.000e-02 X2Pi 0.5 0 45.5 e X2Pi 0.5 0 44.5 e 95MeSaGrFa.107
1094.8540 1.500e-02 X2Pi 0.5 0 46.5 e X2Pi 0.5 0 45.5 e 95MeSaGrFa.108
1094.0970 1.500e-02 X2Pi 0.5 0 47.5 e X2Pi 0.5 0 46.5 e 95MeSaGrFa.109
1091.9940 2.500e-02 X2Pi 0.5 0 48.5 e X2Pi 0.5 0 47.5 e 95MeSaGrFa.110
361.0528 1.900e-03 X2Pi 0.5 0 9.5 f X2Pi 0.5 0 8.5 f 95MeSaGrFa.111
430.2329 2.000e-03 X2Pi 0.5 0 11.5 f X2Pi 0.5 0 10.5 f 95MeSaGrFa.112
463.9818 1.000e-03 X2Pi 0.5 0 12.5 f X2Pi 0.5 0 11.5 f 95MeSaGrFa.113
497.1382 1.000e-03 X2Pi 0.5 0 13.5 f X2Pi 0.5 0 12.5 f 95MeSaGrFa.114
529.6722 1.000e-03 X2Pi 0.5 0 14.5 f X2Pi 0.5 0 13.5 f 95MeSaGrFa.115
561.5549 1.000e-03 X2Pi 0.5 0 15.5 f X2Pi 0.5 0 14.5 f 95MeSaGrFa.116
592.7528 2.176e-03 X2Pi 0.5 0 16.5 f X2Pi 0.5 0 15.5 f 95MeSaGrFa.117
623.2427 1.000e-03 X2Pi 0.5 0 17.5 f X2Pi 0.5 0 16.5 f 95MeSaGrFa.118
652.9882 4.000e-03 X2Pi 0.5 0 18.5 f X2Pi 0.5 0 17.5 f 95MeSaGrFa.119
681.9623 4.000e-03 X2Pi 0.5 0 19.5 f X2Pi 0.5 0 18.5 f 95MeSaGrFa.120
710.1375 4.000e-03 X2Pi 0.5 0 20.5 f X2Pi 0.5 0 19.5 f 95MeSaGrFa.121
737.4865 4.000e-03 X2Pi 0.5 0 21.5 f X2Pi 0.5 0 20.5 f 95MeSaGrFa.122
763.9838 4.000e-03 X2Pi 0.5 0 22.5 f X2Pi 0.5 0 21.5 f 95MeSaGrFa.123
789.6044 4.000e-03 X2Pi 0.5 0 23.5 f X2Pi 0.5 0 22.5 f 95MeSaGrFa.124
814.3245 4.000e-03 X2Pi 0.5 0 24.5 f X2Pi 0.5 0 23.5 f 95MeSaGrFa.125
838.1225 4.000e-03 X2Pi 0.5 0 25.5 f X2Pi 0.5 0 24.5 f 95MeSaGrFa.126
860.9762 4.000e-03 X2Pi 0.5 0 26.5 f X2Pi 0.5 0 25.5 f 95MeSaGrFa.127
882.8664 4.000e-03 X2Pi 0.5 0 27.5 f X2Pi 0.5 0 26.5 f 95MeSaGrFa.128
903.7738 4.000e-03 X2Pi 0.5 0 28.5 f X2Pi 0.5 0 27.5 f 95MeSaGrFa.129
923.6811 4.000e-03 X2Pi 0.5 0 29.5 f X2Pi 0.5 0 28.5 f 95MeSaGrFa.130
942.5709 4.000e-03 X2Pi 0.5 0 30.5 f X2Pi 0.5 0 29.5 f 95MeSaGrFa.131
960.4276 4.000e-03 X2Pi 0.5 0 31.5 f X2Pi 0.5 0 30.5 f 95MeSaGrFa.132
977.2366 4.000e-03 X2Pi 0.5 0 32.5 f X2Pi 0.5 0 31.5 f 95MeSaGrFa.133
992.9833 4.000e-03 X2Pi 0.5 0 33.5 f X2Pi 0.5 0 32.5 f 95MeSaGrFa.134
1007.6534 1.277e-03 X2Pi 0.5 0 34.5 f X2Pi 0.5 0 33.5 f 95MeSaGrFa.135
1021.2372 4.000e-03 X2Pi 0.5 0 35.5 f X2Pi 0.5 0 34.5 f 95MeSaGrFa.136
1033.7189 2.037e-02 X2Pi 0.5 0 36.5 f X2Pi 0.5 0 35.5 f 95MeSaGrFa.137
1045.0867 1.551e-03 X2Pi 0.5 0 37.5 f X2Pi 0.5 0 36.5 f 95MeSaGrFa.138
1055.3280 2.819e-03 X2Pi 0.5 0 38.5 f X2Pi 0.5 0 37.5 f 95MeSaGrFa.139
1064.4308 1.000e-03 X2Pi 0.5 0 39.5 f X2Pi 0.5 0 38.5 f 95MeSaGrFa.140
1072.3812 1.000e-03 X2Pi 0.5 0 40.5 f X2Pi 0.5 0 39.5 f 95MeSaGrFa.141
1079.1654 1.000e-03 X2Pi 0.5 0 41.5 f X2Pi 0.5 0 40.5 f 95MeSaGrFa.142
1084.7673 1.000e-03 X2Pi 0.5 0 42.5 f X2Pi 0.5 0 41.5 f 95MeSaGrFa.143
1089.1687 1.000e-03 X2Pi 0.5 0 43.5 f X2Pi 0.5 0 42.5 f 95MeSaGrFa.144
1092.3491 1.000e-03 X2Pi 0.5 0 44.5 f X2Pi 0.5 0 43.5 f 95MeSaGrFa.145
1094.2860 2.000e-03 X2Pi 0.5 0 45.5 f X2Pi 0.5 0 44.5 f 95MeSaGrFa.146
1094.9520 2.000e-02 X2Pi 0.5 0 46.5 f X2Pi 0.5 0 45.5 f 95MeSaGrFa.147
1094.3060 2.000e-02 X2Pi 0.5 0 47.5 f X2Pi 0.5 0 46.5 f 95MeSaGrFa.148
1092.3120 2.000e-02 X2Pi 0.5 0 48.5 f X2Pi 0.5 0 47.5 f 95MeSaGrFa.149
415.7082 1.000e-03 X2Pi 1.5 1 12.5 e X2Pi 1.5 1 11.5 e 95MeSaGrFa.150
447.7646 1.603e-03 X2Pi 1.5 1 13.5 e X2Pi 1.5 1 12.5 e 95MeSaGrFa.151
479.3051 1.000e-03 X2Pi 1.5 1 14.5 e X2Pi 1.5 1 13.5 e 95MeSaGrFa.152
540.6572 3.000e-03 X2Pi 1.5 1 16.5 e X2Pi 1.5 1 15.5 e 95MeSaGrFa.153
627.8060 1.000e-03 X2Pi 1.5 1 19.5 e X2Pi 1.5 1 18.5 e 95MeSaGrFa.154
655.4150 1.000e-03 X2Pi 1.5 1 20.5 e X2Pi 1.5 1 19.5 e 95MeSaGrFa.155
682.2518 1.000e-03 X2Pi 1.5 1 21.5 e X2Pi 1.5 1 20.5 e 95MeSaGrFa.156
708.2863 1.000e-03 X2Pi 1.5 1 22.5 e X2Pi 1.5 1 21.5 e 95MeSaGrFa.157
733.4913 4.000e-03 X2Pi 1.5 1 23.5 e X2Pi 1.5 1 22.5 e 95MeSaGrFa.158
757.8391 4.000e-03 X2Pi 1.5 1 24.5 e X2Pi 1.5 1 23.5 e 95MeSaGrFa.159
781.3069 4.000e-03 X2Pi 1.5 1 25.5 e X2Pi 1.5 1 24.5 e 95MeSaGrFa.160
803.8689 4.000e-03 X2Pi 1.5 1 26.5 e X2Pi 1.5 1 25.5 e 95MeSaGrFa.161
825.5030 4.000e-03 X2Pi 1.5 1 27.5 e X2Pi 1.5 1 26.5 e 95MeSaGrFa.162
865.9011 4.000e-03 X2Pi 1.5 1 29.5 e X2Pi 1.5 1 28.5 e 95MeSaGrFa.163
884.6256 4.000e-03 X2Pi 1.5 1 30.5 e X2Pi 1.5 1 29.5 e 95MeSaGrFa.164
902.3408 4.000e-03 X2Pi 1.5 1 31.5 e X2Pi 1.5 1 30.5 e 95MeSaGrFa.165
919.0290 4.000e-03 X2Pi 1.5 1 32.5 e X2Pi 1.5 1 31.5 e 95MeSaGrFa.166
934.6734 4.000e-03 X2Pi 1.5 1 33.5 e X2Pi 1.5 1 32.5 e 95MeSaGrFa.167
949.2555 4.000e-03 X2Pi 1.5 1 34.5 e X2Pi 1.5 1 33.5 e 95MeSaGrFa.168
962.7585 4.000e-03 X2Pi 1.5 1 35.5 e X2Pi 1.5 1 34.5 e 95MeSaGrFa.169
975.1656 1.000e-03 X2Pi 1.5 1 36.5 e X2Pi 1.5 1 35.5 e 95MeSaGrFa.170
986.4590 1.000e-03 X2Pi 1.5 1 37.5 e X2Pi 1.5 1 36.5 e 95MeSaGrFa.171
996.6216 1.000e-03 X2Pi 1.5 1 38.5 e X2Pi 1.5 1 37.5 e 95MeSaGrFa.172
1005.6341 1.000e-03 X2Pi 1.5 1 39.5 e X2Pi 1.5 1 38.5 e 95MeSaGrFa.173
1013.4731 1.000e-03 X2Pi 1.5 1 40.5 e X2Pi 1.5 1 39.5 e 95MeSaGrFa.174
1020.1189 1.000e-03 X2Pi 1.5 1 41.5 e X2Pi 1.5 1 40.5 e 95MeSaGrFa.175
448.6947 2.540e-03 X2Pi 1.5 1 13.5 f X2Pi 1.5 1 12.5 f 95MeSaGrFa.176
541.7078 2.000e-03 X2Pi 1.5 1 16.5 f X2Pi 1.5 1 15.5 f 95MeSaGrFa.177
571.4700 1.000e-02 X2Pi 1.5 1 17.5 f X2Pi 1.5 1 16.5 f 95MeSaGrFa.178
628.9321 1.000e-03 X2Pi 1.5 1 19.5 f X2Pi 1.5 1 18.5 f 95MeSaGrFa.179
656.5538 3.808e-03 X2Pi 1.5 1 20.5 f X2Pi 1.5 1 19.5 f 95MeSaGrFa.180
683.4048 1.000e-03 X2Pi 1.5 1 21.5 f X2Pi 1.5 1 20.5 f 95MeSaGrFa.181
709.4451 4.000e-03 X2Pi 1.5 1 22.5 f X2Pi 1.5 1 21.5 f 95MeSaGrFa.182
734.6503 4.000e-03 X2Pi 1.5 1 23.5 f X2Pi 1.5 1 22.5 f 95MeSaGrFa.183
758.9943 4.000e-03 X2Pi 1.5 1 24.5 f X2Pi 1.5 1 23.5 f 95MeSaGrFa.184
782.4518 4.000e-03 X2Pi 1.5 1 25.5 f X2Pi 1.5 1 24.5 f 95MeSaGrFa.185
804.9989 4.000e-03 X2Pi 1.5 1 26.5 f X2Pi 1.5 1 25.5 f 95MeSaGrFa.186
826.6127 4.000e-03 X2Pi 1.5 1 27.5 f X2Pi 1.5 1 26.5 f 95MeSaGrFa.187
847.2722 4.000e-03 X2Pi 1.5 1 28.5 f X2Pi 1.5 1 27.5 f 95MeSaGrFa.188
866.9560 4.000e-03 X2Pi 1.5 1 29.5 f X2Pi 1.5 1 28.5 f 95MeSaGrFa.189
885.6448 4.000e-03 X2Pi 1.5 1 30.5 f X2Pi 1.5 1 29.5 f 95MeSaGrFa.190
903.3198 4.000e-03 X2Pi 1.5 1 31.5 f X2Pi 1.5 1 30.5 f 95MeSaGrFa.191
919.9632 4.000e-03 X2Pi 1.5 1 32.5 f X2Pi 1.5 1 31.5 f 95MeSaGrFa.192
935.5571 4.000e-03 X2Pi 1.5 1 33.5 f X2Pi 1.5 1 32.5 f 95MeSaGrFa.193
950.0840 4.000e-03 X2Pi 1.5 1 34.5 f X2Pi 1.5 1 33.5 f 95MeSaGrFa.194
963.5276 4.000e-03 X2Pi 1.5 1 35.5 f X2Pi 1.5 1 34.5 f 95MeSaGrFa.195
975.8689 1.000e-03 X2Pi 1.5 1 36.5 f X2Pi 1.5 1 35.5 f 95MeSaGrFa.196
987.0931 1.000e-03 X2Pi 1.5 1 37.5 f X2Pi 1.5 1 36.5 f 95MeSaGrFa.197
997.1805 1.000e-03 X2Pi 1.5 1 38.5 f X2Pi 1.5 1 37.5 f 95MeSaGrFa.198
1006.1125 1.000e-03 X2Pi 1.5 1 39.5 f X2Pi 1.5 1 38.5 f 95MeSaGrFa.199
1013.8661 1.000e-03 X2Pi 1.5 1 40.5 f X2Pi 1.5 1 39.5 f 95MeSaGrFa.200
1020.4222 1.000e-03 X2Pi 1.5 1 41.5 f X2Pi 1.5 1 40.5 f 95MeSaGrFa.201
1025.7507 1.000e-03 X2Pi 1.5 1 42.5 f X2Pi 1.5 1 41.5 f 95MeSaGrFa.202
414.0929 1.000e-03 X2Pi 0.5 1 11.5 e X2Pi 0.5 1 10.5 e 95MeSaGrFa.203
478.4138 3.000e-03 X2Pi 0.5 1 13.5 e X2Pi 0.5 1 12.5 e 95MeSaGrFa.204
509.6626 1.000e-03 X2Pi 0.5 1 14.5 e X2Pi 0.5 1 13.5 e 95MeSaGrFa.205
540.2684 1.000e-03 X2Pi 0.5 1 15.5 e X2Pi 0.5 1 14.5 e 95MeSaGrFa.206
570.1988 2.000e-03 X2Pi 0.5 1 16.5 e X2Pi 0.5 1 15.5 e 95MeSaGrFa.207
627.9155 1.309e-03 X2Pi 0.5 1 18.5 e X2Pi 0.5 1 17.5 e 95MeSaGrFa.208
655.6429 1.000e-03 X2Pi 0.5 1 19.5 e X2Pi 0.5 1 18.5 e 95MeSaGrFa.209
682.5798 1.119e-03 X2Pi 0.5 1 20.5 e X2Pi 0.5 1 19.5 e 95MeSaGrFa.210
708.6978 1.000e-03 X2Pi 0.5 1 21.5 e X2Pi 0.5 1 20.5 e 95MeSaGrFa.211
733.9724 4.000e-03 X2Pi 0.5 1 22.5 e X2Pi 0.5 1 21.5 e 95MeSaGrFa.212
758.3776 4.000e-03 X2Pi 0.5 1 23.5 e X2Pi 0.5 1 22.5 e 95MeSaGrFa.213
781.8897 4.000e-03 X2Pi 0.5 1 24.5 e X2Pi 0.5 1 23.5 e 95MeSaGrFa.214
804.4853 4.000e-03 X2Pi 0.5 1 25.5 e X2Pi 0.5 1 24.5 e 95MeSaGrFa.215
826.1430 4.000e-03 X2Pi 0.5 1 26.5 e X2Pi 0.5 1 25.5 e 95MeSaGrFa.216
846.8424 4.000e-03 X2Pi 0.5 1 27.5 e X2Pi 0.5 1 26.5 e 95MeSaGrFa.217
866.5621 4.000e-03 X2Pi 0.5 1 28.5 e X2Pi 0.5 1 27.5 e 95MeSaGrFa.218
885.2841 4.000e-03 X2Pi 0.5 1 29.5 e X2Pi 0.5 1 28.5 e 95MeSaGrFa.219
902.9896 4.000e-03 X2Pi 0.5 1 30.5 e X2Pi 0.5 1 29.5 e 95MeSaGrFa.220
919.6615 4.000e-03 X2Pi 0.5 1 31.5 e X2Pi 0.5 1 30.5 e 95MeSaGrFa.221
935.2799 4.000e-03 X2Pi 0.5 1 32.5 e X2Pi 0.5 1 31.5 e 95MeSaGrFa.222
949.8314 4.000e-03 X2Pi 0.5 1 33.5 e X2Pi 0.5 1 32.5 e 95MeSaGrFa.223
963.2979 4.000e-03 X2Pi 0.5 1 34.5 e X2Pi 0.5 1 33.5 e 95MeSaGrFa.224
975.6603 1.000e-03 X2Pi 0.5 1 35.5 e X2Pi 0.5 1 34.5 e 95MeSaGrFa.225
986.9053 1.000e-03 X2Pi 0.5 1 36.5 e X2Pi 0.5 1 35.5 e 95MeSaGrFa.226
997.0112 1.000e-03 X2Pi 0.5 1 37.5 e X2Pi 0.5 1 36.5 e 95MeSaGrFa.227
1005.9626 1.000e-03 X2Pi 0.5 1 38.5 e X2Pi 0.5 1 37.5 e 95MeSaGrFa.228
1013.7344 1.000e-03 X2Pi 0.5 1 39.5 e X2Pi 0.5 1 38.5 e 95MeSaGrFa.229
1020.3074 1.000e-03 X2Pi 0.5 1 40.5 e X2Pi 0.5 1 39.5 e 95MeSaGrFa.230
1025.6533 1.000e-03 X2Pi 0.5 1 41.5 e X2Pi 0.5 1 40.5 e 95MeSaGrFa.231
380.4589 3.000e-03 X2Pi 0.5 1 10.5 f X2Pi 0.5 1 9.5 f 95MeSaGrFa.232
413.4150 1.000e-03 X2Pi 0.5 1 11.5 f X2Pi 0.5 1 10.5 f 95MeSaGrFa.233
445.8170 2.000e-03 X2Pi 0.5 1 12.5 f X2Pi 0.5 1 11.5 f 95MeSaGrFa.234
477.6328 1.330e-03 X2Pi 0.5 1 13.5 f X2Pi 0.5 1 12.5 f 95MeSaGrFa.235
508.8397 2.000e-03 X2Pi 0.5 1 14.5 f X2Pi 0.5 1 13.5 f 95MeSaGrFa.236
539.4059 1.000e-03 X2Pi 0.5 1 15.5 f X2Pi 0.5 1 14.5 f 95MeSaGrFa.237
626.9606 1.000e-03 X2Pi 0.5 1 18.5 f X2Pi 0.5 1 17.5 f 95MeSaGrFa.238
654.6677 1.000e-03 X2Pi 0.5 1 19.5 f X2Pi 0.5 1 18.5 f 95MeSaGrFa.239
681.5875 1.000e-03 X2Pi 0.5 1 20.5 f X2Pi 0.5 1 19.5 f 95MeSaGrFa.240
707.6942 4.000e-03 X2Pi 0.5 1 21.5 f X2Pi 0.5 1 20.5 f 95MeSaGrFa.241
732.9620 4.000e-03 X2Pi 0.5 1 22.5 f X2Pi 0.5 1 21.5 f 95MeSaGrFa.242
757.3649 4.000e-03 X2Pi 0.5 1 23.5 f X2Pi 0.5 1 22.5 f 95MeSaGrFa.243
780.8805 4.000e-03 X2Pi 0.5 1 24.5 f X2Pi 0.5 1 23.5 f 95MeSaGrFa.244
803.4845 4.000e-03 X2Pi 0.5 1 25.5 f X2Pi 0.5 1 24.5 f 95MeSaGrFa.245
825.1555 4.000e-03 X2Pi 0.5 1 26.5 f X2Pi 0.5 1 25.5 f 95MeSaGrFa.246
865.6149 4.000e-03 X2Pi 0.5 1 28.5 f X2Pi 0.5 1 27.5 f 95MeSaGrFa.247
902.1024 0.004 X2Pi 0.5 1 30.5 f X2Pi 0.5 1 29.5 f 95MeSaGrFa.248
918.8108 0.004 X2Pi 0.5 1 31.5 f X2Pi 0.5 1 30.5 f 95MeSaGrFa.249
934.4726 0.004 X2Pi 0.5 1 32.5 f X2Pi 0.5 1 31.5 f 95MeSaGrFa.250
949.0699 0.004 X2Pi 0.5 1 33.5 f X2Pi 0.5 1 32.5 f 95MeSaGrFa.251
962.5870 0.004 X2Pi 0.5 1 34.5 f X2Pi 0.5 1 33.5 f 95MeSaGrFa.252
975.0066 0.001 X2Pi 0.5 1 35.5 f X2Pi 0.5 1 34.5 f 95MeSaGrFa.253
986.3111 0.001 X2Pi 0.5 1 36.5 f X2Pi 0.5 1 35.5 f 95MeSaGrFa.254
996.4830 0.001 X2Pi 0.5 1 37.5 f X2Pi 0.5 1 36.5 f 95MeSaGrFa.255
1005.5027 0.001 X2Pi 0.5 1 38.5 f X2Pi 0.5 1 37.5 f 95MeSaGrFa.256
1013.3517 0.001 X2Pi 0.5 1 39.5 f X2Pi 0.5 1 38.5 f 95MeSaGrFa.257
1020.0130 0.001 X2Pi 0.5 1 40.5 f X2Pi 0.5 1 39.5 f 95MeSaGrFa.258
1025.4342 0.001 X2Pi 0.5 1 41.5 f X2Pi 0.5 1 40.5 f 95MeSaGrFa.259
1029.6138 0.002 X2Pi 0.5 1 42.5 f X2Pi 0.5 1 41.5 f 95MeSaGrFa.260
429.8726 3.572e-03 X2Pi 1.5 2 13.5 e X2Pi 1.5 2 12.5 e 95MeSaGrFa.261
518.7914 3.337e-03 X2Pi 1.5 2 16.5 e X2Pi 1.5 2 15.5 e 95MeSaGrFa.262
547.2199 5.000e-03 X2Pi 1.5 2 17.5 e X2Pi 1.5 2 16.5 e 95MeSaGrFa.263
602.0535 5.000e-03 X2Pi 1.5 2 19.5 e X2Pi 1.5 2 18.5 e 95MeSaGrFa.264
653.9600 2.000e-03 X2Pi 1.5 2 21.5 e X2Pi 1.5 2 20.5 e 95MeSaGrFa.265
628.3889 1.000e-03 X2Pi 1.5 2 20.5 e X2Pi 1.5 2 19.5 e 95MeSaGrFa.266
678.7435 1.582e-03 X2Pi 1.5 2 22.5 e X2Pi 1.5 2 21.5 e 95MeSaGrFa.267
702.7039 2.554e-03 X2Pi 1.5 2 23.5 e X2Pi 1.5 2 22.5 e 95MeSaGrFa.268
725.8159 2.492e-03 X2Pi 1.5 2 24.5 e X2Pi 1.5 2 23.5 e 95MeSaGrFa.269
748.0538 2.154e-03 X2Pi 1.5 2 25.5 e X2Pi 1.5 2 24.5 e 95MeSaGrFa.270
769.3933 1.000e-03 X2Pi 1.5 2 26.5 e X2Pi 1.5 2 25.5 e 95MeSaGrFa.271
789.8140 1.000e-03 X2Pi 1.5 2 27.5 e X2Pi 1.5 2 26.5 e 95MeSaGrFa.272
809.2829 1.000e-03 X2Pi 1.5 2 28.5 e X2Pi 1.5 2 27.5 e 95MeSaGrFa.273
827.7837 1.000e-03 X2Pi 1.5 2 29.5 e X2Pi 1.5 2 28.5 e 95MeSaGrFa.274
845.2957 1.000e-03 X2Pi 1.5 2 30.5 e X2Pi 1.5 2 29.5 e 95MeSaGrFa.275
861.7938 1.000e-03 X2Pi 1.5 2 31.5 e X2Pi 1.5 2 30.5 e 95MeSaGrFa.276
877.2608 1.000e-03 X2Pi 1.5 2 32.5 e X2Pi 1.5 2 31.5 e 95MeSaGrFa.277
891.6703 1.000e-03 X2Pi 1.5 2 33.5 e X2Pi 1.5 2 32.5 e 95MeSaGrFa.278
905.0032 1.000e-03 X2Pi 1.5 2 34.5 e X2Pi 1.5 2 33.5 e 95MeSaGrFa.279
917.2385 1.000e-03 X2Pi 1.5 2 35.5 e X2Pi 1.5 2 34.5 e 95MeSaGrFa.280
928.3490 1.000e-03 X2Pi 1.5 2 36.5 e X2Pi 1.5 2 35.5 e 95MeSaGrFa.281
938.3114 1.000e-03 X2Pi 1.5 2 37.5 e X2Pi 1.5 2 36.5 e 95MeSaGrFa.282
947.0998 1.000e-03 X2Pi 1.5 2 38.5 e X2Pi 1.5 2 37.5 e 95MeSaGrFa.283
954.6819 1.000e-03 X2Pi 1.5 2 39.5 e X2Pi 1.5 2 38.5 e 95MeSaGrFa.284
961.0210 1.000e-03 X2Pi 1.5 2 40.5 e X2Pi 1.5 2 39.5 e 95MeSaGrFa.285
966.0854 1.000e-03 X2Pi 1.5 2 41.5 e X2Pi 1.5 2 40.5 e 95MeSaGrFa.286
461.0020 5.920e-03 X2Pi 1.5 2 14.5 f X2Pi 1.5 2 13.5 f 95MeSaGrFa.287
490.6871 5.000e-03 X2Pi 1.5 2 15.5 f X2Pi 1.5 2 14.5 f 95MeSaGrFa.288
603.1110 2.308e-03 X2Pi 1.5 2 19.5 f X2Pi 1.5 2 18.5 f 95MeSaGrFa.289
629.4600 1.648e-03 X2Pi 1.5 2 20.5 f X2Pi 1.5 2 19.5 f 95MeSaGrFa.290
679.8264 1.000e-03 X2Pi 1.5 2 22.5 f X2Pi 1.5 2 21.5 f 95MeSaGrFa.291
703.7836 1.000e-03 X2Pi 1.5 2 23.5 f X2Pi 1.5 2 22.5 f 95MeSaGrFa.292
726.8895 1.000e-03 X2Pi 1.5 2 24.5 f X2Pi 1.5 2 23.5 f 95MeSaGrFa.293
749.1152 1.000e-03 X2Pi 1.5 2 25.5 f X2Pi 1.5 2 24.5 f 95MeSaGrFa.294
770.4372 1.000e-03 X2Pi 1.5 2 26.5 f X2Pi 1.5 2 25.5 f 95MeSaGrFa.295
790.8309 1.000e-03 X2Pi 1.5 2 27.5 f X2Pi 1.5 2 26.5 f 95MeSaGrFa.296
810.2741 1.000e-03 X2Pi 1.5 2 28.5 f X2Pi 1.5 2 27.5 f 95MeSaGrFa.297
828.7423 1.000e-03 X2Pi 1.5 2 29.5 f X2Pi 1.5 2 28.5 f 95MeSaGrFa.298
846.2152 1.000e-03 X2Pi 1.5 2 30.5 f X2Pi 1.5 2 29.5 f 95MeSaGrFa.299
862.6700 1.000e-03 X2Pi 1.5 2 31.5 f X2Pi 1.5 2 30.5 f 95MeSaGrFa.300
878.0865 1.000e-03 X2Pi 1.5 2 32.5 f X2Pi 1.5 2 31.5 f 95MeSaGrFa.301
892.4428 1.000e-03 X2Pi 1.5 2 33.5 f X2Pi 1.5 2 32.5 f 95MeSaGrFa.302
905.7159 1.000e-03 X2Pi 1.5 2 34.5 f X2Pi 1.5 2 33.5 f 95MeSaGrFa.303
917.8851 1.000e-03 X2Pi 1.5 2 35.5 f X2Pi 1.5 2 34.5 f 95MeSaGrFa.304
928.9255 1.000e-03 X2Pi 1.5 2 36.5 f X2Pi 1.5 2 35.5 f 95MeSaGrFa.305
938.8108 1.000e-03 X2Pi 1.5 2 37.5 f X2Pi 1.5 2 36.5 f 95MeSaGrFa.306
947.5149 1.000e-03 X2Pi 1.5 2 38.5 f X2Pi 1.5 2 37.5 f 95MeSaGrFa.307
955.0073 1.000e-03 X2Pi 1.5 2 39.5 f X2Pi 1.5 2 38.5 f 95MeSaGrFa.308
961.2523 1.000e-03 X2Pi 1.5 2 40.5 f X2Pi 1.5 2 39.5 f 95MeSaGrFa.309
966.2091 1.000e-03 X2Pi 1.5 2 41.5 f X2Pi 1.5 2 40.5 f 95MeSaGrFa.310
365.7726 5.000e-03 X2Pi 0.5 2 10.5 e X2Pi 0.5 2 9.5 e 95MeSaGrFa.311
428.5537 5.000e-03 X2Pi 0.5 2 12.5 e X2Pi 0.5 2 11.5 e 95MeSaGrFa.312
489.0126 5.000e-03 X2Pi 0.5 2 14.5 e X2Pi 0.5 2 13.5 e 95MeSaGrFa.313
602.0657 5.313e-03 X2Pi 0.5 2 18.5 e X2Pi 0.5 2 17.5 e 95MeSaGrFa.314
628.5258 1.000e-03 X2Pi 0.5 2 19.5 e X2Pi 0.5 2 18.5 e 95MeSaGrFa.315
654.1970 1.000e-03 X2Pi 0.5 2 20.5 e X2Pi 0.5 2 19.5 e 95MeSaGrFa.316
679.0623 1.000e-03 X2Pi 0.5 2 21.5 e X2Pi 0.5 2 20.5 e 95MeSaGrFa.317
703.0909 1.214e-02 X2Pi 0.5 2 22.5 e X2Pi 0.5 2 21.5 e 95MeSaGrFa.318
726.2587 1.270e-02 X2Pi 0.5 2 23.5 e X2Pi 0.5 2 22.5 e 95MeSaGrFa.319
748.5411 1.000e-03 X2Pi 0.5 2 24.5 e X2Pi 0.5 2 23.5 e 95MeSaGrFa.320
769.9132 1.000e-03 X2Pi 0.5 2 25.5 e X2Pi 0.5 2 24.5 e 95MeSaGrFa.321
790.3531 1.000e-03 X2Pi 0.5 2 26.5 e X2Pi 0.5 2 25.5 e 95MeSaGrFa.322
809.8355 1.000e-03 X2Pi 0.5 2 27.5 e X2Pi 0.5 2 26.5 e 95MeSaGrFa.323
828.3422 1.000e-03 X2Pi 0.5 2 28.5 e X2Pi 0.5 2 27.5 e 95MeSaGrFa.324
862.3367 0.001 X2Pi 0.5 2 30.5 e X2Pi 0.5 2 29.5 e 95MeSaGrFa.325
877.7825 0.001 X2Pi 0.5 2 31.5 e X2Pi 0.5 2 30.5 e 95MeSaGrFa.326
892.1653 0.001 X2Pi 0.5 2 32.5 e X2Pi 0.5 2 31.5 e 95MeSaGrFa.327
905.4640 0.001 X2Pi 0.5 2 33.5 e X2Pi 0.5 2 32.5 e 95MeSaGrFa.328
917.6570 0.001 X2Pi 0.5 2 34.5 e X2Pi 0.5 2 33.5 e 95MeSaGrFa.329
928.7208 0.001 X2Pi 0.5 2 35.5 e X2Pi 0.5 2 34.5 e 95MeSaGrFa.330
938.6260 0.001 X2Pi 0.5 2 36.5 e X2Pi 0.5 2 35.5 e 95MeSaGrFa.331
947.3552 0.001 X2Pi 0.5 2 37.5 e X2Pi 0.5 2 36.5 e 95MeSaGrFa.332
954.8672 0.001 X2Pi 0.5 2 38.5 e X2Pi 0.5 2 37.5 e 95MeSaGrFa.333
961.1306 0.001 X2Pi 0.5 2 39.5 e X2Pi 0.5 2 38.5 e 95MeSaGrFa.334
966.1101 0.001 X2Pi 0.5 2 40.5 e X2Pi 0.5 2 39.5 e 95MeSaGrFa.335
365.1864 5.000e-03 X2Pi 0.5 2 10.5 f X2Pi 0.5 2 9.5 f 95MeSaGrFa.336
427.8600 2.000e-03 X2Pi 0.5 2 12.5 f X2Pi 0.5 2 11.5 f 95MeSaGrFa.337
488.2344 2.443e-03 X2Pi 0.5 2 14.5 f X2Pi 0.5 2 13.5 f 95MeSaGrFa.338
601.1688 3.513e-03 X2Pi 0.5 2 18.5 f X2Pi 0.5 2 17.5 f 95MeSaGrFa.339
627.6085 1.000e-03 X2Pi 0.5 2 19.5 f X2Pi 0.5 2 18.5 f 95MeSaGrFa.340
653.2682 2.379e-03 X2Pi 0.5 2 20.5 f X2Pi 0.5 2 19.5 f 95MeSaGrFa.341
678.1223 1.000e-03 X2Pi 0.5 2 21.5 f X2Pi 0.5 2 20.5 f 95MeSaGrFa.342
702.1469 1.487e-03 X2Pi 0.5 2 22.5 f X2Pi 0.5 2 21.5 f 95MeSaGrFa.343
725.3157 2.046e-03 X2Pi 0.5 2 23.5 f X2Pi 0.5 2 22.5 f 95MeSaGrFa.344
747.6035 2.899e-03 X2Pi 0.5 2 24.5 f X2Pi 0.5 2 23.5 f 95MeSaGrFa.345
768.9869 4.382e-03 X2Pi 0.5 2 25.5 f X2Pi 0.5 2 24.5 f 95MeSaGrFa.346
789.4418 1.000e-03 X2Pi 0.5 2 26.5 f X2Pi 0.5 2 25.5 f 95MeSaGrFa.347
808.9458 1.000e-03 X2Pi 0.5 2 27.5 f X2Pi 0.5 2 26.5 f 95MeSaGrFa.348
827.4778 1.000e-03 X2Pi 0.5 2 28.5 f X2Pi 0.5 2 27.5 f 95MeSaGrFa.349
845.0148 1.000e-03 X2Pi 0.5 2 29.5 f X2Pi 0.5 2 28.5 f 95MeSaGrFa.350
861.5384 1.000e-03 X2Pi 0.5 2 30.5 f X2Pi 0.5 2 29.5 f 95MeSaGrFa.351
877.0230 1.000e-03 X2Pi 0.5 2 31.5 f X2Pi 0.5 2 30.5 f 95MeSaGrFa.352
891.4519 1.000e-03 X2Pi 0.5 2 32.5 f X2Pi 0.5 2 31.5 f 95MeSaGrFa.353
904.7981 1.000e-03 X2Pi 0.5 2 33.5 f X2Pi 0.5 2 32.5 f 95MeSaGrFa.354
917.0455 1.000e-03 X2Pi 0.5 2 34.5 f X2Pi 0.5 2 33.5 f 95MeSaGrFa.355
928.1718 1.000e-03 X2Pi 0.5 2 35.5 f X2Pi 0.5 2 34.5 f 95MeSaGrFa.356
938.1424 1.000e-03 X2Pi 0.5 2 36.5 f X2Pi 0.5 2 35.5 f 95MeSaGrFa.357
946.9451 1.000e-03 X2Pi 0.5 2 37.5 f X2Pi 0.5 2 36.5 f 95MeSaGrFa.358
954.5353 1.000e-03 X2Pi 0.5 2 38.5 f X2Pi 0.5 2 37.5 f 95MeSaGrFa.359
960.8804 1.000e-03 X2Pi 0.5 2 39.5 f X2Pi 0.5 2 38.5 f 95MeSaGrFa.360
965.9504 1.000e-03 X2Pi 0.5 2 40.5 f X2Pi 0.5 2 39.5 f 95MeSaGrFa.361
412.1072 5.000e-03 X2Pi 1.5 3 13.5 e X2Pi 1.5 3 12.5 e 95MeSaGrFa.362
497.0510 3.000e-03 X2Pi 1.5 3 16.5 e X2Pi 1.5 3 15.5 e 95MeSaGrFa.363
625.7452 1.492e-03 X2Pi 1.5 3 21.5 e X2Pi 1.5 3 20.5 e 95MeSaGrFa.364
649.2509 1.000e-03 X2Pi 1.5 3 22.5 e X2Pi 1.5 3 21.5 e 95MeSaGrFa.365
671.9368 1.000e-03 X2Pi 1.5 3 23.5 e X2Pi 1.5 3 22.5 e 95MeSaGrFa.366
693.7800 2.000e-03 X2Pi 1.5 3 24.5 e X2Pi 1.5 3 23.5 e 95MeSaGrFa.367
714.7501 1.595e-03 X2Pi 1.5 3 25.5 e X2Pi 1.5 3 24.5 e 95MeSaGrFa.368
734.8196 1.000e-03 X2Pi 1.5 3 26.5 e X2Pi 1.5 3 25.5 e 95MeSaGrFa.369
753.9634 1.000e-03 X2Pi 1.5 3 27.5 e X2Pi 1.5 3 26.5 e 95MeSaGrFa.370
772.1573 1.000e-03 X2Pi 1.5 3 28.5 e X2Pi 1.5 3 27.5 e 95MeSaGrFa.371
789.3732 1.000e-03 X2Pi 1.5 3 29.5 e X2Pi 1.5 3 28.5 e 95MeSaGrFa.372
805.5851 1.000e-03 X2Pi 1.5 3 30.5 e X2Pi 1.5 3 29.5 e 95MeSaGrFa.373
820.7703 1.000e-03 X2Pi 1.5 3 31.5 e X2Pi 1.5 3 30.5 e 95MeSaGrFa.374
834.8981 1.000e-03 X2Pi 1.5 3 32.5 e X2Pi 1.5 3 31.5 e 95MeSaGrFa.375
859.8745 0.001 X2Pi 1.5 3 34.5 e X2Pi 1.5 3 33.5 e 95MeSaGrFa.376
412.9386 5.000e-03 X2Pi 1.5 3 13.5 f X2Pi 1.5 3 12.5 f 95MeSaGrFa.377
626.7479 4.136e-03 X2Pi 1.5 3 21.5 f X2Pi 1.5 3 20.5 f 95MeSaGrFa.378
650.2509 3.992e-03 X2Pi 1.5 3 22.5 f X2Pi 1.5 3 21.5 f 95MeSaGrFa.379
672.9387 2.247e-03 X2Pi 1.5 3 23.5 f X2Pi 1.5 3 22.5 f 95MeSaGrFa.380
694.7678 1.000e-03 X2Pi 1.5 3 24.5 f X2Pi 1.5 3 23.5 f 95MeSaGrFa.381
715.7209 1.000e-03 X2Pi 1.5 3 25.5 f X2Pi 1.5 3 24.5 f 95MeSaGrFa.382
735.7686 1.000e-03 X2Pi 1.5 3 26.5 f X2Pi 1.5 3 25.5 f 95MeSaGrFa.383
754.8881 1.000e-03 X2Pi 1.5 3 27.5 f X2Pi 1.5 3 26.5 f 95MeSaGrFa.384
773.0495 1.000e-03 X2Pi 1.5 3 28.5 f X2Pi 1.5 3 27.5 f 95MeSaGrFa.385
790.2270 1.000e-03 X2Pi 1.5 3 29.5 f X2Pi 1.5 3 28.5 f 95MeSaGrFa.386
806.3980 1.000e-03 X2Pi 1.5 3 30.5 f X2Pi 1.5 3 29.5 f 95MeSaGrFa.387
821.5337 1.000e-03 X2Pi 1.5 3 31.5 f X2Pi 1.5 3 30.5 f 95MeSaGrFa.388
835.6056 1.000e-03 X2Pi 1.5 3 32.5 f X2Pi 1.5 3 31.5 f 95MeSaGrFa.389
848.5890 2.000e-03 X2Pi 1.5 3 33.5 f X2Pi 1.5 3 32.5 f 95MeSaGrFa.390
860.4567 1.000e-03 X2Pi 1.5 3 34.5 f X2Pi 1.5 3 33.5 f 95MeSaGrFa.391
410.6890 5.000e-03 X2Pi 0.5 3 12.5 e X2Pi 0.5 3 11.5 e 95MeSaGrFa.392
496.4723 3.000e-03 X2Pi 0.5 3 15.5 e X2Pi 0.5 3 14.5 e 95MeSaGrFa.393
523.7953 8.000e-03 X2Pi 0.5 3 16.5 e X2Pi 0.5 3 15.5 e 95MeSaGrFa.394
601.4967 1.000e-03 X2Pi 0.5 3 19.5 e X2Pi 0.5 3 18.5 e 95MeSaGrFa.395
625.8910 4.414e-03 X2Pi 0.5 3 20.5 e X2Pi 0.5 3 19.5 e 95MeSaGrFa.396
649.4720 1.000e-03 X2Pi 0.5 3 21.5 e X2Pi 0.5 3 20.5 e 95MeSaGrFa.397
672.2266 1.000e-03 X2Pi 0.5 3 22.5 e X2Pi 0.5 3 21.5 e 95MeSaGrFa.398
694.1257 2.648e-03 X2Pi 0.5 3 23.5 e X2Pi 0.5 3 22.5 e 95MeSaGrFa.399
715.1351 1.000e-03 X2Pi 0.5 3 24.5 e X2Pi 0.5 3 23.5 e 95MeSaGrFa.400
735.2363 1.000e-03 X2Pi 0.5 3 25.5 e X2Pi 0.5 3 24.5 e 95MeSaGrFa.401
754.4008 1.000e-03 X2Pi 0.5 3 26.5 e X2Pi 0.5 3 25.5 e 95MeSaGrFa.402
772.6054 1.000e-03 X2Pi 0.5 3 27.5 e X2Pi 0.5 3 26.5 e 95MeSaGrFa.403
806.0280 0.001 X2Pi 0.5 3 29.5 e X2Pi 0.5 3 28.5 e 95MeSaGrFa.404
821.1965 0.001 X2Pi 0.5 3 30.5 e X2Pi 0.5 3 29.5 e 95MeSaGrFa.405
835.3014 0.001 X2Pi 0.5 3 31.5 e X2Pi 0.5 3 30.5 e 95MeSaGrFa.406
848.3123 0.002 X2Pi 0.5 3 32.5 e X2Pi 0.5 3 31.5 e 95MeSaGrFa.407
860.2065 0.001 X2Pi 0.5 3 33.5 e X2Pi 0.5 3 32.5 e 95MeSaGrFa.408
870.9459 0.001 X2Pi 0.5 3 34.5 e X2Pi 0.5 3 33.5 e 95MeSaGrFa.409
880.5014 0.001 X2Pi 0.5 3 35.5 e X2Pi 0.5 3 34.5 e 95MeSaGrFa.410
888.8290 0.001 X2Pi 0.5 3 36.5 e X2Pi 0.5 3 35.5 e 95MeSaGrFa.411
901.6271 0.001 X2Pi 0.5 3 38.5 e X2Pi 0.5 3 37.5 e 95MeSaGrFa.412
906.0010 0.001 X2Pi 0.5 3 39.5 e X2Pi 0.5 3 38.5 e 95MeSaGrFa.413
410.0360 5.000e-03 X2Pi 0.5 3 12.5 f X2Pi 0.5 3 11.5 f 95MeSaGrFa.414
495.7066 5.000e-03 X2Pi 0.5 3 15.5 f X2Pi 0.5 3 14.5 f 95MeSaGrFa.415
522.9943 5.000e-03 X2Pi 0.5 3 16.5 f X2Pi 0.5 3 15.5 f 95MeSaGrFa.416
625.0183 1.000e-03 X2Pi 0.5 3 20.5 f X2Pi 0.5 3 19.5 f 95MeSaGrFa.417
648.5990 1.000e-03 X2Pi 0.5 3 21.5 f X2Pi 0.5 3 20.5 f 95MeSaGrFa.418
671.3538 1.466e-03 X2Pi 0.5 3 22.5 f X2Pi 0.5 3 21.5 f 95MeSaGrFa.419
693.2539 1.686e-03 X2Pi 0.5 3 23.5 f X2Pi 0.5 3 22.5 f 95MeSaGrFa.420
714.2733 1.000e-03 X2Pi 0.5 3 24.5 f X2Pi 0.5 3 23.5 f 95MeSaGrFa.421
734.3871 1.000e-03 X2Pi 0.5 3 25.5 f X2Pi 0.5 3 24.5 f 95MeSaGrFa.422
753.5729 1.000e-03 X2Pi 0.5 3 26.5 f X2Pi 0.5 3 25.5 f 95MeSaGrFa.423
771.7999 1.000e-03 X2Pi 0.5 3 27.5 f X2Pi 0.5 3 26.5 f 95MeSaGrFa.424
789.0453 1.000e-03 X2Pi 0.5 3 28.5 f X2Pi 0.5 3 27.5 f 95MeSaGrFa.425
805.2858 1.000e-03 X2Pi 0.5 3 29.5 f X2Pi 0.5 3 28.5 f 95MeSaGrFa.426
820.4949 1.000e-03 X2Pi 0.5 3 30.5 f X2Pi 0.5 3 29.5 f 95MeSaGrFa.427
834.6436 1.000e-03 X2Pi 0.5 3 31.5 f X2Pi 0.5 3 30.5 f 95MeSaGrFa.428
847.7073 1.000e-03 X2Pi 0.5 3 32.5 f X2Pi 0.5 3 31.5 f 95MeSaGrFa.429
859.6551 1.000e-03 X2Pi 0.5 3 33.5 f X2Pi 0.5 3 32.5 f 95MeSaGrFa.430
870.4594 1.000e-03 X2Pi 0.5 3 34.5 f X2Pi 0.5 3 33.5 f 95MeSaGrFa.431
880.0810 1.000e-03 X2Pi 0.5 3 35.5 f X2Pi 0.5 3 34.5 f 95MeSaGrFa.432
888.4892 1.000e-03 X2Pi 0.5 3 36.5 f X2Pi 0.5 3 35.5 f 95MeSaGrFa.433
3367.0365 3.500e-03 X2Pi 1.5 1 4.5 e X2Pi 1.5 0 5.5 e 95MeSaGrFa.434
3324.5747 3.500e-03 X2Pi 1.5 1 5.5 e X2Pi 1.5 0 6.5 e 95MeSaGrFa.435
3280.7428 2.000e-03 X2Pi 1.5 1 6.5 e X2Pi 1.5 0 7.5 e 95MeSaGrFa.436
3235.6502 2.000e-03 X2Pi 1.5 1 7.5 e X2Pi 1.5 0 8.5 e 95MeSaGrFa.437
3189.3939 2.000e-03 X2Pi 1.5 1 8.5 e X2Pi 1.5 0 9.5 e 95MeSaGrFa.438
3142.0606 2.000e-03 X2Pi 1.5 1 9.5 e X2Pi 1.5 0 10.5 e 95MeSaGrFa.439
3093.7161 2.000e-03 X2Pi 1.5 1 10.5 e X2Pi 1.5 0 11.5 e 95MeSaGrFa.440
2994.2630 2.000e-03 X2Pi 1.5 1 12.5 e X2Pi 1.5 0 13.5 e 95MeSaGrFa.441
2943.2709 2.000e-03 X2Pi 1.5 1 13.5 e X2Pi 1.5 0 14.5 e 95MeSaGrFa.442
2839.0245 2.000e-03 X2Pi 1.5 1 15.5 e X2Pi 1.5 0 16.5 e 95MeSaGrFa.443
2785.8761 2.000e-03 X2Pi 1.5 1 16.5 e X2Pi 1.5 0 17.5 e 95MeSaGrFa.444
2677.7603 3.500e-03 X2Pi 1.5 1 18.5 e X2Pi 1.5 0 19.5 e 95MeSaGrFa.445
2622.8889 2.000e-03 X2Pi 1.5 1 19.5 e X2Pi 1.5 0 20.5 e 95MeSaGrFa.446
2511.7348 3.500e-03 X2Pi 1.5 1 21.5 e X2Pi 1.5 0 22.5 e 95MeSaGrFa.447
2455.5310 3.500e-03 X2Pi 1.5 1 22.5 e X2Pi 1.5 0 23.5 e 95MeSaGrFa.448
2398.9714 2.000e-03 X2Pi 1.5 1 23.5 e X2Pi 1.5 0 24.5 e 95MeSaGrFa.449
2342.0774 5.508e-03 X2Pi 1.5 1 24.5 e X2Pi 1.5 0 25.5 e 95MeSaGrFa.450
2111.9576 1.566e-02 X2Pi 1.5 1 28.5 e X2Pi 1.5 0 29.5 e 95MeSaGrFa.451
1937.4617 1.183e-02 X2Pi 1.5 1 31.5 e X2Pi 1.5 0 32.5 e 95MeSaGrFa.452
3407.6240 1.434e-02 X2Pi 1.5 1 3.5 f X2Pi 1.5 0 4.5 f 95MeSaGrFa.453
3366.5467 3.500e-03 X2Pi 1.5 1 4.5 f X2Pi 1.5 0 5.5 f 95MeSaGrFa.454
3323.9724 4.309e-03 X2Pi 1.5 1 5.5 f X2Pi 1.5 0 6.5 f 95MeSaGrFa.455
3280.0360 3.500e-03 X2Pi 1.5 1 6.5 f X2Pi 1.5 0 7.5 f 95MeSaGrFa.456
3188.4828 4.139e-03 X2Pi 1.5 1 8.5 f X2Pi 1.5 0 9.5 f 95MeSaGrFa.457
3141.0436 2.000e-03 X2Pi 1.5 1 9.5 f X2Pi 1.5 0 10.5 f 95MeSaGrFa.458
3092.6000 2.000e-03 X2Pi 1.5 1 10.5 f X2Pi 1.5 0 11.5 f 95MeSaGrFa.459
3043.2152 3.500e-03 X2Pi 1.5 1 11.5 f X2Pi 1.5 0 12.5 f 95MeSaGrFa.460
2941.8607 2.000e-03 X2Pi 1.5 1 13.5 f X2Pi 1.5 0 14.5 f 95MeSaGrFa.461
2890.0042 3.500e-03 X2Pi 1.5 1 14.5 f X2Pi 1.5 0 15.5 f 95MeSaGrFa.462
2784.1893 2.000e-03 X2Pi 1.5 1 16.5 f X2Pi 1.5 0 17.5 f 95MeSaGrFa.463
2730.3295 2.000e-03 X2Pi 1.5 1 17.5 f X2Pi 1.5 0 18.5 f 95MeSaGrFa.464
2675.8994 2.000e-03 X2Pi 1.5 1 18.5 f X2Pi 1.5 0 19.5 f 95MeSaGrFa.465
2620.9397 3.500e-03 X2Pi 1.5 1 19.5 f X2Pi 1.5 0 20.5 f 95MeSaGrFa.466
2565.5072 5.000e-03 X2Pi 1.5 1 20.5 f X2Pi 1.5 0 21.5 f 95MeSaGrFa.467
2453.3496 3.500e-03 X2Pi 1.5 1 22.5 f X2Pi 1.5 0 23.5 f 95MeSaGrFa.468
2396.7126 3.500e-03 X2Pi 1.5 1 23.5 f X2Pi 1.5 0 24.5 f 95MeSaGrFa.469
2339.7540 5.000e-03 X2Pi 1.5 1 24.5 f X2Pi 1.5 0 25.5 f 95MeSaGrFa.470
2282.5107 3.500e-03 X2Pi 1.5 1 25.5 f X2Pi 1.5 0 26.5 f 95MeSaGrFa.471
2225.0093 3.500e-03 X2Pi 1.5 1 26.5 f X2Pi 1.5 0 27.5 f 95MeSaGrFa.472
2051.2952 5.000e-03 X2Pi 1.5 1 29.5 f X2Pi 1.5 0 30.5 f 95MeSaGrFa.473
3377.8860 3.500e-03 X2Pi 0.5 1 3.5 e X2Pi 0.5 0 4.5 e 95MeSaGrFa.474
3287.4784 3.500e-03 X2Pi 0.5 1 5.5 e X2Pi 0.5 0 6.5 e 95MeSaGrFa.475
3241.0143 3.500e-03 X2Pi 0.5 1 6.5 e X2Pi 0.5 0 7.5 e 95MeSaGrFa.476
3145.4907 2.000e-03 X2Pi 0.5 1 8.5 e X2Pi 0.5 0 9.5 e 95MeSaGrFa.477
3096.4481 2.000e-03 X2Pi 0.5 1 9.5 e X2Pi 0.5 0 10.5 e 95MeSaGrFa.478
3046.5797 2.000e-03 X2Pi 0.5 1 10.5 e X2Pi 0.5 0 11.5 e 95MeSaGrFa.479
2995.9249 2.000e-03 X2Pi 0.5 1 11.5 e X2Pi 0.5 0 12.5 e 95MeSaGrFa.480
2892.3845 2.000e-03 X2Pi 0.5 1 13.5 e X2Pi 0.5 0 14.5 e 95MeSaGrFa.481
2839.5826 2.000e-03 X2Pi 0.5 1 14.5 e X2Pi 0.5 0 15.5 e 95MeSaGrFa.482
2786.1488 2.000e-03 X2Pi 0.5 1 15.5 e X2Pi 0.5 0 16.5 e 95MeSaGrFa.483
2677.5486 3.500e-02 X2Pi 0.5 1 17.5 e X2Pi 0.5 0 18.5 e 95MeSaGrFa.484
2622.4686 2.000e-03 X2Pi 0.5 1 18.5 e X2Pi 0.5 0 19.5 e 95MeSaGrFa.485
2566.9216 3.500e-03 X2Pi 0.5 1 19.5 e X2Pi 0.5 0 20.5 e 95MeSaGrFa.486
2454.5876 3.500e-03 X2Pi 0.5 1 21.5 e X2Pi 0.5 0 22.5 e 95MeSaGrFa.487
2397.8730 4.953e-03 X2Pi 0.5 1 22.5 e X2Pi 0.5 0 23.5 e 95MeSaGrFa.488
2340.8525 3.500e-03 X2Pi 0.5 1 23.5 e X2Pi 0.5 0 24.5 e 95MeSaGrFa.489
2168.2319 9.556e-03 X2Pi 0.5 1 26.5 e X2Pi 0.5 0 27.5 e 95MeSaGrFa.490
2110.2578 8.079e-03 X2Pi 0.5 1 27.5 e X2Pi 0.5 0 28.5 e 95MeSaGrFa.491
3378.0764 3.500e-03 X2Pi 0.5 1 3.5 f X2Pi 0.5 0 4.5 f 95MeSaGrFa.492
3287.8791 3.500e-03 X2Pi 0.5 1 5.5 f X2Pi 0.5 0 6.5 f 95MeSaGrFa.493
3146.1845 2.355e-03 X2Pi 0.5 1 8.5 f X2Pi 0.5 0 9.5 f 95MeSaGrFa.494
3097.2331 3.500e-03 X2Pi 0.5 1 9.5 f X2Pi 0.5 0 10.5 f 95MeSaGrFa.495
3047.4577 2.000e-03 X2Pi 0.5 1 10.5 f X2Pi 0.5 0 11.5 f 95MeSaGrFa.496
2996.8950 3.861e-03 X2Pi 0.5 1 11.5 f X2Pi 0.5 0 12.5 f 95MeSaGrFa.497
2945.5710 2.000e-03 X2Pi 0.5 1 12.5 f X2Pi 0.5 0 13.5 f 95MeSaGrFa.498
2893.5317 2.000e-03 X2Pi 0.5 1 13.5 f X2Pi 0.5 0 14.5 f 95MeSaGrFa.499
2840.8189 3.404e-03 X2Pi 0.5 1 14.5 f X2Pi 0.5 0 15.5 f 95MeSaGrFa.500
2787.4688 2.000e-03 X2Pi 0.5 1 15.5 f X2Pi 0.5 0 16.5 f 95MeSaGrFa.501
2733.5276 2.000e-03 X2Pi 0.5 1 16.5 f X2Pi 0.5 0 17.5 f 95MeSaGrFa.502
2679.0345 2.000e-03 X2Pi 0.5 1 17.5 f X2Pi 0.5 0 18.5 f 95MeSaGrFa.503
2624.0338 3.500e-03 X2Pi 0.5 1 18.5 f X2Pi 0.5 0 19.5 f 95MeSaGrFa.504
2399.7314 3.328e-03 X2Pi 0.5 1 22.5 f X2Pi 0.5 0 23.5 f 95MeSaGrFa.505
2285.5336 3.500e-03 X2Pi 0.5 1 24.5 f X2Pi 0.5 0 25.5 f 95MeSaGrFa.506
2228.0456 3.500e-03 X2Pi 0.5 1 25.5 f X2Pi 0.5 0 26.5 f 95MeSaGrFa.507
3248.1307 3.500e-03 X2Pi 1.5 2 3.5 e X2Pi 1.5 1 4.5 e 95MeSaGrFa.508
3208.6351 5.000e-03 X2Pi 1.5 2 4.5 e X2Pi 1.5 1 5.5 e 95MeSaGrFa.509
3167.6643 3.500e-03 X2Pi 1.5 2 5.5 e X2Pi 1.5 1 6.5 e 95MeSaGrFa.510
3125.3368 3.500e-03 X2Pi 1.5 2 6.5 e X2Pi 1.5 1 7.5 e 95MeSaGrFa.511
3081.7720 3.500e-03 X2Pi 1.5 2 7.5 e X2Pi 1.5 1 8.5 e 95MeSaGrFa.512
3037.0512 3.500e-03 X2Pi 1.5 2 8.5 e X2Pi 1.5 1 9.5 e 95MeSaGrFa.513
2991.2600 3.500e-03 X2Pi 1.5 2 9.5 e X2Pi 1.5 1 10.5 e 95MeSaGrFa.514
2896.7316 3.500e-03 X2Pi 1.5 2 11.5 e X2Pi 1.5 1 12.5 e 95MeSaGrFa.515
2848.1185 4.980e-03 X2Pi 1.5 2 12.5 e X2Pi 1.5 1 13.5 e 95MeSaGrFa.516
2798.6831 4.072e-03 X2Pi 1.5 2 13.5 e X2Pi 1.5 1 14.5 e 95MeSaGrFa.517
2748.4702 8.878e-03 X2Pi 1.5 2 14.5 e X2Pi 1.5 1 15.5 e 95MeSaGrFa.518
2697.5449 3.500e-03 X2Pi 1.5 2 15.5 e X2Pi 1.5 1 16.5 e 95MeSaGrFa.519
2645.9397 3.500e-03 X2Pi 1.5 2 16.5 e X2Pi 1.5 1 17.5 e 95MeSaGrFa.520
2593.7037 3.500e-03 X2Pi 1.5 2 17.5 e X2Pi 1.5 1 18.5 e 95MeSaGrFa.521
2540.8857 3.500e-03 X2Pi 1.5 2 18.5 e X2Pi 1.5 1 19.5 e 95MeSaGrFa.522
2487.5154 8.802e-03 X2Pi 1.5 2 19.5 e X2Pi 1.5 1 20.5 e 95MeSaGrFa.523
2433.6627 5.000e-03 X2Pi 1.5 2 20.5 e X2Pi 1.5 1 21.5 e 95MeSaGrFa.524
2379.3397 5.000e-03 X2Pi 1.5 2 21.5 e X2Pi 1.5 1 22.5 e 95MeSaGrFa.525
2324.5878 3.500e-03 X2Pi 1.5 2 22.5 e X2Pi 1.5 1 23.5 e 95MeSaGrFa.526
2269.4543 6.398e-03 X2Pi 1.5 2 23.5 e X2Pi 1.5 1 24.5 e 95MeSaGrFa.527
2213.9441 1.358e-02 X2Pi 1.5 2 24.5 e X2Pi 1.5 1 25.5 e 95MeSaGrFa.528
2101.9723 6.196e-02 X2Pi 1.5 2 26.5 e X2Pi 1.5 1 27.5 e 95MeSaGrFa.529
2045.6200 5.258e-02 X2Pi 1.5 2 27.5 e X2Pi 1.5 1 28.5 e 95MeSaGrFa.530
3208.1747 3.500e-03 X2Pi 1.5 2 4.5 f X2Pi 1.5 1 5.5 f 95MeSaGrFa.531
3167.0930 3.500e-03 X2Pi 1.5 2 5.5 f X2Pi 1.5 1 6.5 f 95MeSaGrFa.532
3124.6645 3.500e-03 X2Pi 1.5 2 6.5 f X2Pi 1.5 1 7.5 f 95MeSaGrFa.533
3080.9929 3.500e-03 X2Pi 1.5 2 7.5 f X2Pi 1.5 1 8.5 f 95MeSaGrFa.534
3036.1734 3.500e-03 X2Pi 1.5 2 8.5 f X2Pi 1.5 1 9.5 f 95MeSaGrFa.535
2990.2802 3.500e-03 X2Pi 1.5 2 9.5 f X2Pi 1.5 1 10.5 f 95MeSaGrFa.536
2943.3894 3.500e-03 X2Pi 1.5 2 10.5 f X2Pi 1.5 1 11.5 f 95MeSaGrFa.537
2895.5594 3.500e-03 X2Pi 1.5 2 11.5 f X2Pi 1.5 1 12.5 f 95MeSaGrFa.538
2846.8532 3.500e-03 X2Pi 1.5 2 12.5 f X2Pi 1.5 1 13.5 f 95MeSaGrFa.539
2797.3240 3.500e-03 X2Pi 1.5 2 13.5 f X2Pi 1.5 1 14.5 f 95MeSaGrFa.540
2747.0239 5.000e-03 X2Pi 1.5 2 14.5 f X2Pi 1.5 1 15.5 f 95MeSaGrFa.541
2644.3056 3.500e-03 X2Pi 1.5 2 16.5 f X2Pi 1.5 1 17.5 f 95MeSaGrFa.542
2591.9838 3.500e-03 X2Pi 1.5 2 17.5 f X2Pi 1.5 1 18.5 f 95MeSaGrFa.543
2539.0763 4.473e-03 X2Pi 1.5 2 18.5 f X2Pi 1.5 1 19.5 f 95MeSaGrFa.544
2485.6342 3.500e-03 X2Pi 1.5 2 19.5 f X2Pi 1.5 1 20.5 f 95MeSaGrFa.545
2431.6943 3.500e-03 X2Pi 1.5 2 20.5 f X2Pi 1.5 1 21.5 f 95MeSaGrFa.546
2377.2862 5.000e-03 X2Pi 1.5 2 21.5 f X2Pi 1.5 1 22.5 f 95MeSaGrFa.547
3219.5859 3.500e-03 X2Pi 0.5 2 3.5 e X2Pi 0.5 1 4.5 e 95MeSaGrFa.548
3087.3005 4.592e-03 X2Pi 0.5 2 6.5 e X2Pi 0.5 1 7.5 e 95MeSaGrFa.549
3041.5128 4.087e-03 X2Pi 0.5 2 7.5 e X2Pi 0.5 1 8.5 e 95MeSaGrFa.550
2994.8540 3.500e-03 X2Pi 0.5 2 8.5 e X2Pi 0.5 1 9.5 e 95MeSaGrFa.551
2947.3524 3.500e-03 X2Pi 0.5 2 9.5 e X2Pi 0.5 1 10.5 e 95MeSaGrFa.552
2899.0345 3.500e-03 X2Pi 0.5 2 10.5 e X2Pi 0.5 1 11.5 e 95MeSaGrFa.553
2849.9303 3.500e-03 X2Pi 0.5 2 11.5 e X2Pi 0.5 1 12.5 e 95MeSaGrFa.554
2800.0638 5.109e-03 X2Pi 0.5 2 12.5 e X2Pi 0.5 1 13.5 e 95MeSaGrFa.555
2749.4879 3.901e-03 X2Pi 0.5 2 13.5 e X2Pi 0.5 1 14.5 e 95MeSaGrFa.556
2698.2348 3.500e-03 X2Pi 0.5 2 14.5 e X2Pi 0.5 1 15.5 e 95MeSaGrFa.557
2646.3406 3.500e-03 X2Pi 0.5 2 15.5 e X2Pi 0.5 1 16.5 e 95MeSaGrFa.558
2593.8511 5.000e-03 X2Pi 0.5 2 16.5 e X2Pi 0.5 1 17.5 e 95MeSaGrFa.559
2540.7994 3.500e-03 X2Pi 0.5 2 17.5 e X2Pi 0.5 1 18.5 e 95MeSaGrFa.560
2433.1735 3.500e-03 X2Pi 0.5 2 19.5 e X2Pi 0.5 1 20.5 e 95MeSaGrFa.561
2378.6729 4.349e-03 X2Pi 0.5 2 20.5 e X2Pi 0.5 1 21.5 e 95MeSaGrFa.562
3176.6039 8.550e-03 X2Pi 0.5 2 4.5 f X2Pi 0.5 1 5.5 f 95MeSaGrFa.563
3132.6126 3.500e-03 X2Pi 0.5 2 5.5 f X2Pi 0.5 1 6.5 f 95MeSaGrFa.564
3087.7765 3.500e-03 X2Pi 0.5 2 6.5 f X2Pi 0.5 1 7.5 f 95MeSaGrFa.565
3042.0760 3.500e-03 X2Pi 0.5 2 7.5 f X2Pi 0.5 1 8.5 f 95MeSaGrFa.566
2995.5144 3.500e-03 X2Pi 0.5 2 8.5 f X2Pi 0.5 1 9.5 f 95MeSaGrFa.567
2948.1065 3.500e-03 X2Pi 0.5 2 9.5 f X2Pi 0.5 1 10.5 f 95MeSaGrFa.568
2850.8590 3.958e-03 X2Pi 0.5 2 11.5 f X2Pi 0.5 1 12.5 f 95MeSaGrFa.569
2801.0860 5.000e-03 X2Pi 0.5 2 12.5 f X2Pi 0.5 1 13.5 f 95MeSaGrFa.570
2750.5962 5.418e-03 X2Pi 0.5 2 13.5 f X2Pi 0.5 1 14.5 f 95MeSaGrFa.571
2699.4261 4.917e-03 X2Pi 0.5 2 14.5 f X2Pi 0.5 1 15.5 f 95MeSaGrFa.572
2647.6142 3.500e-03 X2Pi 0.5 2 15.5 f X2Pi 0.5 1 16.5 f 95MeSaGrFa.573
2488.7406 6.085e-03 X2Pi 0.5 2 18.5 f X2Pi 0.5 1 19.5 f 95MeSaGrFa.574
2434.7569 3.500e-03 X2Pi 0.5 2 19.5 f X2Pi 0.5 1 20.5 f 95MeSaGrFa.575
2270.2757 1.141e-02 X2Pi 0.5 2 22.5 f X2Pi 0.5 1 23.5 f 95MeSaGrFa.576
2214.7062 9.100e-03 X2Pi 0.5 2 23.5 f X2Pi 0.5 1 24.5 f 95MeSaGrFa.577
2929.5186 3.500e-03 X2Pi 1.5 3 7.5 e X2Pi 1.5 2 8.5 e 95MeSaGrFa.578
2886.2790 6.644e-03 X2Pi 1.5 3 8.5 e X2Pi 1.5 2 9.5 e 95MeSaGrFa.579
2841.9609 3.500e-03 X2Pi 1.5 3 9.5 e X2Pi 1.5 2 10.5 e 95MeSaGrFa.580
2703.2560 3.500e-03 X2Pi 1.5 3 12.5 e X2Pi 1.5 2 13.5 e 95MeSaGrFa.581
2655.2848 3.500e-03 X2Pi 1.5 3 13.5 e X2Pi 1.5 2 14.5 e 95MeSaGrFa.582
2456.0788 3.500e-03 X2Pi 1.5 3 17.5 e X2Pi 1.5 2 18.5 e 95MeSaGrFa.583
2404.6613 3.500e-03 X2Pi 1.5 3 18.5 e X2Pi 1.5 2 19.5 e 95MeSaGrFa.584
2352.6799 3.500e-03 X2Pi 1.5 3 19.5 e X2Pi 1.5 2 20.5 e 95MeSaGrFa.585
2300.1825 5.591e-03 X2Pi 1.5 3 20.5 e X2Pi 1.5 2 21.5 e 95MeSaGrFa.586
2193.7343 5.000e-03 X2Pi 1.5 3 22.5 e X2Pi 1.5 2 23.5 e 95MeSaGrFa.587
2139.8308 2.525e-02 X2Pi 1.5 3 23.5 e X2Pi 1.5 2 24.5 e 95MeSaGrFa.588
1975.8882 5.913e-02 X2Pi 1.5 3 26.5 e X2Pi 1.5 2 27.5 e 95MeSaGrFa.589
3051.5753 6.835e-03 X2Pi 1.5 3 4.5 f X2Pi 1.5 2 5.5 f 95MeSaGrFa.590
2970.9769 3.500e-03 X2Pi 1.5 3 6.5 f X2Pi 1.5 2 7.5 f 95MeSaGrFa.591
2928.7711 3.500e-03 X2Pi 1.5 3 7.5 f X2Pi 1.5 2 8.5 f 95MeSaGrFa.592
2841.0244 4.100e-03 X2Pi 1.5 3 9.5 f X2Pi 1.5 2 10.5 f 95MeSaGrFa.593
2749.2639 5.000e-03 X2Pi 1.5 3 11.5 f X2Pi 1.5 2 12.5 f 95MeSaGrFa.594
2702.0330 3.500e-03 X2Pi 1.5 3 12.5 f X2Pi 1.5 2 13.5 f 95MeSaGrFa.595
2653.9734 3.500e-03 X2Pi 1.5 3 13.5 f X2Pi 1.5 2 14.5 f 95MeSaGrFa.596
2605.1383 3.500e-03 X2Pi 1.5 3 14.5 f X2Pi 1.5 2 15.5 f 95MeSaGrFa.597
2454.4102 5.000e-03 X2Pi 1.5 3 17.5 f X2Pi 1.5 2 18.5 f 95MeSaGrFa.598
2402.9135 3.500e-03 X2Pi 1.5 3 18.5 f X2Pi 1.5 2 19.5 f 95MeSaGrFa.599
2350.8545 6.664e-03 X2Pi 1.5 3 19.5 f X2Pi 1.5 2 20.5 f 95MeSaGrFa.600
2978.6850 6.358e-03 X2Pi 0.5 3 5.5 e X2Pi 0.5 2 6.5 e 95MeSaGrFa.601
2799.6970 3.500e-03 X2Pi 0.5 3 9.5 e X2Pi 0.5 2 10.5 e 95MeSaGrFa.602
2752.8453 7.288e-03 X2Pi 0.5 3 10.5 e X2Pi 0.5 2 11.5 e 95MeSaGrFa.603
2705.2123 3.500e-03 X2Pi 0.5 3 11.5 e X2Pi 0.5 2 12.5 e 95MeSaGrFa.604
2607.6987 3.500e-03 X2Pi 0.5 3 13.5 e X2Pi 0.5 2 14.5 e 95MeSaGrFa.605
2507.4417 1.474e-02 X2Pi 0.5 3 15.5 e X2Pi 0.5 2 16.5 e 95MeSaGrFa.606
2352.5190 3.500e-03 X2Pi 0.5 3 18.5 e X2Pi 0.5 2 19.5 e 95MeSaGrFa.607
2246.6349 5.348e-03 X2Pi 0.5 3 20.5 e X2Pi 0.5 2 21.5 e 95MeSaGrFa.608
2979.0344 3.500e-03 X2Pi 0.5 3 5.5 f X2Pi 0.5 2 6.5 f 95MeSaGrFa.609
2935.6670 5.384e-03 X2Pi 0.5 3 6.5 f X2Pi 0.5 2 7.5 f 95MeSaGrFa.610
2800.4225 6.586e-03 X2Pi 0.5 3 9.5 f X2Pi 0.5 2 10.5 f 95MeSaGrFa.611
2753.6602 3.500e-03 X2Pi 0.5 3 10.5 f X2Pi 0.5 2 11.5 f 95MeSaGrFa.612
2706.1090 3.500e-03 X2Pi 0.5 3 11.5 f X2Pi 0.5 2 12.5 f 95MeSaGrFa.613
2657.7921 6.257e-03 X2Pi 0.5 3 12.5 f X2Pi 0.5 2 13.5 f 95MeSaGrFa.614
2559.0410 6.689e-03 X2Pi 0.5 3 14.5 f X2Pi 0.5 2 15.5 f 95MeSaGrFa.615
2406.0963 6.714e-03 X2Pi 0.5 3 17.5 f X2Pi 0.5 2 18.5 f 95MeSaGrFa.616
2353.9665 7.706e-03 X2Pi 0.5 3 18.5 f X2Pi 0.5 2 19.5 f 95MeSaGrFa.617
2301.3442 4.624e-03 X2Pi 0.5 3 19.5 f X2Pi 0.5 2 20.5 f 95MeSaGrFa.618
2248.2364 1.062e-02 X2Pi 0.5 3 20.5 f X2Pi 0.5 2 21.5 f 95MeSaGrFa.619
2140.7442 6.380e-03 X2Pi 0.5 3 22.5 f X2Pi 0.5 2 23.5 f 95MeSaGrFa.620
3838.4500000000 1.000e-02 X2Pi 1.5 11 1.5 e X2Pi 1.5 9 2.5 e 01NiHaNe.1
3808.2300000000 1.548e-02 X2Pi 1.5 11 2.5 e X2Pi 1.5 9 3.5 e 01NiHaNe.2
3774.7500000000 1.000e-02 X2Pi 1.5 11 3.5 e X2Pi 1.5 9 4.5 e 01NiHaNe.3
3737.9900000000 1.000e-02 X2Pi 1.5 11 4.5 e X2Pi 1.5 9 5.5 e 01NiHaNe.4
3697.9500000000 1.000e-02 X2Pi 1.5 11 5.5 e X2Pi 1.5 9 6.5 e 01NiHaNe.5
3654.6100000000 1.000e-02 X2Pi 1.5 11 6.5 e X2Pi 1.5 9 7.5 e 01NiHaNe.6
3607.9900000000 1.000e-02 X2Pi 1.5 11 7.5 e X2Pi 1.5 9 8.5 e 01NiHaNe.7
3558.0700000000 1.000e-02 X2Pi 1.5 11 8.5 e X2Pi 1.5 9 9.5 e 01NiHaNe.8
3838.3900000000 1.000e-02 X2Pi 1.5 11 1.5 f X2Pi 1.5 9 2.5 f 01NiHaNe.9
3808.1000000000 4.144e-02 X2Pi 1.5 11 2.5 f X2Pi 1.5 9 3.5 f 01NiHaNe.10
3774.5200000000 1.558e-02 X2Pi 1.5 11 3.5 f X2Pi 1.5 9 4.5 f 01NiHaNe.11
3737.6600000000 1.000e-02 X2Pi 1.5 11 4.5 f X2Pi 1.5 9 5.5 f 01NiHaNe.12
3855.0400000000 1.000e-02 X2Pi 0.5 11 0.5 e X2Pi 0.5 9 1.5 e 01NiHaNe.13
3823.5800000000 1.000e-02 X2Pi 0.5 11 1.5 e X2Pi 0.5 9 2.5 e 01NiHaNe.14
3788.6900000000 1.000e-02 X2Pi 0.5 11 2.5 e X2Pi 0.5 9 3.5 e 01NiHaNe.15
3750.5000000000 1.000e-02 X2Pi 0.5 11 3.5 e X2Pi 0.5 9 4.5 e 01NiHaNe.16
3709.1200000000 1.000e-02 X2Pi 0.5 11 4.5 e X2Pi 0.5 9 5.5 e 01NiHaNe.17
3854.9300000000 2.346e-02 X2Pi 0.5 11 0.5 f X2Pi 0.5 9 1.5 f 01NiHaNe.18
3823.4500000000 1.000e-02 X2Pi 0.5 11 1.5 f X2Pi 0.5 9 2.5 f 01NiHaNe.19
3788.5700000000 1.000e-02 X2Pi 0.5 11 2.5 f X2Pi 0.5 9 3.5 f 01NiHaNe.20
3750.4300000000 1.537e-02 X2Pi 0.5 11 3.5 f X2Pi 0.5 9 4.5 f 01NiHaNe.21
3709.0900000000 1.163e-02 X2Pi 0.5 11 4.5 f X2Pi 0.5 9 5.5 f 01NiHaNe.22
3664.6000000000 1.000e-02 X2Pi 0.5 11 5.5 f X2Pi 0.5 9 6.5 f 01NiHaNe.23
3484.7474000000 5.657e-04 X2Pi 1.5 1 1.5 e X2Pi 1.5 0 2.5 e 94AbDaRaEn.1
3447.2720000000 9.647e-04 X2Pi 1.5 1 2.5 e X2Pi 1.5 0 3.5 e 94AbDaRaEn.2
3407.9877000000 5.000e-04 X2Pi 1.5 1 3.5 e X2Pi 1.5 0 4.5 e 94AbDaRaEn.3
3367.0375000000 5.000e-04 X2Pi 1.5 1 4.5 e X2Pi 1.5 0 5.5 e 94AbDaRaEn.4
3324.5765000000 5.000e-04 X2Pi 1.5 1 5.5 e X2Pi 1.5 0 6.5 e 94AbDaRaEn.5
3280.7416000000 8.350e-04 X2Pi 1.5 1 6.5 e X2Pi 1.5 0 7.5 e 94AbDaRaEn.6
3235.6484000000 1.054e-03 X2Pi 1.5 1 7.5 e X2Pi 1.5 0 8.5 e 94AbDaRaEn.7
3189.3943000000 5.000e-04 X2Pi 1.5 1 8.5 e X2Pi 1.5 0 9.5 e 94AbDaRaEn.8
3142.0577000000 1.503e-03 X2Pi 1.5 1 9.5 e X2Pi 1.5 0 10.5 e 94AbDaRaEn.9
3093.7146000000 6.351e-04 X2Pi 1.5 1 10.5 e X2Pi 1.5 0 11.5 e 94AbDaRaEn.10
3044.4288000000 7.279e-04 X2Pi 1.5 1 11.5 e X2Pi 1.5 0 12.5 e 94AbDaRaEn.11
2994.2621000000 5.000e-04 X2Pi 1.5 1 12.5 e X2Pi 1.5 0 13.5 e 94AbDaRaEn.12
2943.2716000000 2.085e-03 X2Pi 1.5 1 13.5 e X2Pi 1.5 0 14.5 e 94AbDaRaEn.13
2891.5078000000 9.640e-04 X2Pi 1.5 1 14.5 e X2Pi 1.5 0 15.5 e 94AbDaRaEn.14
2839.0300000000 5.012e-03 X2Pi 1.5 1 15.5 e X2Pi 1.5 0 16.5 e 94AbDaRaEn.15
3484.5976000000 5.000e-04 X2Pi 1.5 1 1.5 f X2Pi 1.5 0 2.5 f 94AbDaRaEn.16
3447.0108000000 5.000e-04 X2Pi 1.5 1 2.5 f X2Pi 1.5 0 3.5 f 94AbDaRaEn.17
3407.6110000000 5.000e-04 X2Pi 1.5 1 3.5 f X2Pi 1.5 0 4.5 f 94AbDaRaEn.18
3366.5476000000 5.000e-04 X2Pi 1.5 1 4.5 f X2Pi 1.5 0 5.5 f 94AbDaRaEn.19
3323.9765000000 5.000e-04 X2Pi 1.5 1 5.5 f X2Pi 1.5 0 6.5 f 94AbDaRaEn.20
3280.0358000000 1.259e-03 X2Pi 1.5 1 6.5 f X2Pi 1.5 0 7.5 f 94AbDaRaEn.21
3234.8370000000 1.792e-03 X2Pi 1.5 1 7.5 f X2Pi 1.5 0 8.5 f 94AbDaRaEn.22
3188.4783000000 1.919e-03 X2Pi 1.5 1 8.5 f X2Pi 1.5 0 9.5 f 94AbDaRaEn.23
3141.0414000000 1.449e-03 X2Pi 1.5 1 9.5 f X2Pi 1.5 0 10.5 f 94AbDaRaEn.24
3092.5972000000 1.578e-03 X2Pi 1.5 1 10.5 f X2Pi 1.5 0 11.5 f 94AbDaRaEn.25
3043.2142000000 5.638e-04 X2Pi 1.5 1 11.5 f X2Pi 1.5 0 12.5 f 94AbDaRaEn.26
2992.9481000000 5.000e-04 X2Pi 1.5 1 12.5 f X2Pi 1.5 0 13.5 f 94AbDaRaEn.27
2941.8635000000 3.768e-03 X2Pi 1.5 1 13.5 f X2Pi 1.5 0 14.5 f 94AbDaRaEn.28
2890.0070000000 4.494e-03 X2Pi 1.5 1 14.5 f X2Pi 1.5 0 15.5 f 94AbDaRaEn.29
3507.8609000000 1.508e-03 X2Pi 0.5 1 0.5 e X2Pi 0.5 0 1.5 e 94AbDaRaEn.30
3465.2668000000 2.667e-03 X2Pi 0.5 1 1.5 e X2Pi 0.5 0 2.5 e 94AbDaRaEn.31
3421.9310000000 1.151e-03 X2Pi 0.5 1 2.5 e X2Pi 0.5 0 3.5 e 94AbDaRaEn.32
3377.8870000000 5.000e-04 X2Pi 0.5 1 3.5 e X2Pi 0.5 0 4.5 e 94AbDaRaEn.33
3333.0885000000 5.816e-04 X2Pi 0.5 1 4.5 e X2Pi 0.5 0 5.5 e 94AbDaRaEn.34
3287.4779000000 5.000e-04 X2Pi 0.5 1 5.5 e X2Pi 0.5 0 6.5 e 94AbDaRaEn.35
3241.0161000000 6.939e-04 X2Pi 0.5 1 6.5 e X2Pi 0.5 0 7.5 e 94AbDaRaEn.36
3193.6858000000 2.171e-03 X2Pi 0.5 1 7.5 e X2Pi 0.5 0 8.5 e 94AbDaRaEn.37
3145.4912000000 1.286e-03 X2Pi 0.5 1 8.5 e X2Pi 0.5 0 9.5 e 94AbDaRaEn.38
3096.4480000000 5.000e-04 X2Pi 0.5 1 9.5 e X2Pi 0.5 0 10.5 e 94AbDaRaEn.39
3046.5821000000 1.651e-03 X2Pi 0.5 1 10.5 e X2Pi 0.5 0 11.5 e 94AbDaRaEn.40
2995.9251000000 2.295e-03 X2Pi 0.5 1 11.5 e X2Pi 0.5 0 12.5 e 94AbDaRaEn.41
2944.5108000000 5.000e-04 X2Pi 0.5 1 12.5 e X2Pi 0.5 0 13.5 e 94AbDaRaEn.42
2892.3835000000 5.000e-04 X2Pi 0.5 1 13.5 e X2Pi 0.5 0 14.5 e 94AbDaRaEn.43
2839.5801000000 1.970e-03 X2Pi 0.5 1 14.5 e X2Pi 0.5 0 15.5 e 94AbDaRaEn.44
3507.7547000000 1.906e-03 X2Pi 0.5 1 0.5 f X2Pi 0.5 0 1.5 f 94AbDaRaEn.45
3465.2462000000 1.888e-03 X2Pi 0.5 1 1.5 f X2Pi 0.5 0 2.5 f 94AbDaRaEn.46
3422.0146000000 8.489e-04 X2Pi 0.5 1 2.5 f X2Pi 0.5 0 3.5 f 94AbDaRaEn.47
3378.0772000000 5.000e-04 X2Pi 0.5 1 3.5 f X2Pi 0.5 0 4.5 f 94AbDaRaEn.48
3333.3837000000 5.983e-04 X2Pi 0.5 1 4.5 f X2Pi 0.5 0 5.5 f 94AbDaRaEn.49
3287.8765000000 5.000e-04 X2Pi 0.5 1 5.5 f X2Pi 0.5 0 6.5 f 94AbDaRaEn.50
3241.5153000000 1.317e-03 X2Pi 0.5 1 6.5 f X2Pi 0.5 0 7.5 f 94AbDaRaEn.51
3194.2817000000 5.000e-04 X2Pi 0.5 1 7.5 f X2Pi 0.5 0 8.5 f 94AbDaRaEn.52
3146.1836000000 1.308e-03 X2Pi 0.5 1 8.5 f X2Pi 0.5 0 9.5 f 94AbDaRaEn.53
3097.2359000000 3.652e-03 X2Pi 0.5 1 9.5 f X2Pi 0.5 0 10.5 f 94AbDaRaEn.54
3047.4591000000 1.205e-03 X2Pi 0.5 1 10.5 f X2Pi 0.5 0 11.5 f 94AbDaRaEn.55
2996.8928000000 1.434e-03 X2Pi 0.5 1 11.5 f X2Pi 0.5 0 12.5 f 94AbDaRaEn.56
2945.5700000000 8.593e-04 X2Pi 0.5 1 12.5 f X2Pi 0.5 0 13.5 f 94AbDaRaEn.57
2893.5308000000 5.000e-04 X2Pi 0.5 1 13.5 f X2Pi 0.5 0 14.5 f 94AbDaRaEn.58
2840.8197000000 4.161e-03 X2Pi 0.5 1 14.5 f X2Pi 0.5 0 15.5 f 94AbDaRaEn.59
2787.4645000000 2.796e-03 X2Pi 0.5 1 15.5 f X2Pi 0.5 0 16.5 f 94AbDaRaEn.60
2733.5285000000 3.058e-03 X2Pi 0.5 1 16.5 f X2Pi 0.5 0 17.5 f 94AbDaRaEn.61
3679.3850000000 5.000e-04 X2Pi 1.5 1 3.5 e X2Pi 1.5 0 2.5 e 94AbDaRaEn.63
3708.7018000000 5.000e-04 X2Pi 1.5 1 4.5 e X2Pi 1.5 0 3.5 e 94AbDaRaEn.64
3736.9381000000 5.000e-04 X2Pi 1.5 1 5.5 e X2Pi 1.5 0 4.5 e 94AbDaRaEn.65
3763.9021000000 5.000e-04 X2Pi 1.5 1 6.5 e X2Pi 1.5 0 5.5 e 94AbDaRaEn.66
3789.4438000000 5.709e-04 X2Pi 1.5 1 7.5 e X2Pi 1.5 0 6.5 e 94AbDaRaEn.67
3649.3325000000 4.258e-03 X2Pi 1.5 1 2.5 f X2Pi 1.5 0 1.5 f 94AbDaRaEn.68
3679.6016000000 5.000e-04 X2Pi 1.5 1 3.5 f X2Pi 1.5 0 2.5 f 94AbDaRaEn.69
3708.9973000000 5.000e-04 X2Pi 1.5 1 4.5 f X2Pi 1.5 0 3.5 f 94AbDaRaEn.70
3737.3021000000 5.000e-04 X2Pi 1.5 1 5.5 f X2Pi 1.5 0 4.5 f 94AbDaRaEn.71
3764.3246000000 8.885e-04 X2Pi 1.5 1 6.5 f X2Pi 1.5 0 5.5 f 94AbDaRaEn.72
3789.9137000000 6.415e-04 X2Pi 1.5 1 7.5 f X2Pi 1.5 0 6.5 f 94AbDaRaEn.73
3813.9597000000 5.000e-04 X2Pi 1.5 1 8.5 f X2Pi 1.5 0 7.5 f 94AbDaRaEn.74
3836.3684000000 6.324e-03 X2Pi 1.5 1 9.5 f X2Pi 1.5 0 8.5 f 94AbDaRaEn.75
3627.7493000000 1.324e-03 X2Pi 0.5 1 1.5 e X2Pi 0.5 0 0.5 e 94AbDaRaEn.76
3663.7210000000 3.130e-03 X2Pi 0.5 1 2.5 e X2Pi 0.5 0 1.5 e 94AbDaRaEn.77
3697.3143000000 5.000e-04 X2Pi 0.5 1 3.5 e X2Pi 0.5 0 2.5 e 94AbDaRaEn.78
3728.6258000000 5.000e-04 X2Pi 0.5 1 4.5 e X2Pi 0.5 0 3.5 e 94AbDaRaEn.79
3757.7886000000 5.555e-04 X2Pi 0.5 1 5.5 e X2Pi 0.5 0 4.5 e 94AbDaRaEn.80
3784.9173000000 3.042e-03 X2Pi 0.5 1 6.5 e X2Pi 0.5 0 5.5 e 94AbDaRaEn.81
3810.0836000000 5.802e-03 X2Pi 0.5 1 7.5 e X2Pi 0.5 0 6.5 e 94AbDaRaEn.82
3627.8421000000 5.000e-04 X2Pi 0.5 1 1.5 f X2Pi 0.5 0 0.5 f 94AbDaRaEn.83
3663.7210000000 3.368e-03 X2Pi 0.5 1 2.5 f X2Pi 0.5 0 1.5 f 94AbDaRaEn.84
3697.2254000000 1.441e-03 X2Pi 0.5 1 3.5 f X2Pi 0.5 0 2.5 f 94AbDaRaEn.85
3728.4518000000 9.581e-04 X2Pi 0.5 1 4.5 f X2Pi 0.5 0 3.5 f 94AbDaRaEn.86
3757.5396000000 7.706e-04 X2Pi 0.5 1 5.5 f X2Pi 0.5 0 4.5 f 94AbDaRaEn.87
3784.5942000000 7.988e-03 X2Pi 0.5 1 6.5 f X2Pi 0.5 0 5.5 f 94AbDaRaEn.88
3809.7125000000 3.351e-03 X2Pi 0.5 1 7.5 f X2Pi 0.5 0 6.5 f 94AbDaRaEn.89
3568.4152000000 1.895e-03 X2Pi 1.5 1 1.5 e X2Pi 1.5 0 1.5 f 94AbDaRaEn.90
3565.2800000000 5.000e-04 X2Pi 1.5 1 2.5 e X2Pi 1.5 0 2.5 f 94AbDaRaEn.91
3560.7295000000 5.724e-04 X2Pi 1.5 1 3.5 e X2Pi 1.5 0 3.5 f 94AbDaRaEn.92
3554.7194000000 1.583e-03 X2Pi 1.5 1 4.5 e X2Pi 1.5 0 4.5 f 94AbDaRaEn.93
3547.2334000000 5.291e-03 X2Pi 1.5 1 5.5 e X2Pi 1.5 0 5.5 f 94AbDaRaEn.94
3538.2538000000 3.645e-03 X2Pi 1.5 1 6.5 e X2Pi 1.5 0 6.5 f 94AbDaRaEn.95
3565.6679000000 7.930e-04 X2Pi 1.5 1 2.5 f X2Pi 1.5 0 2.5 e 94AbDaRaEn.97
3561.5949000000 5.000e-04 X2Pi 1.5 1 3.5 f X2Pi 1.5 0 3.5 e 94AbDaRaEn.98
3556.2629000000 7.088e-03 X2Pi 1.5 1 4.5 f X2Pi 1.5 0 4.5 e 94AbDaRaEn.99
3549.6309000000 9.971e-03 X2Pi 1.5 1 5.5 f X2Pi 1.5 0 5.5 e 94AbDaRaEn.100
3541.6732000000 1.988e-03 X2Pi 1.5 1 6.5 f X2Pi 1.5 0 6.5 e 94AbDaRaEn.101
3568.9053000000 5.000e-04 X2Pi 0.5 1 0.5 e X2Pi 0.5 0 0.5 f 94AbDaRaEn.102
3566.2906000000 2.919e-03 X2Pi 0.5 1 1.5 e X2Pi 0.5 0 1.5 f 94AbDaRaEn.103
3562.1692000000 2.398e-03 X2Pi 0.5 1 2.5 e X2Pi 0.5 0 2.5 f 94AbDaRaEn.104
3556.6162000000 8.941e-03 X2Pi 0.5 1 3.5 e X2Pi 0.5 0 3.5 f 94AbDaRaEn.105
3549.7129000000 1.960e-03 X2Pi 0.5 1 4.5 e X2Pi 0.5 0 4.5 f 94AbDaRaEn.106
3541.4562000000 1.780e-03 X2Pi 0.5 1 5.5 e X2Pi 0.5 0 5.5 f 94AbDaRaEn.107
3569.2148000000 1.961e-03 X2Pi 0.5 1 0.5 f X2Pi 0.5 0 0.5 e 94AbDaRaEn.108
3566.8035000000 5.847e-03 X2Pi 0.5 1 1.5 f X2Pi 0.5 0 1.5 e 94AbDaRaEn.109
3562.7081000000 4.999e-03 X2Pi 0.5 1 2.5 f X2Pi 0.5 0 2.5 e 94AbDaRaEn.110
3556.9946000000 4.270e-03 X2Pi 0.5 1 3.5 f X2Pi 0.5 0 3.5 e 94AbDaRaEn.111
3549.7129000000 3.401e-03 X2Pi 0.5 1 4.5 f X2Pi 0.5 0 4.5 e 94AbDaRaEn.112
3322.1410000000 5.000e-04 X2Pi 1.5 2 1.5 e X2Pi 1.5 1 2.5 e 94AbDaRaEn.113
3286.0088000000 1.663e-03 X2Pi 1.5 2 2.5 e X2Pi 1.5 1 3.5 e 94AbDaRaEn.114
3248.1338000000 1.101e-03 X2Pi 1.5 2 3.5 e X2Pi 1.5 1 4.5 e 94AbDaRaEn.115
3208.6391000000 7.240e-04 X2Pi 1.5 2 4.5 e X2Pi 1.5 1 5.5 e 94AbDaRaEn.116
3167.6654000000 5.000e-04 X2Pi 1.5 2 5.5 e X2Pi 1.5 1 6.5 e 94AbDaRaEn.117
3125.3399000000 8.830e-04 X2Pi 1.5 2 6.5 e X2Pi 1.5 1 7.5 e 94AbDaRaEn.118
3081.7702000000 1.198e-03 X2Pi 1.5 2 7.5 e X2Pi 1.5 1 8.5 e 94AbDaRaEn.119
3037.0495000000 1.831e-03 X2Pi 1.5 2 8.5 e X2Pi 1.5 1 9.5 e 94AbDaRaEn.120
2991.2571000000 2.496e-03 X2Pi 1.5 2 9.5 e X2Pi 1.5 1 10.5 e 94AbDaRaEn.121
2944.4635000000 2.933e-03 X2Pi 1.5 2 10.5 e X2Pi 1.5 1 11.5 e 94AbDaRaEn.122
2896.7314000000 3.137e-03 X2Pi 1.5 2 11.5 e X2Pi 1.5 1 12.5 e 94AbDaRaEn.123
2848.1191000000 4.271e-03 X2Pi 1.5 2 12.5 e X2Pi 1.5 1 13.5 e 94AbDaRaEn.124
2798.6856000000 1.391e-03 X2Pi 1.5 2 13.5 e X2Pi 1.5 1 14.5 e 94AbDaRaEn.125
2748.4748000000 3.654e-03 X2Pi 1.5 2 14.5 e X2Pi 1.5 1 15.5 e 94AbDaRaEn.126
2697.5432000000 4.144e-03 X2Pi 1.5 2 15.5 e X2Pi 1.5 1 16.5 e 94AbDaRaEn.127
2645.9364000000 4.039e-03 X2Pi 1.5 2 16.5 e X2Pi 1.5 1 17.5 e 94AbDaRaEn.128
3322.0023000000 5.820e-04 X2Pi 1.5 2 1.5 f X2Pi 1.5 1 2.5 f 94AbDaRaEn.129
3285.7628000000 1.263e-03 X2Pi 1.5 2 2.5 f X2Pi 1.5 1 3.5 f 94AbDaRaEn.130
3247.7776000000 6.443e-04 X2Pi 1.5 2 3.5 f X2Pi 1.5 1 4.5 f 94AbDaRaEn.131
3208.1743000000 1.004e-03 X2Pi 1.5 2 4.5 f X2Pi 1.5 1 5.5 f 94AbDaRaEn.132
3167.0936000000 5.000e-04 X2Pi 1.5 2 5.5 f X2Pi 1.5 1 6.5 f 94AbDaRaEn.133
3124.6624000000 2.368e-03 X2Pi 1.5 2 6.5 f X2Pi 1.5 1 7.5 f 94AbDaRaEn.134
3080.9922000000 1.275e-03 X2Pi 1.5 2 7.5 f X2Pi 1.5 1 8.5 f 94AbDaRaEn.135
3036.1712000000 1.516e-03 X2Pi 1.5 2 8.5 f X2Pi 1.5 1 9.5 f 94AbDaRaEn.136
2990.2801000000 2.149e-03 X2Pi 1.5 2 9.5 f X2Pi 1.5 1 10.5 f 94AbDaRaEn.137
2943.3883000000 2.403e-03 X2Pi 1.5 2 10.5 f X2Pi 1.5 1 11.5 f 94AbDaRaEn.138
2895.5604000000 1.988e-03 X2Pi 1.5 2 11.5 f X2Pi 1.5 1 12.5 f 94AbDaRaEn.139
2846.8527000000 2.972e-03 X2Pi 1.5 2 12.5 f X2Pi 1.5 1 13.5 f 94AbDaRaEn.140
2797.3251000000 8.171e-04 X2Pi 1.5 2 13.5 f X2Pi 1.5 1 14.5 f 94AbDaRaEn.141
2747.0184000000 6.534e-03 X2Pi 1.5 2 14.5 f X2Pi 1.5 1 15.5 f 94AbDaRaEn.142
2696.0014000000 1.067e-03 X2Pi 1.5 2 15.5 f X2Pi 1.5 1 16.5 f 94AbDaRaEn.143
2644.3058000000 1.520e-03 X2Pi 1.5 2 16.5 f X2Pi 1.5 1 17.5 f 94AbDaRaEn.144
3344.7833000000 2.715e-03 X2Pi 0.5 2 0.5 e X2Pi 0.5 1 1.5 e 94AbDaRaEn.145
3303.8256000000 5.462e-03 X2Pi 0.5 2 1.5 e X2Pi 0.5 1 2.5 e 94AbDaRaEn.146
3262.0785000000 1.926e-03 X2Pi 0.5 2 2.5 e X2Pi 0.5 1 3.5 e 94AbDaRaEn.147
3219.5847000000 1.746e-03 X2Pi 0.5 2 3.5 e X2Pi 0.5 1 4.5 e 94AbDaRaEn.148
3176.3193000000 1.313e-03 X2Pi 0.5 2 4.5 e X2Pi 0.5 1 5.5 e 94AbDaRaEn.149
3132.2366000000 1.117e-03 X2Pi 0.5 2 5.5 e X2Pi 0.5 1 6.5 e 94AbDaRaEn.150
3087.3032000000 1.805e-03 X2Pi 0.5 2 6.5 e X2Pi 0.5 1 7.5 e 94AbDaRaEn.151
3041.5074000000 1.844e-03 X2Pi 0.5 2 7.5 e X2Pi 0.5 1 8.5 e 94AbDaRaEn.152
2994.8523000000 1.604e-03 X2Pi 0.5 2 8.5 e X2Pi 0.5 1 9.5 e 94AbDaRaEn.153
2947.3525000000 2.494e-03 X2Pi 0.5 2 9.5 e X2Pi 0.5 1 10.5 e 94AbDaRaEn.154
2899.0336000000 2.598e-03 X2Pi 0.5 2 10.5 e X2Pi 0.5 1 11.5 e 94AbDaRaEn.155
2849.9285000000 9.098e-04 X2Pi 0.5 2 11.5 e X2Pi 0.5 1 12.5 e 94AbDaRaEn.156
2800.0672000000 1.478e-03 X2Pi 0.5 2 12.5 e X2Pi 0.5 1 13.5 e 94AbDaRaEn.157
2749.4903000000 1.261e-03 X2Pi 0.5 2 13.5 e X2Pi 0.5 1 14.5 e 94AbDaRaEn.158
2698.2323000000 5.065e-03 X2Pi 0.5 2 14.5 e X2Pi 0.5 1 15.5 e 94AbDaRaEn.159
2646.3457000000 3.302e-03 X2Pi 0.5 2 15.5 e X2Pi 0.5 1 16.5 e 94AbDaRaEn.160
2593.8583000000 6.975e-03 X2Pi 0.5 2 16.5 e X2Pi 0.5 1 17.5 e 94AbDaRaEn.161
3344.6770000000 5.000e-04 X2Pi 0.5 2 0.5 f X2Pi 0.5 1 1.5 f 94AbDaRaEn.162
3303.8052000000 1.464e-03 X2Pi 0.5 2 1.5 f X2Pi 0.5 1 2.5 f 94AbDaRaEn.163
3262.1543000000 2.707e-03 X2Pi 0.5 2 2.5 f X2Pi 0.5 1 3.5 f 94AbDaRaEn.164
3219.7616000000 8.691e-04 X2Pi 0.5 2 3.5 f X2Pi 0.5 1 4.5 f 94AbDaRaEn.165
3176.5969000000 5.000e-04 X2Pi 0.5 2 4.5 f X2Pi 0.5 1 5.5 f 94AbDaRaEn.166
3132.6126000000 7.746e-04 X2Pi 0.5 2 5.5 f X2Pi 0.5 1 6.5 f 94AbDaRaEn.167
3087.7769000000 5.000e-04 X2Pi 0.5 2 6.5 f X2Pi 0.5 1 7.5 f 94AbDaRaEn.168
3042.0754000000 5.000e-04 X2Pi 0.5 2 7.5 f X2Pi 0.5 1 8.5 f 94AbDaRaEn.169
2995.5127000000 2.012e-03 X2Pi 0.5 2 8.5 f X2Pi 0.5 1 9.5 f 94AbDaRaEn.170
2948.1046000000 1.445e-03 X2Pi 0.5 2 9.5 f X2Pi 0.5 1 10.5 f 94AbDaRaEn.171
2899.8762000000 2.061e-03 X2Pi 0.5 2 10.5 f X2Pi 0.5 1 11.5 f 94AbDaRaEn.172
2850.8583000000 2.916e-03 X2Pi 0.5 2 11.5 f X2Pi 0.5 1 12.5 f 94AbDaRaEn.173
2801.0859000000 3.934e-03 X2Pi 0.5 2 12.5 f X2Pi 0.5 1 13.5 f 94AbDaRaEn.174
2750.5940000000 2.998e-03 X2Pi 0.5 2 13.5 f X2Pi 0.5 1 14.5 f 94AbDaRaEn.175
2699.4267000000 5.421e-03 X2Pi 0.5 2 14.5 f X2Pi 0.5 1 15.5 f 94AbDaRaEn.176
2647.6217000000 1.068e-02 X2Pi 0.5 2 15.5 f X2Pi 0.5 1 16.5 f 94AbDaRaEn.177
2542.2323000000 3.140e-03 X2Pi 0.5 2 17.5 f X2Pi 0.5 1 18.5 f 94AbDaRaEn.178
2488.7388000000 4.525e-03 X2Pi 0.5 2 18.5 f X2Pi 0.5 1 19.5 f 94AbDaRaEn.179
3480.6453000000 6.228e-04 X2Pi 1.5 2 2.5 e X2Pi 1.5 1 1.5 e 94AbDaRaEn.180
3509.5623000000 5.000e-04 X2Pi 1.5 2 3.5 e X2Pi 1.5 1 2.5 e 94AbDaRaEn.181
3537.5892000000 9.093e-04 X2Pi 1.5 2 4.5 e X2Pi 1.5 1 3.5 e 94AbDaRaEn.182
3564.5287000000 1.359e-03 X2Pi 1.5 2 5.5 e X2Pi 1.5 1 4.5 e 94AbDaRaEn.183
3590.2116000000 5.842e-03 X2Pi 1.5 2 6.5 e X2Pi 1.5 1 5.5 e 94AbDaRaEn.184
3614.4831000000 7.146e-03 X2Pi 1.5 2 7.5 e X2Pi 1.5 1 6.5 e 94AbDaRaEn.185
3637.2391000000 8.984e-03 X2Pi 1.5 2 8.5 e X2Pi 1.5 1 7.5 e 94AbDaRaEn.186
3480.7655000000 9.898e-04 X2Pi 1.5 2 2.5 f X2Pi 1.5 1 1.5 f 94AbDaRaEn.187
3509.7643000000 8.735e-04 X2Pi 1.5 2 3.5 f X2Pi 1.5 1 2.5 f 94AbDaRaEn.188
3537.8653000000 9.444e-04 X2Pi 1.5 2 4.5 f X2Pi 1.5 1 3.5 f 94AbDaRaEn.189
3564.8691000000 1.598e-03 X2Pi 1.5 2 5.5 f X2Pi 1.5 1 4.5 f 94AbDaRaEn.190
3590.6075000000 6.229e-03 X2Pi 1.5 2 6.5 f X2Pi 1.5 1 5.5 f 94AbDaRaEn.191
3614.9225000000 5.251e-03 X2Pi 1.5 2 7.5 f X2Pi 1.5 1 6.5 f 94AbDaRaEn.192
3637.7172000000 1.011e-02 X2Pi 1.5 2 8.5 f X2Pi 1.5 1 7.5 f 94AbDaRaEn.193
3459.6851000000 2.050e-02 X2Pi 0.5 2 1.5 e X2Pi 0.5 1 0.5 e 94AbDaRaEn.194
3494.1271000000 2.409e-03 X2Pi 0.5 2 2.5 e X2Pi 0.5 1 1.5 e 94AbDaRaEn.195
3526.2821000000 3.894e-03 X2Pi 0.5 2 3.5 e X2Pi 0.5 1 2.5 e 94AbDaRaEn.196
3556.2209000000 1.582e-03 X2Pi 0.5 2 4.5 e X2Pi 0.5 1 3.5 e 94AbDaRaEn.197
3584.0627000000 1.828e-03 X2Pi 0.5 2 5.5 e X2Pi 0.5 1 4.5 e 94AbDaRaEn.198
3609.9073000000 2.175e-03 X2Pi 0.5 2 6.5 e X2Pi 0.5 1 5.5 e 94AbDaRaEn.199
3459.7734000000 1.737e-03 X2Pi 0.5 2 1.5 f X2Pi 0.5 1 0.5 f 94AbDaRaEn.200
3494.1271000000 4.399e-03 X2Pi 0.5 2 2.5 f X2Pi 0.5 1 1.5 f 94AbDaRaEn.201
3526.1999000000 5.000e-04 X2Pi 0.5 2 3.5 f X2Pi 0.5 1 2.5 f 94AbDaRaEn.202
3556.0609000000 1.289e-03 X2Pi 0.5 2 4.5 f X2Pi 0.5 1 3.5 f 94AbDaRaEn.203
3583.8330000000 3.313e-03 X2Pi 0.5 2 5.5 f X2Pi 0.5 1 4.5 f 94AbDaRaEn.204
3609.6142000000 5.378e-03 X2Pi 0.5 2 6.5 f X2Pi 0.5 1 5.5 f 94AbDaRaEn.205
3402.8231000000 5.000e-04 X2Pi 1.5 2 1.5 e X2Pi 1.5 1 1.5 f 94AbDaRaEn.206
3399.7266000000 1.417e-03 X2Pi 1.5 2 2.5 e X2Pi 1.5 1 2.5 f 94AbDaRaEn.207
3395.2409000000 9.428e-04 X2Pi 1.5 2 3.5 e X2Pi 1.5 1 3.5 f 94AbDaRaEn.208
3389.3208000000 1.071e-03 X2Pi 1.5 2 4.5 e X2Pi 1.5 1 4.5 f 94AbDaRaEn.209
3381.9455000000 9.937e-04 X2Pi 1.5 2 5.5 e X2Pi 1.5 1 5.5 f 94AbDaRaEn.210
3373.1161000000 5.363e-03 X2Pi 1.5 2 6.5 e X2Pi 1.5 1 6.5 f 94AbDaRaEn.211
3402.9216000000 9.794e-04 X2Pi 1.5 2 1.5 f X2Pi 1.5 1 1.5 e 94AbDaRaEn.212
3400.0853000000 1.703e-03 X2Pi 1.5 2 2.5 f X2Pi 1.5 1 2.5 e 94AbDaRaEn.213
3396.0470000000 1.671e-03 X2Pi 1.5 2 3.5 f X2Pi 1.5 1 3.5 e 94AbDaRaEn.214
3390.7582000000 1.148e-03 X2Pi 1.5 2 4.5 f X2Pi 1.5 1 4.5 e 94AbDaRaEn.215
3384.1880000000 1.269e-03 X2Pi 1.5 2 5.5 f X2Pi 1.5 1 5.5 e 94AbDaRaEn.216
3376.3205000000 1.437e-03 X2Pi 1.5 2 6.5 f X2Pi 1.5 1 6.5 e 94AbDaRaEn.217
3403.3190000000 1.890e-03 X2Pi 0.5 2 0.5 e X2Pi 0.5 1 0.5 f 94AbDaRaEn.218
3400.7478000000 2.099e-03 X2Pi 0.5 2 1.5 e X2Pi 0.5 1 1.5 f 94AbDaRaEn.219
3396.6831000000 7.655e-03 X2Pi 0.5 2 2.5 e X2Pi 0.5 1 2.5 f 94AbDaRaEn.220
3391.2234000000 4.565e-03 X2Pi 0.5 2 3.5 e X2Pi 0.5 1 3.5 f 94AbDaRaEn.221
3384.3909000000 2.349e-03 X2Pi 0.5 2 4.5 e X2Pi 0.5 1 4.5 f 94AbDaRaEn.222
3403.6132000000 5.000e-04 X2Pi 0.5 2 0.5 f X2Pi 0.5 1 0.5 e 94AbDaRaEn.223
3401.2389000000 1.549e-03 X2Pi 0.5 2 1.5 f X2Pi 0.5 1 1.5 e 94AbDaRaEn.224
3397.2156000000 5.112e-03 X2Pi 0.5 2 2.5 f X2Pi 0.5 1 2.5 e 94AbDaRaEn.225
3391.5846000000 5.986e-03 X2Pi 0.5 2 3.5 f X2Pi 0.5 1 3.5 e 94AbDaRaEn.226
3384.4300000000 5.401e-03 X2Pi 0.5 2 4.5 f X2Pi 0.5 1 4.5 e 94AbDaRaEn.227
3161.4266000000 1.609e-03 X2Pi 1.5 3 1.5 e X2Pi 1.5 2 2.5 e 94AbDaRaEn.228
3126.6054000000 5.525e-04 X2Pi 1.5 3 2.5 e X2Pi 1.5 2 3.5 e 94AbDaRaEn.229
3090.1025000000 5.000e-04 X2Pi 1.5 3 3.5 e X2Pi 1.5 2 4.5 e 94AbDaRaEn.230
3052.0218000000 5.000e-04 X2Pi 1.5 3 4.5 e X2Pi 1.5 2 5.5 e 94AbDaRaEn.231
3012.4886000000 6.849e-04 X2Pi 1.5 3 5.5 e X2Pi 1.5 2 6.5 e 94AbDaRaEn.232
2971.6201000000 5.000e-04 X2Pi 1.5 3 6.5 e X2Pi 1.5 2 7.5 e 94AbDaRaEn.233
2929.5192000000 9.867e-04 X2Pi 1.5 3 7.5 e X2Pi 1.5 2 8.5 e 94AbDaRaEn.234
2886.2736000000 8.083e-04 X2Pi 1.5 3 8.5 e X2Pi 1.5 2 9.5 e 94AbDaRaEn.235
2841.9598000000 1.062e-03 X2Pi 1.5 3 9.5 e X2Pi 1.5 2 10.5 e 94AbDaRaEn.236
2796.6454000000 1.610e-03 X2Pi 1.5 3 10.5 e X2Pi 1.5 2 11.5 e 94AbDaRaEn.237
2750.3927000000 3.213e-03 X2Pi 1.5 3 11.5 e X2Pi 1.5 2 12.5 e 94AbDaRaEn.238
2703.2525000000 1.059e-03 X2Pi 1.5 3 12.5 e X2Pi 1.5 2 13.5 e 94AbDaRaEn.239
2655.2866000000 6.712e-04 X2Pi 1.5 3 13.5 e X2Pi 1.5 2 14.5 e 94AbDaRaEn.240
2606.5414000000 3.017e-03 X2Pi 1.5 3 14.5 e X2Pi 1.5 2 15.5 e 94AbDaRaEn.241
2557.0590000000 2.193e-03 X2Pi 1.5 3 15.5 e X2Pi 1.5 2 16.5 e 94AbDaRaEn.242
2506.8887000000 1.317e-03 X2Pi 1.5 3 16.5 e X2Pi 1.5 2 17.5 e 94AbDaRaEn.243
3161.2987000000 6.848e-04 X2Pi 1.5 3 1.5 f X2Pi 1.5 2 2.5 f 94AbDaRaEn.244
3126.3761000000 5.000e-04 X2Pi 1.5 3 2.5 f X2Pi 1.5 2 3.5 f 94AbDaRaEn.245
3089.7669000000 9.016e-04 X2Pi 1.5 3 3.5 f X2Pi 1.5 2 4.5 f 94AbDaRaEn.246
3051.5810000000 5.621e-04 X2Pi 1.5 3 4.5 f X2Pi 1.5 2 5.5 f 94AbDaRaEn.247
3011.9445000000 5.000e-04 X2Pi 1.5 3 5.5 f X2Pi 1.5 2 6.5 f 94AbDaRaEn.248
2970.9749000000 5.000e-04 X2Pi 1.5 3 6.5 f X2Pi 1.5 2 7.5 f 94AbDaRaEn.249
2928.7747000000 5.000e-04 X2Pi 1.5 3 7.5 f X2Pi 1.5 2 8.5 f 94AbDaRaEn.250
2885.4313000000 5.540e-04 X2Pi 1.5 3 8.5 f X2Pi 1.5 2 9.5 f 94AbDaRaEn.251
2841.0211000000 5.000e-04 X2Pi 1.5 3 9.5 f X2Pi 1.5 2 10.5 f 94AbDaRaEn.252
2795.6112000000 5.000e-04 X2Pi 1.5 3 10.5 f X2Pi 1.5 2 11.5 f 94AbDaRaEn.253
2749.2631000000 5.000e-04 X2Pi 1.5 3 11.5 f X2Pi 1.5 2 12.5 f 94AbDaRaEn.254
2702.0302000000 2.605e-03 X2Pi 1.5 3 12.5 f X2Pi 1.5 2 13.5 f 94AbDaRaEn.255
2653.9738000000 5.000e-04 X2Pi 1.5 3 13.5 f X2Pi 1.5 2 14.5 f 94AbDaRaEn.256
2605.1360000000 8.242e-04 X2Pi 1.5 3 14.5 f X2Pi 1.5 2 15.5 f 94AbDaRaEn.257
2555.5629000000 2.682e-03 X2Pi 1.5 3 15.5 f X2Pi 1.5 2 16.5 f 94AbDaRaEn.258
2505.3110000000 2.799e-03 X2Pi 1.5 3 16.5 f X2Pi 1.5 2 17.5 f 94AbDaRaEn.259
3183.5760000000 5.000e-04 X2Pi 0.5 3 0.5 e X2Pi 0.5 2 1.5 e 94AbDaRaEn.260
3144.2260000000 4.792e-03 X2Pi 0.5 3 1.5 e X2Pi 0.5 2 2.5 e 94AbDaRaEn.261
3104.0393000000 4.272e-03 X2Pi 0.5 3 2.5 e X2Pi 0.5 2 3.5 e 94AbDaRaEn.262
3063.0564000000 7.693e-04 X2Pi 0.5 3 3.5 e X2Pi 0.5 2 4.5 e 94AbDaRaEn.263
3021.2831000000 1.272e-03 X2Pi 0.5 3 4.5 e X2Pi 0.5 2 5.5 e 94AbDaRaEn.264
2978.6801000000 1.108e-03 X2Pi 0.5 3 5.5 e X2Pi 0.5 2 6.5 e 94AbDaRaEn.265
2935.2234000000 1.262e-03 X2Pi 0.5 3 6.5 e X2Pi 0.5 2 7.5 e 94AbDaRaEn.266
2890.9028000000 7.180e-04 X2Pi 0.5 3 7.5 e X2Pi 0.5 2 8.5 e 94AbDaRaEn.267
2845.7222000000 7.314e-04 X2Pi 0.5 3 8.5 e X2Pi 0.5 2 9.5 e 94AbDaRaEn.268
2799.6991000000 1.964e-03 X2Pi 0.5 3 9.5 e X2Pi 0.5 2 10.5 e 94AbDaRaEn.269
2752.8506000000 1.481e-03 X2Pi 0.5 3 10.5 e X2Pi 0.5 2 11.5 e 94AbDaRaEn.270
2705.2109000000 4.176e-03 X2Pi 0.5 3 11.5 e X2Pi 0.5 2 12.5 e 94AbDaRaEn.271
2656.8141000000 5.483e-03 X2Pi 0.5 3 12.5 e X2Pi 0.5 2 13.5 e 94AbDaRaEn.272
2607.6959000000 3.086e-03 X2Pi 0.5 3 13.5 e X2Pi 0.5 2 14.5 e 94AbDaRaEn.273
2557.8929000000 2.034e-03 X2Pi 0.5 3 14.5 e X2Pi 0.5 2 15.5 e 94AbDaRaEn.274
2456.3656000000 7.327e-03 X2Pi 0.5 3 16.5 e X2Pi 0.5 2 17.5 e 94AbDaRaEn.275
3183.4729000000 5.000e-04 X2Pi 0.5 3 0.5 f X2Pi 0.5 2 1.5 f 94AbDaRaEn.276
3144.2084000000 6.468e-03 X2Pi 0.5 3 1.5 f X2Pi 0.5 2 2.5 f 94AbDaRaEn.277
3104.1052000000 5.916e-03 X2Pi 0.5 3 2.5 f X2Pi 0.5 2 3.5 f 94AbDaRaEn.278
3063.2192000000 5.000e-04 X2Pi 0.5 3 3.5 f X2Pi 0.5 2 4.5 f 94AbDaRaEn.279
3021.5425000000 6.733e-04 X2Pi 0.5 3 4.5 f X2Pi 0.5 2 5.5 f 94AbDaRaEn.280
2979.0350000000 5.000e-04 X2Pi 0.5 3 5.5 f X2Pi 0.5 2 6.5 f 94AbDaRaEn.281
2935.6716000000 5.000e-04 X2Pi 0.5 3 6.5 f X2Pi 0.5 2 7.5 f 94AbDaRaEn.282
2891.4426000000 1.612e-03 X2Pi 0.5 3 7.5 f X2Pi 0.5 2 8.5 f 94AbDaRaEn.283
2846.3520000000 1.360e-03 X2Pi 0.5 3 8.5 f X2Pi 0.5 2 9.5 f 94AbDaRaEn.284
2800.4150000000 2.653e-03 X2Pi 0.5 3 9.5 f X2Pi 0.5 2 10.5 f 94AbDaRaEn.285
2753.6569000000 3.415e-03 X2Pi 0.5 3 10.5 f X2Pi 0.5 2 11.5 f 94AbDaRaEn.286
2706.1060000000 3.686e-03 X2Pi 0.5 3 11.5 f X2Pi 0.5 2 12.5 f 94AbDaRaEn.287
2657.7956000000 2.617e-03 X2Pi 0.5 3 12.5 f X2Pi 0.5 2 13.5 f 94AbDaRaEn.288
2608.7595000000 1.732e-03 X2Pi 0.5 3 13.5 f X2Pi 0.5 2 14.5 f 94AbDaRaEn.289
2559.0342000000 1.097e-03 X2Pi 0.5 3 14.5 f X2Pi 0.5 2 15.5 f 94AbDaRaEn.290
2508.6559000000 1.619e-03 X2Pi 0.5 3 15.5 f X2Pi 0.5 2 16.5 f 94AbDaRaEn.291
2457.6620000000 1.356e-03 X2Pi 0.5 3 16.5 f X2Pi 0.5 2 17.5 f 94AbDaRaEn.292
3314.0270000000 5.647e-04 X2Pi 1.5 3 2.5 e X2Pi 1.5 2 1.5 e 94AbDaRaEn.293
3341.6828000000 1.382e-03 X2Pi 1.5 3 3.5 e X2Pi 1.5 2 2.5 e 94AbDaRaEn.294
3368.4173000000 1.311e-03 X2Pi 1.5 3 4.5 e X2Pi 1.5 2 3.5 e 94AbDaRaEn.295
3394.0555000000 6.913e-04 X2Pi 1.5 3 5.5 e X2Pi 1.5 2 4.5 e 94AbDaRaEn.296
3418.4325000000 1.116e-03 X2Pi 1.5 3 6.5 e X2Pi 1.5 2 5.5 e 94AbDaRaEn.297
3314.1375000000 5.000e-04 X2Pi 1.5 3 2.5 f X2Pi 1.5 2 1.5 f 94AbDaRaEn.298
3341.8691000000 1.420e-03 X2Pi 1.5 3 3.5 f X2Pi 1.5 2 2.5 f 94AbDaRaEn.299
3368.6749000000 1.435e-03 X2Pi 1.5 3 4.5 f X2Pi 1.5 2 3.5 f 94AbDaRaEn.300
3394.3715000000 1.236e-03 X2Pi 1.5 3 5.5 f X2Pi 1.5 2 4.5 f 94AbDaRaEn.301
3418.7950000000 4.596e-03 X2Pi 1.5 3 6.5 f X2Pi 1.5 2 5.5 f 94AbDaRaEn.302
3441.8116000000 8.536e-03 X2Pi 1.5 3 7.5 f X2Pi 1.5 2 6.5 f 94AbDaRaEn.303
3293.5705000000 5.000e-04 X2Pi 0.5 3 1.5 e X2Pi 0.5 2 0.5 e 94AbDaRaEn.304
3326.4898000000 5.164e-03 X2Pi 0.5 3 2.5 e X2Pi 0.5 2 1.5 e 94AbDaRaEn.305
3357.2001000000 1.879e-03 X2Pi 0.5 3 3.5 e X2Pi 0.5 2 2.5 e 94AbDaRaEn.306
3385.7608000000 5.000e-04 X2Pi 0.5 3 4.5 e X2Pi 0.5 2 3.5 e 94AbDaRaEn.307
3412.2618000000 4.048e-03 X2Pi 0.5 3 5.5 e X2Pi 0.5 2 4.5 e 94AbDaRaEn.308
3436.7942000000 5.623e-03 X2Pi 0.5 3 6.5 e X2Pi 0.5 2 5.5 e 94AbDaRaEn.309
3293.6577000000 1.346e-03 X2Pi 0.5 3 1.5 f X2Pi 0.5 2 0.5 f 94AbDaRaEn.310
3326.4898000000 6.192e-03 X2Pi 0.5 3 2.5 f X2Pi 0.5 2 1.5 f 94AbDaRaEn.311
3357.1250000000 2.512e-03 X2Pi 0.5 3 3.5 f X2Pi 0.5 2 2.5 f 94AbDaRaEn.312
3385.6107000000 1.397e-03 X2Pi 0.5 3 4.5 f X2Pi 0.5 2 3.5 f 94AbDaRaEn.313
3412.0545000000 6.807e-03 X2Pi 0.5 3 5.5 f X2Pi 0.5 2 4.5 f 94AbDaRaEn.314
3239.1508000000 1.384e-03 X2Pi 1.5 3 1.5 e X2Pi 1.5 2 1.5 f 94AbDaRaEn.315
3236.0820000000 2.294e-03 X2Pi 1.5 3 2.5 e X2Pi 1.5 2 2.5 f 94AbDaRaEn.316
3231.6458000000 7.099e-04 X2Pi 1.5 3 3.5 e X2Pi 1.5 2 3.5 f 94AbDaRaEn.317
3225.7940000000 6.276e-04 X2Pi 1.5 3 4.5 e X2Pi 1.5 2 4.5 f 94AbDaRaEn.318
3218.5038000000 2.622e-03 X2Pi 1.5 3 5.5 e X2Pi 1.5 2 5.5 f 94AbDaRaEn.319
3209.7698000000 6.678e-03 X2Pi 1.5 3 6.5 e X2Pi 1.5 2 6.5 f 94AbDaRaEn.320
3239.2429000000 1.249e-03 X2Pi 1.5 3 1.5 f X2Pi 1.5 2 1.5 e 94AbDaRaEn.321
3236.4135000000 1.408e-03 X2Pi 1.5 3 2.5 f X2Pi 1.5 2 2.5 e 94AbDaRaEn.322
3232.3919000000 5.000e-04 X2Pi 1.5 3 3.5 f X2Pi 1.5 2 3.5 e 94AbDaRaEn.323
3227.1319000000 1.010e-03 X2Pi 1.5 3 4.5 f X2Pi 1.5 2 4.5 e 94AbDaRaEn.324
3220.6083000000 8.601e-03 X2Pi 1.5 3 5.5 f X2Pi 1.5 2 5.5 e 94AbDaRaEn.325
3239.6493000000 9.182e-04 X2Pi 0.5 3 0.5 e X2Pi 0.5 2 0.5 f 94AbDaRaEn.326
3237.1161000000 5.000e-04 X2Pi 0.5 3 1.5 e X2Pi 0.5 2 1.5 f 94AbDaRaEn.327
3233.1030000000 1.329e-03 X2Pi 0.5 3 2.5 e X2Pi 0.5 2 2.5 f 94AbDaRaEn.328
3227.6731000000 1.594e-02 X2Pi 0.5 3 3.5 e X2Pi 0.5 2 3.5 f 94AbDaRaEn.329
3239.9280000000 1.497e-03 X2Pi 0.5 3 0.5 f X2Pi 0.5 2 0.5 e 94AbDaRaEn.330
3237.5872000000 3.811e-03 X2Pi 0.5 3 1.5 f X2Pi 0.5 2 1.5 e 94AbDaRaEn.331
3233.6105000000 1.220e-03 X2Pi 0.5 3 2.5 f X2Pi 0.5 2 2.5 e 94AbDaRaEn.332
3228.0491000000 1.102e-02 X2Pi 0.5 3 3.5 f X2Pi 0.5 2 3.5 e 94AbDaRaEn.333
3001.7911000000 5.000e-04 X2Pi 1.5 4 1.5 e X2Pi 1.5 3 2.5 e 94AbDaRaEn.334
2968.2512000000 5.000e-04 X2Pi 1.5 4 2.5 e X2Pi 1.5 3 3.5 e 94AbDaRaEn.335
2933.0833000000 5.000e-04 X2Pi 1.5 4 3.5 e X2Pi 1.5 3 4.5 e 94AbDaRaEn.336
2896.3743000000 5.000e-04 X2Pi 1.5 4 4.5 e X2Pi 1.5 3 5.5 e 94AbDaRaEn.337
2858.2339000000 5.000e-04 X2Pi 1.5 4 5.5 e X2Pi 1.5 3 6.5 e 94AbDaRaEn.338
2818.7702000000 5.000e-04 X2Pi 1.5 4 6.5 e X2Pi 1.5 3 7.5 e 94AbDaRaEn.339
2778.0790000000 5.000e-04 X2Pi 1.5 4 7.5 e X2Pi 1.5 3 8.5 e 94AbDaRaEn.340
2736.2437000000 5.000e-04 X2Pi 1.5 4 8.5 e X2Pi 1.5 3 9.5 e 94AbDaRaEn.341
2693.3372000000 8.830e-04 X2Pi 1.5 4 9.5 e X2Pi 1.5 3 10.5 e 94AbDaRaEn.342
2649.4238000000 1.838e-03 X2Pi 1.5 4 10.5 e X2Pi 1.5 3 11.5 e 94AbDaRaEn.343
2604.5646000000 1.234e-03 X2Pi 1.5 4 11.5 e X2Pi 1.5 3 12.5 e 94AbDaRaEn.344
2558.8113000000 5.000e-04 X2Pi 1.5 4 12.5 e X2Pi 1.5 3 13.5 e 94AbDaRaEn.345
2512.2134000000 1.141e-03 X2Pi 1.5 4 13.5 e X2Pi 1.5 3 14.5 e 94AbDaRaEn.346
2464.8201000000 2.895e-03 X2Pi 1.5 4 14.5 e X2Pi 1.5 3 15.5 e 94AbDaRaEn.347
2416.6755000000 1.828e-03 X2Pi 1.5 4 15.5 e X2Pi 1.5 3 16.5 e 94AbDaRaEn.348
2367.8197000000 2.894e-03 X2Pi 1.5 4 16.5 e X2Pi 1.5 3 17.5 e 94AbDaRaEn.349
3001.6718000000 5.618e-04 X2Pi 1.5 4 1.5 f X2Pi 1.5 3 2.5 f 94AbDaRaEn.350
2968.0376000000 5.000e-04 X2Pi 1.5 4 2.5 f X2Pi 1.5 3 3.5 f 94AbDaRaEn.351
2932.7690000000 5.000e-04 X2Pi 1.5 4 3.5 f X2Pi 1.5 3 4.5 f 94AbDaRaEn.352
2895.9583000000 5.000e-04 X2Pi 1.5 4 4.5 f X2Pi 1.5 3 5.5 f 94AbDaRaEn.353
2857.7179000000 5.000e-04 X2Pi 1.5 4 5.5 f X2Pi 1.5 3 6.5 f 94AbDaRaEn.354
2818.1558000000 7.983e-04 X2Pi 1.5 4 6.5 f X2Pi 1.5 3 7.5 f 94AbDaRaEn.355
2777.3680000000 6.925e-04 X2Pi 1.5 4 7.5 f X2Pi 1.5 3 8.5 f 94AbDaRaEn.356
2735.4372000000 5.000e-04 X2Pi 1.5 4 8.5 f X2Pi 1.5 3 9.5 f 94AbDaRaEn.357
2692.4369000000 5.000e-04 X2Pi 1.5 4 9.5 f X2Pi 1.5 3 10.5 f 94AbDaRaEn.358
2648.4297000000 2.185e-03 X2Pi 1.5 4 10.5 f X2Pi 1.5 3 11.5 f 94AbDaRaEn.359
2603.4786000000 5.000e-04 X2Pi 1.5 4 11.5 f X2Pi 1.5 3 12.5 f 94AbDaRaEn.360
2557.6342000000 1.125e-03 X2Pi 1.5 4 12.5 f X2Pi 1.5 3 13.5 f 94AbDaRaEn.361
2510.9399000000 5.815e-03 X2Pi 1.5 4 13.5 f X2Pi 1.5 3 14.5 f 94AbDaRaEn.362
2463.4636000000 1.913e-03 X2Pi 1.5 4 14.5 f X2Pi 1.5 3 15.5 f 94AbDaRaEn.363
2415.2288000000 8.970e-04 X2Pi 1.5 4 15.5 f X2Pi 1.5 3 16.5 f 94AbDaRaEn.364
2366.2860000000 5.000e-04 X2Pi 1.5 4 16.5 f X2Pi 1.5 3 17.5 f 94AbDaRaEn.365
3023.4234000000 5.000e-04 X2Pi 0.5 4 0.5 e X2Pi 0.5 3 1.5 e 94AbDaRaEn.366
2985.6599000000 1.005e-03 X2Pi 0.5 4 1.5 e X2Pi 0.5 3 2.5 e 94AbDaRaEn.367
2946.9897000000 7.917e-04 X2Pi 0.5 4 2.5 e X2Pi 0.5 3 3.5 e 94AbDaRaEn.368
2907.4912000000 6.275e-04 X2Pi 0.5 4 3.5 e X2Pi 0.5 3 4.5 e 94AbDaRaEn.369
2867.1669000000 9.671e-04 X2Pi 0.5 4 4.5 e X2Pi 0.5 3 5.5 e 94AbDaRaEn.370
2825.9955000000 1.745e-03 X2Pi 0.5 4 5.5 e X2Pi 0.5 3 6.5 e 94AbDaRaEn.371
2783.9588000000 1.450e-03 X2Pi 0.5 4 6.5 e X2Pi 0.5 3 7.5 e 94AbDaRaEn.372
2741.0501000000 1.395e-03 X2Pi 0.5 4 7.5 e X2Pi 0.5 3 8.5 e 94AbDaRaEn.373
2697.2759000000 5.000e-04 X2Pi 0.5 4 8.5 e X2Pi 0.5 3 9.5 e 94AbDaRaEn.374
2652.6474000000 1.007e-03 X2Pi 0.5 4 9.5 e X2Pi 0.5 3 10.5 e 94AbDaRaEn.375
2607.1903000000 1.241e-03 X2Pi 0.5 4 10.5 e X2Pi 0.5 3 11.5 e 94AbDaRaEn.376
2560.9308000000 1.180e-03 X2Pi 0.5 4 11.5 e X2Pi 0.5 3 12.5 e 94AbDaRaEn.377
2513.9018000000 2.512e-03 X2Pi 0.5 4 12.5 e X2Pi 0.5 3 13.5 e 94AbDaRaEn.378
2466.1261000000 1.983e-03 X2Pi 0.5 4 13.5 e X2Pi 0.5 3 14.5 e 94AbDaRaEn.379
2417.6501000000 1.550e-02 X2Pi 0.5 4 14.5 e X2Pi 0.5 3 15.5 e 94AbDaRaEn.380
3023.3216000000 6.634e-04 X2Pi 0.5 4 0.5 f X2Pi 0.5 3 1.5 f 94AbDaRaEn.381
2985.6274000000 5.000e-04 X2Pi 0.5 4 1.5 f X2Pi 0.5 3 2.5 f 94AbDaRaEn.382
2947.0434000000 9.076e-04 X2Pi 0.5 4 2.5 f X2Pi 0.5 3 3.5 f 94AbDaRaEn.383
2907.6380000000 5.000e-04 X2Pi 0.5 4 3.5 f X2Pi 0.5 3 4.5 f 94AbDaRaEn.384
2867.4071000000 6.865e-04 X2Pi 0.5 4 4.5 f X2Pi 0.5 3 5.5 f 94AbDaRaEn.385
2826.3279000000 6.723e-04 X2Pi 0.5 4 5.5 f X2Pi 0.5 3 6.5 f 94AbDaRaEn.386
2784.3817000000 6.957e-04 X2Pi 0.5 4 6.5 f X2Pi 0.5 3 7.5 f 94AbDaRaEn.387
2741.5615000000 1.119e-03 X2Pi 0.5 4 7.5 f X2Pi 0.5 3 8.5 f 94AbDaRaEn.388
2697.8738000000 5.000e-04 X2Pi 0.5 4 8.5 f X2Pi 0.5 3 9.5 f 94AbDaRaEn.389
2653.3337000000 1.533e-03 X2Pi 0.5 4 9.5 f X2Pi 0.5 3 10.5 f 94AbDaRaEn.390
2607.9654000000 5.608e-03 X2Pi 0.5 4 10.5 f X2Pi 0.5 3 11.5 f 94AbDaRaEn.391
2561.7859000000 8.215e-04 X2Pi 0.5 4 11.5 f X2Pi 0.5 3 12.5 f 94AbDaRaEn.392
2514.8368000000 5.000e-04 X2Pi 0.5 4 12.5 f X2Pi 0.5 3 13.5 f 94AbDaRaEn.393
2467.1452000000 3.582e-03 X2Pi 0.5 4 13.5 f X2Pi 0.5 3 14.5 f 94AbDaRaEn.394
2418.7510000000 2.267e-03 X2Pi 0.5 4 14.5 f X2Pi 0.5 3 15.5 f 94AbDaRaEn.395
2369.6839000000 5.000e-04 X2Pi 0.5 4 15.5 f X2Pi 0.5 3 16.5 f 94AbDaRaEn.396
3148.5084000000 2.120e-03 X2Pi 1.5 4 2.5 e X2Pi 1.5 3 1.5 e 94AbDaRaEn.397
3174.8923000000 4.134e-03 X2Pi 1.5 4 3.5 e X2Pi 1.5 3 2.5 e 94AbDaRaEn.398
3200.3286000000 1.326e-03 X2Pi 1.5 4 4.5 e X2Pi 1.5 3 3.5 e 94AbDaRaEn.399
3148.6104000000 2.530e-03 X2Pi 1.5 4 2.5 f X2Pi 1.5 3 1.5 f 94AbDaRaEn.400
3175.0672000000 6.814e-04 X2Pi 1.5 4 3.5 f X2Pi 1.5 3 2.5 f 94AbDaRaEn.401
3200.5636000000 7.110e-04 X2Pi 1.5 4 4.5 f X2Pi 1.5 3 3.5 f 94AbDaRaEn.402
3128.5696000000 7.301e-04 X2Pi 0.5 4 1.5 e X2Pi 0.5 3 0.5 e 94AbDaRaEn.403
3159.9629000000 4.501e-03 X2Pi 0.5 4 2.5 e X2Pi 0.5 3 1.5 e 94AbDaRaEn.404
3189.2111000000 6.268e-03 X2Pi 0.5 4 3.5 e X2Pi 0.5 3 2.5 e 94AbDaRaEn.405
3128.6556000000 5.947e-03 X2Pi 0.5 4 1.5 f X2Pi 0.5 3 0.5 f 94AbDaRaEn.406
3159.9629000000 5.878e-03 X2Pi 0.5 4 2.5 f X2Pi 0.5 3 1.5 f 94AbDaRaEn.407
3189.1446000000 6.370e-03 X2Pi 0.5 4 3.5 f X2Pi 0.5 3 2.5 f 94AbDaRaEn.408
3076.5748000000 1.300e-03 X2Pi 1.5 4 1.5 e X2Pi 1.5 3 1.5 f 94AbDaRaEn.409
3073.5209000000 7.123e-04 X2Pi 1.5 4 2.5 e X2Pi 1.5 3 2.5 f 94AbDaRaEn.410
3069.1102000000 1.148e-03 X2Pi 1.5 4 3.5 e X2Pi 1.5 3 3.5 f 94AbDaRaEn.411
3056.0663000000 1.226e-03 X2Pi 1.5 4 5.5 e X2Pi 1.5 3 5.5 f 94AbDaRaEn.412
3076.6597000000 1.300e-03 X2Pi 1.5 4 1.5 f X2Pi 1.5 3 1.5 e 94AbDaRaEn.413
3073.8237000000 5.000e-04 X2Pi 1.5 4 2.5 f X2Pi 1.5 3 2.5 e 94AbDaRaEn.414
3069.7973000000 6.637e-04 X2Pi 1.5 4 3.5 f X2Pi 1.5 3 3.5 e 94AbDaRaEn.415
3064.5335000000 4.209e-03 X2Pi 1.5 4 4.5 f X2Pi 1.5 3 4.5 e 94AbDaRaEn.416
3058.0171000000 6.573e-03 X2Pi 1.5 4 5.5 f X2Pi 1.5 3 5.5 e 94AbDaRaEn.417
3077.0653000000 2.098e-03 X2Pi 0.5 4 0.5 e X2Pi 0.5 3 0.5 f 94AbDaRaEn.418
3074.5594000000 1.537e-03 X2Pi 0.5 4 1.5 e X2Pi 0.5 3 1.5 f 94AbDaRaEn.419
3077.3299000000 5.000e-04 X2Pi 0.5 4 0.5 f X2Pi 0.5 3 0.5 e 94AbDaRaEn.420
3075.0089000000 2.432e-03 X2Pi 0.5 4 1.5 f X2Pi 0.5 3 1.5 e 94AbDaRaEn.421
2842.2536000000 6.124e-04 X2Pi 1.5 5 1.5 e X2Pi 1.5 4 2.5 e 94AbDaRaEn.422
2809.9684000000 7.627e-04 X2Pi 1.5 5 2.5 e X2Pi 1.5 4 3.5 e 94AbDaRaEn.423
2776.0996000000 1.326e-03 X2Pi 1.5 5 3.5 e X2Pi 1.5 4 4.5 e 94AbDaRaEn.424
2740.7198000000 5.904e-04 X2Pi 1.5 5 4.5 e X2Pi 1.5 4 5.5 e 94AbDaRaEn.425
2703.9228000000 5.000e-04 X2Pi 1.5 5 5.5 e X2Pi 1.5 4 6.5 e 94AbDaRaEn.426
2665.8077000000 5.000e-04 X2Pi 1.5 5 6.5 e X2Pi 1.5 4 7.5 e 94AbDaRaEn.427
2626.4615000000 5.000e-04 X2Pi 1.5 5 7.5 e X2Pi 1.5 4 8.5 e 94AbDaRaEn.428
2585.9650000000 5.000e-04 X2Pi 1.5 5 8.5 e X2Pi 1.5 4 9.5 e 94AbDaRaEn.429
2544.3865000000 5.000e-04 X2Pi 1.5 5 9.5 e X2Pi 1.5 4 10.5 e 94AbDaRaEn.430
2501.7884000000 5.000e-04 X2Pi 1.5 5 10.5 e X2Pi 1.5 4 11.5 e 94AbDaRaEn.431
2458.2237000000 1.735e-03 X2Pi 1.5 5 11.5 e X2Pi 1.5 4 12.5 e 94AbDaRaEn.432
2842.1440000000 1.297e-03 X2Pi 1.5 5 1.5 f X2Pi 1.5 4 2.5 f 94AbDaRaEn.433
2809.7707000000 5.000e-04 X2Pi 1.5 5 2.5 f X2Pi 1.5 4 3.5 f 94AbDaRaEn.434
2775.8072000000 5.000e-04 X2Pi 1.5 5 3.5 f X2Pi 1.5 4 4.5 f 94AbDaRaEn.435
2740.3289000000 5.000e-04 X2Pi 1.5 5 4.5 f X2Pi 1.5 4 5.5 f 94AbDaRaEn.436
2703.4351000000 5.000e-04 X2Pi 1.5 5 5.5 f X2Pi 1.5 4 6.5 f 94AbDaRaEn.437
2665.2230000000 6.811e-04 X2Pi 1.5 5 6.5 f X2Pi 1.5 4 7.5 f 94AbDaRaEn.438
2625.7837000000 5.000e-04 X2Pi 1.5 5 7.5 f X2Pi 1.5 4 8.5 f 94AbDaRaEn.439
2585.1939000000 5.000e-04 X2Pi 1.5 5 8.5 f X2Pi 1.5 4 9.5 f 94AbDaRaEn.440
2543.5232000000 9.684e-04 X2Pi 1.5 5 9.5 f X2Pi 1.5 4 10.5 f 94AbDaRaEn.441
2500.8336000000 5.000e-04 X2Pi 1.5 5 10.5 f X2Pi 1.5 4 11.5 f 94AbDaRaEn.442
2457.1819000000 2.503e-03 X2Pi 1.5 5 11.5 f X2Pi 1.5 4 12.5 f 94AbDaRaEn.443
2412.6122000000 6.488e-04 X2Pi 1.5 5 12.5 f X2Pi 1.5 4 13.5 f 94AbDaRaEn.444
2863.3369000000 5.000e-04 X2Pi 0.5 5 0.5 e X2Pi 0.5 4 1.5 e 94AbDaRaEn.445
2827.1322000000 1.314e-03 X2Pi 0.5 5 1.5 e X2Pi 0.5 4 2.5 e 94AbDaRaEn.446
2789.9551000000 5.523e-03 X2Pi 0.5 5 2.5 e X2Pi 0.5 4 3.5 e 94AbDaRaEn.447
2751.9071000000 5.000e-04 X2Pi 0.5 5 3.5 e X2Pi 0.5 4 4.5 e 94AbDaRaEn.448
2712.9699000000 2.193e-02 X2Pi 0.5 5 4.5 e X2Pi 0.5 4 5.5 e 94AbDaRaEn.449
2673.1985000000 5.725e-04 X2Pi 0.5 5 5.5 e X2Pi 0.5 4 6.5 e 94AbDaRaEn.450
2632.5229000000 9.233e-04 X2Pi 0.5 5 6.5 e X2Pi 0.5 4 7.5 e 94AbDaRaEn.451
2590.9558000000 8.519e-04 X2Pi 0.5 5 7.5 e X2Pi 0.5 4 8.5 e 94AbDaRaEn.452
2548.5076000000 7.271e-04 X2Pi 0.5 5 8.5 e X2Pi 0.5 4 9.5 e 94AbDaRaEn.453
2505.1905000000 1.031e-03 X2Pi 0.5 5 9.5 e X2Pi 0.5 4 10.5 e 94AbDaRaEn.454
2461.0258000000 1.283e-03 X2Pi 0.5 5 10.5 e X2Pi 0.5 4 11.5 e 94AbDaRaEn.455
2863.2397000000 5.000e-04 X2Pi 0.5 5 0.5 f X2Pi 0.5 4 1.5 f 94AbDaRaEn.456
2827.0957000000 1.302e-03 X2Pi 0.5 5 1.5 f X2Pi 0.5 4 2.5 f 94AbDaRaEn.457
2789.9978000000 7.448e-03 X2Pi 0.5 5 2.5 f X2Pi 0.5 4 3.5 f 94AbDaRaEn.458
2752.0379000000 1.974e-03 X2Pi 0.5 5 3.5 f X2Pi 0.5 4 4.5 f 94AbDaRaEn.459
2713.2106000000 1.459e-03 X2Pi 0.5 5 4.5 f X2Pi 0.5 4 5.5 f 94AbDaRaEn.460
2673.5081000000 9.355e-04 X2Pi 0.5 5 5.5 f X2Pi 0.5 4 6.5 f 94AbDaRaEn.461
2632.9180000000 1.355e-03 X2Pi 0.5 5 6.5 f X2Pi 0.5 4 7.5 f 94AbDaRaEn.462
2591.4374000000 1.649e-03 X2Pi 0.5 5 7.5 f X2Pi 0.5 4 8.5 f 94AbDaRaEn.463
2549.0734000000 1.503e-03 X2Pi 0.5 5 8.5 f X2Pi 0.5 4 9.5 f 94AbDaRaEn.464
2505.8397000000 1.470e-03 X2Pi 0.5 5 9.5 f X2Pi 0.5 4 10.5 f 94AbDaRaEn.465
2461.7585000000 5.000e-04 X2Pi 0.5 5 10.5 f X2Pi 0.5 4 11.5 f 94AbDaRaEn.466
2983.0705000000 3.616e-03 X2Pi 1.5 5 2.5 e X2Pi 1.5 4 1.5 e 94AbDaRaEn.467
3008.1719000000 5.883e-03 X2Pi 1.5 5 3.5 e X2Pi 1.5 4 2.5 e 94AbDaRaEn.468
2963.6656000000 8.098e-04 X2Pi 0.5 5 1.5 e X2Pi 0.5 4 0.5 e 94AbDaRaEn.471
2993.5179000000 1.706e-03 X2Pi 0.5 5 2.5 e X2Pi 0.5 4 1.5 e 94AbDaRaEn.472
2963.7412000000 1.928e-03 X2Pi 0.5 5 1.5 f X2Pi 0.5 4 0.5 f 94AbDaRaEn.473
2914.0996000000 2.929e-03 X2Pi 1.5 5 1.5 e X2Pi 1.5 4 1.5 f 94AbDaRaEn.474
2911.0384000000 3.160e-03 X2Pi 1.5 5 2.5 e X2Pi 1.5 4 2.5 f 94AbDaRaEn.475
2906.6271000000 4.347e-03 X2Pi 1.5 5 3.5 e X2Pi 1.5 4 3.5 f 94AbDaRaEn.476
2914.1748000000 3.100e-03 X2Pi 1.5 5 1.5 f X2Pi 1.5 4 1.5 e 94AbDaRaEn.477
2911.3186000000 1.346e-03 X2Pi 1.5 5 2.5 f X2Pi 1.5 4 2.5 e 94AbDaRaEn.478
2907.2588000000 2.611e-03 X2Pi 1.5 5 3.5 f X2Pi 1.5 4 3.5 e 94AbDaRaEn.479
2914.5742000000 1.347e-03 X2Pi 0.5 5 0.5 e X2Pi 0.5 4 0.5 f 94AbDaRaEn.480
2914.8180000000 5.117e-03 X2Pi 0.5 5 0.5 f X2Pi 0.5 4 0.5 e 94AbDaRaEn.481
2681.6186000000 5.000e-04 X2Pi 1.5 6 1.5 e X2Pi 1.5 5 2.5 e 94AbDaRaEn.482
2650.5644000000 5.000e-04 X2Pi 1.5 6 2.5 e X2Pi 1.5 5 3.5 e 94AbDaRaEn.483
2617.9611000000 5.000e-04 X2Pi 1.5 6 3.5 e X2Pi 1.5 5 4.5 e 94AbDaRaEn.484
2583.8648000000 5.000e-04 X2Pi 1.5 6 4.5 e X2Pi 1.5 5 5.5 e 94AbDaRaEn.485
2548.3581000000 5.000e-04 X2Pi 1.5 6 5.5 e X2Pi 1.5 5 6.5 e 94AbDaRaEn.486
2511.5284000000 5.000e-04 X2Pi 1.5 6 6.5 e X2Pi 1.5 5 7.5 e 94AbDaRaEn.487
2473.4578000000 6.331e-04 X2Pi 1.5 6 7.5 e X2Pi 1.5 5 8.5 e 94AbDaRaEn.488
2434.2178000000 5.000e-04 X2Pi 1.5 6 8.5 e X2Pi 1.5 5 9.5 e 94AbDaRaEn.489
2393.8761000000 5.000e-04 X2Pi 1.5 6 9.5 e X2Pi 1.5 5 10.5 e 94AbDaRaEn.490
2352.4901000000 5.000e-04 X2Pi 1.5 6 10.5 e X2Pi 1.5 5 11.5 e 94AbDaRaEn.491
2681.5186000000 7.267e-04 X2Pi 1.5 6 1.5 f X2Pi 1.5 5 2.5 f 94AbDaRaEn.492
2650.3812000000 1.484e-03 X2Pi 1.5 6 2.5 f X2Pi 1.5 5 3.5 f 94AbDaRaEn.493
2617.6870000000 1.756e-03 X2Pi 1.5 6 3.5 f X2Pi 1.5 5 4.5 f 94AbDaRaEn.494
2583.4984000000 7.743e-04 X2Pi 1.5 6 4.5 f X2Pi 1.5 5 5.5 f 94AbDaRaEn.495
2547.8981000000 5.000e-04 X2Pi 1.5 6 5.5 f X2Pi 1.5 5 6.5 f 94AbDaRaEn.496
2510.9741000000 2.210e-03 X2Pi 1.5 6 6.5 f X2Pi 1.5 5 7.5 f 94AbDaRaEn.497
2472.8118000000 8.558e-04 X2Pi 1.5 6 7.5 f X2Pi 1.5 5 8.5 f 94AbDaRaEn.498
2433.4827000000 2.108e-03 X2Pi 1.5 6 8.5 f X2Pi 1.5 5 9.5 f 94AbDaRaEn.499
2393.0495000000 5.000e-04 X2Pi 1.5 6 9.5 f X2Pi 1.5 5 10.5 f 94AbDaRaEn.500
2351.5753000000 2.697e-03 X2Pi 1.5 6 10.5 f X2Pi 1.5 5 11.5 f 94AbDaRaEn.501
2667.4431000000 1.378e-03 X2Pi 0.5 6 1.5 e X2Pi 0.5 5 2.5 e 94AbDaRaEn.502
2631.7501000000 3.850e-03 X2Pi 0.5 6 2.5 e X2Pi 0.5 5 3.5 e 94AbDaRaEn.503
2595.1062000000 7.034e-04 X2Pi 0.5 6 3.5 e X2Pi 0.5 5 4.5 e 94AbDaRaEn.504
2557.5525000000 5.506e-04 X2Pi 0.5 6 4.5 e X2Pi 0.5 5 5.5 e 94AbDaRaEn.505
2519.0862000000 5.000e-04 X2Pi 0.5 6 5.5 e X2Pi 0.5 5 6.5 e 94AbDaRaEn.506
2479.7021000000 1.164e-03 X2Pi 0.5 6 6.5 e X2Pi 0.5 5 7.5 e 94AbDaRaEn.507
2439.4010000000 7.530e-04 X2Pi 0.5 6 7.5 e X2Pi 0.5 5 8.5 e 94AbDaRaEn.508
2398.1884000000 7.048e-04 X2Pi 0.5 6 8.5 e X2Pi 0.5 5 9.5 e 94AbDaRaEn.509
2356.0816000000 1.385e-03 X2Pi 0.5 6 9.5 e X2Pi 0.5 5 10.5 e 94AbDaRaEn.510
2702.0302000000 1.689e-02 X2Pi 0.5 6 0.5 f X2Pi 0.5 5 1.5 f 94AbDaRaEn.512
2667.4044000000 2.800e-03 X2Pi 0.5 6 1.5 f X2Pi 0.5 5 2.5 f 94AbDaRaEn.513
2631.7808000000 1.515e-03 X2Pi 0.5 6 2.5 f X2Pi 0.5 5 3.5 f 94AbDaRaEn.514
2595.2194000000 3.728e-03 X2Pi 0.5 6 3.5 f X2Pi 0.5 5 4.5 f 94AbDaRaEn.515
2557.7541000000 5.000e-04 X2Pi 0.5 6 4.5 f X2Pi 0.5 5 5.5 f 94AbDaRaEn.516
2519.3714000000 5.000e-04 X2Pi 0.5 6 5.5 f X2Pi 0.5 5 6.5 f 94AbDaRaEn.517
2480.0708000000 5.000e-04 X2Pi 0.5 6 6.5 f X2Pi 0.5 5 7.5 f 94AbDaRaEn.518
2439.8520000000 5.000e-04 X2Pi 0.5 6 7.5 f X2Pi 0.5 5 8.5 f 94AbDaRaEn.519
2398.7218000000 5.000e-04 X2Pi 0.5 6 8.5 f X2Pi 0.5 5 9.5 f 94AbDaRaEn.520
2356.6959000000 6.170e-04 X2Pi 0.5 6 9.5 f X2Pi 0.5 5 10.5 f 94AbDaRaEn.521
2313.7866000000 3.851e-03 X2Pi 0.5 6 10.5 f X2Pi 0.5 5 11.5 f 94AbDaRaEn.522
2884.5566000000 5.000e-04 X2Pi 1.5 6 5.5 e X2Pi 1.5 5 4.5 e 94AbDaRaEn.523
2904.7947000000 5.000e-04 X2Pi 1.5 6 6.5 e X2Pi 1.5 5 5.5 e 94AbDaRaEn.524
2923.6031000000 1.660e-03 X2Pi 1.5 6 7.5 e X2Pi 1.5 5 6.5 e 94AbDaRaEn.525
2940.8859000000 7.834e-04 X2Pi 1.5 6 8.5 e X2Pi 1.5 5 7.5 e 94AbDaRaEn.526
2956.5595000000 1.174e-03 X2Pi 1.5 6 9.5 e X2Pi 1.5 5 8.5 e 94AbDaRaEn.527
2970.5484000000 7.044e-03 X2Pi 1.5 6 10.5 e X2Pi 1.5 5 9.5 e 94AbDaRaEn.528
2982.8046000000 2.141e-03 X2Pi 1.5 6 11.5 e X2Pi 1.5 5 10.5 e 94AbDaRaEn.529
2884.7935000000 2.671e-03 X2Pi 1.5 6 5.5 f X2Pi 1.5 5 4.5 f 94AbDaRaEn.530
2905.0697000000 1.472e-03 X2Pi 1.5 6 6.5 f X2Pi 1.5 5 5.5 f 94AbDaRaEn.531
2923.9077000000 5.000e-04 X2Pi 1.5 6 7.5 f X2Pi 1.5 5 6.5 f 94AbDaRaEn.532
2941.2085000000 7.857e-04 X2Pi 1.5 6 8.5 f X2Pi 1.5 5 7.5 f 94AbDaRaEn.533
2956.8924000000 2.430e-03 X2Pi 1.5 6 9.5 f X2Pi 1.5 5 8.5 f 94AbDaRaEn.534
2898.6202000000 1.229e-03 X2Pi 0.5 6 5.5 e X2Pi 0.5 5 4.5 e 94AbDaRaEn.535
2918.9205000000 2.648e-03 X2Pi 0.5 6 6.5 e X2Pi 0.5 5 5.5 e 94AbDaRaEn.536
2937.3262000000 9.121e-04 X2Pi 0.5 6 7.5 e X2Pi 0.5 5 6.5 e 94AbDaRaEn.537
2953.8449000000 2.978e-03 X2Pi 0.5 6 8.5 e X2Pi 0.5 5 7.5 e 94AbDaRaEn.538
2968.4860000000 1.407e-03 X2Pi 0.5 6 9.5 e X2Pi 0.5 5 8.5 e 94AbDaRaEn.539
2898.4451000000 1.445e-03 X2Pi 0.5 6 5.5 f X2Pi 0.5 5 4.5 f 94AbDaRaEn.540
2918.7017000000 5.000e-04 X2Pi 0.5 6 6.5 f X2Pi 0.5 5 5.5 f 94AbDaRaEn.541
2937.0682000000 5.000e-04 X2Pi 0.5 6 7.5 f X2Pi 0.5 5 6.5 f 94AbDaRaEn.542
2980.9147000000 5.000e-04 X2Pi 0.5 6 10.5 f X2Pi 0.5 5 9.5 f 94AbDaRaEn.543
2991.7486000000 5.000e-04 X2Pi 0.5 6 11.5 f X2Pi 0.5 5 10.5 f 94AbDaRaEn.544
3000.6566000000 2.598e-03 X2Pi 0.5 6 12.5 f X2Pi 0.5 5 11.5 f 94AbDaRaEn.545
3007.6023000000 1.793e-03 X2Pi 0.5 6 13.5 f X2Pi 0.5 5 12.5 f 94AbDaRaEn.546
2390.0520000000 1.223e-03 X2Pi 1.5 7 5.5 e X2Pi 1.5 6 6.5 e 94AbDaRaEn.547
2354.4375000000 1.781e-03 X2Pi 1.5 7 6.5 e X2Pi 1.5 6 7.5 e 94AbDaRaEn.548
2317.5580000000 1.534e-03 X2Pi 1.5 7 7.5 e X2Pi 1.5 6 8.5 e 94AbDaRaEn.549
2279.4826000000 1.732e-03 X2Pi 1.5 7 8.5 e X2Pi 1.5 6 9.5 e 94AbDaRaEn.550
2456.9360000000 1.147e-03 X2Pi 1.5 7 3.5 f X2Pi 1.5 6 4.5 f 94AbDaRaEn.551
2423.9874000000 5.000e-04 X2Pi 1.5 7 4.5 f X2Pi 1.5 6 5.5 f 94AbDaRaEn.552
2389.6209000000 5.000e-04 X2Pi 1.5 7 5.5 f X2Pi 1.5 6 6.5 f 94AbDaRaEn.553
2353.9159000000 1.554e-03 X2Pi 1.5 7 6.5 f X2Pi 1.5 6 7.5 f 94AbDaRaEn.554
2316.9481000000 5.000e-04 X2Pi 1.5 7 7.5 f X2Pi 1.5 6 8.5 f 94AbDaRaEn.555
2278.7800000000 5.000e-04 X2Pi 1.5 7 8.5 f X2Pi 1.5 6 9.5 f 94AbDaRaEn.556
2435.6018000000 1.432e-03 X2Pi 0.5 7 3.5 e X2Pi 0.5 6 4.5 e 94AbDaRaEn.557
2399.3602000000 3.171e-03 X2Pi 0.5 7 4.5 e X2Pi 0.5 6 5.5 e 94AbDaRaEn.558
2362.1574000000 1.673e-03 X2Pi 0.5 7 5.5 e X2Pi 0.5 6 6.5 e 94AbDaRaEn.559
2323.9906000000 5.000e-04 X2Pi 0.5 7 6.5 e X2Pi 0.5 6 7.5 e 94AbDaRaEn.560
2435.7002000000 1.122e-03 X2Pi 0.5 7 3.5 f X2Pi 0.5 6 4.5 f 94AbDaRaEn.561
2362.4162000000 1.880e-03 X2Pi 0.5 7 5.5 f X2Pi 0.5 6 6.5 f 94AbDaRaEn.562
2324.3302000000 1.038e-03 X2Pi 0.5 7 6.5 f X2Pi 0.5 6 7.5 f 94AbDaRaEn.563
2285.2788000000 1.365e-03 X2Pi 0.5 7 7.5 f X2Pi 0.5 6 8.5 f 94AbDaRaEn.564
2647.2127000000 2.438e-03 X2Pi 1.5 7 2.5 e X2Pi 1.5 6 1.5 e 94AbDaRaEn.565
2669.6290000000 8.264e-04 X2Pi 1.5 7 3.5 e X2Pi 1.5 6 2.5 e 94AbDaRaEn.566
2690.9204000000 3.356e-03 X2Pi 1.5 7 4.5 e X2Pi 1.5 6 3.5 e 94AbDaRaEn.567
2710.9829000000 5.000e-04 X2Pi 1.5 7 5.5 e X2Pi 1.5 6 4.5 e 94AbDaRaEn.568
2729.6833000000 2.107e-03 X2Pi 1.5 7 6.5 e X2Pi 1.5 6 5.5 e 94AbDaRaEn.569
2746.9177000000 5.000e-04 X2Pi 1.5 7 7.5 e X2Pi 1.5 6 6.5 e 94AbDaRaEn.570
2762.5837000000 6.064e-04 X2Pi 1.5 7 8.5 e X2Pi 1.5 6 7.5 e 94AbDaRaEn.571
2776.6005000000 2.900e-03 X2Pi 1.5 7 9.5 e X2Pi 1.5 6 8.5 e 94AbDaRaEn.572
2788.8977000000 6.584e-04 X2Pi 1.5 7 10.5 e X2Pi 1.5 6 9.5 e 94AbDaRaEn.573
2647.2921000000 5.212e-03 X2Pi 1.5 7 2.5 f X2Pi 1.5 6 1.5 f 94AbDaRaEn.574
2669.7488000000 3.727e-03 X2Pi 1.5 7 3.5 f X2Pi 1.5 6 2.5 f 94AbDaRaEn.575
2691.0940000000 5.000e-04 X2Pi 1.5 7 4.5 f X2Pi 1.5 6 3.5 f 94AbDaRaEn.576
2711.1939000000 8.157e-04 X2Pi 1.5 7 5.5 f X2Pi 1.5 6 4.5 f 94AbDaRaEn.577
2729.9265000000 5.000e-04 X2Pi 1.5 7 6.5 f X2Pi 1.5 6 5.5 f 94AbDaRaEn.578
2747.1808000000 5.000e-04 X2Pi 1.5 7 7.5 f X2Pi 1.5 6 6.5 f 94AbDaRaEn.579
2762.8586000000 3.689e-03 X2Pi 1.5 7 8.5 f X2Pi 1.5 6 7.5 f 94AbDaRaEn.580
2776.8819000000 3.597e-03 X2Pi 1.5 7 9.5 f X2Pi 1.5 6 8.5 f 94AbDaRaEn.581
2789.1705000000 2.659e-03 X2Pi 1.5 7 10.5 f X2Pi 1.5 6 9.5 f 94AbDaRaEn.582
2680.2393000000 5.752e-03 X2Pi 0.5 7 3.5 e X2Pi 0.5 6 2.5 e 94AbDaRaEn.583
2702.8760000000 8.810e-04 X2Pi 0.5 7 4.5 e X2Pi 0.5 6 3.5 e 94AbDaRaEn.584
2723.5279000000 8.681e-04 X2Pi 0.5 7 5.5 e X2Pi 0.5 6 4.5 e 94AbDaRaEn.585
2742.2321000000 7.898e-04 X2Pi 0.5 7 6.5 e X2Pi 0.5 6 5.5 e 94AbDaRaEn.586
2759.0088000000 1.785e-03 X2Pi 0.5 7 7.5 e X2Pi 0.5 6 6.5 e 94AbDaRaEn.587
2773.8645000000 2.228e-03 X2Pi 0.5 7 8.5 e X2Pi 0.5 6 7.5 e 94AbDaRaEn.588
2786.8038000000 6.598e-04 X2Pi 0.5 7 9.5 e X2Pi 0.5 6 8.5 e 94AbDaRaEn.589
2797.8035000000 5.000e-04 X2Pi 0.5 7 10.5 e X2Pi 0.5 6 9.5 e 94AbDaRaEn.590
2806.8412000000 5.000e-04 X2Pi 0.5 7 11.5 e X2Pi 0.5 6 10.5 e 94AbDaRaEn.591
2813.8842000000 5.000e-04 X2Pi 0.5 7 12.5 e X2Pi 0.5 6 11.5 e 94AbDaRaEn.592
2818.8948000000 3.389e-03 X2Pi 0.5 7 13.5 e X2Pi 0.5 6 12.5 e 94AbDaRaEn.593
2655.5793000000 3.769e-03 X2Pi 0.5 7 2.5 f X2Pi 0.5 6 1.5 f 94AbDaRaEn.594
2680.1816000000 1.875e-03 X2Pi 0.5 7 3.5 f X2Pi 0.5 6 2.5 f 94AbDaRaEn.595
2702.7616000000 2.012e-03 X2Pi 0.5 7 4.5 f X2Pi 0.5 6 3.5 f 94AbDaRaEn.596
2723.3658000000 5.000e-04 X2Pi 0.5 7 5.5 f X2Pi 0.5 6 4.5 f 94AbDaRaEn.597
2742.0281000000 1.856e-03 X2Pi 0.5 7 6.5 f X2Pi 0.5 6 5.5 f 94AbDaRaEn.598
2758.7700000000 5.000e-04 X2Pi 0.5 7 7.5 f X2Pi 0.5 6 6.5 f 94AbDaRaEn.599
2773.6063000000 1.403e-03 X2Pi 0.5 7 8.5 f X2Pi 0.5 6 7.5 f 94AbDaRaEn.600
2786.5262000000 5.000e-04 X2Pi 0.5 7 9.5 f X2Pi 0.5 6 8.5 f 94AbDaRaEn.601
2813.6108000000 1.994e-03 X2Pi 0.5 7 12.5 f X2Pi 0.5 6 11.5 f 94AbDaRaEn.602
2350.7418000000 5.824e-03 X2Pi 1.5 8 1.5 e X2Pi 1.5 7 2.5 e 94AbDaRaEn.603
2350.6592000000 8.555e-03 X2Pi 1.5 8 1.5 f X2Pi 1.5 7 2.5 f 94AbDaRaEn.605
2338.2516000000 1.229e-02 X2Pi 0.5 8 1.5 e X2Pi 0.5 7 2.5 e 94AbDaRaEn.607
2338.1855000000 1.461e-02 X2Pi 0.5 8 1.5 f X2Pi 0.5 7 2.5 f 94AbDaRaEn.608
2473.3190000000 5.000e-04 X2Pi 1.5 8 2.5 e X2Pi 1.5 7 1.5 e 94AbDaRaEn.609
2494.2795000000 6.390e-04 X2Pi 1.5 8 3.5 e X2Pi 1.5 7 2.5 e 94AbDaRaEn.610
2514.0382000000 5.000e-04 X2Pi 1.5 8 4.5 e X2Pi 1.5 7 3.5 e 94AbDaRaEn.611
2532.4885000000 5.530e-04 X2Pi 1.5 8 5.5 e X2Pi 1.5 7 4.5 e 94AbDaRaEn.612
2549.5144000000 5.000e-04 X2Pi 1.5 8 6.5 e X2Pi 1.5 7 5.5 e 94AbDaRaEn.613
2565.0081000000 5.000e-04 X2Pi 1.5 8 7.5 e X2Pi 1.5 7 6.5 e 94AbDaRaEn.614
2578.8720000000 8.110e-04 X2Pi 1.5 8 8.5 e X2Pi 1.5 7 7.5 e 94AbDaRaEn.615
2591.0195000000 2.195e-03 X2Pi 1.5 8 9.5 e X2Pi 1.5 7 8.5 e 94AbDaRaEn.616
2601.3743000000 6.469e-04 X2Pi 1.5 8 10.5 e X2Pi 1.5 7 9.5 e 94AbDaRaEn.617
2609.8629000000 1.310e-03 X2Pi 1.5 8 11.5 e X2Pi 1.5 7 10.5 e 94AbDaRaEn.618
2514.1855000000 5.841e-04 X2Pi 1.5 8 4.5 f X2Pi 1.5 7 3.5 f 94AbDaRaEn.619
2532.6690000000 6.919e-04 X2Pi 1.5 8 5.5 f X2Pi 1.5 7 4.5 f 94AbDaRaEn.620
2549.7193000000 5.000e-04 X2Pi 1.5 8 6.5 f X2Pi 1.5 7 5.5 f 94AbDaRaEn.621
2565.2269000000 6.488e-04 X2Pi 1.5 8 7.5 f X2Pi 1.5 7 6.5 f 94AbDaRaEn.622
2579.0956000000 2.283e-03 X2Pi 1.5 8 8.5 f X2Pi 1.5 7 7.5 f 94AbDaRaEn.623
2591.2391000000 1.948e-03 X2Pi 1.5 8 9.5 f X2Pi 1.5 7 8.5 f 94AbDaRaEn.624
2601.5802000000 1.401e-03 X2Pi 1.5 8 10.5 f X2Pi 1.5 7 9.5 f 94AbDaRaEn.625
2610.0458000000 6.966e-04 X2Pi 1.5 8 11.5 f X2Pi 1.5 7 10.5 f 94AbDaRaEn.626
2480.5567000000 1.940e-03 X2Pi 0.5 8 2.5 e X2Pi 0.5 7 1.5 e 94AbDaRaEn.627
2503.5247000000 5.000e-04 X2Pi 0.5 8 3.5 e X2Pi 0.5 7 2.5 e 94AbDaRaEn.628
2524.4645000000 5.000e-04 X2Pi 0.5 8 4.5 e X2Pi 0.5 7 3.5 e 94AbDaRaEn.629
2575.2855000000 1.870e-03 X2Pi 0.5 8 7.5 e X2Pi 0.5 7 6.5 e 94AbDaRaEn.630
2588.2672000000 2.677e-03 X2Pi 0.5 8 8.5 e X2Pi 0.5 7 7.5 e 94AbDaRaEn.631
2599.2585000000 3.643e-03 X2Pi 0.5 8 9.5 e X2Pi 0.5 7 8.5 e 94AbDaRaEn.632
2608.2363000000 2.451e-03 X2Pi 0.5 8 10.5 e X2Pi 0.5 7 9.5 e 94AbDaRaEn.633
2480.5567000000 6.031e-04 X2Pi 0.5 8 2.5 f X2Pi 0.5 7 1.5 f 94AbDaRaEn.634
2503.4707000000 5.000e-04 X2Pi 0.5 8 3.5 f X2Pi 0.5 7 2.5 f 94AbDaRaEn.635
2524.3571000000 5.000e-04 X2Pi 0.5 8 4.5 f X2Pi 0.5 7 3.5 f 94AbDaRaEn.636
2560.1366000000 6.527e-04 X2Pi 0.5 8 6.5 f X2Pi 0.5 7 5.5 f 94AbDaRaEn.637
2575.0674000000 1.351e-03 X2Pi 0.5 8 7.5 f X2Pi 0.5 7 6.5 f 94AbDaRaEn.638
2588.0304000000 1.936e-03 X2Pi 0.5 8 8.5 f X2Pi 0.5 7 7.5 f 94AbDaRaEn.639
2599.0132000000 9.212e-04 X2Pi 0.5 8 9.5 f X2Pi 0.5 7 8.5 f 94AbDaRaEn.640
2607.9837000000 8.375e-03 X2Pi 0.5 8 10.5 f X2Pi 0.5 7 9.5 f 94AbDaRaEn.641
2176.2714000000 5.000e-04 X2Pi 1.5 9 1.5 e X2Pi 1.5 8 2.5 e 94AbDaRaEn.642
2148.7953000000 7.679e-04 X2Pi 1.5 9 2.5 e X2Pi 1.5 8 3.5 e 94AbDaRaEn.643
2119.7768000000 3.610e-03 X2Pi 1.5 9 3.5 e X2Pi 1.5 8 4.5 e 94AbDaRaEn.644
2089.2246000000 1.117e-03 X2Pi 1.5 9 4.5 e X2Pi 1.5 8 5.5 e 94AbDaRaEn.645
2176.1986000000 2.872e-03 X2Pi 1.5 9 1.5 f X2Pi 1.5 8 2.5 f 94AbDaRaEn.646
2148.6618000000 7.344e-04 X2Pi 1.5 9 2.5 f X2Pi 1.5 8 3.5 f 94AbDaRaEn.647
2119.5647000000 5.000e-04 X2Pi 1.5 9 3.5 f X2Pi 1.5 8 4.5 f 94AbDaRaEn.648
2088.9340000000 2.806e-03 X2Pi 1.5 9 4.5 f X2Pi 1.5 8 5.5 f 94AbDaRaEn.649
2194.5152000000 1.739e-03 X2Pi 0.5 9 0.5 e X2Pi 0.5 8 1.5 e 94AbDaRaEn.650
2164.4406000000 1.478e-03 X2Pi 0.5 9 1.5 e X2Pi 0.5 8 2.5 e 94AbDaRaEn.651
2133.0475000000 2.160e-03 X2Pi 0.5 9 2.5 e X2Pi 0.5 8 3.5 e 94AbDaRaEn.652
2100.4449000000 8.581e-03 X2Pi 0.5 9 3.5 e X2Pi 0.5 8 4.5 e 94AbDaRaEn.653
2066.6637000000 3.124e-03 X2Pi 0.5 9 4.5 e X2Pi 0.5 8 5.5 e 94AbDaRaEn.654
2194.4361000000 2.039e-03 X2Pi 0.5 9 0.5 f X2Pi 0.5 8 1.5 f 94AbDaRaEn.655
2164.3927000000 5.000e-04 X2Pi 0.5 9 1.5 f X2Pi 0.5 8 2.5 f 94AbDaRaEn.656
2133.0475000000 4.565e-03 X2Pi 0.5 9 2.5 f X2Pi 0.5 8 3.5 f 94AbDaRaEn.657
2100.4965000000 2.571e-03 X2Pi 0.5 9 3.5 f X2Pi 0.5 8 4.5 f 94AbDaRaEn.658
2066.7868000000 2.780e-03 X2Pi 0.5 9 4.5 f X2Pi 0.5 8 5.5 f 94AbDaRaEn.659
2292.3276000000 5.000e-04 X2Pi 1.5 9 2.5 e X2Pi 1.5 8 1.5 e 94AbDaRaEn.660
2311.7170000000 5.000e-04 X2Pi 1.5 9 3.5 e X2Pi 1.5 8 2.5 e 94AbDaRaEn.661
2329.7972000000 1.025e-03 X2Pi 1.5 9 4.5 e X2Pi 1.5 8 3.5 e 94AbDaRaEn.662
2346.4692000000 8.923e-04 X2Pi 1.5 9 5.5 e X2Pi 1.5 8 4.5 e 94AbDaRaEn.663
2361.6201000000 1.194e-03 X2Pi 1.5 9 6.5 e X2Pi 1.5 8 5.5 e 94AbDaRaEn.664
2375.1437000000 6.851e-04 X2Pi 1.5 9 7.5 e X2Pi 1.5 8 6.5 e 94AbDaRaEn.665
2386.9401000000 2.120e-03 X2Pi 1.5 9 8.5 e X2Pi 1.5 8 7.5 e 94AbDaRaEn.666
2396.9180000000 6.810e-04 X2Pi 1.5 9 9.5 e X2Pi 1.5 8 8.5 e 94AbDaRaEn.667
2404.9916000000 5.000e-04 X2Pi 1.5 9 10.5 e X2Pi 1.5 8 9.5 e 94AbDaRaEn.668
2411.0796000000 2.702e-03 X2Pi 1.5 9 11.5 e X2Pi 1.5 8 10.5 e 94AbDaRaEn.669
2415.0990000000 3.964e-03 X2Pi 1.5 9 12.5 e X2Pi 1.5 8 11.5 e 94AbDaRaEn.670
2416.9686000000 3.485e-03 X2Pi 1.5 9 13.5 e X2Pi 1.5 8 12.5 e 94AbDaRaEn.671
2292.3816000000 1.250e-03 X2Pi 1.5 9 2.5 f X2Pi 1.5 8 1.5 f 94AbDaRaEn.672
2311.8067000000 5.000e-04 X2Pi 1.5 9 3.5 f X2Pi 1.5 8 2.5 f 94AbDaRaEn.673
2329.9205000000 5.000e-04 X2Pi 1.5 9 4.5 f X2Pi 1.5 8 3.5 f 94AbDaRaEn.674
2346.6166000000 5.000e-04 X2Pi 1.5 9 5.5 f X2Pi 1.5 8 4.5 f 94AbDaRaEn.675
2361.7838000000 5.000e-04 X2Pi 1.5 9 6.5 f X2Pi 1.5 8 5.5 f 94AbDaRaEn.676
2375.3130000000 1.447e-03 X2Pi 1.5 9 7.5 f X2Pi 1.5 8 6.5 f 94AbDaRaEn.677
2387.1053000000 2.237e-03 X2Pi 1.5 9 8.5 f X2Pi 1.5 8 7.5 f 94AbDaRaEn.678
2397.0683000000 1.522e-03 X2Pi 1.5 9 9.5 f X2Pi 1.5 8 8.5 f 94AbDaRaEn.679
2405.1179000000 5.000e-04 X2Pi 1.5 9 10.5 f X2Pi 1.5 8 9.5 f 94AbDaRaEn.680
2411.1707000000 5.000e-04 X2Pi 1.5 9 11.5 f X2Pi 1.5 8 10.5 f 94AbDaRaEn.681
2416.9686000000 4.622e-03 X2Pi 1.5 9 13.5 f X2Pi 1.5 8 12.5 f 94AbDaRaEn.683
2275.1445000000 4.559e-03 X2Pi 0.5 9 1.5 e X2Pi 0.5 8 0.5 e 94AbDaRaEn.684
2298.3271000000 4.571e-03 X2Pi 0.5 9 2.5 e X2Pi 0.5 8 1.5 e 94AbDaRaEn.685
2319.4706000000 1.016e-03 X2Pi 0.5 9 3.5 e X2Pi 0.5 8 2.5 e 94AbDaRaEn.686
2338.5395000000 7.702e-04 X2Pi 0.5 9 4.5 e X2Pi 0.5 8 3.5 e 94AbDaRaEn.687
2355.5388000000 9.573e-04 X2Pi 0.5 9 5.5 e X2Pi 0.5 8 4.5 e 94AbDaRaEn.688
2370.4761000000 1.224e-03 X2Pi 0.5 9 6.5 e X2Pi 0.5 8 5.5 e 94AbDaRaEn.689
2383.3535000000 5.000e-04 X2Pi 0.5 9 7.5 e X2Pi 0.5 8 6.5 e 94AbDaRaEn.690
2394.1573000000 1.037e-03 X2Pi 0.5 9 8.5 e X2Pi 0.5 8 7.5 e 94AbDaRaEn.691
2402.8634000000 5.000e-04 X2Pi 0.5 9 9.5 e X2Pi 0.5 8 8.5 e 94AbDaRaEn.692
2409.4375000000 5.000e-04 X2Pi 0.5 9 10.5 e X2Pi 0.5 8 9.5 e 94AbDaRaEn.693
2275.1884000000 3.982e-03 X2Pi 0.5 9 1.5 f X2Pi 0.5 8 0.5 f 94AbDaRaEn.694
2298.3271000000 3.665e-03 X2Pi 0.5 9 2.5 f X2Pi 0.5 8 1.5 f 94AbDaRaEn.695
2319.4125000000 2.010e-03 X2Pi 0.5 9 3.5 f X2Pi 0.5 8 2.5 f 94AbDaRaEn.696
2338.4327000000 6.961e-04 X2Pi 0.5 9 4.5 f X2Pi 0.5 8 3.5 f 94AbDaRaEn.697
2355.3907000000 5.000e-04 X2Pi 0.5 9 5.5 f X2Pi 0.5 8 4.5 f 94AbDaRaEn.698
2370.2966000000 5.000e-04 X2Pi 0.5 9 6.5 f X2Pi 0.5 8 5.5 f 94AbDaRaEn.699
2383.1510000000 7.621e-04 X2Pi 0.5 9 7.5 f X2Pi 0.5 8 6.5 f 94AbDaRaEn.700
2393.9411000000 7.752e-04 X2Pi 0.5 9 8.5 f X2Pi 0.5 8 7.5 f 94AbDaRaEn.701
2402.6464000000 3.692e-03 X2Pi 0.5 9 9.5 f X2Pi 0.5 8 8.5 f 94AbDaRaEn.702
2409.2244000000 5.000e-04 X2Pi 0.5 9 10.5 f X2Pi 0.5 8 9.5 f 94AbDaRaEn.703
2105.6397000000 6.095e-03 X2Pi 0.5 10 2.5 e X2Pi 0.5 9 1.5 e 94AbDaRaEn.704
2124.7677000000 5.000e-04 X2Pi 0.5 10 3.5 e X2Pi 0.5 9 2.5 e 94AbDaRaEn.705
2141.7145000000 2.279e-03 X2Pi 0.5 10 4.5 e X2Pi 0.5 9 3.5 e 94AbDaRaEn.706
2156.5106000000 5.000e-04 X2Pi 0.5 10 5.5 e X2Pi 0.5 9 4.5 e 94AbDaRaEn.707
2169.1250000000 5.000e-04 X2Pi 0.5 10 6.5 e X2Pi 0.5 9 5.5 e 94AbDaRaEn.708
2179.5403000000 2.532e-03 X2Pi 0.5 10 7.5 e X2Pi 0.5 9 6.5 e 94AbDaRaEn.709
2101.0618000000 5.000e-04 X2Pi 1.5 10 2.5 e X2Pi 1.5 9 1.5 e 94AbDaRaEn.710
2118.6936000000 2.615e-03 X2Pi 1.5 10 3.5 e X2Pi 1.5 9 2.5 e 94AbDaRaEn.711
2134.8956000000 1.407e-03 X2Pi 1.5 10 4.5 e X2Pi 1.5 9 3.5 e 94AbDaRaEn.712
2149.5470000000 5.000e-04 X2Pi 1.5 10 5.5 e X2Pi 1.5 9 4.5 e 94AbDaRaEn.713
2162.5410000000 5.000e-04 X2Pi 1.5 10 6.5 e X2Pi 1.5 9 5.5 e 94AbDaRaEn.714
2173.7709000000 4.849e-03 X2Pi 1.5 10 7.5 e X2Pi 1.5 9 6.5 e 94AbDaRaEn.715
2183.1236000000 5.000e-04 X2Pi 1.5 10 8.5 e X2Pi 1.5 9 7.5 e 94AbDaRaEn.716
2190.5003000000 5.000e-04 X2Pi 1.5 10 9.5 e X2Pi 1.5 9 8.5 e 94AbDaRaEn.717
2195.8101000000 5.000e-04 X2Pi 1.5 10 10.5 e X2Pi 1.5 9 9.5 e 94AbDaRaEn.718
2198.9443000000 5.000e-04 X2Pi 1.5 10 11.5 e X2Pi 1.5 9 10.5 e 94AbDaRaEn.719
2101.1001000000 1.740e-03 X2Pi 1.5 10 2.5 f X2Pi 1.5 9 1.5 f 94AbDaRaEn.720
2118.7818000000 9.597e-03 X2Pi 1.5 10 3.5 f X2Pi 1.5 9 2.5 f 94AbDaRaEn.721
2134.9956000000 3.106e-03 X2Pi 1.5 10 4.5 f X2Pi 1.5 9 3.5 f 94AbDaRaEn.722
2149.6602000000 1.280e-03 X2Pi 1.5 10 5.5 f X2Pi 1.5 9 4.5 f 94AbDaRaEn.723
2162.6596000000 5.192e-03 X2Pi 1.5 10 6.5 f X2Pi 1.5 9 5.5 f 94AbDaRaEn.724
2173.8807000000 5.000e-04 X2Pi 1.5 10 7.5 f X2Pi 1.5 9 6.5 f 94AbDaRaEn.725
2183.2189000000 8.879e-04 X2Pi 1.5 10 8.5 f X2Pi 1.5 9 7.5 f 94AbDaRaEn.726
2190.5721000000 2.742e-03 X2Pi 1.5 10 9.5 f X2Pi 1.5 9 8.5 f 94AbDaRaEn.727
2195.8101000000 5.000e-04 X2Pi 1.5 10 10.5 f X2Pi 1.5 9 9.5 f 94AbDaRaEn.728
2198.9443000000 5.000e-04 X2Pi 1.5 10 11.5 f X2Pi 1.5 9 10.5 f 94AbDaRaEn.729
2105.6412000000 4.252e-03 X2Pi 0.5 10 2.5 e X2Pi 0.5 9 1.5 e 94AbDaRaEn.730
2124.7692000000 1.469e-03 X2Pi 0.5 10 3.5 e X2Pi 0.5 9 2.5 e 94AbDaRaEn.731
2141.7160000000 5.000e-04 X2Pi 0.5 10 4.5 e X2Pi 0.5 9 3.5 e 94AbDaRaEn.732
2156.5122000000 2.094e-03 X2Pi 0.5 10 5.5 e X2Pi 0.5 9 4.5 e 94AbDaRaEn.733
2169.1266000000 2.115e-03 X2Pi 0.5 10 6.5 e X2Pi 0.5 9 5.5 e 94AbDaRaEn.734
2179.5418000000 5.000e-04 X2Pi 0.5 10 7.5 e X2Pi 0.5 9 6.5 e 94AbDaRaEn.735
2105.6412000000 1.529e-02 X2Pi 0.5 10 2.5 f X2Pi 0.5 9 1.5 f 94AbDaRaEn.736
2124.6907000000 5.705e-03 X2Pi 0.5 10 3.5 f X2Pi 0.5 9 2.5 f 94AbDaRaEn.737
2141.6114000000 5.519e-03 X2Pi 0.5 10 4.5 f X2Pi 0.5 9 3.5 f 94AbDaRaEn.738
2156.3499000000 4.463e-03 X2Pi 0.5 10 5.5 f X2Pi 0.5 9 4.5 f 94AbDaRaEn.739
2168.9440000000 7.955e-04 X2Pi 0.5 10 6.5 f X2Pi 0.5 9 5.5 f 94AbDaRaEn.740
2179.3537000000 6.649e-03 X2Pi 0.5 10 7.5 f X2Pi 0.5 9 6.5 f 94AbDaRaEn.741
6887.6230000000 1.325e-03 X2Pi 1.5 2 1.5 e X2Pi 1.5 0 2.5 e 94AbDaRaEn.742
6847.1863000000 1.956e-03 X2Pi 1.5 2 2.5 e X2Pi 1.5 0 3.5 e 94AbDaRaEn.743
6803.6472000000 1.573e-03 X2Pi 1.5 2 3.5 e X2Pi 1.5 0 4.5 e 94AbDaRaEn.744
6757.1028000000 1.742e-03 X2Pi 1.5 2 4.5 e X2Pi 1.5 0 5.5 e 94AbDaRaEn.745
6707.6822000000 1.576e-03 X2Pi 1.5 2 5.5 e X2Pi 1.5 0 6.5 e 94AbDaRaEn.746
6655.5101000000 1.451e-03 X2Pi 1.5 2 6.5 e X2Pi 1.5 0 7.5 e 94AbDaRaEn.747
6600.6987000000 1.025e-03 X2Pi 1.5 2 7.5 e X2Pi 1.5 0 8.5 e 94AbDaRaEn.748
6543.3464000000 1.291e-03 X2Pi 1.5 2 8.5 e X2Pi 1.5 0 9.5 e 94AbDaRaEn.749
6483.5383000000 2.669e-03 X2Pi 1.5 2 9.5 e X2Pi 1.5 0 10.5 e 94AbDaRaEn.750
6421.3581000000 1.822e-03 X2Pi 1.5 2 10.5 e X2Pi 1.5 0 11.5 e 94AbDaRaEn.751
6887.4688000000 9.599e-04 X2Pi 1.5 2 1.5 f X2Pi 1.5 0 2.5 f 94AbDaRaEn.752
6846.9106000000 2.556e-03 X2Pi 1.5 2 2.5 f X2Pi 1.5 0 3.5 f 94AbDaRaEn.753
6803.2407000000 1.844e-03 X2Pi 1.5 2 3.5 f X2Pi 1.5 0 4.5 f 94AbDaRaEn.754
6756.5629000000 1.916e-03 X2Pi 1.5 2 4.5 f X2Pi 1.5 0 5.5 f 94AbDaRaEn.755
6707.0076000000 1.636e-03 X2Pi 1.5 2 5.5 f X2Pi 1.5 0 6.5 f 94AbDaRaEn.756
6654.7012000000 1.602e-03 X2Pi 1.5 2 6.5 f X2Pi 1.5 0 7.5 f 94AbDaRaEn.757
6599.7539000000 7.087e-04 X2Pi 1.5 2 7.5 f X2Pi 1.5 0 8.5 f 94AbDaRaEn.758
6542.2629000000 2.242e-03 X2Pi 1.5 2 8.5 f X2Pi 1.5 0 9.5 f 94AbDaRaEn.759
6482.3192000000 1.119e-03 X2Pi 1.5 2 9.5 f X2Pi 1.5 0 10.5 f 94AbDaRaEn.760
6419.9987000000 4.980e-03 X2Pi 1.5 2 10.5 f X2Pi 1.5 0 11.5 f 94AbDaRaEn.761
6911.3337000000 1.575e-03 X2Pi 0.5 2 0.5 e X2Pi 0.5 0 1.5 e 94AbDaRaEn.762
6866.2691000000 7.718e-04 X2Pi 0.5 2 1.5 e X2Pi 0.5 0 2.5 e 94AbDaRaEn.763
6818.8863000000 5.646e-04 X2Pi 0.5 2 2.5 e X2Pi 0.5 0 3.5 e 94AbDaRaEn.764
6769.2918000000 1.331e-03 X2Pi 0.5 2 3.5 e X2Pi 0.5 0 4.5 e 94AbDaRaEn.765
6717.4912000000 1.564e-03 X2Pi 0.5 2 4.5 e X2Pi 0.5 0 5.5 e 94AbDaRaEn.766
6663.4590000000 6.824e-04 X2Pi 0.5 2 5.5 e X2Pi 0.5 0 6.5 e 94AbDaRaEn.767
6607.1775000000 8.588e-04 X2Pi 0.5 2 6.5 e X2Pi 0.5 0 7.5 e 94AbDaRaEn.768
6548.6426000000 1.533e-03 X2Pi 0.5 2 7.5 e X2Pi 0.5 0 8.5 e 94AbDaRaEn.769
6487.8693000000 5.000e-04 X2Pi 0.5 2 8.5 e X2Pi 0.5 0 9.5 e 94AbDaRaEn.770
6424.8831000000 3.818e-03 X2Pi 0.5 2 9.5 e X2Pi 0.5 0 10.5 e 94AbDaRaEn.771
6911.2173000000 1.811e-03 X2Pi 0.5 2 0.5 f X2Pi 0.5 0 1.5 f 94AbDaRaEn.772
6866.2374000000 1.536e-03 X2Pi 0.5 2 1.5 f X2Pi 0.5 0 2.5 f 94AbDaRaEn.773
6818.9622000000 2.322e-03 X2Pi 0.5 2 2.5 f X2Pi 0.5 0 3.5 f 94AbDaRaEn.774
6769.4831000000 1.198e-03 X2Pi 0.5 2 3.5 f X2Pi 0.5 0 4.5 f 94AbDaRaEn.775
6717.8011000000 1.713e-03 X2Pi 0.5 2 4.5 f X2Pi 0.5 0 5.5 f 94AbDaRaEn.776
6663.8885000000 1.213e-03 X2Pi 0.5 2 5.5 f X2Pi 0.5 0 6.5 f 94AbDaRaEn.777
6607.7269000000 1.545e-03 X2Pi 0.5 2 6.5 f X2Pi 0.5 0 7.5 f 94AbDaRaEn.778
6549.3140000000 2.256e-03 X2Pi 0.5 2 7.5 f X2Pi 0.5 0 8.5 f 94AbDaRaEn.779
6425.7985000000 5.971e-03 X2Pi 0.5 2 9.5 f X2Pi 0.5 0 10.5 f 94AbDaRaEn.780
6360.7579000000 1.102e-02 X2Pi 0.5 2 10.5 f X2Pi 0.5 0 11.5 f 94AbDaRaEn.781
7075.0449000000 2.032e-03 X2Pi 1.5 2 3.5 e X2Pi 1.5 0 2.5 e 94AbDaRaEn.783
7098.7676000000 2.152e-03 X2Pi 1.5 2 4.5 e X2Pi 1.5 0 3.5 e 94AbDaRaEn.784
7120.0437000000 2.005e-03 X2Pi 1.5 2 5.5 e X2Pi 1.5 0 4.5 e 94AbDaRaEn.785
7138.6700000000 1.675e-03 X2Pi 1.5 2 6.5 e X2Pi 1.5 0 5.5 e 94AbDaRaEn.786
7154.4939000000 1.658e-03 X2Pi 1.5 2 7.5 e X2Pi 1.5 0 6.5 e 94AbDaRaEn.787
7167.3990000000 3.737e-03 X2Pi 1.5 2 8.5 e X2Pi 1.5 0 7.5 e 94AbDaRaEn.788
7177.3047000000 8.049e-03 X2Pi 1.5 2 9.5 e X2Pi 1.5 0 8.5 e 94AbDaRaEn.789
7184.1570000000 4.688e-03 X2Pi 1.5 2 10.5 e X2Pi 1.5 0 9.5 e 94AbDaRaEn.790
7049.2349000000 1.566e-03 X2Pi 1.5 2 2.5 f X2Pi 1.5 0 1.5 f 94AbDaRaEn.791
7075.2315000000 2.013e-03 X2Pi 1.5 2 3.5 f X2Pi 1.5 0 2.5 f 94AbDaRaEn.792
7099.0139000000 2.947e-03 X2Pi 1.5 2 4.5 f X2Pi 1.5 0 3.5 f 94AbDaRaEn.793
7120.3333000000 1.761e-03 X2Pi 1.5 2 5.5 f X2Pi 1.5 0 4.5 f 94AbDaRaEn.794
7138.9909000000 2.035e-03 X2Pi 1.5 2 6.5 f X2Pi 1.5 0 5.5 f 94AbDaRaEn.795
7154.8316000000 1.721e-03 X2Pi 1.5 2 7.5 f X2Pi 1.5 0 6.5 f 94AbDaRaEn.796
7167.7454000000 1.462e-03 X2Pi 1.5 2 8.5 f X2Pi 1.5 0 7.5 f 94AbDaRaEn.797
7028.7490000000 6.961e-04 X2Pi 0.5 2 1.5 e X2Pi 0.5 0 0.5 e 94AbDaRaEn.798
7060.6725000000 6.830e-04 X2Pi 0.5 2 2.5 e X2Pi 0.5 0 1.5 e 94AbDaRaEn.799
7088.7194000000 2.047e-03 X2Pi 0.5 2 3.5 e X2Pi 0.5 0 2.5 e 94AbDaRaEn.800
7113.0295000000 2.201e-03 X2Pi 0.5 2 4.5 e X2Pi 0.5 0 3.5 e 94AbDaRaEn.801
7133.7707000000 1.349e-03 X2Pi 0.5 2 5.5 e X2Pi 0.5 0 4.5 e 94AbDaRaEn.802
7151.0766000000 7.894e-04 X2Pi 0.5 2 6.5 e X2Pi 0.5 0 5.5 e 94AbDaRaEn.803
7165.0360000000 1.880e-03 X2Pi 0.5 2 7.5 e X2Pi 0.5 0 6.5 e 94AbDaRaEn.804
7175.7014000000 4.902e-03 X2Pi 0.5 2 8.5 e X2Pi 0.5 0 7.5 e 94AbDaRaEn.805
7028.8318000000 1.352e-03 X2Pi 0.5 2 1.5 f X2Pi 0.5 0 0.5 f 94AbDaRaEn.806
7060.6725000000 2.932e-03 X2Pi 0.5 2 2.5 f X2Pi 0.5 0 1.5 f 94AbDaRaEn.807
7088.6337000000 2.270e-03 X2Pi 0.5 2 3.5 f X2Pi 0.5 0 2.5 f 94AbDaRaEn.808
7112.8700000000 2.159e-03 X2Pi 0.5 2 4.5 f X2Pi 0.5 0 3.5 f 94AbDaRaEn.809
7133.5534000000 2.558e-03 X2Pi 0.5 2 5.5 f X2Pi 0.5 0 4.5 f 94AbDaRaEn.810
7150.8142000000 1.853e-03 X2Pi 0.5 2 6.5 f X2Pi 0.5 0 5.5 f 94AbDaRaEn.811
7164.7393000000 7.826e-04 X2Pi 0.5 2 7.5 f X2Pi 0.5 0 6.5 f 94AbDaRaEn.812
7175.3856000000 5.773e-03 X2Pi 0.5 2 8.5 f X2Pi 0.5 0 7.5 f 94AbDaRaEn.813
6971.2909000000 5.853e-04 X2Pi 1.5 2 1.5 e X2Pi 1.5 0 1.5 f 94AbDaRaEn.814
6965.1937000000 2.296e-03 X2Pi 1.5 2 2.5 e X2Pi 1.5 0 2.5 f 94AbDaRaEn.815
6956.3885000000 1.955e-03 X2Pi 1.5 2 3.5 e X2Pi 1.5 0 3.5 f 94AbDaRaEn.816
6944.7833000000 1.570e-03 X2Pi 1.5 2 4.5 e X2Pi 1.5 0 4.5 f 94AbDaRaEn.817
6930.3339000000 9.720e-04 X2Pi 1.5 2 5.5 e X2Pi 1.5 0 5.5 f 94AbDaRaEn.818
6913.0241000000 1.031e-03 X2Pi 1.5 2 6.5 e X2Pi 1.5 0 6.5 f 94AbDaRaEn.819
6965.5674000000 3.050e-03 X2Pi 1.5 2 2.5 f X2Pi 1.5 0 2.5 e 94AbDaRaEn.821
6957.2248000000 2.034e-03 X2Pi 1.5 2 3.5 f X2Pi 1.5 0 3.5 e 94AbDaRaEn.822
6946.2719000000 1.930e-03 X2Pi 1.5 2 4.5 f X2Pi 1.5 0 4.5 e 94AbDaRaEn.823
6932.6518000000 1.043e-03 X2Pi 1.5 2 5.5 f X2Pi 1.5 0 5.5 e 94AbDaRaEn.824
6916.3410000000 4.555e-03 X2Pi 1.5 2 6.5 f X2Pi 1.5 0 6.5 e 94AbDaRaEn.825
6972.3770000000 5.000e-04 X2Pi 0.5 2 0.5 e X2Pi 0.5 0 0.5 f 94AbDaRaEn.826
6967.2880000000 9.760e-04 X2Pi 0.5 2 1.5 e X2Pi 0.5 0 1.5 f 94AbDaRaEn.827
6959.1217000000 5.000e-04 X2Pi 0.5 2 2.5 e X2Pi 0.5 0 2.5 f 94AbDaRaEn.828
6948.0271000000 2.013e-03 X2Pi 0.5 2 3.5 e X2Pi 0.5 0 3.5 f 94AbDaRaEn.829
6972.6779000000 1.273e-03 X2Pi 0.5 2 0.5 f X2Pi 0.5 0 0.5 e 94AbDaRaEn.830
6967.7871000000 8.526e-04 X2Pi 0.5 2 1.5 f X2Pi 0.5 0 1.5 e 94AbDaRaEn.831
6959.6532000000 3.630e-03 X2Pi 0.5 2 2.5 f X2Pi 0.5 0 2.5 e 94AbDaRaEn.832
6948.4046000000 9.398e-03 X2Pi 0.5 2 3.5 f X2Pi 0.5 0 3.5 e 94AbDaRaEn.833
6561.3411000000 1.580e-03 X2Pi 1.5 3 1.5 e X2Pi 1.5 1 2.5 e 94AbDaRaEn.834
6522.2648000000 1.789e-03 X2Pi 1.5 3 2.5 e X2Pi 1.5 1 3.5 e 94AbDaRaEn.835
6480.1675000000 1.452e-03 X2Pi 1.5 3 3.5 e X2Pi 1.5 1 4.5 e 94AbDaRaEn.836
6435.1274000000 1.685e-03 X2Pi 1.5 3 4.5 e X2Pi 1.5 1 5.5 e 94AbDaRaEn.837
6387.2567000000 1.547e-03 X2Pi 1.5 3 5.5 e X2Pi 1.5 1 6.5 e 94AbDaRaEn.838
6336.6701000000 1.339e-03 X2Pi 1.5 3 6.5 e X2Pi 1.5 1 7.5 e 94AbDaRaEn.839
6283.4722000000 1.579e-03 X2Pi 1.5 3 7.5 e X2Pi 1.5 1 8.5 e 94AbDaRaEn.840
6227.7545000000 1.111e-03 X2Pi 1.5 3 8.5 e X2Pi 1.5 1 9.5 e 94AbDaRaEn.841
6169.6009000000 7.127e-04 X2Pi 1.5 3 9.5 e X2Pi 1.5 1 10.5 e 94AbDaRaEn.842
6109.0849000000 1.596e-03 X2Pi 1.5 3 10.5 e X2Pi 1.5 1 11.5 e 94AbDaRaEn.843
6046.2786000000 8.186e-04 X2Pi 1.5 3 11.5 e X2Pi 1.5 1 12.5 e 94AbDaRaEn.844
5981.2458000000 5.000e-04 X2Pi 1.5 3 12.5 e X2Pi 1.5 1 13.5 e 94AbDaRaEn.845
5914.0469000000 5.959e-04 X2Pi 1.5 3 13.5 e X2Pi 1.5 1 14.5 e 94AbDaRaEn.846
5844.7416000000 2.890e-03 X2Pi 1.5 3 14.5 e X2Pi 1.5 1 15.5 e 94AbDaRaEn.847
5700.0484000000 1.375e-03 X2Pi 1.5 3 16.5 e X2Pi 1.5 1 17.5 e 94AbDaRaEn.848
5624.7731000000 4.588e-03 X2Pi 1.5 3 17.5 e X2Pi 1.5 1 18.5 e 94AbDaRaEn.849
6561.1976000000 1.456e-03 X2Pi 1.5 3 1.5 f X2Pi 1.5 1 2.5 f 94AbDaRaEn.850
6522.0055000000 1.696e-03 X2Pi 1.5 3 2.5 f X2Pi 1.5 1 3.5 f 94AbDaRaEn.851
6479.7825000000 1.641e-03 X2Pi 1.5 3 3.5 f X2Pi 1.5 1 4.5 f 94AbDaRaEn.852
6434.6122000000 1.469e-03 X2Pi 1.5 3 4.5 f X2Pi 1.5 1 5.5 f 94AbDaRaEn.853
6386.6105000000 1.464e-03 X2Pi 1.5 3 5.5 f X2Pi 1.5 1 6.5 f 94AbDaRaEn.854
6335.8915000000 1.130e-03 X2Pi 1.5 3 6.5 f X2Pi 1.5 1 7.5 f 94AbDaRaEn.855
6282.5599000000 1.271e-03 X2Pi 1.5 3 7.5 f X2Pi 1.5 1 8.5 f 94AbDaRaEn.856
6226.7071000000 6.668e-04 X2Pi 1.5 3 8.5 f X2Pi 1.5 1 9.5 f 94AbDaRaEn.857
6168.4168000000 6.412e-04 X2Pi 1.5 3 9.5 f X2Pi 1.5 1 10.5 f 94AbDaRaEn.858
6107.7626000000 7.014e-04 X2Pi 1.5 3 10.5 f X2Pi 1.5 1 11.5 f 94AbDaRaEn.859
6044.8140000000 1.445e-03 X2Pi 1.5 3 11.5 f X2Pi 1.5 1 12.5 f 94AbDaRaEn.860
5979.6375000000 1.298e-03 X2Pi 1.5 3 12.5 f X2Pi 1.5 1 13.5 f 94AbDaRaEn.861
5912.2880000000 8.525e-03 X2Pi 1.5 3 13.5 f X2Pi 1.5 1 14.5 f 94AbDaRaEn.862
5842.8534000000 7.883e-03 X2Pi 1.5 3 14.5 f X2Pi 1.5 1 15.5 f 94AbDaRaEn.863
6584.5760000000 1.220e-03 X2Pi 0.5 3 0.5 e X2Pi 0.5 1 1.5 e 94AbDaRaEn.864
6541.1883000000 4.448e-03 X2Pi 0.5 3 1.5 e X2Pi 0.5 1 2.5 e 94AbDaRaEn.865
6495.4421000000 2.268e-03 X2Pi 0.5 3 2.5 e X2Pi 0.5 1 3.5 e 94AbDaRaEn.866
6447.4602000000 1.420e-03 X2Pi 0.5 3 3.5 e X2Pi 0.5 1 4.5 e 94AbDaRaEn.867
6344.8413000000 1.037e-03 X2Pi 0.5 3 5.5 e X2Pi 0.5 1 6.5 e 94AbDaRaEn.868
6290.1793000000 9.317e-04 X2Pi 0.5 3 6.5 e X2Pi 0.5 1 7.5 e 94AbDaRaEn.869
6233.2793000000 6.177e-04 X2Pi 0.5 3 7.5 e X2Pi 0.5 1 8.5 e 94AbDaRaEn.870
6174.1531000000 1.009e-03 X2Pi 0.5 3 8.5 e X2Pi 0.5 1 9.5 e 94AbDaRaEn.871
6112.8263000000 6.802e-04 X2Pi 0.5 3 9.5 e X2Pi 0.5 1 10.5 e 94AbDaRaEn.872
6049.3255000000 2.038e-03 X2Pi 0.5 3 10.5 e X2Pi 0.5 1 11.5 e 94AbDaRaEn.873
5983.6958000000 5.000e-04 X2Pi 0.5 3 11.5 e X2Pi 0.5 1 12.5 e 94AbDaRaEn.874
6584.4609000000 5.000e-04 X2Pi 0.5 3 0.5 f X2Pi 0.5 1 1.5 f 94AbDaRaEn.875
6541.1520000000 3.256e-03 X2Pi 0.5 3 1.5 f X2Pi 0.5 1 2.5 f 94AbDaRaEn.876
6495.5079000000 3.430e-03 X2Pi 0.5 3 2.5 f X2Pi 0.5 1 3.5 f 94AbDaRaEn.877
6447.6359000000 1.444e-03 X2Pi 0.5 3 3.5 f X2Pi 0.5 1 4.5 f 94AbDaRaEn.878
6397.5543000000 1.113e-03 X2Pi 0.5 3 4.5 f X2Pi 0.5 1 5.5 f 94AbDaRaEn.879
6345.2478000000 1.443e-03 X2Pi 0.5 3 5.5 f X2Pi 0.5 1 6.5 f 94AbDaRaEn.880
6290.7034000000 1.466e-03 X2Pi 0.5 3 6.5 f X2Pi 0.5 1 7.5 f 94AbDaRaEn.881
6233.9215000000 1.478e-03 X2Pi 0.5 3 7.5 f X2Pi 0.5 1 8.5 f 94AbDaRaEn.882
6113.7101000000 3.187e-03 X2Pi 0.5 3 9.5 f X2Pi 0.5 1 10.5 f 94AbDaRaEn.883
6050.3344000000 2.977e-03 X2Pi 0.5 3 10.5 f X2Pi 0.5 1 11.5 f 94AbDaRaEn.884
5917.2255000000 4.492e-03 X2Pi 0.5 3 12.5 f X2Pi 0.5 1 13.5 f 94AbDaRaEn.885
5847.5984000000 1.092e-02 X2Pi 0.5 3 13.5 f X2Pi 0.5 1 14.5 f 94AbDaRaEn.886
6716.9020000000 1.602e-03 X2Pi 1.5 3 2.5 e X2Pi 1.5 1 1.5 e 94AbDaRaEn.887
6741.5968000000 1.626e-03 X2Pi 1.5 3 3.5 e X2Pi 1.5 1 2.5 e 94AbDaRaEn.888
6764.0773000000 1.710e-03 X2Pi 1.5 3 4.5 e X2Pi 1.5 1 3.5 e 94AbDaRaEn.889
6784.1210000000 1.721e-03 X2Pi 1.5 3 5.5 e X2Pi 1.5 1 4.5 e 94AbDaRaEn.890
6801.5373000000 1.793e-03 X2Pi 1.5 3 6.5 e X2Pi 1.5 1 5.5 e 94AbDaRaEn.891
6816.1789000000 1.893e-03 X2Pi 1.5 3 7.5 e X2Pi 1.5 1 6.5 e 94AbDaRaEn.892
6827.9355000000 1.436e-03 X2Pi 1.5 3 8.5 e X2Pi 1.5 1 7.5 e 94AbDaRaEn.893
6717.0093000000 1.657e-03 X2Pi 1.5 3 2.5 f X2Pi 1.5 1 1.5 f 94AbDaRaEn.894
6741.7689000000 1.687e-03 X2Pi 1.5 3 3.5 f X2Pi 1.5 1 2.5 f 94AbDaRaEn.895
6764.3041000000 2.639e-03 X2Pi 1.5 3 4.5 f X2Pi 1.5 1 3.5 f 94AbDaRaEn.896
6784.3871000000 1.639e-03 X2Pi 1.5 3 5.5 f X2Pi 1.5 1 4.5 f 94AbDaRaEn.897
6801.8298000000 1.668e-03 X2Pi 1.5 3 6.5 f X2Pi 1.5 1 5.5 f 94AbDaRaEn.898
6816.4850000000 1.500e-03 X2Pi 1.5 3 7.5 f X2Pi 1.5 1 6.5 f 94AbDaRaEn.899
6828.2448000000 2.217e-03 X2Pi 1.5 3 8.5 f X2Pi 1.5 1 7.5 f 94AbDaRaEn.900
6837.0248000000 1.180e-03 X2Pi 1.5 3 9.5 f X2Pi 1.5 1 8.5 f 94AbDaRaEn.901
6842.7639000000 1.096e-03 X2Pi 1.5 3 10.5 f X2Pi 1.5 1 9.5 f 94AbDaRaEn.902
6754.1549000000 2.467e-03 X2Pi 0.5 3 3.5 e X2Pi 0.5 1 2.5 e 94AbDaRaEn.903
6777.1663000000 1.815e-03 X2Pi 0.5 3 4.5 e X2Pi 0.5 1 3.5 e 94AbDaRaEn.904
6796.6689000000 1.906e-03 X2Pi 0.5 3 5.5 e X2Pi 0.5 1 4.5 e 94AbDaRaEn.905
6812.7816000000 2.253e-03 X2Pi 0.5 3 6.5 e X2Pi 0.5 1 5.5 e 94AbDaRaEn.906
6825.5849000000 1.238e-03 X2Pi 0.5 3 7.5 e X2Pi 0.5 1 6.5 e 94AbDaRaEn.907
6835.1255000000 1.066e-03 X2Pi 0.5 3 8.5 e X2Pi 0.5 1 7.5 e 94AbDaRaEn.908
6841.4286000000 2.133e-03 X2Pi 0.5 3 9.5 e X2Pi 0.5 1 8.5 e 94AbDaRaEn.909
6697.1203000000 3.339e-03 X2Pi 0.5 3 1.5 f X2Pi 0.5 1 0.5 f 94AbDaRaEn.910
6727.4799000000 4.236e-03 X2Pi 0.5 3 2.5 f X2Pi 0.5 1 1.5 f 94AbDaRaEn.911
6754.0747000000 1.543e-03 X2Pi 0.5 3 3.5 f X2Pi 0.5 1 2.5 f 94AbDaRaEn.912
6777.0178000000 1.530e-03 X2Pi 0.5 3 4.5 f X2Pi 0.5 1 3.5 f 94AbDaRaEn.913
6796.4652000000 1.611e-03 X2Pi 0.5 3 5.5 f X2Pi 0.5 1 4.5 f 94AbDaRaEn.914
6812.5367000000 1.632e-03 X2Pi 0.5 3 6.5 f X2Pi 0.5 1 5.5 f 94AbDaRaEn.915
6825.3112000000 1.347e-03 X2Pi 0.5 3 7.5 f X2Pi 0.5 1 6.5 f 94AbDaRaEn.916
6834.8380000000 4.869e-03 X2Pi 0.5 3 8.5 f X2Pi 0.5 1 7.5 f 94AbDaRaEn.917
6841.1273000000 2.607e-03 X2Pi 0.5 3 9.5 f X2Pi 0.5 1 8.5 f 94AbDaRaEn.918
6844.2021000000 2.680e-03 X2Pi 0.5 3 10.5 f X2Pi 0.5 1 9.5 f 94AbDaRaEn.919
6642.0228000000 1.604e-03 X2Pi 1.5 3 1.5 e X2Pi 1.5 1 1.5 f 94AbDaRaEn.920
6635.9826000000 1.727e-03 X2Pi 1.5 3 2.5 e X2Pi 1.5 1 2.5 f 94AbDaRaEn.921
6627.2747000000 1.518e-03 X2Pi 1.5 3 3.5 e X2Pi 1.5 1 3.5 f 94AbDaRaEn.922
6615.8087000000 1.666e-03 X2Pi 1.5 3 4.5 e X2Pi 1.5 1 4.5 f 94AbDaRaEn.923
6601.5373000000 1.839e-03 X2Pi 1.5 3 5.5 e X2Pi 1.5 1 5.5 f 94AbDaRaEn.924
6564.5243000000 4.718e-03 X2Pi 1.5 3 7.5 e X2Pi 1.5 1 7.5 f 94AbDaRaEn.925
6642.1173000000 1.630e-03 X2Pi 1.5 3 1.5 f X2Pi 1.5 1 1.5 e 94AbDaRaEn.926
6636.3279000000 2.100e-03 X2Pi 1.5 3 2.5 f X2Pi 1.5 1 2.5 e 94AbDaRaEn.927
6628.0511000000 1.892e-03 X2Pi 1.5 3 3.5 f X2Pi 1.5 1 3.5 e 94AbDaRaEn.928
6617.1948000000 7.978e-04 X2Pi 1.5 3 4.5 f X2Pi 1.5 1 4.5 e 94AbDaRaEn.929
6603.7057000000 1.651e-03 X2Pi 1.5 3 5.5 f X2Pi 1.5 1 5.5 e 94AbDaRaEn.930
6587.5493000000 1.660e-03 X2Pi 1.5 3 6.5 f X2Pi 1.5 1 6.5 e 94AbDaRaEn.931
6568.7146000000 2.954e-03 X2Pi 1.5 3 7.5 f X2Pi 1.5 1 7.5 e 94AbDaRaEn.932
6643.1116000000 3.276e-03 X2Pi 0.5 3 0.5 e X2Pi 0.5 1 0.5 f 94AbDaRaEn.933
6638.1048000000 1.110e-03 X2Pi 0.5 3 1.5 e X2Pi 0.5 1 1.5 f 94AbDaRaEn.934
6630.0119000000 4.250e-02 X2Pi 0.5 3 2.5 e X2Pi 0.5 1 2.5 f 94AbDaRaEn.935
6619.0943000000 7.116e-04 X2Pi 0.5 3 3.5 e X2Pi 0.5 1 3.5 f 94AbDaRaEn.936
6643.3985000000 9.714e-04 X2Pi 0.5 3 0.5 f X2Pi 0.5 1 0.5 e 94AbDaRaEn.937
6638.5843000000 1.597e-03 X2Pi 0.5 3 1.5 f X2Pi 0.5 1 1.5 e 94AbDaRaEn.938
6630.5655000000 2.191e-03 X2Pi 0.5 3 2.5 f X2Pi 0.5 1 2.5 e 94AbDaRaEn.939
6238.0469000000 5.523e-04 X2Pi 1.5 4 1.5 e X2Pi 1.5 2 2.5 e 94AbDaRaEn.940
6200.2853000000 1.306e-03 X2Pi 1.5 4 2.5 e X2Pi 1.5 2 3.5 e 94AbDaRaEn.941
6159.5713000000 1.225e-03 X2Pi 1.5 4 3.5 e X2Pi 1.5 2 4.5 e 94AbDaRaEn.942
6115.9657000000 1.465e-03 X2Pi 1.5 4 4.5 e X2Pi 1.5 2 5.5 e 94AbDaRaEn.943
6069.5649000000 1.489e-03 X2Pi 1.5 4 5.5 e X2Pi 1.5 2 6.5 e 94AbDaRaEn.944
6020.4724000000 1.630e-03 X2Pi 1.5 4 6.5 e X2Pi 1.5 2 7.5 e 94AbDaRaEn.945
5968.7842000000 1.554e-03 X2Pi 1.5 4 7.5 e X2Pi 1.5 2 8.5 e 94AbDaRaEn.946
5914.5873000000 1.337e-03 X2Pi 1.5 4 8.5 e X2Pi 1.5 2 9.5 e 94AbDaRaEn.947
5857.9598000000 1.884e-03 X2Pi 1.5 4 9.5 e X2Pi 1.5 2 10.5 e 94AbDaRaEn.948
5798.9722000000 1.885e-03 X2Pi 1.5 4 10.5 e X2Pi 1.5 2 11.5 e 94AbDaRaEn.949
5737.6897000000 2.094e-03 X2Pi 1.5 4 11.5 e X2Pi 1.5 2 12.5 e 94AbDaRaEn.950
5674.1749000000 2.955e-03 X2Pi 1.5 4 12.5 e X2Pi 1.5 2 13.5 e 94AbDaRaEn.951
5608.4749000000 6.125e-03 X2Pi 1.5 4 13.5 e X2Pi 1.5 2 14.5 e 94AbDaRaEn.952
5540.6691000000 1.631e-03 X2Pi 1.5 4 14.5 e X2Pi 1.5 2 15.5 e 94AbDaRaEn.953
5470.7893000000 3.671e-03 X2Pi 1.5 4 15.5 e X2Pi 1.5 2 16.5 e 94AbDaRaEn.954
5398.8875000000 2.147e-03 X2Pi 1.5 4 16.5 e X2Pi 1.5 2 17.5 e 94AbDaRaEn.955
5325.0127000000 1.082e-03 X2Pi 1.5 4 17.5 e X2Pi 1.5 2 18.5 e 94AbDaRaEn.956
5249.2038000000 1.634e-02 X2Pi 1.5 4 18.5 e X2Pi 1.5 2 19.5 e 94AbDaRaEn.957
6237.9145000000 5.000e-04 X2Pi 1.5 4 1.5 f X2Pi 1.5 2 2.5 f 94AbDaRaEn.958
6200.0420000000 1.002e-03 X2Pi 1.5 4 2.5 f X2Pi 1.5 2 3.5 f 94AbDaRaEn.959
6159.2072000000 1.359e-03 X2Pi 1.5 4 3.5 f X2Pi 1.5 2 4.5 f 94AbDaRaEn.960
6115.4753000000 1.259e-03 X2Pi 1.5 4 4.5 f X2Pi 1.5 2 5.5 f 94AbDaRaEn.961
6068.9463000000 1.348e-03 X2Pi 1.5 4 5.5 f X2Pi 1.5 2 6.5 f 94AbDaRaEn.962
6019.7238000000 1.402e-03 X2Pi 1.5 4 6.5 f X2Pi 1.5 2 7.5 f 94AbDaRaEn.963
5967.9041000000 1.147e-03 X2Pi 1.5 4 7.5 f X2Pi 1.5 2 8.5 f 94AbDaRaEn.964
5913.5736000000 1.175e-03 X2Pi 1.5 4 8.5 f X2Pi 1.5 2 9.5 f 94AbDaRaEn.965
5856.8110000000 1.561e-03 X2Pi 1.5 4 9.5 f X2Pi 1.5 2 10.5 f 94AbDaRaEn.966
5797.6885000000 4.214e-03 X2Pi 1.5 4 10.5 f X2Pi 1.5 2 11.5 f 94AbDaRaEn.967
5736.2626000000 6.933e-04 X2Pi 1.5 4 11.5 f X2Pi 1.5 2 12.5 f 94AbDaRaEn.968
5672.6039000000 7.784e-04 X2Pi 1.5 4 12.5 f X2Pi 1.5 2 13.5 f 94AbDaRaEn.969
5606.7681000000 1.533e-03 X2Pi 1.5 4 13.5 f X2Pi 1.5 2 14.5 f 94AbDaRaEn.970
5538.8130000000 7.037e-03 X2Pi 1.5 4 14.5 f X2Pi 1.5 2 15.5 f 94AbDaRaEn.971
5468.7744000000 1.745e-03 X2Pi 1.5 4 15.5 f X2Pi 1.5 2 16.5 f 94AbDaRaEn.972
5396.7251000000 1.241e-03 X2Pi 1.5 4 16.5 f X2Pi 1.5 2 17.5 f 94AbDaRaEn.973
5322.6974000000 2.386e-03 X2Pi 1.5 4 17.5 f X2Pi 1.5 2 18.5 f 94AbDaRaEn.974
6260.7790000000 9.598e-04 X2Pi 0.5 4 0.5 e X2Pi 0.5 2 1.5 e 94AbDaRaEn.975
6128.4362000000 1.073e-03 X2Pi 0.5 4 3.5 e X2Pi 0.5 2 4.5 e 94AbDaRaEn.976
6079.7723000000 1.484e-03 X2Pi 0.5 4 4.5 e X2Pi 0.5 2 5.5 e 94AbDaRaEn.977
6028.8724000000 1.766e-03 X2Pi 0.5 4 5.5 e X2Pi 0.5 2 6.5 e 94AbDaRaEn.978
5975.7311000000 5.682e-04 X2Pi 0.5 4 6.5 e X2Pi 0.5 2 7.5 e 94AbDaRaEn.979
5920.3521000000 1.260e-03 X2Pi 0.5 4 7.5 e X2Pi 0.5 2 8.5 e 94AbDaRaEn.980
5862.7478000000 9.220e-04 X2Pi 0.5 4 8.5 e X2Pi 0.5 2 9.5 e 94AbDaRaEn.981
5802.9403000000 8.013e-04 X2Pi 0.5 4 9.5 e X2Pi 0.5 2 10.5 e 94AbDaRaEn.982
5740.9592000000 1.573e-03 X2Pi 0.5 4 10.5 e X2Pi 0.5 2 11.5 e 94AbDaRaEn.983
5676.8359000000 5.000e-04 X2Pi 0.5 4 11.5 e X2Pi 0.5 2 12.5 e 94AbDaRaEn.984
5610.6132000000 1.540e-03 X2Pi 0.5 4 12.5 e X2Pi 0.5 2 13.5 e 94AbDaRaEn.985
6260.6681000000 9.859e-04 X2Pi 0.5 4 0.5 f X2Pi 0.5 2 1.5 f 94AbDaRaEn.986
6128.5960000000 1.298e-03 X2Pi 0.5 4 3.5 f X2Pi 0.5 2 4.5 f 94AbDaRaEn.987
6029.2544000000 8.632e-04 X2Pi 0.5 4 5.5 f X2Pi 0.5 2 6.5 f 94AbDaRaEn.988
5976.2276000000 1.092e-03 X2Pi 0.5 4 6.5 f X2Pi 0.5 2 7.5 f 94AbDaRaEn.989
5920.9641000000 5.000e-04 X2Pi 0.5 4 7.5 f X2Pi 0.5 2 8.5 f 94AbDaRaEn.990
5863.4768000000 1.142e-03 X2Pi 0.5 4 8.5 f X2Pi 0.5 2 9.5 f 94AbDaRaEn.991
5803.7889000000 1.110e-03 X2Pi 0.5 4 9.5 f X2Pi 0.5 2 10.5 f 94AbDaRaEn.992
5741.9313000000 1.909e-03 X2Pi 0.5 4 10.5 f X2Pi 0.5 2 11.5 f 94AbDaRaEn.993
5677.9287000000 4.245e-03 X2Pi 0.5 4 11.5 f X2Pi 0.5 2 12.5 f 94AbDaRaEn.994
5611.8313000000 3.160e-03 X2Pi 0.5 4 12.5 f X2Pi 0.5 2 13.5 f 94AbDaRaEn.995
5543.6755000000 4.220e-03 X2Pi 0.5 4 13.5 f X2Pi 0.5 2 14.5 f 94AbDaRaEn.996
5473.4924000000 2.922e-03 X2Pi 0.5 4 14.5 f X2Pi 0.5 2 15.5 f 94AbDaRaEn.997
6432.3617000000 1.417e-03 X2Pi 1.5 4 4.5 e X2Pi 1.5 2 3.5 e 94AbDaRaEn.998
6451.1317000000 9.053e-04 X2Pi 1.5 4 5.5 e X2Pi 1.5 2 4.5 e 94AbDaRaEn.999
6467.2836000000 1.130e-03 X2Pi 1.5 4 6.5 e X2Pi 1.5 2 5.5 e 94AbDaRaEn.1000
6480.6762000000 1.787e-03 X2Pi 1.5 4 7.5 e X2Pi 1.5 2 6.5 e 94AbDaRaEn.1001
6491.1993000000 9.651e-04 X2Pi 1.5 4 8.5 e X2Pi 1.5 2 7.5 e 94AbDaRaEn.1002
6451.3739000000 1.325e-03 X2Pi 1.5 4 5.5 f X2Pi 1.5 2 4.5 f 94AbDaRaEn.1003
6467.5479000000 1.505e-03 X2Pi 1.5 4 6.5 f X2Pi 1.5 2 5.5 f 94AbDaRaEn.1004
6480.9493000000 1.906e-03 X2Pi 1.5 4 7.5 f X2Pi 1.5 2 6.5 f 94AbDaRaEn.1005
6491.4696000000 1.197e-03 X2Pi 1.5 4 8.5 f X2Pi 1.5 2 7.5 f 94AbDaRaEn.1006
6499.0295000000 1.674e-03 X2Pi 1.5 4 9.5 f X2Pi 1.5 2 8.5 f 94AbDaRaEn.1007
6503.5600000000 1.178e-03 X2Pi 1.5 4 10.5 f X2Pi 1.5 2 9.5 f 94AbDaRaEn.1008
6505.0128000000 1.704e-03 X2Pi 1.5 4 11.5 f X2Pi 1.5 2 10.5 f 94AbDaRaEn.1009
6368.3603000000 5.000e-04 X2Pi 0.5 4 1.5 e X2Pi 0.5 2 0.5 e 94AbDaRaEn.1010
6397.3144000000 1.174e-03 X2Pi 0.5 4 2.5 e X2Pi 0.5 2 1.5 e 94AbDaRaEn.1011
6422.5793000000 2.506e-03 X2Pi 0.5 4 3.5 e X2Pi 0.5 2 2.5 e 94AbDaRaEn.1012
6462.4577000000 6.651e-04 X2Pi 0.5 4 5.5 e X2Pi 0.5 2 4.5 e 94AbDaRaEn.1013
6477.3076000000 1.182e-03 X2Pi 0.5 4 6.5 e X2Pi 0.5 2 5.5 e 94AbDaRaEn.1014
6488.8715000000 8.976e-04 X2Pi 0.5 4 7.5 e X2Pi 0.5 2 6.5 e 94AbDaRaEn.1015
6497.1955000000 1.509e-03 X2Pi 0.5 4 8.5 e X2Pi 0.5 2 7.5 e 94AbDaRaEn.1016
6502.2896000000 2.541e-03 X2Pi 0.5 4 9.5 e X2Pi 0.5 2 8.5 e 94AbDaRaEn.1017
6504.1722000000 1.261e-03 X2Pi 0.5 4 10.5 e X2Pi 0.5 2 9.5 e 94AbDaRaEn.1018
6368.4358000000 1.744e-03 X2Pi 0.5 4 1.5 f X2Pi 0.5 2 0.5 f 94AbDaRaEn.1019
6397.3144000000 2.237e-03 X2Pi 0.5 4 2.5 f X2Pi 0.5 2 1.5 f 94AbDaRaEn.1020
6422.5031000000 5.000e-04 X2Pi 0.5 4 3.5 f X2Pi 0.5 2 2.5 f 94AbDaRaEn.1021
6444.1123000000 2.341e-03 X2Pi 0.5 4 4.5 f X2Pi 0.5 2 3.5 f 94AbDaRaEn.1022
6462.2679000000 1.251e-03 X2Pi 0.5 4 5.5 f X2Pi 0.5 2 4.5 f 94AbDaRaEn.1023
6477.0813000000 2.378e-03 X2Pi 0.5 4 6.5 f X2Pi 0.5 2 5.5 f 94AbDaRaEn.1024
6488.6189000000 1.156e-03 X2Pi 0.5 4 7.5 f X2Pi 0.5 2 6.5 f 94AbDaRaEn.1025
6496.9273000000 1.390e-03 X2Pi 0.5 4 8.5 f X2Pi 0.5 2 7.5 f 94AbDaRaEn.1026
6502.0252000000 5.000e-04 X2Pi 0.5 4 9.5 f X2Pi 0.5 2 8.5 f 94AbDaRaEn.1027
6315.7718000000 1.607e-03 X2Pi 1.5 4 1.5 e X2Pi 1.5 2 1.5 f 94AbDaRaEn.1028
6309.7626000000 5.000e-04 X2Pi 1.5 4 2.5 e X2Pi 1.5 2 2.5 f 94AbDaRaEn.1029
6301.1146000000 1.911e-03 X2Pi 1.5 4 3.5 e X2Pi 1.5 2 3.5 f 94AbDaRaEn.1030
6289.7369000000 8.729e-04 X2Pi 1.5 4 4.5 e X2Pi 1.5 2 4.5 f 94AbDaRaEn.1031
6275.5822000000 1.208e-03 X2Pi 1.5 4 5.5 e X2Pi 1.5 2 5.5 f 94AbDaRaEn.1032
6258.6271000000 5.000e-04 X2Pi 1.5 4 6.5 e X2Pi 1.5 2 6.5 f 94AbDaRaEn.1033
6238.8669000000 1.941e-03 X2Pi 1.5 4 7.5 e X2Pi 1.5 2 7.5 f 94AbDaRaEn.1034
6315.8585000000 1.570e-03 X2Pi 1.5 4 1.5 f X2Pi 1.5 2 1.5 e 94AbDaRaEn.1035
6310.0801000000 7.743e-04 X2Pi 1.5 4 2.5 f X2Pi 1.5 2 2.5 e 94AbDaRaEn.1036
6301.8317000000 1.403e-03 X2Pi 1.5 4 3.5 f X2Pi 1.5 2 3.5 e 94AbDaRaEn.1037
6291.0251000000 1.147e-03 X2Pi 1.5 4 4.5 f X2Pi 1.5 2 4.5 e 94AbDaRaEn.1038
6277.6025000000 1.756e-03 X2Pi 1.5 4 5.5 f X2Pi 1.5 2 5.5 e 94AbDaRaEn.1039
6261.5294000000 5.000e-04 X2Pi 1.5 4 6.5 f X2Pi 1.5 2 6.5 e 94AbDaRaEn.1040
6242.7919000000 6.547e-04 X2Pi 1.5 4 7.5 f X2Pi 1.5 2 7.5 e 94AbDaRaEn.1041
6221.3809000000 2.926e-03 X2Pi 1.5 4 8.5 f X2Pi 1.5 2 8.5 e 94AbDaRaEn.1042
6316.8513000000 5.000e-04 X2Pi 0.5 4 0.5 e X2Pi 0.5 2 0.5 f 94AbDaRaEn.1043
6311.9058000000 5.000e-04 X2Pi 0.5 4 1.5 e X2Pi 0.5 2 1.5 f 94AbDaRaEn.1044
6303.9313000000 1.233e-03 X2Pi 0.5 4 2.5 e X2Pi 0.5 2 2.5 f 94AbDaRaEn.1045
6293.0665000000 1.244e-03 X2Pi 0.5 4 3.5 e X2Pi 0.5 2 3.5 f 94AbDaRaEn.1046
6279.4101000000 5.000e-04 X2Pi 0.5 4 4.5 e X2Pi 0.5 2 4.5 f 94AbDaRaEn.1047
6317.1233000000 2.213e-03 X2Pi 0.5 4 0.5 f X2Pi 0.5 2 0.5 e 94AbDaRaEn.1048
6312.3629000000 1.579e-03 X2Pi 0.5 4 1.5 f X2Pi 0.5 2 1.5 e 94AbDaRaEn.1049
6304.4303000000 3.352e-03 X2Pi 0.5 4 2.5 f X2Pi 0.5 2 2.5 e 94AbDaRaEn.1050
6293.4370000000 2.387e-03 X2Pi 0.5 4 3.5 f X2Pi 0.5 2 3.5 e 94AbDaRaEn.1051
6279.4787000000 5.000e-04 X2Pi 0.5 4 4.5 f X2Pi 0.5 2 4.5 e 94AbDaRaEn.1052
5840.0448000000 1.340e-03 X2Pi 1.5 5 3.5 e X2Pi 1.5 3 4.5 e 94AbDaRaEn.1053
5797.7962000000 8.517e-04 X2Pi 1.5 5 4.5 e X2Pi 1.5 3 5.5 e 94AbDaRaEn.1054
5752.7753000000 1.128e-03 X2Pi 1.5 5 5.5 e X2Pi 1.5 3 6.5 e 94AbDaRaEn.1055
5705.0723000000 9.567e-04 X2Pi 1.5 5 6.5 e X2Pi 1.5 3 7.5 e 94AbDaRaEn.1056
5654.7755000000 5.000e-04 X2Pi 1.5 5 7.5 e X2Pi 1.5 3 8.5 e 94AbDaRaEn.1057
5601.9648000000 6.940e-04 X2Pi 1.5 5 8.5 e X2Pi 1.5 3 9.5 e 94AbDaRaEn.1058
5546.7140000000 1.236e-03 X2Pi 1.5 5 9.5 e X2Pi 1.5 3 10.5 e 94AbDaRaEn.1059
5489.0863000000 5.000e-04 X2Pi 1.5 5 10.5 e X2Pi 1.5 3 11.5 e 94AbDaRaEn.1060
5429.1430000000 1.539e-03 X2Pi 1.5 5 11.5 e X2Pi 1.5 3 12.5 e 94AbDaRaEn.1061
5366.9416000000 1.018e-03 X2Pi 1.5 5 12.5 e X2Pi 1.5 3 13.5 e 94AbDaRaEn.1062
5302.5343000000 1.542e-03 X2Pi 1.5 5 13.5 e X2Pi 1.5 3 14.5 e 94AbDaRaEn.1063
5235.9672000000 2.191e-03 X2Pi 1.5 5 14.5 e X2Pi 1.5 3 15.5 e 94AbDaRaEn.1064
5167.2838000000 1.730e-03 X2Pi 1.5 5 15.5 e X2Pi 1.5 3 16.5 e 94AbDaRaEn.1065
5096.5493000000 1.571e-02 X2Pi 1.5 5 16.5 e X2Pi 1.5 3 17.5 e 94AbDaRaEn.1066
5023.7557000000 1.879e-03 X2Pi 1.5 5 17.5 e X2Pi 1.5 3 18.5 e 94AbDaRaEn.1067
5879.2109000000 1.103e-03 X2Pi 1.5 5 2.5 f X2Pi 1.5 3 3.5 f 94AbDaRaEn.1068
5839.7011000000 1.031e-03 X2Pi 1.5 5 3.5 f X2Pi 1.5 3 4.5 f 94AbDaRaEn.1069
5797.3307000000 1.246e-03 X2Pi 1.5 5 4.5 f X2Pi 1.5 3 5.5 f 94AbDaRaEn.1070
5752.1838000000 8.696e-04 X2Pi 1.5 5 5.5 f X2Pi 1.5 3 6.5 f 94AbDaRaEn.1071
5704.3531000000 9.227e-04 X2Pi 1.5 5 6.5 f X2Pi 1.5 3 7.5 f 94AbDaRaEn.1072
5653.9263000000 7.790e-04 X2Pi 1.5 5 7.5 f X2Pi 1.5 3 8.5 f 94AbDaRaEn.1073
5600.9834000000 8.229e-04 X2Pi 1.5 5 8.5 f X2Pi 1.5 3 9.5 f 94AbDaRaEn.1074
5545.5975000000 5.000e-04 X2Pi 1.5 5 9.5 f X2Pi 1.5 3 10.5 f 94AbDaRaEn.1075
5487.8322000000 1.244e-03 X2Pi 1.5 5 10.5 f X2Pi 1.5 3 11.5 f 94AbDaRaEn.1076
5427.7503000000 6.527e-04 X2Pi 1.5 5 11.5 f X2Pi 1.5 3 12.5 f 94AbDaRaEn.1077
5365.4051000000 1.777e-03 X2Pi 1.5 5 12.5 f X2Pi 1.5 3 13.5 f 94AbDaRaEn.1078
5300.8516000000 5.000e-04 X2Pi 1.5 5 13.5 f X2Pi 1.5 3 14.5 f 94AbDaRaEn.1079
5234.1360000000 5.000e-04 X2Pi 1.5 5 14.5 f X2Pi 1.5 3 15.5 f 94AbDaRaEn.1080
5165.3147000000 9.675e-03 X2Pi 1.5 5 15.5 f X2Pi 1.5 3 16.5 f 94AbDaRaEn.1081
5094.4034000000 5.000e-04 X2Pi 1.5 5 16.5 f X2Pi 1.5 3 17.5 f 94AbDaRaEn.1082
5021.4716000000 5.000e-04 X2Pi 1.5 5 17.5 f X2Pi 1.5 3 18.5 f 94AbDaRaEn.1083
5897.9589000000 6.181e-04 X2Pi 0.5 5 1.5 e X2Pi 0.5 3 2.5 e 94AbDaRaEn.1084
5855.3417000000 3.915e-03 X2Pi 0.5 5 2.5 e X2Pi 0.5 3 3.5 e 94AbDaRaEn.1085
5810.3966000000 1.079e-03 X2Pi 0.5 5 3.5 e X2Pi 0.5 3 4.5 e 94AbDaRaEn.1086
5763.1821000000 8.221e-04 X2Pi 0.5 5 4.5 e X2Pi 0.5 3 5.5 e 94AbDaRaEn.1087
5713.7067000000 5.000e-04 X2Pi 0.5 5 5.5 e X2Pi 0.5 3 6.5 e 94AbDaRaEn.1088
5661.9718000000 1.284e-03 X2Pi 0.5 5 6.5 e X2Pi 0.5 3 7.5 e 94AbDaRaEn.1089
5607.9813000000 1.327e-03 X2Pi 0.5 5 7.5 e X2Pi 0.5 3 8.5 e 94AbDaRaEn.1090
5551.7503000000 5.000e-04 X2Pi 0.5 5 8.5 e X2Pi 0.5 3 9.5 e 94AbDaRaEn.1091
5493.2969000000 5.000e-04 X2Pi 0.5 5 9.5 e X2Pi 0.5 3 10.5 e 94AbDaRaEn.1092
5432.6474000000 8.239e-04 X2Pi 0.5 5 10.5 e X2Pi 0.5 3 11.5 e 94AbDaRaEn.1093
5369.8345000000 2.300e-03 X2Pi 0.5 5 11.5 e X2Pi 0.5 3 12.5 e 94AbDaRaEn.1094
5304.8817000000 1.726e-03 X2Pi 0.5 5 12.5 e X2Pi 0.5 3 13.5 e 94AbDaRaEn.1095
5237.8403000000 6.830e-03 X2Pi 0.5 5 13.5 e X2Pi 0.5 3 14.5 e 94AbDaRaEn.1096
5168.7212000000 1.550e-02 X2Pi 0.5 5 14.5 e X2Pi 0.5 3 15.5 e 94AbDaRaEn.1097
5097.5751000000 1.196e-03 X2Pi 0.5 5 15.5 e X2Pi 0.5 3 16.5 e 94AbDaRaEn.1098
5024.4205000000 1.332e-02 X2Pi 0.5 5 16.5 e X2Pi 0.5 3 17.5 e 94AbDaRaEn.1099
5855.3776000000 3.651e-03 X2Pi 0.5 5 2.5 f X2Pi 0.5 3 3.5 f 94AbDaRaEn.1100
5810.5387000000 7.892e-04 X2Pi 0.5 5 3.5 f X2Pi 0.5 3 4.5 f 94AbDaRaEn.1101
5763.4310000000 1.029e-03 X2Pi 0.5 5 4.5 f X2Pi 0.5 3 5.5 f 94AbDaRaEn.1102
5714.0642000000 7.146e-04 X2Pi 0.5 5 5.5 f X2Pi 0.5 3 6.5 f 94AbDaRaEn.1103
5662.4391000000 1.220e-03 X2Pi 0.5 5 6.5 f X2Pi 0.5 3 7.5 f 94AbDaRaEn.1104
5608.5631000000 5.000e-04 X2Pi 0.5 5 7.5 f X2Pi 0.5 3 8.5 f 94AbDaRaEn.1105
5552.4473000000 5.698e-04 X2Pi 0.5 5 8.5 f X2Pi 0.5 3 9.5 f 94AbDaRaEn.1106
5494.1115000000 5.000e-04 X2Pi 0.5 5 9.5 f X2Pi 0.5 3 10.5 f 94AbDaRaEn.1107
5433.5803000000 1.776e-03 X2Pi 0.5 5 10.5 f X2Pi 0.5 3 11.5 f 94AbDaRaEn.1108
5370.8898000000 1.733e-03 X2Pi 0.5 5 11.5 f X2Pi 0.5 3 12.5 f 94AbDaRaEn.1109
5306.0624000000 7.620e-04 X2Pi 0.5 5 12.5 f X2Pi 0.5 3 13.5 f 94AbDaRaEn.1110
5239.1402000000 5.000e-04 X2Pi 0.5 5 13.5 f X2Pi 0.5 3 14.5 f 94AbDaRaEn.1111
5170.1612000000 7.117e-03 X2Pi 0.5 5 14.5 f X2Pi 0.5 3 15.5 f 94AbDaRaEn.1112
5099.1335000000 6.661e-03 X2Pi 0.5 5 15.5 f X2Pi 0.5 3 16.5 f 94AbDaRaEn.1113
5026.1287000000 1.613e-03 X2Pi 0.5 5 16.5 f X2Pi 0.5 3 17.5 f 94AbDaRaEn.1114
6133.9943000000 1.016e-03 X2Pi 1.5 5 6.5 e X2Pi 1.5 3 5.5 e 94AbDaRaEn.1115
6146.0407000000 5.000e-04 X2Pi 1.5 5 7.5 e X2Pi 1.5 3 6.5 e 94AbDaRaEn.1116
6155.2175000000 1.266e-03 X2Pi 1.5 5 8.5 e X2Pi 1.5 3 7.5 e 94AbDaRaEn.1117
6161.4414000000 3.033e-03 X2Pi 1.5 5 9.5 e X2Pi 1.5 3 8.5 e 94AbDaRaEn.1118
6164.6477000000 1.186e-03 X2Pi 1.5 5 10.5 e X2Pi 1.5 3 9.5 e 94AbDaRaEn.1119
6161.7827000000 7.999e-04 X2Pi 1.5 5 12.5 e X2Pi 1.5 3 11.5 e 94AbDaRaEn.1120
6119.4013000000 1.064e-03 X2Pi 1.5 5 5.5 f X2Pi 1.5 3 4.5 f 94AbDaRaEn.1121
6134.2277000000 1.035e-03 X2Pi 1.5 5 6.5 f X2Pi 1.5 3 5.5 f 94AbDaRaEn.1122
6146.2783000000 5.000e-04 X2Pi 1.5 5 7.5 f X2Pi 1.5 3 6.5 f 94AbDaRaEn.1123
6161.8673000000 3.556e-03 X2Pi 1.5 5 12.5 f X2Pi 1.5 3 11.5 f 94AbDaRaEn.1124
6040.8675000000 1.463e-03 X2Pi 0.5 5 1.5 e X2Pi 0.5 3 0.5 e 94AbDaRaEn.1125
6068.3060000000 1.076e-03 X2Pi 0.5 5 2.5 e X2Pi 0.5 3 1.5 e 94AbDaRaEn.1126
6092.1231000000 3.398e-03 X2Pi 0.5 5 3.5 e X2Pi 0.5 3 2.5 e 94AbDaRaEn.1127
6112.3895000000 1.470e-03 X2Pi 0.5 5 4.5 e X2Pi 0.5 3 3.5 e 94AbDaRaEn.1128
6129.2234000000 7.005e-04 X2Pi 0.5 5 5.5 e X2Pi 0.5 3 4.5 e 94AbDaRaEn.1129
6142.7147000000 7.534e-04 X2Pi 0.5 5 6.5 e X2Pi 0.5 3 5.5 e 94AbDaRaEn.1130
6152.9262000000 2.547e-03 X2Pi 0.5 5 7.5 e X2Pi 0.5 3 6.5 e 94AbDaRaEn.1131
6159.9031000000 5.987e-03 X2Pi 0.5 5 8.5 e X2Pi 0.5 3 7.5 e 94AbDaRaEn.1132
6163.6383000000 2.993e-03 X2Pi 0.5 5 9.5 e X2Pi 0.5 3 8.5 e 94AbDaRaEn.1133
6040.9378000000 5.000e-04 X2Pi 0.5 5 1.5 f X2Pi 0.5 3 0.5 f 94AbDaRaEn.1134
6068.3060000000 1.902e-03 X2Pi 0.5 5 2.5 f X2Pi 0.5 3 1.5 f 94AbDaRaEn.1135
6092.0510000000 1.376e-03 X2Pi 0.5 5 3.5 f X2Pi 0.5 3 2.5 f 94AbDaRaEn.1136
6112.2613000000 2.182e-03 X2Pi 0.5 5 4.5 f X2Pi 0.5 3 3.5 f 94AbDaRaEn.1137
6129.0461000000 7.905e-04 X2Pi 0.5 5 5.5 f X2Pi 0.5 3 4.5 f 94AbDaRaEn.1138
6142.5041000000 1.435e-03 X2Pi 0.5 5 6.5 f X2Pi 0.5 3 5.5 f 94AbDaRaEn.1139
6152.6950000000 5.000e-04 X2Pi 0.5 5 7.5 f X2Pi 0.5 3 6.5 f 94AbDaRaEn.1140
6159.6607000000 4.623e-03 X2Pi 0.5 5 8.5 f X2Pi 0.5 3 7.5 f 94AbDaRaEn.1141
6163.3996000000 3.319e-03 X2Pi 0.5 5 9.5 f X2Pi 0.5 3 8.5 f 94AbDaRaEn.1142
6163.9373000000 6.490e-03 X2Pi 0.5 5 10.5 f X2Pi 0.5 3 9.5 f 94AbDaRaEn.1143
5592.8043000000 5.000e-04 X2Pi 1.5 6 1.5 e X2Pi 1.5 4 2.5 e 94AbDaRaEn.1144
5557.5251000000 5.000e-04 X2Pi 1.5 6 2.5 e X2Pi 1.5 4 3.5 e 94AbDaRaEn.1145
5519.3834000000 8.127e-04 X2Pi 1.5 6 3.5 e X2Pi 1.5 4 4.5 e 94AbDaRaEn.1146
5478.4060000000 6.658e-04 X2Pi 1.5 6 4.5 e X2Pi 1.5 4 5.5 e 94AbDaRaEn.1147
5434.6600000000 7.884e-04 X2Pi 1.5 6 5.5 e X2Pi 1.5 4 6.5 e 94AbDaRaEn.1148
5388.2248000000 1.040e-03 X2Pi 1.5 6 6.5 e X2Pi 1.5 4 7.5 e 94AbDaRaEn.1149
5339.1788000000 1.427e-03 X2Pi 1.5 6 7.5 e X2Pi 1.5 4 8.5 e 94AbDaRaEn.1150
5287.5947000000 1.676e-03 X2Pi 1.5 6 8.5 e X2Pi 1.5 4 9.5 e 94AbDaRaEn.1151
5233.5375000000 5.660e-04 X2Pi 1.5 6 9.5 e X2Pi 1.5 4 10.5 e 94AbDaRaEn.1152
5177.0690000000 5.000e-04 X2Pi 1.5 6 10.5 e X2Pi 1.5 4 11.5 e 94AbDaRaEn.1153
5118.2424000000 1.234e-03 X2Pi 1.5 6 11.5 e X2Pi 1.5 4 12.5 e 94AbDaRaEn.1154
5057.1057000000 5.000e-04 X2Pi 1.5 6 12.5 e X2Pi 1.5 4 13.5 e 94AbDaRaEn.1155
4928.0822000000 1.356e-03 X2Pi 1.5 6 14.5 e X2Pi 1.5 4 15.5 e 94AbDaRaEn.1156
4860.2736000000 2.282e-03 X2Pi 1.5 6 15.5 e X2Pi 1.5 4 16.5 e 94AbDaRaEn.1157
4790.3165000000 6.385e-03 X2Pi 1.5 6 16.5 e X2Pi 1.5 4 17.5 e 94AbDaRaEn.1158
4718.2276000000 7.813e-04 X2Pi 1.5 6 17.5 e X2Pi 1.5 4 18.5 e 94AbDaRaEn.1159
4644.0362000000 5.000e-04 X2Pi 1.5 6 18.5 e X2Pi 1.5 4 19.5 e 94AbDaRaEn.1160
5592.6920000000 5.000e-04 X2Pi 1.5 6 1.5 f X2Pi 1.5 4 2.5 f 94AbDaRaEn.1161
5557.3145000000 9.201e-04 X2Pi 1.5 6 2.5 f X2Pi 1.5 4 3.5 f 94AbDaRaEn.1162
5519.0605000000 6.236e-04 X2Pi 1.5 6 3.5 f X2Pi 1.5 4 4.5 f 94AbDaRaEn.1163
5477.9644000000 5.000e-04 X2Pi 1.5 6 4.5 f X2Pi 1.5 4 5.5 f 94AbDaRaEn.1164
5434.0954000000 8.371e-04 X2Pi 1.5 6 5.5 f X2Pi 1.5 4 6.5 f 94AbDaRaEn.1165
5387.5338000000 5.000e-04 X2Pi 1.5 6 6.5 f X2Pi 1.5 4 7.5 f 94AbDaRaEn.1166
5338.3584000000 6.281e-04 X2Pi 1.5 6 7.5 f X2Pi 1.5 4 8.5 f 94AbDaRaEn.1167
5286.6421000000 6.006e-04 X2Pi 1.5 6 8.5 f X2Pi 1.5 4 9.5 f 94AbDaRaEn.1168
5232.4509000000 7.163e-04 X2Pi 1.5 6 9.5 f X2Pi 1.5 4 10.5 f 94AbDaRaEn.1169
5175.8431000000 2.283e-03 X2Pi 1.5 6 10.5 f X2Pi 1.5 4 11.5 f 94AbDaRaEn.1170
5116.8773000000 8.172e-04 X2Pi 1.5 6 11.5 f X2Pi 1.5 4 12.5 f 94AbDaRaEn.1171
5055.5961000000 5.000e-04 X2Pi 1.5 6 12.5 f X2Pi 1.5 4 13.5 f 94AbDaRaEn.1172
4992.0443000000 3.274e-03 X2Pi 1.5 6 13.5 f X2Pi 1.5 4 14.5 f 94AbDaRaEn.1173
4926.2737000000 1.033e-03 X2Pi 1.5 6 14.5 f X2Pi 1.5 4 15.5 f 94AbDaRaEn.1174
4858.3094000000 5.000e-04 X2Pi 1.5 6 15.5 f X2Pi 1.5 4 16.5 f 94AbDaRaEn.1175
4788.1921000000 6.989e-04 X2Pi 1.5 6 16.5 f X2Pi 1.5 4 17.5 f 94AbDaRaEn.1176
4715.9413000000 1.211e-02 X2Pi 1.5 6 17.5 f X2Pi 1.5 4 18.5 f 94AbDaRaEn.1177
5614.4083000000 5.000e-04 X2Pi 0.5 6 0.5 e X2Pi 0.5 4 1.5 e 94AbDaRaEn.1178
5575.7925000000 6.067e-04 X2Pi 0.5 6 1.5 e X2Pi 0.5 4 2.5 e 94AbDaRaEn.1179
5534.6572000000 6.410e-03 X2Pi 0.5 6 2.5 e X2Pi 0.5 4 3.5 e 94AbDaRaEn.1180
5491.1224000000 1.832e-03 X2Pi 0.5 6 3.5 e X2Pi 0.5 4 4.5 e 94AbDaRaEn.1181
5445.2641000000 1.232e-03 X2Pi 0.5 6 4.5 e X2Pi 0.5 4 5.5 e 94AbDaRaEn.1182
5397.0983000000 7.339e-04 X2Pi 0.5 6 5.5 e X2Pi 0.5 4 6.5 e 94AbDaRaEn.1183
5346.6326000000 5.000e-04 X2Pi 0.5 6 6.5 e X2Pi 0.5 4 7.5 e 94AbDaRaEn.1184
5293.8755000000 1.040e-03 X2Pi 0.5 6 7.5 e X2Pi 0.5 4 8.5 e 94AbDaRaEn.1185
5238.8383000000 5.000e-04 X2Pi 0.5 6 8.5 e X2Pi 0.5 4 9.5 e 94AbDaRaEn.1186
5181.5374000000 5.000e-04 X2Pi 0.5 6 9.5 e X2Pi 0.5 4 10.5 e 94AbDaRaEn.1187
5060.2354000000 5.000e-04 X2Pi 0.5 6 11.5 e X2Pi 0.5 4 12.5 e 94AbDaRaEn.1188
4996.2844000000 1.615e-03 X2Pi 0.5 6 12.5 e X2Pi 0.5 4 13.5 e 94AbDaRaEn.1189
4930.1717000000 7.398e-04 X2Pi 0.5 6 13.5 e X2Pi 0.5 4 14.5 e 94AbDaRaEn.1190
4861.9098000000 9.507e-03 X2Pi 0.5 6 14.5 e X2Pi 0.5 4 15.5 e 94AbDaRaEn.1191
4791.5391000000 1.561e-02 X2Pi 0.5 6 15.5 e X2Pi 0.5 4 16.5 e 94AbDaRaEn.1192
4567.7657000000 3.005e-01 X2Pi 0.5 6 18.5 e X2Pi 0.5 4 19.5 e 94AbDaRaEn.1193
5614.3029000000 8.058e-04 X2Pi 0.5 6 0.5 f X2Pi 0.5 4 1.5 f 94AbDaRaEn.1194
5575.7431000000 5.000e-04 X2Pi 0.5 6 1.5 f X2Pi 0.5 4 2.5 f 94AbDaRaEn.1195
5534.6748000000 7.948e-03 X2Pi 0.5 6 2.5 f X2Pi 0.5 4 3.5 f 94AbDaRaEn.1196
5491.2455000000 5.000e-04 X2Pi 0.5 6 3.5 f X2Pi 0.5 4 4.5 f 94AbDaRaEn.1197
5445.4892000000 5.000e-04 X2Pi 0.5 6 4.5 f X2Pi 0.5 4 5.5 f 94AbDaRaEn.1198
5397.4292000000 6.260e-04 X2Pi 0.5 6 5.5 f X2Pi 0.5 4 6.5 f 94AbDaRaEn.1199
5347.0721000000 8.657e-04 X2Pi 0.5 6 6.5 f X2Pi 0.5 4 7.5 f 94AbDaRaEn.1200
5294.4251000000 6.371e-04 X2Pi 0.5 6 7.5 f X2Pi 0.5 4 8.5 f 94AbDaRaEn.1201
5239.5008000000 5.000e-04 X2Pi 0.5 6 8.5 f X2Pi 0.5 4 9.5 f 94AbDaRaEn.1202
5182.3160000000 5.000e-04 X2Pi 0.5 6 9.5 f X2Pi 0.5 4 10.5 f 94AbDaRaEn.1203
5122.8930000000 5.000e-04 X2Pi 0.5 6 10.5 f X2Pi 0.5 4 11.5 f 94AbDaRaEn.1204
5061.2557000000 5.000e-04 X2Pi 0.5 6 11.5 f X2Pi 0.5 4 12.5 f 94AbDaRaEn.1205
4931.4426000000 5.000e-04 X2Pi 0.5 6 13.5 f X2Pi 0.5 4 14.5 f 94AbDaRaEn.1206
4793.0859000000 5.000e-04 X2Pi 0.5 6 15.5 f X2Pi 0.5 4 16.5 f 94AbDaRaEn.1207
4720.7569000000 9.977e-03 X2Pi 0.5 6 16.5 f X2Pi 0.5 4 17.5 f 94AbDaRaEn.1208
4646.3678000000 1.501e-02 X2Pi 0.5 6 17.5 f X2Pi 0.5 4 18.5 f 94AbDaRaEn.1209
4569.9038000000 5.000e-04 X2Pi 0.5 6 18.5 f X2Pi 0.5 4 19.5 f 94AbDaRaEn.1210
5730.6296000000 5.000e-04 X2Pi 1.5 6 2.5 e X2Pi 1.5 4 1.5 e 94AbDaRaEn.1211
5751.4605000000 1.642e-03 X2Pi 1.5 6 3.5 e X2Pi 1.5 4 2.5 e 94AbDaRaEn.1212
5769.9662000000 5.000e-04 X2Pi 1.5 6 4.5 e X2Pi 1.5 4 3.5 e 94AbDaRaEn.1213
5785.9784000000 9.980e-04 X2Pi 1.5 6 5.5 e X2Pi 1.5 4 4.5 e 94AbDaRaEn.1214
5799.3357000000 9.441e-04 X2Pi 1.5 6 6.5 e X2Pi 1.5 4 5.5 e 94AbDaRaEn.1215
5809.9064000000 1.465e-03 X2Pi 1.5 6 7.5 e X2Pi 1.5 4 6.5 e 94AbDaRaEn.1216
5817.5816000000 7.885e-04 X2Pi 1.5 6 8.5 e X2Pi 1.5 4 7.5 e 94AbDaRaEn.1217
5822.2813000000 7.183e-04 X2Pi 1.5 6 9.5 e X2Pi 1.5 4 8.5 e 94AbDaRaEn.1218
5823.9295000000 5.000e-04 X2Pi 1.5 6 10.5 e X2Pi 1.5 4 9.5 e 94AbDaRaEn.1219
5822.5417000000 6.105e-03 X2Pi 1.5 6 11.5 f X2Pi 1.5 4 10.5 f 94AbDaRaEn.1220
5817.8512000000 3.962e-03 X2Pi 1.5 6 12.5 f X2Pi 1.5 4 11.5 f 94AbDaRaEn.1221
5809.7632000000 6.485e-03 X2Pi 0.5 6 12.5 f X2Pi 0.5 4 11.5 f 94AbDaRaEn.1222
5730.7102000000 2.146e-03 X2Pi 1.5 6 2.5 f X2Pi 1.5 4 1.5 f 94AbDaRaEn.1223
5751.5854000000 1.108e-03 X2Pi 1.5 6 3.5 f X2Pi 1.5 4 2.5 f 94AbDaRaEn.1224
5770.1314000000 1.021e-03 X2Pi 1.5 6 4.5 f X2Pi 1.5 4 3.5 f 94AbDaRaEn.1225
5786.1678000000 9.081e-04 X2Pi 1.5 6 5.5 f X2Pi 1.5 4 4.5 f 94AbDaRaEn.1226
5799.5365000000 7.230e-04 X2Pi 1.5 6 6.5 f X2Pi 1.5 4 5.5 f 94AbDaRaEn.1227
5810.1051000000 1.287e-03 X2Pi 1.5 6 7.5 f X2Pi 1.5 4 6.5 f 94AbDaRaEn.1228
5817.7694000000 3.211e-03 X2Pi 1.5 6 8.5 f X2Pi 1.5 4 7.5 f 94AbDaRaEn.1229
5822.4459000000 7.008e-03 X2Pi 1.5 6 9.5 f X2Pi 1.5 4 8.5 f 94AbDaRaEn.1230
5824.0481000000 1.540e-03 X2Pi 1.5 6 10.5 f X2Pi 1.5 4 9.5 f 94AbDaRaEn.1231
5738.2044000000 3.890e-03 X2Pi 0.5 6 2.5 e X2Pi 0.5 4 1.5 e 94AbDaRaEn.1232
5760.5081000000 2.048e-03 X2Pi 0.5 6 3.5 e X2Pi 0.5 4 2.5 e 94AbDaRaEn.1233
5779.2845000000 8.596e-04 X2Pi 0.5 6 4.5 e X2Pi 0.5 4 3.5 e 94AbDaRaEn.1234
5794.6340000000 1.085e-03 X2Pi 0.5 6 5.5 e X2Pi 0.5 4 4.5 e 94AbDaRaEn.1235
5806.6338000000 1.183e-03 X2Pi 0.5 6 6.5 e X2Pi 0.5 4 5.5 e 94AbDaRaEn.1236
5815.3388000000 6.530e-04 X2Pi 0.5 6 7.5 e X2Pi 0.5 4 6.5 e 94AbDaRaEn.1237
5820.7775000000 1.340e-03 X2Pi 0.5 6 8.5 e X2Pi 0.5 4 7.5 e 94AbDaRaEn.1238
5822.9597000000 1.778e-03 X2Pi 0.5 6 9.5 e X2Pi 0.5 4 8.5 e 94AbDaRaEn.1239
5821.6938000000 5.000e-04 X2Pi 0.5 6 10.5 f X2Pi 0.5 4 9.5 f 94AbDaRaEn.1240
5738.2105000000 6.473e-03 X2Pi 0.5 6 2.5 f X2Pi 0.5 4 1.5 f 94AbDaRaEn.1241
5760.4382000000 8.355e-04 X2Pi 0.5 6 3.5 f X2Pi 0.5 4 2.5 f 94AbDaRaEn.1242
5779.1619000000 1.156e-03 X2Pi 0.5 6 4.5 f X2Pi 0.5 4 3.5 f 94AbDaRaEn.1243
5794.4677000000 1.085e-03 X2Pi 0.5 6 5.5 f X2Pi 0.5 4 4.5 f 94AbDaRaEn.1244
5806.4383000000 1.240e-03 X2Pi 0.5 6 6.5 f X2Pi 0.5 4 5.5 f 94AbDaRaEn.1245
5815.1272000000 1.575e-03 X2Pi 0.5 6 7.5 f X2Pi 0.5 4 6.5 f 94AbDaRaEn.1246
5820.5626000000 7.798e-04 X2Pi 0.5 6 8.5 f X2Pi 0.5 4 7.5 f 94AbDaRaEn.1247
5822.7561000000 3.373e-03 X2Pi 0.5 6 9.5 f X2Pi 0.5 4 8.5 f 94AbDaRaEn.1248
5821.8840000000 1.225e-03 X2Pi 0.5 6 10.5 e X2Pi 0.5 4 9.5 e 94AbDaRaEn.1249
5664.6534000000 8.792e-04 X2Pi 1.5 6 1.5 e X2Pi 1.5 4 1.5 f 94AbDaRaEn.1250
5658.5975000000 1.016e-03 X2Pi 1.5 6 2.5 e X2Pi 1.5 4 2.5 f 94AbDaRaEn.1251
5649.9134000000 8.296e-04 X2Pi 1.5 6 3.5 e X2Pi 1.5 4 3.5 f 94AbDaRaEn.1252
5638.5136000000 1.378e-03 X2Pi 1.5 6 4.5 e X2Pi 1.5 4 4.5 f 94AbDaRaEn.1253
5624.3426000000 1.801e-03 X2Pi 1.5 6 5.5 e X2Pi 1.5 4 5.5 f 94AbDaRaEn.1254
5607.3716000000 2.648e-03 X2Pi 1.5 6 6.5 e X2Pi 1.5 4 6.5 f 94AbDaRaEn.1255
5587.5871000000 3.194e-03 X2Pi 1.5 6 7.5 e X2Pi 1.5 4 7.5 f 94AbDaRaEn.1256
5664.7243000000 5.000e-04 X2Pi 1.5 6 1.5 f X2Pi 1.5 4 1.5 e 94AbDaRaEn.1257
5658.8608000000 8.893e-04 X2Pi 1.5 6 2.5 f X2Pi 1.5 4 2.5 e 94AbDaRaEn.1258
5650.5140000000 5.000e-04 X2Pi 1.5 6 3.5 f X2Pi 1.5 4 3.5 e 94AbDaRaEn.1259
5639.6009000000 5.000e-04 X2Pi 1.5 6 4.5 f X2Pi 1.5 4 4.5 e 94AbDaRaEn.1260
5626.0608000000 7.676e-04 X2Pi 1.5 6 5.5 f X2Pi 1.5 4 5.5 e 94AbDaRaEn.1261
5609.8563000000 2.122e-03 X2Pi 1.5 6 6.5 f X2Pi 1.5 4 6.5 e 94AbDaRaEn.1262
5590.9608000000 2.620e-03 X2Pi 1.5 6 7.5 f X2Pi 1.5 4 7.5 e 94AbDaRaEn.1263
5665.6469000000 5.615e-04 X2Pi 0.5 6 0.5 e X2Pi 0.5 4 0.5 f 94AbDaRaEn.1264
5660.7440000000 5.000e-04 X2Pi 0.5 6 1.5 e X2Pi 0.5 4 1.5 f 94AbDaRaEn.1265
5652.7999000000 1.365e-03 X2Pi 0.5 6 2.5 e X2Pi 0.5 4 2.5 f 94AbDaRaEn.1266
5641.9366000000 1.351e-03 X2Pi 0.5 6 3.5 e X2Pi 0.5 4 3.5 f 94AbDaRaEn.1267
5628.2434000000 2.342e-03 X2Pi 0.5 6 4.5 e X2Pi 0.5 4 4.5 f 94AbDaRaEn.1268
5665.8861000000 7.996e-04 X2Pi 0.5 6 0.5 f X2Pi 0.5 4 0.5 e 94AbDaRaEn.1269
5661.1511000000 5.000e-04 X2Pi 0.5 6 1.5 f X2Pi 0.5 4 1.5 e 94AbDaRaEn.1270
5653.2538000000 1.402e-03 X2Pi 0.5 6 2.5 f X2Pi 0.5 4 2.5 e 94AbDaRaEn.1271
5642.2910000000 2.225e-03 X2Pi 0.5 6 3.5 f X2Pi 0.5 4 3.5 e 94AbDaRaEn.1272
5628.3479000000 2.067e-03 X2Pi 0.5 6 4.5 f X2Pi 0.5 4 4.5 e 94AbDaRaEn.1273
5265.9601000000 5.000e-04 X2Pi 1.5 7 1.5 e X2Pi 1.5 5 2.5 e 94AbDaRaEn.1274
5231.8422000000 5.000e-04 X2Pi 1.5 7 2.5 e X2Pi 1.5 5 3.5 e 94AbDaRaEn.1275
5194.8726000000 5.609e-04 X2Pi 1.5 7 3.5 e X2Pi 1.5 5 4.5 e 94AbDaRaEn.1276
5155.0648000000 5.000e-04 X2Pi 1.5 7 4.5 e X2Pi 1.5 5 5.5 e 94AbDaRaEn.1277
5112.4700000000 5.000e-04 X2Pi 1.5 7 5.5 e X2Pi 1.5 5 6.5 e 94AbDaRaEn.1278
5067.1551000000 5.000e-04 X2Pi 1.5 7 6.5 e X2Pi 1.5 5 7.5 e 94AbDaRaEn.1279
5019.1880000000 6.467e-04 X2Pi 1.5 7 7.5 e X2Pi 1.5 5 8.5 e 94AbDaRaEn.1280
4968.6325000000 1.289e-03 X2Pi 1.5 7 8.5 e X2Pi 1.5 5 9.5 e 94AbDaRaEn.1281
4915.5460000000 9.214e-04 X2Pi 1.5 7 9.5 e X2Pi 1.5 5 10.5 e 94AbDaRaEn.1282
4859.9827000000 5.000e-04 X2Pi 1.5 7 10.5 e X2Pi 1.5 5 11.5 e 94AbDaRaEn.1283
4801.9862000000 9.782e-04 X2Pi 1.5 7 11.5 e X2Pi 1.5 5 12.5 e 94AbDaRaEn.1284
4741.6000000000 5.000e-04 X2Pi 1.5 7 12.5 e X2Pi 1.5 5 13.5 e 94AbDaRaEn.1285
4678.8569000000 5.000e-04 X2Pi 1.5 7 13.5 e X2Pi 1.5 5 14.5 e 94AbDaRaEn.1286
4613.7911000000 2.449e-03 X2Pi 1.5 7 14.5 e X2Pi 1.5 5 15.5 e 94AbDaRaEn.1287
4546.4201000000 9.635e-04 X2Pi 1.5 7 15.5 e X2Pi 1.5 5 16.5 e 94AbDaRaEn.1288
4476.7750000000 6.841e-04 X2Pi 1.5 7 16.5 e X2Pi 1.5 5 17.5 e 94AbDaRaEn.1289
4404.8639000000 5.000e-04 X2Pi 1.5 7 17.5 e X2Pi 1.5 5 18.5 e 94AbDaRaEn.1290
4330.6826000000 5.000e-04 X2Pi 1.5 7 18.5 e X2Pi 1.5 5 19.5 e 94AbDaRaEn.1291
5265.8566000000 6.489e-04 X2Pi 1.5 7 1.5 f X2Pi 1.5 5 2.5 f 94AbDaRaEn.1292
5231.6467000000 5.516e-04 X2Pi 1.5 7 2.5 f X2Pi 1.5 5 3.5 f 94AbDaRaEn.1293
5194.5706000000 5.961e-04 X2Pi 1.5 7 3.5 f X2Pi 1.5 5 4.5 f 94AbDaRaEn.1294
5154.6472000000 7.295e-04 X2Pi 1.5 7 4.5 f X2Pi 1.5 5 5.5 f 94AbDaRaEn.1295
5111.9315000000 5.825e-04 X2Pi 1.5 7 5.5 f X2Pi 1.5 5 6.5 f 94AbDaRaEn.1296
5066.4915000000 5.000e-04 X2Pi 1.5 7 6.5 f X2Pi 1.5 5 7.5 f 94AbDaRaEn.1297
5018.3956000000 5.000e-04 X2Pi 1.5 7 7.5 f X2Pi 1.5 5 8.5 f 94AbDaRaEn.1298
4967.7077000000 5.000e-04 X2Pi 1.5 7 8.5 f X2Pi 1.5 5 9.5 f 94AbDaRaEn.1299
4914.4872000000 1.185e-03 X2Pi 1.5 7 9.5 f X2Pi 1.5 5 10.5 f 94AbDaRaEn.1300
4858.7824000000 2.453e-03 X2Pi 1.5 7 10.5 f X2Pi 1.5 5 11.5 f 94AbDaRaEn.1301
4800.6437000000 1.728e-03 X2Pi 1.5 7 11.5 f X2Pi 1.5 5 12.5 f 94AbDaRaEn.1302
4740.1042000000 6.512e-03 X2Pi 1.5 7 12.5 f X2Pi 1.5 5 13.5 f 94AbDaRaEn.1303
4677.2117000000 3.585e-03 X2Pi 1.5 7 13.5 f X2Pi 1.5 5 14.5 f 94AbDaRaEn.1304
4611.9911000000 7.013e-04 X2Pi 1.5 7 14.5 f X2Pi 1.5 5 15.5 f 94AbDaRaEn.1305
4544.4613000000 6.167e-04 X2Pi 1.5 7 15.5 f X2Pi 1.5 5 16.5 f 94AbDaRaEn.1306
4474.6520000000 2.385e-03 X2Pi 1.5 7 16.5 f X2Pi 1.5 5 17.5 f 94AbDaRaEn.1307
4402.5698000000 5.000e-04 X2Pi 1.5 7 17.5 f X2Pi 1.5 5 18.5 f 94AbDaRaEn.1308
4328.2281000000 5.000e-04 X2Pi 1.5 7 18.5 f X2Pi 1.5 5 19.5 f 94AbDaRaEn.1309
5286.9041000000 8.207e-04 X2Pi 0.5 7 0.5 e X2Pi 0.5 5 1.5 e 94AbDaRaEn.1310
5249.8095000000 1.013e-02 X2Pi 0.5 7 1.5 e X2Pi 0.5 5 2.5 e 94AbDaRaEn.1311
5210.0852000000 8.829e-03 X2Pi 0.5 7 2.5 e X2Pi 0.5 5 3.5 e 94AbDaRaEn.1312
5167.8742000000 5.000e-04 X2Pi 0.5 7 3.5 e X2Pi 0.5 5 4.5 e 94AbDaRaEn.1313
5123.2622000000 5.768e-04 X2Pi 0.5 7 4.5 e X2Pi 0.5 5 5.5 e 94AbDaRaEn.1314
5076.2697000000 8.065e-04 X2Pi 0.5 7 5.5 e X2Pi 0.5 5 6.5 e 94AbDaRaEn.1315
5026.9099000000 1.345e-03 X2Pi 0.5 7 6.5 e X2Pi 0.5 5 7.5 e 94AbDaRaEn.1316
4975.1916000000 7.515e-04 X2Pi 0.5 7 7.5 e X2Pi 0.5 5 8.5 e 94AbDaRaEn.1317
4921.1257000000 5.000e-04 X2Pi 0.5 7 8.5 e X2Pi 0.5 5 9.5 e 94AbDaRaEn.1318
4864.7266000000 1.505e-03 X2Pi 0.5 7 9.5 e X2Pi 0.5 5 10.5 e 94AbDaRaEn.1319
4806.0100000000 5.000e-04 X2Pi 0.5 7 10.5 e X2Pi 0.5 5 11.5 e 94AbDaRaEn.1320
4744.9947000000 3.763e-03 X2Pi 0.5 7 11.5 e X2Pi 0.5 5 12.5 e 94AbDaRaEn.1321
4681.6891000000 5.000e-04 X2Pi 0.5 7 12.5 e X2Pi 0.5 5 13.5 e 94AbDaRaEn.1322
4616.1271000000 9.363e-03 X2Pi 0.5 7 13.5 e X2Pi 0.5 5 14.5 e 94AbDaRaEn.1323
4548.2977000000 1.954e-03 X2Pi 0.5 7 14.5 e X2Pi 0.5 5 15.5 e 94AbDaRaEn.1324
4478.2316000000 5.000e-04 X2Pi 0.5 7 15.5 e X2Pi 0.5 5 16.5 e 94AbDaRaEn.1325
4405.9353000000 6.187e-04 X2Pi 0.5 7 16.5 e X2Pi 0.5 5 17.5 e 94AbDaRaEn.1326
4331.4011000000 1.074e-02 X2Pi 0.5 7 17.5 e X2Pi 0.5 5 18.5 e 94AbDaRaEn.1327
5286.8007000000 1.540e-03 X2Pi 0.5 7 0.5 f X2Pi 0.5 5 1.5 f 94AbDaRaEn.1328
5210.0852000000 9.259e-03 X2Pi 0.5 7 2.5 f X2Pi 0.5 5 3.5 f 94AbDaRaEn.1329
5167.9790000000 5.678e-04 X2Pi 0.5 7 3.5 f X2Pi 0.5 5 4.5 f 94AbDaRaEn.1330
5076.5712000000 6.023e-04 X2Pi 0.5 7 5.5 f X2Pi 0.5 5 6.5 f 94AbDaRaEn.1332
5027.3163000000 1.145e-03 X2Pi 0.5 7 6.5 f X2Pi 0.5 5 7.5 f 94AbDaRaEn.1333
4975.7066000000 5.000e-04 X2Pi 0.5 7 7.5 f X2Pi 0.5 5 8.5 f 94AbDaRaEn.1334
4921.7525000000 5.000e-04 X2Pi 0.5 7 8.5 f X2Pi 0.5 5 9.5 f 94AbDaRaEn.1335
4865.4685000000 5.000e-04 X2Pi 0.5 7 9.5 f X2Pi 0.5 5 10.5 f 94AbDaRaEn.1336
4806.8690000000 5.000e-04 X2Pi 0.5 7 10.5 f X2Pi 0.5 5 11.5 f 94AbDaRaEn.1337
4745.9704000000 2.564e-03 X2Pi 0.5 7 11.5 f X2Pi 0.5 5 12.5 f 94AbDaRaEn.1338
4682.7975000000 1.487e-03 X2Pi 0.5 7 12.5 f X2Pi 0.5 5 13.5 f 94AbDaRaEn.1339
4617.3548000000 1.181e-03 X2Pi 0.5 7 13.5 f X2Pi 0.5 5 14.5 f 94AbDaRaEn.1340
4549.6621000000 4.554e-03 X2Pi 0.5 7 14.5 f X2Pi 0.5 5 15.5 f 94AbDaRaEn.1341
4479.7475000000 7.853e-03 X2Pi 0.5 7 15.5 f X2Pi 0.5 5 16.5 f 94AbDaRaEn.1342
5397.7656000000 5.000e-04 X2Pi 1.5 7 2.5 e X2Pi 1.5 5 1.5 e 94AbDaRaEn.1343
5417.1851000000 1.136e-03 X2Pi 1.5 7 3.5 e X2Pi 1.5 5 2.5 e 94AbDaRaEn.1344
5434.2054000000 5.000e-04 X2Pi 1.5 7 4.5 e X2Pi 1.5 5 3.5 e 94AbDaRaEn.1345
5448.6679000000 5.000e-04 X2Pi 1.5 7 5.5 e X2Pi 1.5 5 4.5 e 94AbDaRaEn.1346
5460.4213000000 5.000e-04 X2Pi 1.5 7 6.5 e X2Pi 1.5 5 5.5 e 94AbDaRaEn.1347
5469.3347000000 6.599e-04 X2Pi 1.5 7 7.5 e X2Pi 1.5 5 6.5 e 94AbDaRaEn.1348
5475.3011000000 1.344e-03 X2Pi 1.5 7 8.5 e X2Pi 1.5 5 7.5 e 94AbDaRaEn.1349
5478.2290000000 2.867e-03 X2Pi 1.5 7 9.5 e X2Pi 1.5 5 8.5 e 94AbDaRaEn.1350
5397.8369000000 2.969e-03 X2Pi 1.5 7 2.5 f X2Pi 1.5 5 1.5 f 94AbDaRaEn.1351
5417.2946000000 6.730e-04 X2Pi 1.5 7 3.5 f X2Pi 1.5 5 2.5 f 94AbDaRaEn.1352
5434.3479000000 1.141e-03 X2Pi 1.5 7 4.5 f X2Pi 1.5 5 3.5 f 94AbDaRaEn.1353
5448.8294000000 1.136e-03 X2Pi 1.5 7 5.5 f X2Pi 1.5 5 4.5 f 94AbDaRaEn.1354
5460.5872000000 1.271e-03 X2Pi 1.5 7 6.5 f X2Pi 1.5 5 5.5 f 94AbDaRaEn.1355
5469.4920000000 1.384e-03 X2Pi 1.5 7 7.5 f X2Pi 1.5 5 6.5 f 94AbDaRaEn.1356
5475.4341000000 2.017e-03 X2Pi 1.5 7 8.5 f X2Pi 1.5 5 7.5 f 94AbDaRaEn.1357
5474.1496000000 5.000e-04 X2Pi 0.5 7 10.5 e X2Pi 0.5 5 9.5 e 94AbDaRaEn.1358
5379.9796000000 1.539e-03 X2Pi 0.5 7 1.5 e X2Pi 0.5 5 0.5 e 94AbDaRaEn.1359
5404.2344000000 4.543e-03 X2Pi 0.5 7 2.5 e X2Pi 0.5 5 1.5 e 94AbDaRaEn.1360
5424.9271000000 1.851e-03 X2Pi 0.5 7 3.5 e X2Pi 0.5 5 2.5 e 94AbDaRaEn.1361
5442.0893000000 7.913e-04 X2Pi 0.5 7 4.5 e X2Pi 0.5 5 3.5 e 94AbDaRaEn.1362
5455.8026000000 1.068e-03 X2Pi 0.5 7 5.5 e X2Pi 0.5 5 4.5 e 94AbDaRaEn.1363
5466.1298000000 5.520e-04 X2Pi 0.5 7 6.5 e X2Pi 0.5 5 5.5 e 94AbDaRaEn.1364
5473.1175000000 5.000e-04 X2Pi 0.5 7 7.5 e X2Pi 0.5 5 6.5 e 94AbDaRaEn.1365
5476.7840000000 5.534e-04 X2Pi 0.5 7 8.5 e X2Pi 0.5 5 7.5 e 94AbDaRaEn.1366
5380.0277000000 6.305e-03 X2Pi 0.5 7 1.5 f X2Pi 0.5 5 0.5 f 94AbDaRaEn.1367
5404.2344000000 6.212e-03 X2Pi 0.5 7 2.5 f X2Pi 0.5 5 1.5 f 94AbDaRaEn.1368
5424.8572000000 6.292e-04 X2Pi 0.5 7 3.5 f X2Pi 0.5 5 2.5 f 94AbDaRaEn.1369
5441.9705000000 1.304e-03 X2Pi 0.5 7 4.5 f X2Pi 0.5 5 3.5 f 94AbDaRaEn.1370
5455.6438000000 5.000e-04 X2Pi 0.5 7 5.5 f X2Pi 0.5 5 4.5 f 94AbDaRaEn.1371
5465.9467000000 5.000e-04 X2Pi 0.5 7 6.5 f X2Pi 0.5 5 5.5 f 94AbDaRaEn.1372
5472.9226000000 6.992e-04 X2Pi 0.5 7 7.5 f X2Pi 0.5 5 6.5 f 94AbDaRaEn.1373
5476.5917000000 7.885e-04 X2Pi 0.5 7 8.5 f X2Pi 0.5 5 7.5 f 94AbDaRaEn.1374
5334.8569000000 7.353e-04 X2Pi 1.5 7 1.5 e X2Pi 1.5 5 1.5 f 94AbDaRaEn.1375
5328.7022000000 6.041e-04 X2Pi 1.5 7 2.5 e X2Pi 1.5 5 2.5 f 94AbDaRaEn.1376
5319.8926000000 5.000e-04 X2Pi 1.5 7 3.5 e X2Pi 1.5 5 3.5 f 94AbDaRaEn.1377
5308.3413000000 8.493e-04 X2Pi 1.5 7 4.5 e X2Pi 1.5 5 4.5 f 94AbDaRaEn.1378
5293.9874000000 5.000e-04 X2Pi 1.5 7 5.5 e X2Pi 1.5 5 5.5 f 94AbDaRaEn.1379
5276.8017000000 2.199e-03 X2Pi 1.5 7 6.5 e X2Pi 1.5 5 6.5 f 94AbDaRaEn.1380
5256.7579000000 1.138e-03 X2Pi 1.5 7 7.5 e X2Pi 1.5 5 7.5 f 94AbDaRaEn.1381
5334.9201000000 6.616e-04 X2Pi 1.5 7 1.5 f X2Pi 1.5 5 1.5 e 94AbDaRaEn.1382
5328.9386000000 5.781e-04 X2Pi 1.5 7 2.5 f X2Pi 1.5 5 2.5 e 94AbDaRaEn.1383
5320.4352000000 7.263e-04 X2Pi 1.5 7 3.5 f X2Pi 1.5 5 3.5 e 94AbDaRaEn.1384
5309.3279000000 1.343e-03 X2Pi 1.5 7 4.5 f X2Pi 1.5 5 4.5 e 94AbDaRaEn.1385
5295.5533000000 1.076e-03 X2Pi 1.5 7 5.5 f X2Pi 1.5 5 5.5 e 94AbDaRaEn.1386
5279.0674000000 1.632e-03 X2Pi 1.5 7 6.5 f X2Pi 1.5 5 6.5 e 94AbDaRaEn.1387
5259.8417000000 5.189e-03 X2Pi 1.5 7 7.5 f X2Pi 1.5 5 7.5 e 94AbDaRaEn.1388
5335.7468000000 1.525e-03 X2Pi 0.5 7 0.5 e X2Pi 0.5 5 0.5 f 94AbDaRaEn.1389
5330.8124000000 1.950e-03 X2Pi 0.5 7 1.5 e X2Pi 0.5 5 1.5 f 94AbDaRaEn.1390
5322.7941000000 5.555e-04 X2Pi 0.5 7 2.5 e X2Pi 0.5 5 2.5 f 94AbDaRaEn.1391
5311.8002000000 3.212e-03 X2Pi 0.5 7 3.5 e X2Pi 0.5 5 3.5 f 94AbDaRaEn.1392
5297.9283000000 9.052e-04 X2Pi 0.5 7 4.5 e X2Pi 0.5 5 4.5 f 94AbDaRaEn.1393
5335.9683000000 5.000e-04 X2Pi 0.5 7 0.5 f X2Pi 0.5 5 0.5 e 94AbDaRaEn.1394
5331.1899000000 5.000e-04 X2Pi 0.5 7 1.5 f X2Pi 0.5 5 1.5 e 94AbDaRaEn.1395
5323.2171000000 1.226e-03 X2Pi 0.5 7 2.5 f X2Pi 0.5 5 2.5 e 94AbDaRaEn.1396
5312.1431000000 3.023e-03 X2Pi 0.5 7 3.5 f X2Pi 0.5 5 3.5 e 94AbDaRaEn.1397
5298.0429000000 2.805e-03 X2Pi 0.5 7 4.5 f X2Pi 0.5 5 4.5 e 94AbDaRaEn.1398
4932.0245000000 5.000e-04 X2Pi 1.5 8 1.5 e X2Pi 1.5 6 2.5 e 94AbDaRaEn.1399
4899.0056000000 5.000e-04 X2Pi 1.5 8 2.5 e X2Pi 1.5 6 3.5 e 94AbDaRaEn.1400
4863.1152000000 5.000e-04 X2Pi 1.5 8 3.5 e X2Pi 1.5 6 4.5 e 94AbDaRaEn.1401
4824.3546000000 5.557e-04 X2Pi 1.5 8 4.5 e X2Pi 1.5 6 5.5 e 94AbDaRaEn.1402
4782.7587000000 5.650e-04 X2Pi 1.5 8 5.5 e X2Pi 1.5 6 6.5 e 94AbDaRaEn.1403
4738.3805000000 5.829e-04 X2Pi 1.5 8 6.5 e X2Pi 1.5 6 7.5 e 94AbDaRaEn.1404
4691.2766000000 5.000e-04 X2Pi 1.5 8 7.5 e X2Pi 1.5 6 8.5 e 94AbDaRaEn.1405
4641.5004000000 1.011e-03 X2Pi 1.5 8 8.5 e X2Pi 1.5 6 9.5 e 94AbDaRaEn.1406
4589.0999000000 1.887e-03 X2Pi 1.5 8 9.5 e X2Pi 1.5 6 10.5 e 94AbDaRaEn.1407
4534.1159000000 8.909e-04 X2Pi 1.5 8 10.5 e X2Pi 1.5 6 11.5 e 94AbDaRaEn.1408
4476.5853000000 1.261e-03 X2Pi 1.5 8 11.5 e X2Pi 1.5 6 12.5 e 94AbDaRaEn.1409
4416.5377000000 1.797e-03 X2Pi 1.5 8 12.5 e X2Pi 1.5 6 13.5 e 94AbDaRaEn.1410
4931.9296000000 1.277e-03 X2Pi 1.5 8 1.5 f X2Pi 1.5 6 2.5 f 94AbDaRaEn.1411
4898.8255000000 5.000e-04 X2Pi 1.5 8 2.5 f X2Pi 1.5 6 3.5 f 94AbDaRaEn.1412
4862.8344000000 1.242e-03 X2Pi 1.5 8 3.5 f X2Pi 1.5 6 4.5 f 94AbDaRaEn.1413
4823.9607000000 5.000e-04 X2Pi 1.5 8 4.5 f X2Pi 1.5 6 5.5 f 94AbDaRaEn.1414
4782.2454000000 5.000e-04 X2Pi 1.5 8 5.5 f X2Pi 1.5 6 6.5 f 94AbDaRaEn.1415
4737.7431000000 5.000e-04 X2Pi 1.5 8 6.5 f X2Pi 1.5 6 7.5 f 94AbDaRaEn.1416
4690.5095000000 5.000e-04 X2Pi 1.5 8 7.5 f X2Pi 1.5 6 8.5 f 94AbDaRaEn.1417
4640.5993000000 7.942e-04 X2Pi 1.5 8 8.5 f X2Pi 1.5 6 9.5 f 94AbDaRaEn.1418
4588.0597000000 5.000e-04 X2Pi 1.5 8 9.5 f X2Pi 1.5 6 10.5 f 94AbDaRaEn.1419
4532.9326000000 5.000e-04 X2Pi 1.5 8 10.5 f X2Pi 1.5 6 11.5 f 94AbDaRaEn.1420
4475.2536000000 6.943e-04 X2Pi 1.5 8 11.5 f X2Pi 1.5 6 12.5 f 94AbDaRaEn.1421
4415.0512000000 1.645e-03 X2Pi 1.5 8 12.5 f X2Pi 1.5 6 13.5 f 94AbDaRaEn.1422
4952.2046000000 5.000e-04 X2Pi 0.5 8 0.5 e X2Pi 0.5 6 1.5 e 94AbDaRaEn.1423
4878.1985000000 1.679e-03 X2Pi 0.5 8 2.5 e X2Pi 0.5 6 3.5 e 94AbDaRaEn.1424
4837.2201000000 5.584e-04 X2Pi 0.5 8 3.5 e X2Pi 0.5 6 4.5 e 94AbDaRaEn.1425
4793.7195000000 5.000e-04 X2Pi 0.5 8 4.5 e X2Pi 0.5 6 5.5 e 94AbDaRaEn.1426
4747.7300000000 5.000e-04 X2Pi 0.5 8 5.5 e X2Pi 0.5 6 6.5 e 94AbDaRaEn.1427
4699.2694000000 5.000e-04 X2Pi 0.5 8 6.5 e X2Pi 0.5 6 7.5 e 94AbDaRaEn.1428
4648.3475000000 1.368e-03 X2Pi 0.5 8 7.5 e X2Pi 0.5 6 8.5 e 94AbDaRaEn.1429
4594.9724000000 1.300e-03 X2Pi 0.5 8 8.5 e X2Pi 0.5 6 9.5 e 94AbDaRaEn.1430
4539.1518000000 1.755e-03 X2Pi 0.5 8 9.5 e X2Pi 0.5 6 10.5 e 94AbDaRaEn.1431
4480.8977000000 2.311e-03 X2Pi 0.5 8 10.5 e X2Pi 0.5 6 11.5 e 94AbDaRaEn.1432
4420.2057000000 1.702e-03 X2Pi 0.5 8 11.5 e X2Pi 0.5 6 12.5 e 94AbDaRaEn.1433
4952.1030000000 5.000e-04 X2Pi 0.5 8 0.5 f X2Pi 0.5 6 1.5 f 94AbDaRaEn.1434
4878.1985000000 2.356e-03 X2Pi 0.5 8 2.5 f X2Pi 0.5 6 3.5 f 94AbDaRaEn.1435
4793.8924000000 1.081e-03 X2Pi 0.5 8 4.5 f X2Pi 0.5 6 5.5 f 94AbDaRaEn.1437
4747.9986000000 5.567e-04 X2Pi 0.5 8 5.5 f X2Pi 0.5 6 6.5 f 94AbDaRaEn.1438
4699.6389000000 5.543e-04 X2Pi 0.5 8 6.5 f X2Pi 0.5 6 7.5 f 94AbDaRaEn.1439
4648.8235000000 6.767e-04 X2Pi 0.5 8 7.5 f X2Pi 0.5 6 8.5 f 94AbDaRaEn.1440
4595.5580000000 5.000e-04 X2Pi 0.5 8 8.5 f X2Pi 0.5 6 9.5 f 94AbDaRaEn.1441
4539.8508000000 5.000e-04 X2Pi 0.5 8 9.5 f X2Pi 0.5 6 10.5 f 94AbDaRaEn.1442
4481.7118000000 1.287e-03 X2Pi 0.5 8 10.5 f X2Pi 0.5 6 11.5 f 94AbDaRaEn.1443
4421.1470000000 1.874e-03 X2Pi 0.5 8 11.5 f X2Pi 0.5 6 12.5 f 94AbDaRaEn.1444
4358.1583000000 5.000e-04 X2Pi 0.5 8 12.5 f X2Pi 0.5 6 13.5 f 94AbDaRaEn.1445
5057.6654000000 5.691e-03 X2Pi 1.5 8 2.5 e X2Pi 1.5 6 1.5 e 94AbDaRaEn.1446
5075.5568000000 5.000e-04 X2Pi 1.5 8 3.5 e X2Pi 1.5 6 2.5 e 94AbDaRaEn.1447
5090.9498000000 8.916e-04 X2Pi 1.5 8 4.5 e X2Pi 1.5 6 3.5 e 94AbDaRaEn.1448
5103.6885000000 8.495e-04 X2Pi 1.5 8 5.5 e X2Pi 1.5 6 4.5 e 94AbDaRaEn.1449
5113.6260000000 5.000e-04 X2Pi 1.5 8 6.5 e X2Pi 1.5 6 5.5 e 94AbDaRaEn.1450
5120.6352000000 7.670e-04 X2Pi 1.5 8 7.5 e X2Pi 1.5 6 6.5 e 94AbDaRaEn.1451
5124.6007000000 2.266e-03 X2Pi 1.5 8 8.5 e X2Pi 1.5 6 7.5 e 94AbDaRaEn.1452
5125.4492000000 1.597e-02 X2Pi 1.5 8 9.5 e X2Pi 1.5 6 8.5 e 94AbDaRaEn.1453
5123.0300000000 1.734e-02 X2Pi 1.5 8 10.5 e X2Pi 1.5 6 9.5 e 94AbDaRaEn.1454
5117.2513000000 6.364e-03 X2Pi 1.5 8 11.5 f X2Pi 1.5 6 10.5 f 94AbDaRaEn.1455
5057.7256000000 6.358e-03 X2Pi 1.5 8 2.5 f X2Pi 1.5 6 1.5 f 94AbDaRaEn.1456
5075.6508000000 6.425e-04 X2Pi 1.5 8 3.5 f X2Pi 1.5 6 2.5 f 94AbDaRaEn.1457
5091.0678000000 5.000e-04 X2Pi 1.5 8 4.5 f X2Pi 1.5 6 3.5 f 94AbDaRaEn.1458
5103.8176000000 5.000e-04 X2Pi 1.5 8 5.5 f X2Pi 1.5 6 4.5 f 94AbDaRaEn.1459
5113.7526000000 5.780e-04 X2Pi 1.5 8 6.5 f X2Pi 1.5 6 5.5 f 94AbDaRaEn.1460
5120.7416000000 9.701e-04 X2Pi 1.5 8 7.5 f X2Pi 1.5 6 6.5 f 94AbDaRaEn.1461
5124.6796000000 1.494e-03 X2Pi 1.5 8 8.5 f X2Pi 1.5 6 7.5 f 94AbDaRaEn.1462
5040.3697000000 5.507e-04 X2Pi 0.5 8 1.5 e X2Pi 0.5 6 0.5 e 94AbDaRaEn.1463
5062.9034000000 9.185e-03 X2Pi 0.5 8 2.5 e X2Pi 0.5 6 1.5 e 94AbDaRaEn.1464
5081.8556000000 1.538e-03 X2Pi 0.5 8 3.5 e X2Pi 0.5 6 2.5 e 94AbDaRaEn.1465
5097.2319000000 5.000e-04 X2Pi 0.5 8 4.5 e X2Pi 0.5 6 3.5 e 94AbDaRaEn.1466
5109.1011000000 1.638e-03 X2Pi 0.5 8 5.5 e X2Pi 0.5 6 4.5 e 94AbDaRaEn.1467
5117.5107000000 1.029e-03 X2Pi 0.5 8 6.5 e X2Pi 0.5 6 5.5 e 94AbDaRaEn.1468
5122.4940000000 6.025e-04 X2Pi 0.5 8 7.5 e X2Pi 0.5 6 6.5 e 94AbDaRaEn.1469
5124.0600000000 5.000e-04 X2Pi 0.5 8 8.5 e X2Pi 0.5 6 7.5 e 94AbDaRaEn.1470
5122.2001000000 1.949e-03 X2Pi 0.5 8 9.5 e X2Pi 0.5 6 8.5 e 94AbDaRaEn.1471
5040.4109000000 1.948e-03 X2Pi 0.5 8 1.5 f X2Pi 0.5 6 0.5 f 94AbDaRaEn.1472
5062.9034000000 8.301e-03 X2Pi 0.5 8 2.5 f X2Pi 0.5 6 1.5 f 94AbDaRaEn.1473
5081.7832000000 1.036e-03 X2Pi 0.5 8 3.5 f X2Pi 0.5 6 2.5 f 94AbDaRaEn.1474
5097.1133000000 8.758e-04 X2Pi 0.5 8 4.5 f X2Pi 0.5 6 3.5 f 94AbDaRaEn.1475
5108.9470000000 8.170e-04 X2Pi 0.5 8 5.5 f X2Pi 0.5 6 4.5 f 94AbDaRaEn.1476
5117.3381000000 1.958e-03 X2Pi 0.5 8 6.5 f X2Pi 0.5 6 5.5 f 94AbDaRaEn.1477
5122.3137000000 8.866e-04 X2Pi 0.5 8 7.5 f X2Pi 0.5 6 6.5 f 94AbDaRaEn.1478
5123.8856000000 1.540e-03 X2Pi 0.5 8 8.5 f X2Pi 0.5 6 7.5 f 94AbDaRaEn.1479
4997.9297000000 5.000e-04 X2Pi 1.5 8 1.5 e X2Pi 1.5 6 1.5 f 94AbDaRaEn.1480
4991.6047000000 5.000e-04 X2Pi 1.5 8 2.5 e X2Pi 1.5 6 2.5 f 94AbDaRaEn.1481
4982.5683000000 1.027e-03 X2Pi 1.5 8 3.5 e X2Pi 1.5 6 3.5 f 94AbDaRaEn.1482
4970.7321000000 1.266e-03 X2Pi 1.5 8 4.5 e X2Pi 1.5 6 4.5 f 94AbDaRaEn.1483
4956.0339000000 1.334e-03 X2Pi 1.5 8 5.5 e X2Pi 1.5 6 5.5 f 94AbDaRaEn.1484
4938.4297000000 1.319e-03 X2Pi 1.5 8 6.5 e X2Pi 1.5 6 6.5 f 94AbDaRaEn.1485
4917.9008000000 1.047e-03 X2Pi 1.5 8 7.5 e X2Pi 1.5 6 7.5 f 94AbDaRaEn.1486
4997.9864000000 5.000e-04 X2Pi 1.5 8 1.5 f X2Pi 1.5 6 1.5 e 94AbDaRaEn.1487
4991.8145000000 5.000e-04 X2Pi 1.5 8 2.5 f X2Pi 1.5 6 2.5 e 94AbDaRaEn.1488
4983.0517000000 5.000e-04 X2Pi 1.5 8 3.5 f X2Pi 1.5 6 3.5 e 94AbDaRaEn.1489
4971.6159000000 9.127e-04 X2Pi 1.5 8 4.5 f X2Pi 1.5 6 4.5 e 94AbDaRaEn.1490
4957.4407000000 6.346e-04 X2Pi 1.5 8 5.5 f X2Pi 1.5 6 5.5 e 94AbDaRaEn.1491
4940.4780000000 7.314e-04 X2Pi 1.5 8 6.5 f X2Pi 1.5 6 6.5 e 94AbDaRaEn.1492
4998.6460000000 5.000e-04 X2Pi 0.5 8 0.5 e X2Pi 0.5 6 0.5 f 94AbDaRaEn.1493
4993.6276000000 5.000e-04 X2Pi 0.5 8 1.5 e X2Pi 0.5 6 1.5 f 94AbDaRaEn.1494
4985.4497000000 1.638e-03 X2Pi 0.5 8 2.5 e X2Pi 0.5 6 2.5 f 94AbDaRaEn.1495
4974.2138000000 2.758e-03 X2Pi 0.5 8 3.5 e X2Pi 0.5 6 3.5 f 94AbDaRaEn.1496
4998.8461000000 1.165e-03 X2Pi 0.5 8 0.5 f X2Pi 0.5 6 0.5 e 94AbDaRaEn.1497
4993.9716000000 1.008e-03 X2Pi 0.5 8 1.5 f X2Pi 0.5 6 1.5 e 94AbDaRaEn.1498
4985.8387000000 6.917e-04 X2Pi 0.5 8 2.5 f X2Pi 0.5 6 2.5 e 94AbDaRaEn.1499
4974.5284000000 5.000e-04 X2Pi 0.5 8 3.5 f X2Pi 0.5 6 3.5 e 94AbDaRaEn.1500
4586.7175000000 6.141e-04 X2Pi 1.5 9 1.5 e X2Pi 1.5 7 2.5 e 94AbDaRaEn.1501
4554.7244000000 5.798e-04 X2Pi 1.5 9 2.5 e X2Pi 1.5 7 3.5 e 94AbDaRaEn.1502
4519.7994000000 5.000e-04 X2Pi 1.5 9 3.5 e X2Pi 1.5 7 4.5 e 94AbDaRaEn.1503
4481.9306000000 5.000e-04 X2Pi 1.5 9 4.5 e X2Pi 1.5 7 5.5 e 94AbDaRaEn.1504
4441.1390000000 5.000e-04 X2Pi 1.5 9 5.5 e X2Pi 1.5 7 6.5 e 94AbDaRaEn.1505
4397.4616000000 5.000e-04 X2Pi 1.5 9 6.5 e X2Pi 1.5 7 7.5 e 94AbDaRaEn.1506
4350.9402000000 5.000e-04 X2Pi 1.5 9 7.5 e X2Pi 1.5 7 8.5 e 94AbDaRaEn.1507
4301.6150000000 5.000e-04 X2Pi 1.5 9 8.5 e X2Pi 1.5 7 9.5 e 94AbDaRaEn.1508
4249.5210000000 5.000e-04 X2Pi 1.5 9 9.5 e X2Pi 1.5 7 10.5 e 94AbDaRaEn.1509
4194.6877000000 5.000e-04 X2Pi 1.5 9 10.5 e X2Pi 1.5 7 11.5 e 94AbDaRaEn.1510
4137.1324000000 5.000e-04 X2Pi 1.5 9 11.5 e X2Pi 1.5 7 12.5 e 94AbDaRaEn.1511
4076.8627000000 7.788e-03 X2Pi 1.5 9 12.5 e X2Pi 1.5 7 13.5 e 94AbDaRaEn.1512
4586.6313000000 2.227e-03 X2Pi 1.5 9 1.5 f X2Pi 1.5 7 2.5 f 94AbDaRaEn.1513
4554.5593000000 5.722e-04 X2Pi 1.5 9 2.5 f X2Pi 1.5 7 3.5 f 94AbDaRaEn.1514
4519.5379000000 5.000e-04 X2Pi 1.5 9 3.5 f X2Pi 1.5 7 4.5 f 94AbDaRaEn.1515
4481.5607000000 5.000e-04 X2Pi 1.5 9 4.5 f X2Pi 1.5 7 5.5 f 94AbDaRaEn.1516
4440.6508000000 5.000e-04 X2Pi 1.5 9 5.5 f X2Pi 1.5 7 6.5 f 94AbDaRaEn.1517
4396.8481000000 5.000e-04 X2Pi 1.5 9 6.5 f X2Pi 1.5 7 7.5 f 94AbDaRaEn.1518
4350.1958000000 6.747e-04 X2Pi 1.5 9 7.5 f X2Pi 1.5 7 8.5 f 94AbDaRaEn.1519
4300.7332000000 2.087e-03 X2Pi 1.5 9 8.5 f X2Pi 1.5 7 9.5 f 94AbDaRaEn.1520
4248.4961000000 1.031e-03 X2Pi 1.5 9 9.5 f X2Pi 1.5 7 10.5 f 94AbDaRaEn.1521
4193.5062000000 6.462e-03 X2Pi 1.5 9 10.5 f X2Pi 1.5 7 11.5 f 94AbDaRaEn.1522
4135.8018000000 1.637e-03 X2Pi 1.5 9 11.5 f X2Pi 1.5 7 12.5 f 94AbDaRaEn.1523
4075.3819000000 9.704e-04 X2Pi 1.5 9 12.5 f X2Pi 1.5 7 13.5 f 94AbDaRaEn.1524
4012.2456000000 2.333e-03 X2Pi 1.5 9 13.5 f X2Pi 1.5 7 14.5 f 94AbDaRaEn.1525
4571.7771000000 1.780e-03 X2Pi 0.5 9 1.5 e X2Pi 0.5 7 2.5 e 94AbDaRaEn.1526
4534.6603000000 7.439e-03 X2Pi 0.5 9 2.5 e X2Pi 0.5 7 3.5 e 94AbDaRaEn.1527
4452.2323000000 5.000e-04 X2Pi 0.5 9 4.5 e X2Pi 0.5 7 5.5 e 94AbDaRaEn.1528
4407.0277000000 5.000e-04 X2Pi 0.5 9 5.5 e X2Pi 0.5 7 6.5 e 94AbDaRaEn.1529
4359.1995000000 5.000e-04 X2Pi 0.5 9 6.5 e X2Pi 0.5 7 7.5 e 94AbDaRaEn.1530
4308.7566000000 5.000e-04 X2Pi 0.5 9 7.5 e X2Pi 0.5 7 8.5 e 94AbDaRaEn.1531
4255.7009000000 5.000e-04 X2Pi 0.5 9 8.5 e X2Pi 0.5 7 9.5 e 94AbDaRaEn.1532
4200.0346000000 1.890e-03 X2Pi 0.5 9 9.5 e X2Pi 0.5 7 10.5 e 94AbDaRaEn.1533
4141.7514000000 1.785e-03 X2Pi 0.5 9 10.5 e X2Pi 0.5 7 11.5 e 94AbDaRaEn.1534
4080.8405000000 2.864e-03 X2Pi 0.5 9 11.5 e X2Pi 0.5 7 12.5 e 94AbDaRaEn.1535
4605.8797000000 5.000e-04 X2Pi 0.5 9 0.5 f X2Pi 0.5 7 1.5 f 94AbDaRaEn.1536
4571.7063000000 1.503e-03 X2Pi 0.5 9 1.5 f X2Pi 0.5 7 2.5 f 94AbDaRaEn.1537
4534.6603000000 7.726e-03 X2Pi 0.5 9 2.5 f X2Pi 0.5 7 3.5 f 94AbDaRaEn.1538
4452.3694000000 5.000e-04 X2Pi 0.5 9 4.5 f X2Pi 0.5 7 5.5 f 94AbDaRaEn.1539
4407.2557000000 5.000e-04 X2Pi 0.5 9 5.5 f X2Pi 0.5 7 6.5 f 94AbDaRaEn.1540
4359.5248000000 5.000e-04 X2Pi 0.5 9 6.5 f X2Pi 0.5 7 7.5 f 94AbDaRaEn.1541
4309.1846000000 5.000e-04 X2Pi 0.5 9 7.5 f X2Pi 0.5 7 8.5 f 94AbDaRaEn.1542
4256.2374000000 1.003e-03 X2Pi 0.5 9 8.5 f X2Pi 0.5 7 9.5 f 94AbDaRaEn.1543
4200.6808000000 2.945e-03 X2Pi 0.5 9 9.5 f X2Pi 0.5 7 10.5 f 94AbDaRaEn.1544
4142.5190000000 5.000e-04 X2Pi 0.5 9 10.5 f X2Pi 0.5 7 11.5 f 94AbDaRaEn.1545
4705.9523000000 4.782e-03 X2Pi 1.5 9 2.5 e X2Pi 1.5 7 1.5 e 94AbDaRaEn.1546
4722.1621000000 6.925e-04 X2Pi 1.5 9 3.5 e X2Pi 1.5 7 2.5 e 94AbDaRaEn.1547
4746.4955000000 5.000e-04 X2Pi 1.5 9 5.5 e X2Pi 1.5 7 4.5 e 94AbDaRaEn.1548
4754.3246000000 1.606e-03 X2Pi 1.5 9 6.5 e X2Pi 1.5 7 5.5 e 94AbDaRaEn.1549
4760.6630000000 5.321e-03 X2Pi 1.5 9 8.5 e X2Pi 1.5 7 7.5 e 94AbDaRaEn.1550
4753.8189000000 4.853e-03 X2Pi 1.5 9 10.5 e X2Pi 1.5 7 9.5 e 94AbDaRaEn.1551
4705.9897000000 9.231e-03 X2Pi 1.5 9 2.5 f X2Pi 1.5 7 1.5 f 94AbDaRaEn.1552
4722.2405000000 2.056e-03 X2Pi 1.5 9 3.5 f X2Pi 1.5 7 2.5 f 94AbDaRaEn.1553
4735.8201000000 1.477e-03 X2Pi 1.5 9 4.5 f X2Pi 1.5 7 3.5 f 94AbDaRaEn.1554
4746.5909000000 8.590e-04 X2Pi 1.5 9 5.5 f X2Pi 1.5 7 4.5 f 94AbDaRaEn.1555
4754.4088000000 1.129e-03 X2Pi 1.5 9 6.5 f X2Pi 1.5 7 5.5 f 94AbDaRaEn.1556
4760.6630000000 6.458e-03 X2Pi 1.5 9 8.5 f X2Pi 1.5 7 7.5 f 94AbDaRaEn.1557
4753.6999000000 5.000e-04 X2Pi 1.5 9 10.5 f X2Pi 1.5 7 9.5 f 94AbDaRaEn.1558
4709.7804000000 1.325e-02 X2Pi 0.5 9 2.5 e X2Pi 0.5 7 1.5 e 94AbDaRaEn.1559
4726.8064000000 8.621e-04 X2Pi 0.5 9 3.5 e X2Pi 0.5 7 2.5 e 94AbDaRaEn.1560
4740.1527000000 7.566e-03 X2Pi 0.5 9 4.5 e X2Pi 0.5 7 3.5 e 94AbDaRaEn.1561
4749.8958000000 5.000e-04 X2Pi 0.5 9 5.5 e X2Pi 0.5 7 4.5 e 94AbDaRaEn.1562
4756.0494000000 1.386e-03 X2Pi 0.5 9 6.5 e X2Pi 0.5 7 5.5 e 94AbDaRaEn.1563
4758.6314000000 5.000e-04 X2Pi 0.5 9 7.5 e X2Pi 0.5 7 6.5 e 94AbDaRaEn.1564
4757.6465000000 3.500e-03 X2Pi 0.5 9 8.5 e X2Pi 0.5 7 7.5 e 94AbDaRaEn.1565
4753.0574000000 5.000e-04 X2Pi 0.5 9 9.5 e X2Pi 0.5 7 8.5 e 94AbDaRaEn.1566
4689.1227000000 1.226e-02 X2Pi 0.5 9 1.5 f X2Pi 0.5 7 0.5 f 94AbDaRaEn.1567
4726.7234000000 6.736e-04 X2Pi 0.5 9 3.5 f X2Pi 0.5 7 2.5 f 94AbDaRaEn.1568
4740.0365000000 2.215e-03 X2Pi 0.5 9 4.5 f X2Pi 0.5 7 3.5 f 94AbDaRaEn.1569
4749.7405000000 5.000e-04 X2Pi 0.5 9 5.5 f X2Pi 0.5 7 4.5 f 94AbDaRaEn.1570
4755.8775000000 5.000e-04 X2Pi 0.5 9 6.5 f X2Pi 0.5 7 5.5 f 94AbDaRaEn.1571
4758.4606000000 5.000e-04 X2Pi 0.5 9 7.5 f X2Pi 0.5 7 6.5 f 94AbDaRaEn.1572
4757.4862000000 1.697e-03 X2Pi 0.5 9 8.5 f X2Pi 0.5 7 7.5 f 94AbDaRaEn.1573
4752.9191000000 6.962e-03 X2Pi 0.5 9 9.5 f X2Pi 0.5 7 8.5 f 94AbDaRaEn.1574
4649.5613000000 1.735e-03 X2Pi 1.5 9 1.5 e X2Pi 1.5 7 1.5 f 94AbDaRaEn.1575
4642.9702000000 5.531e-04 X2Pi 1.5 9 2.5 e X2Pi 1.5 7 2.5 f 94AbDaRaEn.1576
4633.5697000000 5.000e-04 X2Pi 1.5 9 3.5 e X2Pi 1.5 7 3.5 f 94AbDaRaEn.1577
4621.2714000000 5.000e-04 X2Pi 1.5 9 4.5 e X2Pi 1.5 7 4.5 f 94AbDaRaEn.1578
4587.7284000000 1.863e-03 X2Pi 1.5 9 6.5 e X2Pi 1.5 7 6.5 f 94AbDaRaEn.1579
4649.6120000000 1.700e-03 X2Pi 1.5 9 1.5 f X2Pi 1.5 7 1.5 e 94AbDaRaEn.1580
4643.1526000000 5.000e-04 X2Pi 1.5 9 2.5 f X2Pi 1.5 7 2.5 e 94AbDaRaEn.1581
4633.9931000000 5.000e-04 X2Pi 1.5 9 3.5 f X2Pi 1.5 7 3.5 e 94AbDaRaEn.1582
4622.0486000000 5.000e-04 X2Pi 1.5 9 4.5 f X2Pi 1.5 7 4.5 e 94AbDaRaEn.1583
4607.2504000000 1.166e-03 X2Pi 1.5 9 5.5 f X2Pi 1.5 7 5.5 e 94AbDaRaEn.1584
4589.5398000000 8.368e-04 X2Pi 1.5 9 6.5 f X2Pi 1.5 7 6.5 e 94AbDaRaEn.1585
4568.8714000000 2.998e-03 X2Pi 1.5 9 7.5 f X2Pi 1.5 7 7.5 e 94AbDaRaEn.1586
4649.9905000000 5.000e-04 X2Pi 0.5 9 0.5 e X2Pi 0.5 7 0.5 f 94AbDaRaEn.1587
4644.8235000000 1.864e-03 X2Pi 0.5 9 1.5 e X2Pi 0.5 7 1.5 f 94AbDaRaEn.1588
4636.3769000000 2.828e-03 X2Pi 0.5 9 2.5 e X2Pi 0.5 7 2.5 f 94AbDaRaEn.1589
4624.7435000000 1.736e-03 X2Pi 0.5 9 3.5 e X2Pi 0.5 7 3.5 f 94AbDaRaEn.1590
4650.1661000000 1.651e-03 X2Pi 0.5 9 0.5 f X2Pi 0.5 7 0.5 e 94AbDaRaEn.1591
4645.1257000000 5.798e-03 X2Pi 0.5 9 1.5 f X2Pi 0.5 7 1.5 e 94AbDaRaEn.1592
4636.7183000000 1.206e-03 X2Pi 0.5 9 2.5 f X2Pi 0.5 7 2.5 e 94AbDaRaEn.1593
4224.5526000000 5.000e-04 X2Pi 1.5 10 1.5 e X2Pi 1.5 8 2.5 e 94AbDaRaEn.1594
4193.5062000000 7.449e-03 X2Pi 1.5 10 2.5 e X2Pi 1.5 8 3.5 e 94AbDaRaEn.1595
4159.3875000000 6.739e-03 X2Pi 1.5 10 3.5 e X2Pi 1.5 8 4.5 e 94AbDaRaEn.1596
4122.2107000000 3.934e-03 X2Pi 1.5 10 4.5 e X2Pi 1.5 8 5.5 e 94AbDaRaEn.1597
4081.9659000000 3.807e-03 X2Pi 1.5 10 5.5 e X2Pi 1.5 8 6.5 e 94AbDaRaEn.1598
4038.6717000000 5.000e-04 X2Pi 1.5 10 6.5 e X2Pi 1.5 8 7.5 e 94AbDaRaEn.1599
3992.3570000000 1.776e-03 X2Pi 1.5 10 7.5 e X2Pi 1.5 8 8.5 e 94AbDaRaEn.1600
3943.0430000000 5.000e-04 X2Pi 1.5 10 8.5 e X2Pi 1.5 8 9.5 e 94AbDaRaEn.1601
3890.7394000000 5.000e-04 X2Pi 1.5 10 9.5 e X2Pi 1.5 8 10.5 e 94AbDaRaEn.1602
4224.4748000000 5.000e-04 X2Pi 1.5 10 1.5 f X2Pi 1.5 8 2.5 f 94AbDaRaEn.1603
4193.3439000000 1.681e-03 X2Pi 1.5 10 2.5 f X2Pi 1.5 8 3.5 f 94AbDaRaEn.1604
4159.1471000000 1.328e-03 X2Pi 1.5 10 3.5 f X2Pi 1.5 8 4.5 f 94AbDaRaEn.1605
4121.8635000000 2.198e-03 X2Pi 1.5 10 4.5 f X2Pi 1.5 8 5.5 f 94AbDaRaEn.1606
4081.5013000000 1.206e-03 X2Pi 1.5 10 5.5 f X2Pi 1.5 8 6.5 f 94AbDaRaEn.1607
4038.0830000000 4.971e-03 X2Pi 1.5 10 6.5 f X2Pi 1.5 8 7.5 f 94AbDaRaEn.1608
3991.6308000000 5.000e-04 X2Pi 1.5 10 7.5 f X2Pi 1.5 8 8.5 f 94AbDaRaEn.1609
3942.1722000000 8.879e-04 X2Pi 1.5 10 8.5 f X2Pi 1.5 8 9.5 f 94AbDaRaEn.1610
3889.7292000000 2.742e-03 X2Pi 1.5 10 9.5 f X2Pi 1.5 8 10.5 f 94AbDaRaEn.1611
4242.6625000000 5.000e-04 X2Pi 0.5 10 0.5 e X2Pi 0.5 8 1.5 e 94AbDaRaEn.1612
4209.8390000000 2.970e-03 X2Pi 0.5 10 1.5 e X2Pi 0.5 8 2.5 e 94AbDaRaEn.1613
4173.9009000000 5.211e-03 X2Pi 0.5 10 2.5 e X2Pi 0.5 8 3.5 e 94AbDaRaEn.1614
4134.9749000000 6.690e-03 X2Pi 0.5 10 3.5 e X2Pi 0.5 8 4.5 e 94AbDaRaEn.1615
4093.1202000000 2.094e-03 X2Pi 0.5 10 4.5 e X2Pi 0.5 8 5.5 e 94AbDaRaEn.1616
4048.4125000000 3.264e-03 X2Pi 0.5 10 5.5 e X2Pi 0.5 8 6.5 e 94AbDaRaEn.1617
4000.8614000000 4.370e-03 X2Pi 0.5 10 6.5 e X2Pi 0.5 8 7.5 e 94AbDaRaEn.1618
3950.4765000000 5.210e-03 X2Pi 0.5 10 7.5 e X2Pi 0.5 8 8.5 e 94AbDaRaEn.1619
3897.2394000000 5.000e-04 X2Pi 0.5 10 8.5 e X2Pi 0.5 8 9.5 e 94AbDaRaEn.1620
3841.1458000000 5.000e-04 X2Pi 0.5 10 9.5 e X2Pi 0.5 8 10.5 e 94AbDaRaEn.1621
4242.5595000000 5.000e-04 X2Pi 0.5 10 0.5 f X2Pi 0.5 8 1.5 f 94AbDaRaEn.1622
4209.7587000000 5.000e-04 X2Pi 0.5 10 1.5 f X2Pi 0.5 8 2.5 f 94AbDaRaEn.1623
4173.8613000000 4.892e-03 X2Pi 0.5 10 2.5 f X2Pi 0.5 8 3.5 f 94AbDaRaEn.1624
4134.9749000000 1.089e-02 X2Pi 0.5 10 3.5 f X2Pi 0.5 8 4.5 f 94AbDaRaEn.1625
4093.2147000000 3.414e-03 X2Pi 0.5 10 4.5 f X2Pi 0.5 8 5.5 f 94AbDaRaEn.1626
4048.5926000000 8.321e-03 X2Pi 0.5 10 5.5 f X2Pi 0.5 8 6.5 f 94AbDaRaEn.1627
4001.1336000000 2.090e-03 X2Pi 0.5 10 6.5 f X2Pi 0.5 8 7.5 f 94AbDaRaEn.1628
3950.8354000000 6.649e-03 X2Pi 0.5 10 7.5 f X2Pi 0.5 8 8.5 f 94AbDaRaEn.1629
3897.7190000000 5.000e-04 X2Pi 0.5 10 8.5 f X2Pi 0.5 8 9.5 f 94AbDaRaEn.1630
3841.7240000000 5.000e-04 X2Pi 0.5 10 9.5 f X2Pi 0.5 8 10.5 f 94AbDaRaEn.1631
4337.0281000000 3.815e-03 X2Pi 1.5 10 2.5 e X2Pi 1.5 8 1.5 e 94AbDaRaEn.1632
4351.3172000000 9.160e-03 X2Pi 1.5 10 3.5 e X2Pi 1.5 8 2.5 e 94AbDaRaEn.1633
4362.7792000000 1.465e-03 X2Pi 1.5 10 4.5 e X2Pi 1.5 8 3.5 e 94AbDaRaEn.1634
4371.2300000000 5.279e-03 X2Pi 1.5 10 5.5 e X2Pi 1.5 8 4.5 e 94AbDaRaEn.1635
4376.5663000000 1.987e-02 X2Pi 1.5 10 6.5 e X2Pi 1.5 8 5.5 e 94AbDaRaEn.1636
4378.5716000000 8.758e-03 X2Pi 1.5 10 7.5 e X2Pi 1.5 8 6.5 e 94AbDaRaEn.1637
4337.0654000000 6.826e-04 X2Pi 1.5 10 2.5 f X2Pi 1.5 8 1.5 f 94AbDaRaEn.1638
4351.3851000000 5.357e-03 X2Pi 1.5 10 3.5 f X2Pi 1.5 8 2.5 f 94AbDaRaEn.1639
4362.8502000000 5.100e-03 X2Pi 1.5 10 4.5 f X2Pi 1.5 8 3.5 f 94AbDaRaEn.1640
4371.2897000000 3.593e-03 X2Pi 1.5 10 5.5 f X2Pi 1.5 8 4.5 f 94AbDaRaEn.1641
4376.5663000000 1.350e-02 X2Pi 1.5 10 6.5 f X2Pi 1.5 8 5.5 f 94AbDaRaEn.1642
4378.5716000000 3.247e-03 X2Pi 1.5 10 7.5 f X2Pi 1.5 8 6.5 f 94AbDaRaEn.1643
4320.5511000000 2.970e-03 X2Pi 0.5 10 1.5 e X2Pi 0.5 8 0.5 e 94AbDaRaEn.1644
4339.1812000000 1.653e-03 X2Pi 0.5 10 2.5 e X2Pi 0.5 8 1.5 e 94AbDaRaEn.1645
4353.9955000000 1.005e-02 X2Pi 0.5 10 3.5 e X2Pi 0.5 8 2.5 e 94AbDaRaEn.1646
4364.9998000000 2.793e-03 X2Pi 0.5 10 4.5 e X2Pi 0.5 8 3.5 e 94AbDaRaEn.1647
4372.2060000000 5.000e-04 X2Pi 0.5 10 5.5 e X2Pi 0.5 8 4.5 e 94AbDaRaEn.1648
4375.6307000000 1.225e-03 X2Pi 0.5 10 6.5 e X2Pi 0.5 8 5.5 e 94AbDaRaEn.1649
4320.5511000000 5.000e-04 X2Pi 0.5 10 1.5 f X2Pi 0.5 8 0.5 f 94AbDaRaEn.1650
4339.1326000000 5.792e-03 X2Pi 0.5 10 2.5 f X2Pi 0.5 8 1.5 f 94AbDaRaEn.1651
4353.8972000000 2.737e-03 X2Pi 0.5 10 3.5 f X2Pi 0.5 8 2.5 f 94AbDaRaEn.1652
4364.8596000000 1.168e-03 X2Pi 0.5 10 4.5 f X2Pi 0.5 8 3.5 f 94AbDaRaEn.1653
4372.0299000000 1.818e-03 X2Pi 0.5 10 5.5 f X2Pi 0.5 8 4.5 f 94AbDaRaEn.1654
4375.4473000000 5.000e-04 X2Pi 0.5 10 6.5 f X2Pi 0.5 8 5.5 f 94AbDaRaEn.1655
4277.2368000000 5.708e-03 X2Pi 1.5 10 2.5 e X2Pi 1.5 8 2.5 f 94AbDaRaEn.1656
4267.2853000000 6.862e-03 X2Pi 1.5 10 3.5 e X2Pi 1.5 8 3.5 f 94AbDaRaEn.1657
4277.3907000000 6.798e-04 X2Pi 1.5 10 2.5 f X2Pi 1.5 8 2.5 e 94AbDaRaEn.1659
4267.6469000000 1.458e-03 X2Pi 1.5 10 3.5 f X2Pi 1.5 8 3.5 e 94AbDaRaEn.1660
4254.9382000000 1.273e-02 X2Pi 1.5 10 4.5 f X2Pi 1.5 8 4.5 e 94AbDaRaEn.1661
8666.4846000000 1.583e-03 X2Pi 1.5 6 1.5 e X2Pi 1.5 3 2.5 e 94AbDaRaEn.1662
8626.9985000000 6.555e-03 X2Pi 1.5 6 2.5 e X2Pi 1.5 3 3.5 e 94AbDaRaEn.1663
8583.3306000000 5.321e-03 X2Pi 1.5 6 3.5 e X2Pi 1.5 3 4.5 e 94AbDaRaEn.1664
8535.4827000000 2.274e-03 X2Pi 1.5 6 4.5 e X2Pi 1.5 3 5.5 e 94AbDaRaEn.1665
8483.5128000000 2.551e-03 X2Pi 1.5 6 5.5 e X2Pi 1.5 3 6.5 e 94AbDaRaEn.1666
8427.4909000000 3.002e-03 X2Pi 1.5 6 6.5 e X2Pi 1.5 3 7.5 e 94AbDaRaEn.1667
8367.4962000000 5.634e-03 X2Pi 1.5 6 7.5 e X2Pi 1.5 3 8.5 e 94AbDaRaEn.1668
8235.8642000000 8.869e-04 X2Pi 1.5 6 9.5 e X2Pi 1.5 3 10.5 e 94AbDaRaEn.1669
8666.3599000000 3.444e-03 X2Pi 1.5 6 1.5 f X2Pi 1.5 3 2.5 f 94AbDaRaEn.1670
8626.7536000000 1.110e-03 X2Pi 1.5 6 2.5 f X2Pi 1.5 3 3.5 f 94AbDaRaEn.1671
8582.9533000000 5.686e-04 X2Pi 1.5 6 3.5 f X2Pi 1.5 3 4.5 f 94AbDaRaEn.1672
8534.9684000000 4.034e-03 X2Pi 1.5 6 4.5 f X2Pi 1.5 3 5.5 f 94AbDaRaEn.1673
8482.8462000000 3.791e-03 X2Pi 1.5 6 5.5 f X2Pi 1.5 3 6.5 f 94AbDaRaEn.1674
8426.6640000000 1.946e-03 X2Pi 1.5 6 6.5 f X2Pi 1.5 3 7.5 f 94AbDaRaEn.1675
8366.5046000000 5.371e-03 X2Pi 1.5 6 7.5 f X2Pi 1.5 3 8.5 f 94AbDaRaEn.1676
8600.0449000000 1.711e-02 X2Pi 0.5 6 2.5 e X2Pi 0.5 3 3.5 e 94AbDaRaEn.1677
8549.6073000000 3.221e-03 X2Pi 0.5 6 3.5 e X2Pi 0.5 3 4.5 e 94AbDaRaEn.1678
8495.4581000000 3.543e-03 X2Pi 0.5 6 4.5 e X2Pi 0.5 3 5.5 e 94AbDaRaEn.1679
8437.6076000000 2.316e-03 X2Pi 0.5 6 5.5 e X2Pi 0.5 3 6.5 e 94AbDaRaEn.1680
8376.0773000000 4.992e-03 X2Pi 0.5 6 6.5 e X2Pi 0.5 3 7.5 e 94AbDaRaEn.1681
8310.8979000000 2.975e-03 X2Pi 0.5 6 7.5 e X2Pi 0.5 3 8.5 e 94AbDaRaEn.1682
8600.0449000000 1.394e-02 X2Pi 0.5 6 2.5 f X2Pi 0.5 3 3.5 f 94AbDaRaEn.1683
8549.7485000000 4.421e-03 X2Pi 0.5 6 3.5 f X2Pi 0.5 3 4.5 f 94AbDaRaEn.1684
8495.7131000000 5.983e-03 X2Pi 0.5 6 4.5 f X2Pi 0.5 3 5.5 f 94AbDaRaEn.1685
8437.9820000000 2.622e-03 X2Pi 0.5 6 5.5 f X2Pi 0.5 3 6.5 f 94AbDaRaEn.1686
8177.1463000000 6.131e-04 X2Pi 1.5 7 1.5 e X2Pi 1.5 4 2.5 e 94AbDaRaEn.1687
8138.8044000000 2.131e-03 X2Pi 1.5 7 2.5 e X2Pi 1.5 4 3.5 e 94AbDaRaEn.1688
8096.2954000000 2.229e-03 X2Pi 1.5 7 3.5 e X2Pi 1.5 4 4.5 e 94AbDaRaEn.1689
8049.6071000000 2.171e-03 X2Pi 1.5 7 4.5 e X2Pi 1.5 4 5.5 e 94AbDaRaEn.1690
7998.7723000000 1.833e-03 X2Pi 1.5 7 5.5 e X2Pi 1.5 4 6.5 e 94AbDaRaEn.1691
7943.8515000000 1.241e-03 X2Pi 1.5 7 6.5 e X2Pi 1.5 4 7.5 e 94AbDaRaEn.1692
7884.9087000000 1.202e-03 X2Pi 1.5 7 7.5 e X2Pi 1.5 4 8.5 e 94AbDaRaEn.1693
7822.0097000000 3.561e-03 X2Pi 1.5 7 8.5 e X2Pi 1.5 4 9.5 e 94AbDaRaEn.1694
7755.2105000000 2.904e-03 X2Pi 1.5 7 9.5 e X2Pi 1.5 4 10.5 e 94AbDaRaEn.1695
7684.5598000000 2.317e-03 X2Pi 1.5 7 10.5 e X2Pi 1.5 4 11.5 e 94AbDaRaEn.1696
7610.1185000000 6.908e-04 X2Pi 1.5 7 11.5 e X2Pi 1.5 4 12.5 e 94AbDaRaEn.1697
8177.0314000000 3.236e-03 X2Pi 1.5 7 1.5 f X2Pi 1.5 4 2.5 f 94AbDaRaEn.1698
8138.5790000000 1.788e-03 X2Pi 1.5 7 2.5 f X2Pi 1.5 4 3.5 f 94AbDaRaEn.1699
8095.9440000000 2.720e-03 X2Pi 1.5 7 3.5 f X2Pi 1.5 4 4.5 f 94AbDaRaEn.1700
8049.1138000000 2.564e-03 X2Pi 1.5 7 4.5 f X2Pi 1.5 4 5.5 f 94AbDaRaEn.1701
7998.1296000000 2.547e-03 X2Pi 1.5 7 5.5 f X2Pi 1.5 4 6.5 f 94AbDaRaEn.1702
7943.0507000000 2.692e-03 X2Pi 1.5 7 6.5 f X2Pi 1.5 4 7.5 f 94AbDaRaEn.1703
7883.9436000000 3.030e-03 X2Pi 1.5 7 7.5 f X2Pi 1.5 4 8.5 f 94AbDaRaEn.1704
7820.8678000000 5.592e-04 X2Pi 1.5 7 8.5 f X2Pi 1.5 4 9.5 f 94AbDaRaEn.1705
7753.8901000000 5.000e-04 X2Pi 1.5 7 9.5 f X2Pi 1.5 4 10.5 f 94AbDaRaEn.1706
7683.0545000000 2.250e-03 X2Pi 1.5 7 10.5 f X2Pi 1.5 4 11.5 f 94AbDaRaEn.1707
7608.4098000000 8.507e-03 X2Pi 1.5 7 11.5 f X2Pi 1.5 4 12.5 f 94AbDaRaEn.1708
8199.2086000000 4.512e-03 X2Pi 0.5 7 0.5 e X2Pi 0.5 4 1.5 e 94AbDaRaEn.1709
8158.1500000000 2.319e-03 X2Pi 0.5 7 1.5 e X2Pi 0.5 4 2.5 e 94AbDaRaEn.1710
8112.9894000000 9.493e-03 X2Pi 0.5 7 2.5 e X2Pi 0.5 4 3.5 e 94AbDaRaEn.1711
8063.8913000000 3.792e-03 X2Pi 0.5 7 3.5 e X2Pi 0.5 4 4.5 e 94AbDaRaEn.1712
8010.9727000000 1.118e-03 X2Pi 0.5 7 4.5 e X2Pi 0.5 4 5.5 e 94AbDaRaEn.1713
7954.2820000000 2.059e-03 X2Pi 0.5 7 5.5 e X2Pi 0.5 4 6.5 e 94AbDaRaEn.1714
7893.8392000000 8.453e-04 X2Pi 0.5 7 6.5 e X2Pi 0.5 4 7.5 e 94AbDaRaEn.1715
7829.6664000000 1.473e-03 X2Pi 0.5 7 7.5 e X2Pi 0.5 4 8.5 e 94AbDaRaEn.1716
7761.7770000000 2.722e-03 X2Pi 0.5 7 8.5 e X2Pi 0.5 4 9.5 e 94AbDaRaEn.1717
8199.0882000000 5.000e-04 X2Pi 0.5 7 0.5 f X2Pi 0.5 4 1.5 f 94AbDaRaEn.1718
8158.0810000000 1.916e-03 X2Pi 0.5 7 1.5 f X2Pi 0.5 4 2.5 f 94AbDaRaEn.1719
8112.9894000000 4.810e-03 X2Pi 0.5 7 2.5 f X2Pi 0.5 4 3.5 f 94AbDaRaEn.1720
8064.0022000000 1.111e-03 X2Pi 0.5 7 3.5 f X2Pi 0.5 4 4.5 f 94AbDaRaEn.1721
8011.2000000000 3.091e-03 X2Pi 0.5 7 4.5 f X2Pi 0.5 4 5.5 f 94AbDaRaEn.1722
7954.6279000000 7.921e-04 X2Pi 0.5 7 5.5 f X2Pi 0.5 4 6.5 f 94AbDaRaEn.1723
7894.3203000000 4.286e-03 X2Pi 0.5 7 6.5 f X2Pi 0.5 4 7.5 f 94AbDaRaEn.1724
7830.2794000000 5.000e-04 X2Pi 0.5 7 7.5 f X2Pi 0.5 4 8.5 f 94AbDaRaEn.1725
7762.5319000000 9.012e-04 X2Pi 0.5 7 8.5 f X2Pi 0.5 4 9.5 f 94AbDaRaEn.1726
7691.0894000000 5.000e-04 X2Pi 0.5 7 9.5 f X2Pi 0.5 4 10.5 f 94AbDaRaEn.1727
7615.9705000000 2.278e-03 X2Pi 0.5 7 10.5 f X2Pi 0.5 4 11.5 f 94AbDaRaEn.1728
8311.9055000000 2.115e-03 X2Pi 1.5 7 2.5 e X2Pi 1.5 4 1.5 e 94AbDaRaEn.1729
8328.3731000000 3.433e-03 X2Pi 1.5 7 3.5 e X2Pi 1.5 4 2.5 e 94AbDaRaEn.1730
8341.1645000000 1.726e-03 X2Pi 1.5 7 4.5 e X2Pi 1.5 4 3.5 e 94AbDaRaEn.1731
8350.0921000000 3.515e-03 X2Pi 1.5 7 5.5 e X2Pi 1.5 4 4.5 e 94AbDaRaEn.1732
8354.9637000000 2.529e-03 X2Pi 1.5 7 6.5 e X2Pi 1.5 4 5.5 e 94AbDaRaEn.1733
8351.8124000000 4.213e-03 X2Pi 0.5 7 5.5 e X2Pi 0.5 4 4.5 e 94AbDaRaEn.1734
8311.9756000000 3.946e-03 X2Pi 1.5 7 2.5 f X2Pi 1.5 4 1.5 f 94AbDaRaEn.1735
8328.4712000000 4.505e-03 X2Pi 1.5 7 3.5 f X2Pi 1.5 4 2.5 f 94AbDaRaEn.1736
8341.2814000000 3.658e-03 X2Pi 1.5 7 4.5 f X2Pi 1.5 4 3.5 f 94AbDaRaEn.1737
8350.1999000000 5.000e-04 X2Pi 1.5 7 5.5 f X2Pi 1.5 4 4.5 f 94AbDaRaEn.1738
8355.0551000000 4.694e-03 X2Pi 1.5 7 6.5 f X2Pi 1.5 4 5.5 f 94AbDaRaEn.1739
8351.6649000000 2.021e-03 X2Pi 0.5 7 5.5 f X2Pi 0.5 4 4.5 f 94AbDaRaEn.1740
8316.5284000000 1.038e-02 X2Pi 0.5 7 2.5 e X2Pi 0.5 4 1.5 e 94AbDaRaEn.1741
8333.2784000000 5.595e-03 X2Pi 0.5 7 3.5 e X2Pi 0.5 4 2.5 e 94AbDaRaEn.1742
8344.9949000000 1.749e-03 X2Pi 0.5 7 4.5 e X2Pi 0.5 4 3.5 e 94AbDaRaEn.1743
8316.5284000000 1.550e-02 X2Pi 0.5 7 2.5 f X2Pi 0.5 4 1.5 f 94AbDaRaEn.1744
8333.1992000000 5.960e-03 X2Pi 0.5 7 3.5 f X2Pi 0.5 4 2.5 f 94AbDaRaEn.1745
8344.8740000000 5.321e-03 X2Pi 0.5 7 4.5 f X2Pi 0.5 4 3.5 f 94AbDaRaEn.1746
8248.9943000000 6.200e-04 X2Pi 1.5 7 1.5 e X2Pi 1.5 4 1.5 f 94AbDaRaEn.1747
8239.8747000000 6.614e-04 X2Pi 1.5 7 2.5 e X2Pi 1.5 4 2.5 f 94AbDaRaEn.1748
8226.8280000000 5.004e-03 X2Pi 1.5 7 3.5 e X2Pi 1.5 4 3.5 f 94AbDaRaEn.1749
8249.0639000000 2.967e-03 X2Pi 1.5 7 1.5 f X2Pi 1.5 4 1.5 e 94AbDaRaEn.1750
8240.1283000000 4.651e-03 X2Pi 1.5 7 2.5 f X2Pi 1.5 4 2.5 e 94AbDaRaEn.1751
8227.3960000000 9.509e-04 X2Pi 1.5 7 3.5 f X2Pi 1.5 4 3.5 e 94AbDaRaEn.1752
8250.6681000000 4.050e-03 X2Pi 0.5 7 0.5 f X2Pi 0.5 4 0.5 e 94AbDaRaEn.1753
7679.5811000000 6.830e-04 X2Pi 1.5 8 1.5 e X2Pi 1.5 5 2.5 e 94AbDaRaEn.1754
7642.2887000000 1.620e-03 X2Pi 1.5 8 2.5 e X2Pi 1.5 5 3.5 e 94AbDaRaEn.1755
7600.8023000000 2.196e-03 X2Pi 1.5 8 3.5 e X2Pi 1.5 5 4.5 e 94AbDaRaEn.1756
7555.0925000000 2.569e-03 X2Pi 1.5 8 4.5 e X2Pi 1.5 5 5.5 e 94AbDaRaEn.1757
7505.1763000000 1.802e-03 X2Pi 1.5 8 5.5 e X2Pi 1.5 5 6.5 e 94AbDaRaEn.1758
7451.0974000000 1.981e-03 X2Pi 1.5 8 6.5 e X2Pi 1.5 5 7.5 e 94AbDaRaEn.1759
7392.9057000000 1.583e-03 X2Pi 1.5 8 7.5 e X2Pi 1.5 5 8.5 e 94AbDaRaEn.1760
7330.6505000000 9.842e-04 X2Pi 1.5 8 8.5 e X2Pi 1.5 5 9.5 e 94AbDaRaEn.1761
7264.3798000000 1.630e-03 X2Pi 1.5 8 9.5 e X2Pi 1.5 5 10.5 e 94AbDaRaEn.1762
7194.1316000000 5.000e-04 X2Pi 1.5 8 10.5 e X2Pi 1.5 5 11.5 e 94AbDaRaEn.1763
7119.9403000000 1.489e-03 X2Pi 1.5 8 11.5 e X2Pi 1.5 5 12.5 e 94AbDaRaEn.1764
7041.8371000000 5.000e-04 X2Pi 1.5 8 12.5 e X2Pi 1.5 5 13.5 e 94AbDaRaEn.1765
7679.4739000000 5.000e-04 X2Pi 1.5 8 1.5 f X2Pi 1.5 5 2.5 f 94AbDaRaEn.1766
7642.0794000000 1.101e-03 X2Pi 1.5 8 2.5 f X2Pi 1.5 5 3.5 f 94AbDaRaEn.1767
7600.4701000000 1.782e-03 X2Pi 1.5 8 3.5 f X2Pi 1.5 5 4.5 f 94AbDaRaEn.1768
7554.6217000000 2.064e-03 X2Pi 1.5 8 4.5 f X2Pi 1.5 5 5.5 f 94AbDaRaEn.1769
7504.5560000000 1.329e-03 X2Pi 1.5 8 5.5 f X2Pi 1.5 5 6.5 f 94AbDaRaEn.1770
7450.3179000000 1.322e-03 X2Pi 1.5 8 6.5 f X2Pi 1.5 5 7.5 f 94AbDaRaEn.1771
7391.9587000000 2.098e-03 X2Pi 1.5 8 7.5 f X2Pi 1.5 5 8.5 f 94AbDaRaEn.1772
7329.5284000000 2.349e-03 X2Pi 1.5 8 8.5 f X2Pi 1.5 5 9.5 f 94AbDaRaEn.1773
7263.0708000000 6.383e-04 X2Pi 1.5 8 9.5 f X2Pi 1.5 5 10.5 f 94AbDaRaEn.1774
7192.6306000000 1.594e-03 X2Pi 1.5 8 10.5 f X2Pi 1.5 5 11.5 f 94AbDaRaEn.1775
7118.2380000000 1.707e-03 X2Pi 1.5 8 11.5 f X2Pi 1.5 5 12.5 f 94AbDaRaEn.1776
7700.8672000000 1.976e-03 X2Pi 0.5 8 0.5 e X2Pi 0.5 5 1.5 e 94AbDaRaEn.1777
7661.2642000000 2.794e-03 X2Pi 0.5 8 1.5 e X2Pi 0.5 5 2.5 e 94AbDaRaEn.1778
7617.4095000000 2.515e-03 X2Pi 0.5 8 2.5 e X2Pi 0.5 5 3.5 e 94AbDaRaEn.1779
7569.4979000000 4.831e-03 X2Pi 0.5 8 3.5 e X2Pi 0.5 5 4.5 e 94AbDaRaEn.1780
7517.6194000000 1.581e-03 X2Pi 0.5 8 4.5 e X2Pi 0.5 5 5.5 e 94AbDaRaEn.1781
7461.8416000000 1.651e-03 X2Pi 0.5 8 5.5 e X2Pi 0.5 5 6.5 e 94AbDaRaEn.1782
7402.1884000000 1.294e-03 X2Pi 0.5 8 6.5 e X2Pi 0.5 5 7.5 e 94AbDaRaEn.1783
7338.6777000000 7.269e-04 X2Pi 0.5 8 7.5 e X2Pi 0.5 5 8.5 e 94AbDaRaEn.1784
7271.3194000000 5.000e-04 X2Pi 0.5 8 8.5 e X2Pi 0.5 5 9.5 e 94AbDaRaEn.1785
7200.1229000000 1.310e-03 X2Pi 0.5 8 9.5 e X2Pi 0.5 5 10.5 e 94AbDaRaEn.1786
7125.0936000000 1.984e-03 X2Pi 0.5 8 10.5 e X2Pi 0.5 5 11.5 e 94AbDaRaEn.1787
7046.2361000000 8.658e-04 X2Pi 0.5 8 11.5 e X2Pi 0.5 5 12.5 e 94AbDaRaEn.1788
6963.5480000000 7.172e-03 X2Pi 0.5 8 12.5 e X2Pi 0.5 5 13.5 e 94AbDaRaEn.1789
7700.7505000000 1.161e-03 X2Pi 0.5 8 0.5 f X2Pi 0.5 5 1.5 f 94AbDaRaEn.1790
7661.1880000000 9.475e-04 X2Pi 0.5 8 1.5 f X2Pi 0.5 5 2.5 f 94AbDaRaEn.1791
7617.4095000000 3.786e-03 X2Pi 0.5 8 2.5 f X2Pi 0.5 5 3.5 f 94AbDaRaEn.1792
7569.5801000000 7.818e-04 X2Pi 0.5 8 3.5 f X2Pi 0.5 5 4.5 f 94AbDaRaEn.1793
7517.8130000000 1.706e-03 X2Pi 0.5 8 4.5 f X2Pi 0.5 5 5.5 f 94AbDaRaEn.1794
7462.1524000000 1.425e-03 X2Pi 0.5 8 5.5 f X2Pi 0.5 5 6.5 f 94AbDaRaEn.1795
7402.6269000000 2.120e-03 X2Pi 0.5 8 6.5 f X2Pi 0.5 5 7.5 f 94AbDaRaEn.1796
7339.2491000000 5.000e-04 X2Pi 0.5 8 7.5 f X2Pi 0.5 5 8.5 f 94AbDaRaEn.1797
7272.0331000000 5.000e-04 X2Pi 0.5 8 8.5 f X2Pi 0.5 5 9.5 f 94AbDaRaEn.1798
7200.9842000000 1.968e-03 X2Pi 0.5 8 9.5 f X2Pi 0.5 5 10.5 f 94AbDaRaEn.1799
7126.1137000000 1.501e-03 X2Pi 0.5 8 10.5 f X2Pi 0.5 5 11.5 f 94AbDaRaEn.1800
7808.2115000000 1.103e-03 X2Pi 1.5 8 2.5 e X2Pi 1.5 5 1.5 e 94AbDaRaEn.1802
7823.1131000000 9.600e-04 X2Pi 1.5 8 3.5 e X2Pi 1.5 5 2.5 e 94AbDaRaEn.1803
7834.2321000000 1.302e-03 X2Pi 1.5 8 4.5 e X2Pi 1.5 5 3.5 e 94AbDaRaEn.1804
7841.2345000000 1.147e-02 X2Pi 0.5 8 5.5 f X2Pi 0.5 5 4.5 f 94AbDaRaEn.1805
7844.3633000000 1.490e-03 X2Pi 1.5 8 6.5 e X2Pi 1.5 5 5.5 e 94AbDaRaEn.1806
7843.0539000000 3.069e-03 X2Pi 1.5 8 7.5 e X2Pi 1.5 5 6.5 e 94AbDaRaEn.1807
7808.2688000000 2.734e-03 X2Pi 1.5 8 2.5 f X2Pi 1.5 5 1.5 f 94AbDaRaEn.1811
7823.1942000000 1.422e-03 X2Pi 1.5 8 3.5 f X2Pi 1.5 5 2.5 f 94AbDaRaEn.1812
7834.3223000000 2.165e-03 X2Pi 1.5 8 4.5 f X2Pi 1.5 5 3.5 f 94AbDaRaEn.1813
7844.4132000000 1.594e-03 X2Pi 1.5 8 6.5 f X2Pi 1.5 5 5.5 f 94AbDaRaEn.1815
7843.0539000000 1.921e-03 X2Pi 1.5 8 7.5 f X2Pi 1.5 5 6.5 f 94AbDaRaEn.1816
7837.2598000000 6.015e-03 X2Pi 1.5 8 8.5 f X2Pi 1.5 5 7.5 f 94AbDaRaEn.1817
7791.4586000000 1.853e-02 X2Pi 0.5 8 1.5 e X2Pi 0.5 5 0.5 e 94AbDaRaEn.1818
7811.5592000000 1.488e-02 X2Pi 0.5 8 2.5 e X2Pi 0.5 5 1.5 e 94AbDaRaEn.1819
7826.5464000000 9.986e-04 X2Pi 0.5 8 3.5 e X2Pi 0.5 5 2.5 e 94AbDaRaEn.1820
7836.4508000000 5.587e-03 X2Pi 0.5 8 4.5 e X2Pi 0.5 5 3.5 e 94AbDaRaEn.1821
7841.3818000000 2.883e-02 X2Pi 0.5 8 6.5 e X2Pi 0.5 5 5.5 e 94AbDaRaEn.1822
7836.6051000000 5.000e-04 X2Pi 0.5 8 7.5 e X2Pi 0.5 5 6.5 e 94AbDaRaEn.1823
7791.4586000000 1.832e-02 X2Pi 0.5 8 1.5 f X2Pi 0.5 5 0.5 f 94AbDaRaEn.1824
7811.5592000000 1.805e-02 X2Pi 0.5 8 2.5 f X2Pi 0.5 5 1.5 f 94AbDaRaEn.1825
7826.4604000000 8.280e-04 X2Pi 0.5 8 3.5 f X2Pi 0.5 5 2.5 f 94AbDaRaEn.1826
7836.3205000000 1.781e-03 X2Pi 0.5 8 4.5 f X2Pi 0.5 5 3.5 f 94AbDaRaEn.1827
7841.2388000000 1.958e-02 X2Pi 0.5 8 6.5 f X2Pi 0.5 5 5.5 f 94AbDaRaEn.1828
7836.4517000000 1.612e-02 X2Pi 0.5 8 7.5 f X2Pi 0.5 5 6.5 f 94AbDaRaEn.1829
7826.8798000000 8.734e-03 X2Pi 0.5 8 8.5 f X2Pi 0.5 5 7.5 f 94AbDaRaEn.1830
7748.4765000000 5.000e-04 X2Pi 1.5 8 1.5 e X2Pi 1.5 5 1.5 f 94AbDaRaEn.1831
7739.1491000000 2.289e-03 X2Pi 1.5 8 2.5 e X2Pi 1.5 5 2.5 f 94AbDaRaEn.1832
7725.8238000000 3.725e-03 X2Pi 1.5 8 3.5 e X2Pi 1.5 5 3.5 f 94AbDaRaEn.1833
7708.3673000000 1.398e-03 X2Pi 1.5 8 4.5 e X2Pi 1.5 5 4.5 f 94AbDaRaEn.1834
7748.5383000000 2.126e-03 X2Pi 1.5 8 1.5 f X2Pi 1.5 5 1.5 e 94AbDaRaEn.1835
7739.3714000000 1.238e-03 X2Pi 1.5 8 2.5 f X2Pi 1.5 5 2.5 e 94AbDaRaEn.1836
7726.3368000000 3.763e-03 X2Pi 1.5 8 3.5 f X2Pi 1.5 5 3.5 e 94AbDaRaEn.1837
7709.3006000000 5.000e-04 X2Pi 1.5 8 4.5 f X2Pi 1.5 5 4.5 e 94AbDaRaEn.1838
7749.7111000000 2.578e-03 X2Pi 0.5 8 0.5 e X2Pi 0.5 5 0.5 f 94AbDaRaEn.1839
7742.2801000000 6.410e-03 X2Pi 0.5 8 1.5 e X2Pi 0.5 5 1.5 f 94AbDaRaEn.1840
7749.9169000000 5.000e-04 X2Pi 0.5 8 0.5 f X2Pi 0.5 5 0.5 e 94AbDaRaEn.1841
7167.9943000000 5.000e-04 X2Pi 1.5 9 1.5 e X2Pi 1.5 6 2.5 e 94AbDaRaEn.1842
7131.6353000000 5.977e-04 X2Pi 1.5 9 2.5 e X2Pi 1.5 6 3.5 e 94AbDaRaEn.1843
7090.9989000000 5.000e-04 X2Pi 1.5 9 3.5 e X2Pi 1.5 6 4.5 e 94AbDaRaEn.1844
7046.0426000000 7.179e-04 X2Pi 1.5 9 4.5 e X2Pi 1.5 6 5.5 e 94AbDaRaEn.1845
6996.7654000000 5.000e-04 X2Pi 1.5 9 5.5 e X2Pi 1.5 6 6.5 e 94AbDaRaEn.1846
6943.1919000000 5.983e-04 X2Pi 1.5 9 6.5 e X2Pi 1.5 6 7.5 e 94AbDaRaEn.1847
6885.3539000000 7.548e-04 X2Pi 1.5 9 7.5 e X2Pi 1.5 6 8.5 e 94AbDaRaEn.1848
6823.2854000000 5.000e-04 X2Pi 1.5 9 8.5 e X2Pi 1.5 6 9.5 e 94AbDaRaEn.1849
6757.0144000000 5.000e-04 X2Pi 1.5 9 9.5 e X2Pi 1.5 6 10.5 e 94AbDaRaEn.1850
6686.5652000000 2.076e-03 X2Pi 1.5 9 10.5 e X2Pi 1.5 6 11.5 e 94AbDaRaEn.1851
6611.9494000000 3.899e-03 X2Pi 1.5 9 11.5 e X2Pi 1.5 6 12.5 e 94AbDaRaEn.1852
7167.8970000000 5.000e-04 X2Pi 1.5 9 1.5 f X2Pi 1.5 6 2.5 f 94AbDaRaEn.1853
7131.4413000000 5.000e-04 X2Pi 1.5 9 2.5 f X2Pi 1.5 6 3.5 f 94AbDaRaEn.1854
7090.6866000000 1.034e-03 X2Pi 1.5 9 3.5 f X2Pi 1.5 6 4.5 f 94AbDaRaEn.1855
7045.5934000000 5.000e-04 X2Pi 1.5 9 4.5 f X2Pi 1.5 6 5.5 f 94AbDaRaEn.1856
6996.1664000000 8.977e-04 X2Pi 1.5 9 5.5 f X2Pi 1.5 6 6.5 f 94AbDaRaEn.1857
6942.4311000000 5.000e-04 X2Pi 1.5 9 6.5 f X2Pi 1.5 6 7.5 f 94AbDaRaEn.1858
6884.4216000000 5.000e-04 X2Pi 1.5 9 7.5 f X2Pi 1.5 6 8.5 f 94AbDaRaEn.1859
6822.1704000000 1.136e-03 X2Pi 1.5 9 8.5 f X2Pi 1.5 6 9.5 f 94AbDaRaEn.1860
6755.7072000000 5.000e-04 X2Pi 1.5 9 9.5 f X2Pi 1.5 6 10.5 f 94AbDaRaEn.1861
6685.0556000000 2.663e-03 X2Pi 1.5 9 10.5 f X2Pi 1.5 6 11.5 f 94AbDaRaEn.1862
6610.2231000000 1.236e-03 X2Pi 1.5 9 11.5 f X2Pi 1.5 6 12.5 f 94AbDaRaEn.1863
7188.3357000000 1.489e-03 X2Pi 0.5 9 0.5 e X2Pi 0.5 6 1.5 e 94AbDaRaEn.1864
7150.1058000000 5.000e-04 X2Pi 0.5 9 1.5 e X2Pi 0.5 6 2.5 e 94AbDaRaEn.1865
7107.4216000000 1.368e-02 X2Pi 0.5 9 2.5 e X2Pi 0.5 6 3.5 e 94AbDaRaEn.1866
7060.5015000000 5.000e-04 X2Pi 0.5 9 3.5 e X2Pi 0.5 6 4.5 e 94AbDaRaEn.1867
7009.4153000000 8.970e-04 X2Pi 0.5 9 4.5 e X2Pi 0.5 6 5.5 e 94AbDaRaEn.1868
6954.2349000000 5.000e-04 X2Pi 0.5 9 5.5 e X2Pi 0.5 6 6.5 e 94AbDaRaEn.1869
6894.9904000000 5.000e-04 X2Pi 0.5 9 6.5 e X2Pi 0.5 6 7.5 e 94AbDaRaEn.1870
6831.6944000000 1.436e-03 X2Pi 0.5 9 7.5 e X2Pi 0.5 6 8.5 e 94AbDaRaEn.1871
6692.9487000000 5.000e-04 X2Pi 0.5 9 9.5 e X2Pi 0.5 6 10.5 e 94AbDaRaEn.1872
6617.4889000000 5.000e-04 X2Pi 0.5 9 10.5 e X2Pi 0.5 6 11.5 e 94AbDaRaEn.1873
7188.2187000000 5.000e-04 X2Pi 0.5 9 0.5 f X2Pi 0.5 6 1.5 f 94AbDaRaEn.1874
7150.0190000000 2.550e-03 X2Pi 0.5 9 1.5 f X2Pi 0.5 6 2.5 f 94AbDaRaEn.1875
7107.4216000000 1.294e-02 X2Pi 0.5 9 2.5 f X2Pi 0.5 6 3.5 f 94AbDaRaEn.1876
7060.5585000000 2.434e-03 X2Pi 0.5 9 3.5 f X2Pi 0.5 6 4.5 f 94AbDaRaEn.1877
7009.5694000000 6.340e-04 X2Pi 0.5 9 4.5 f X2Pi 0.5 6 5.5 f 94AbDaRaEn.1878
6954.5011000000 7.338e-04 X2Pi 0.5 9 5.5 f X2Pi 0.5 6 6.5 f 94AbDaRaEn.1879
6895.3793000000 5.000e-04 X2Pi 0.5 9 6.5 f X2Pi 0.5 6 7.5 f 94AbDaRaEn.1880
6832.2163000000 1.773e-03 X2Pi 0.5 9 7.5 f X2Pi 0.5 6 8.5 f 94AbDaRaEn.1881
6765.0104000000 1.102e-03 X2Pi 0.5 9 8.5 f X2Pi 0.5 6 9.5 f 94AbDaRaEn.1882
6693.7625000000 5.000e-04 X2Pi 0.5 9 9.5 f X2Pi 0.5 6 10.5 f 94AbDaRaEn.1883
6618.4605000000 1.405e-03 X2Pi 0.5 9 10.5 f X2Pi 0.5 6 11.5 f 94AbDaRaEn.1884
7290.2905000000 1.150e-03 X2Pi 1.5 9 2.5 e X2Pi 1.5 6 1.5 e 94AbDaRaEn.1885
7303.4395000000 6.647e-04 X2Pi 1.5 9 3.5 e X2Pi 1.5 6 2.5 e 94AbDaRaEn.1886
7312.6374000000 6.832e-04 X2Pi 1.5 9 4.5 e X2Pi 1.5 6 3.5 e 94AbDaRaEn.1887
7317.6976000000 2.770e-03 X2Pi 1.5 9 5.5 e X2Pi 1.5 6 4.5 e 94AbDaRaEn.1888
7318.4393000000 2.324e-03 X2Pi 1.5 9 6.5 e X2Pi 1.5 6 5.5 e 94AbDaRaEn.1889
7314.7140000000 2.527e-03 X2Pi 1.5 9 7.5 e X2Pi 1.5 6 6.5 e 94AbDaRaEn.1890
7306.3896000000 1.195e-03 X2Pi 1.5 9 8.5 e X2Pi 1.5 6 7.5 e 94AbDaRaEn.1891
7293.3453000000 5.814e-03 X2Pi 1.5 9 9.5 e X2Pi 1.5 6 8.5 e 94AbDaRaEn.1892
7290.3363000000 1.504e-03 X2Pi 1.5 9 2.5 f X2Pi 1.5 6 1.5 f 94AbDaRaEn.1893
7303.5039000000 1.498e-03 X2Pi 1.5 9 3.5 f X2Pi 1.5 6 2.5 f 94AbDaRaEn.1894
7312.7016000000 1.489e-03 X2Pi 1.5 9 4.5 f X2Pi 1.5 6 3.5 f 94AbDaRaEn.1895
7317.7385000000 9.692e-04 X2Pi 1.5 9 5.5 f X2Pi 1.5 6 4.5 f 94AbDaRaEn.1896
7318.4393000000 1.615e-03 X2Pi 1.5 9 6.5 f X2Pi 1.5 6 5.5 f 94AbDaRaEn.1897
7314.6563000000 1.883e-03 X2Pi 1.5 9 7.5 f X2Pi 1.5 6 6.5 f 94AbDaRaEn.1898
7306.2519000000 5.000e-04 X2Pi 1.5 9 8.5 f X2Pi 1.5 6 7.5 f 94AbDaRaEn.1899
7293.1172000000 3.001e-03 X2Pi 1.5 9 9.5 f X2Pi 1.5 6 8.5 f 94AbDaRaEn.1900
7275.1406000000 2.765e-03 X2Pi 1.5 9 10.5 f X2Pi 1.5 6 9.5 f 94AbDaRaEn.1901
7273.9141000000 9.530e-03 X2Pi 0.5 9 1.5 e X2Pi 0.5 6 0.5 e 94AbDaRaEn.1902
7292.1507000000 4.469e-03 X2Pi 0.5 9 2.5 e X2Pi 0.5 6 1.5 e 94AbDaRaEn.1903
7305.1367000000 1.561e-03 X2Pi 0.5 9 3.5 e X2Pi 0.5 6 2.5 e 94AbDaRaEn.1904
7312.9279000000 1.287e-03 X2Pi 0.5 9 4.5 e X2Pi 0.5 6 3.5 e 94AbDaRaEn.1905
7315.6052000000 7.579e-04 X2Pi 0.5 9 5.5 e X2Pi 0.5 6 4.5 e 94AbDaRaEn.1906
7313.2331000000 2.705e-03 X2Pi 0.5 9 6.5 e X2Pi 0.5 6 5.5 e 94AbDaRaEn.1907
7305.8410000000 1.833e-03 X2Pi 0.5 9 7.5 e X2Pi 0.5 6 6.5 e 94AbDaRaEn.1908
7273.9141000000 6.476e-03 X2Pi 0.5 9 1.5 f X2Pi 0.5 6 0.5 f 94AbDaRaEn.1909
7292.1041000000 6.644e-04 X2Pi 0.5 9 2.5 f X2Pi 0.5 6 1.5 f 94AbDaRaEn.1910
7305.0370000000 1.782e-03 X2Pi 0.5 9 3.5 f X2Pi 0.5 6 2.5 f 94AbDaRaEn.1911
7312.7907000000 8.692e-04 X2Pi 0.5 9 4.5 f X2Pi 0.5 6 3.5 f 94AbDaRaEn.1912
7315.4509000000 2.561e-03 X2Pi 0.5 9 5.5 f X2Pi 0.5 6 4.5 f 94AbDaRaEn.1913
7313.0773000000 9.231e-04 X2Pi 0.5 9 6.5 f X2Pi 0.5 6 5.5 f 94AbDaRaEn.1914
7305.7090000000 4.099e-03 X2Pi 0.5 9 7.5 f X2Pi 0.5 6 6.5 f 94AbDaRaEn.1915
7233.8999000000 5.000e-04 X2Pi 1.5 9 1.5 e X2Pi 1.5 6 1.5 f 94AbDaRaEn.1916
7224.2335000000 5.000e-04 X2Pi 1.5 9 2.5 e X2Pi 1.5 6 2.5 f 94AbDaRaEn.1917
7210.4510000000 5.000e-04 X2Pi 1.5 9 3.5 e X2Pi 1.5 6 3.5 f 94AbDaRaEn.1918
7192.4221000000 3.357e-03 X2Pi 1.5 9 4.5 e X2Pi 1.5 6 4.5 f 94AbDaRaEn.1919
7170.0422000000 2.252e-03 X2Pi 1.5 9 5.5 e X2Pi 1.5 6 5.5 f 94AbDaRaEn.1920
7233.9535000000 1.344e-03 X2Pi 1.5 9 1.5 f X2Pi 1.5 6 1.5 e 94AbDaRaEn.1921
7224.4313000000 1.532e-03 X2Pi 1.5 9 2.5 f X2Pi 1.5 6 2.5 e 94AbDaRaEn.1922
7210.9046000000 1.125e-03 X2Pi 1.5 9 3.5 f X2Pi 1.5 6 3.5 e 94AbDaRaEn.1923
7193.2490000000 1.223e-03 X2Pi 1.5 9 4.5 f X2Pi 1.5 6 4.5 e 94AbDaRaEn.1924
7171.3649000000 4.598e-03 X2Pi 1.5 9 5.5 f X2Pi 1.5 6 5.5 e 94AbDaRaEn.1925
7234.7761000000 5.000e-04 X2Pi 0.5 9 0.5 e X2Pi 0.5 6 0.5 f 94AbDaRaEn.1926
7227.1627000000 1.553e-03 X2Pi 0.5 9 1.5 e X2Pi 0.5 6 1.5 f 94AbDaRaEn.1927
7234.9611000000 5.000e-04 X2Pi 0.5 9 0.5 f X2Pi 0.5 6 0.5 e 94AbDaRaEn.1928
7227.4795000000 2.484e-03 X2Pi 0.5 9 1.5 f X2Pi 0.5 6 1.5 e 94AbDaRaEn.1929
680.6010000000 0.0020000000 X2Pi 0.5 4 24.5 f X2Pi 0.5 4 23.5 f 09BeCo.1
699.3700000000 0.0020000000 X2Pi 0.5 4 25.5 f X2Pi 0.5 4 24.5 f 09BeCo.2
717.1960000000 0.0020000000 X2Pi 0.5 4 26.5 f X2Pi 0.5 4 25.5 f 09BeCo.3
734.0490000000 0.0020000000 X2Pi 0.5 4 27.5 f X2Pi 0.5 4 26.5 f 09BeCo.4
749.8820000000 0.0020000000 X2Pi 0.5 4 28.5 f X2Pi 0.5 4 27.5 f 09BeCo.5
778.4490000000 0.0020000000 X2Pi 0.5 4 30.5 f X2Pi 0.5 4 29.5 f 09BeCo.6
791.0890000000 0.0020000000 X2Pi 0.5 4 31.5 f X2Pi 0.5 4 30.5 f 09BeCo.7
641.1360000000 0.0020000000 X2Pi 0.5 4 22.5 e X2Pi 0.5 4 21.5 e 09BeCo.8
661.7050000000 0.0020000000 X2Pi 0.5 4 23.5 e X2Pi 0.5 4 22.5 e 09BeCo.9
681.3860000000 0.0020000000 X2Pi 0.5 4 24.5 e X2Pi 0.5 4 23.5 e 09BeCo.10
700.1340000000 0.0020000000 X2Pi 0.5 4 25.5 e X2Pi 0.5 4 24.5 e 09BeCo.11
717.9450000000 0.0020000000 X2Pi 0.5 4 26.5 e X2Pi 0.5 4 25.5 e 09BeCo.12
734.7580000000 0.0020000000 X2Pi 0.5 4 27.5 e X2Pi 0.5 4 26.5 e 09BeCo.13
750.5770000000 0.0020000000 X2Pi 0.5 4 28.5 e X2Pi 0.5 4 27.5 e 09BeCo.14
779.0510000000 0.0020000000 X2Pi 0.5 4 30.5 e X2Pi 0.5 4 29.5 e 09BeCo.15
791.6410000000 0.0020000000 X2Pi 0.5 4 31.5 e X2Pi 0.5 4 30.5 e 09BeCo.16
641.8590000000 0.0020000000 X2Pi 1.5 4 23.5 f X2Pi 1.5 4 22.5 f 09BeCo.17
662.3620000000 0.0020000000 X2Pi 1.5 4 24.5 f X2Pi 1.5 4 23.5 f 09BeCo.18
700.6800000000 0.0020000000 X2Pi 1.5 4 26.5 f X2Pi 1.5 4 25.5 f 09BeCo.19
718.4390000000 0.0020000000 X2Pi 1.5 4 27.5 f X2Pi 1.5 4 26.5 f 09BeCo.20
735.2080000000 0.0020000000 X2Pi 1.5 4 28.5 f X2Pi 1.5 4 27.5 f 09BeCo.21
750.9810000000 0.0020000000 X2Pi 1.5 4 29.5 f X2Pi 1.5 4 28.5 f 09BeCo.22
779.3790000000 0.0020000000 X2Pi 1.5 4 31.5 f X2Pi 1.5 4 30.5 f 09BeCo.23
791.9370000000 0.0020000000 X2Pi 1.5 4 32.5 f X2Pi 1.5 4 31.5 f 09BeCo.24
640.9450000000 0.0020000000 X2Pi 1.5 4 23.5 e X2Pi 1.5 4 22.5 e 09BeCo.25
661.4720000000 0.0020000000 X2Pi 1.5 4 24.5 e X2Pi 1.5 4 23.5 e 09BeCo.26
681.0990000000 0.0020000000 X2Pi 1.5 4 25.5 e X2Pi 1.5 4 24.5 e 09BeCo.27
699.8230000000 0.0020000000 X2Pi 1.5 4 26.5 e X2Pi 1.5 4 25.5 e 09BeCo.28
717.6100000000 0.0020000000 X2Pi 1.5 4 27.5 e X2Pi 1.5 4 26.5 e 09BeCo.29
734.4280000000 0.0020000000 X2Pi 1.5 4 28.5 e X2Pi 1.5 4 27.5 e 09BeCo.30
750.2390000000 0.0020000000 X2Pi 1.5 4 29.5 e X2Pi 1.5 4 28.5 e 09BeCo.31
4308.7565300000 1.000e-04 X2Pi 0.5 9 7.5 e X2Pi 0.5 7 8.5 e 16BrBeWeSn.1
4309.1844600000 5.072e-04 X2Pi 0.5 9 7.5 f X2Pi 0.5 7 8.5 f 16BrBeWeSn.2
4350.9400100000 1.000e-04 X2Pi 1.5 9 7.5 e X2Pi 1.5 7 8.5 e 16BrBeWeSn.3
4359.1994200000 1.746e-04 X2Pi 0.5 9 6.5 e X2Pi 0.5 7 7.5 e 16BrBeWeSn.4
4359.5248600000 1.763e-04 X2Pi 0.5 9 6.5 f X2Pi 0.5 7 7.5 f 16BrBeWeSn.5
4396.8479700000 1.722e-04 X2Pi 1.5 9 6.5 f X2Pi 1.5 7 7.5 f 16BrBeWeSn.6
4397.4614000000 1.513e-04 X2Pi 1.5 9 6.5 e X2Pi 1.5 7 7.5 e 16BrBeWeSn.7
4407.0274800000 2.212e-04 X2Pi 0.5 9 5.5 e X2Pi 0.5 7 6.5 e 16BrBeWeSn.8
4407.2555200000 1.343e-04 X2Pi 0.5 9 5.5 f X2Pi 0.5 7 6.5 f 16BrBeWeSn.9
4440.6507000000 1.000e-04 X2Pi 1.5 9 5.5 f X2Pi 1.5 7 6.5 f 16BrBeWeSn.10
4441.1388700000 1.227e-04 X2Pi 1.5 9 5.5 e X2Pi 1.5 7 6.5 e 16BrBeWeSn.11
4452.2319500000 1.000e-04 X2Pi 0.5 9 4.5 e X2Pi 0.5 7 5.5 e 16BrBeWeSn.12
4452.3694200000 1.477e-04 X2Pi 0.5 9 4.5 f X2Pi 0.5 7 5.5 f 16BrBeWeSn.13
4481.5603300000 2.418e-04 X2Pi 1.5 9 4.5 f X2Pi 1.5 7 5.5 f 16BrBeWeSn.14
4481.9306200000 1.000e-04 X2Pi 1.5 9 4.5 e X2Pi 1.5 7 5.5 e 16BrBeWeSn.15
4494.7927300000 2.635e-04 X2Pi 0.5 9 3.5 e X2Pi 0.5 7 4.5 e 16BrBeWeSn.16
4494.8481400000 1.000e-04 X2Pi 0.5 9 3.5 f X2Pi 0.5 7 4.5 f 16BrBeWeSn.17
4519.5381400000 1.000e-04 X2Pi 1.5 9 3.5 f X2Pi 1.5 7 4.5 f 16BrBeWeSn.18
4519.7992100000 1.248e-04 X2Pi 1.5 9 3.5 e X2Pi 1.5 7 4.5 e 16BrBeWeSn.19
4554.5594300000 4.292e-04 X2Pi 1.5 9 2.5 f X2Pi 1.5 7 3.5 f 16BrBeWeSn.20
4554.7238700000 2.863e-04 X2Pi 1.5 9 2.5 e X2Pi 1.5 7 3.5 e 16BrBeWeSn.21
4690.5093600000 3.163e-04 X2Pi 1.5 8 7.5 f X2Pi 1.5 6 8.5 f 16BrBeWeSn.22
4691.2762100000 1.106e-04 X2Pi 1.5 8 7.5 e X2Pi 1.5 6 8.5 e 16BrBeWeSn.23
4699.2690500000 1.546e-04 X2Pi 0.5 8 6.5 e X2Pi 0.5 6 7.5 e 16BrBeWeSn.24
4737.7426600000 2.344e-04 X2Pi 1.5 8 6.5 f X2Pi 1.5 6 7.5 f 16BrBeWeSn.33
4738.3801700000 2.522e-04 X2Pi 1.5 8 6.5 e X2Pi 1.5 6 7.5 e 16BrBeWeSn.34
4747.7297900000 1.000e-04 X2Pi 0.5 8 5.5 e X2Pi 0.5 6 6.5 e 16BrBeWeSn.39
4747.9979700000 1.690e-04 X2Pi 0.5 8 5.5 f X2Pi 0.5 6 6.5 f 16BrBeWeSn.40
4782.2452100000 1.000e-04 X2Pi 1.5 8 5.5 f X2Pi 1.5 6 6.5 f 16BrBeWeSn.50
4782.7582000000 1.000e-04 X2Pi 1.5 8 5.5 e X2Pi 1.5 6 6.5 e 16BrBeWeSn.51
4793.7193800000 1.000e-04 X2Pi 0.5 8 4.5 e X2Pi 0.5 6 5.5 e 16BrBeWeSn.52
4793.8912900000 1.404e-04 X2Pi 0.5 8 4.5 f X2Pi 0.5 6 5.5 f 16BrBeWeSn.53
4823.9602500000 1.241e-04 X2Pi 1.5 8 4.5 f X2Pi 1.5 6 5.5 f 16BrBeWeSn.54
4824.3541100000 1.000e-04 X2Pi 1.5 8 4.5 e X2Pi 1.5 6 5.5 e 16BrBeWeSn.55
4837.2204600000 1.624e-04 X2Pi 0.5 8 3.5 e X2Pi 0.5 6 4.5 e 16BrBeWeSn.56
4837.3030000000 4.597e-04 X2Pi 0.5 8 3.5 f X2Pi 0.5 6 4.5 f 16BrBeWeSn.57
4862.8334500000 1.000e-04 X2Pi 1.5 8 3.5 f X2Pi 1.5 6 4.5 f 16BrBeWeSn.58
4863.1151600000 1.000e-04 X2Pi 1.5 8 3.5 e X2Pi 1.5 6 4.5 e 16BrBeWeSn.59
4898.8252700000 3.372e-04 X2Pi 1.5 8 2.5 f X2Pi 1.5 6 3.5 f 16BrBeWeSn.60
4899.0049500000 8.305e-04 X2Pi 1.5 8 2.5 e X2Pi 1.5 6 3.5 e 16BrBeWeSn.61
4916.5100300000 1.883e-04 X2Pi 0.5 8 1.5 f X2Pi 0.5 6 2.5 f 16BrBeWeSn.62
4916.5705600000 1.000e-04 X2Pi 0.5 8 1.5 e X2Pi 0.5 6 2.5 e 16BrBeWeSn.63
4921.1257700000 1.842e-04 X2Pi 0.5 7 8.5 e X2Pi 0.5 5 9.5 e 16BrBeWeSn.64
4921.7518400000 1.118e-03 X2Pi 0.5 7 8.5 f X2Pi 0.5 5 9.5 f 16BrBeWeSn.65
4967.7074700000 1.000e-04 X2Pi 1.5 7 8.5 f X2Pi 1.5 5 9.5 f 16BrBeWeSn.66
4968.6319800000 7.170e-04 X2Pi 1.5 7 8.5 e X2Pi 1.5 5 9.5 e 16BrBeWeSn.67
4975.1911600000 2.675e-04 X2Pi 0.5 7 7.5 e X2Pi 0.5 5 8.5 e 16BrBeWeSn.68
5018.3952300000 4.508e-04 X2Pi 1.5 7 7.5 f X2Pi 1.5 5 8.5 f 16BrBeWeSn.69
5019.1875400000 1.407e-04 X2Pi 1.5 7 7.5 e X2Pi 1.5 5 8.5 e 16BrBeWeSn.70
5026.9091000000 1.791e-04 X2Pi 0.5 7 6.5 e X2Pi 0.5 5 7.5 e 16BrBeWeSn.71
5027.3153300000 6.404e-04 X2Pi 0.5 7 6.5 f X2Pi 0.5 5 7.5 f 16BrBeWeSn.72
5066.4910100000 1.000e-04 X2Pi 1.5 7 6.5 f X2Pi 1.5 5 7.5 f 16BrBeWeSn.77
5067.1545000000 4.558e-04 X2Pi 1.5 7 6.5 e X2Pi 1.5 5 7.5 e 16BrBeWeSn.78
5076.2691100000 1.575e-04 X2Pi 0.5 7 5.5 e X2Pi 0.5 5 6.5 e 16BrBeWeSn.81
5076.5704300000 4.770e-04 X2Pi 0.5 7 5.5 f X2Pi 0.5 5 6.5 f 16BrBeWeSn.82
5111.9309300000 2.217e-04 X2Pi 1.5 7 5.5 f X2Pi 1.5 5 6.5 f 16BrBeWeSn.93
5112.4694100000 2.527e-04 X2Pi 1.5 7 5.5 e X2Pi 1.5 5 6.5 e 16BrBeWeSn.94
5123.2613000000 9.320e-04 X2Pi 0.5 7 4.5 e X2Pi 0.5 5 5.5 e 16BrBeWeSn.100
5123.4619100000 1.000e-04 X2Pi 0.5 7 4.5 f X2Pi 0.5 5 5.5 f 16BrBeWeSn.101
5154.6465200000 1.000e-04 X2Pi 1.5 7 4.5 f X2Pi 1.5 5 5.5 f 16BrBeWeSn.102
5167.8736800000 6.727e-04 X2Pi 0.5 7 3.5 e X2Pi 0.5 5 4.5 e 16BrBeWeSn.103
5167.9781600000 4.405e-04 X2Pi 0.5 7 3.5 f X2Pi 0.5 5 4.5 f 16BrBeWeSn.104
5194.5699000000 4.795e-04 X2Pi 1.5 7 3.5 f X2Pi 1.5 5 4.5 f 16BrBeWeSn.105
5194.8719000000 7.875e-04 X2Pi 1.5 7 3.5 e X2Pi 1.5 5 4.5 e 16BrBeWeSn.106
5231.6459900000 8.308e-04 X2Pi 1.5 7 2.5 f X2Pi 1.5 5 3.5 f 16BrBeWeSn.107
5231.8415700000 5.816e-04 X2Pi 1.5 7 2.5 e X2Pi 1.5 5 3.5 e 16BrBeWeSn.108
5233.5370300000 1.000e-04 X2Pi 1.5 6 9.5 e X2Pi 1.5 4 10.5 e 16BrBeWeSn.109
5286.6417300000 1.936e-04 X2Pi 1.5 6 8.5 f X2Pi 1.5 4 9.5 f 16BrBeWeSn.110
5287.5933500000 1.725e-04 X2Pi 1.5 6 8.5 e X2Pi 1.5 4 9.5 e 16BrBeWeSn.111
5293.8745000000 7.721e-04 X2Pi 0.5 6 7.5 e X2Pi 0.5 4 8.5 e 16BrBeWeSn.112
5294.4243000000 1.030e-03 X2Pi 0.5 6 7.5 f X2Pi 0.5 4 8.5 f 16BrBeWeSn.113
5338.3578400000 1.245e-04 X2Pi 1.5 6 7.5 f X2Pi 1.5 4 8.5 f 16BrBeWeSn.114
5346.6321900000 2.967e-04 X2Pi 0.5 6 6.5 e X2Pi 0.5 4 7.5 e 16BrBeWeSn.115
5347.0710900000 1.187e-03 X2Pi 0.5 6 6.5 f X2Pi 0.5 4 7.5 f 16BrBeWeSn.116
5387.5331000000 3.137e-04 X2Pi 1.5 6 6.5 f X2Pi 1.5 4 7.5 f 16BrBeWeSn.117
5388.2239200000 1.000e-04 X2Pi 1.5 6 6.5 e X2Pi 1.5 4 7.5 e 16BrBeWeSn.118
5397.0976100000 1.000e-04 X2Pi 0.5 6 5.5 e X2Pi 0.5 4 6.5 e 16BrBeWeSn.119
5397.4284100000 8.436e-04 X2Pi 0.5 6 5.5 f X2Pi 0.5 4 6.5 f 16BrBeWeSn.120
5434.0946100000 1.000e-04 X2Pi 1.5 6 5.5 f X2Pi 1.5 4 6.5 f 16BrBeWeSn.127
5434.6593300000 1.000e-04 X2Pi 1.5 6 5.5 e X2Pi 1.5 4 6.5 e 16BrBeWeSn.129
5445.2631200000 1.811e-04 X2Pi 0.5 6 4.5 e X2Pi 0.5 4 5.5 e 16BrBeWeSn.132
5445.4884800000 1.147e-03 X2Pi 0.5 6 4.5 f X2Pi 0.5 4 5.5 f 16BrBeWeSn.133
5491.1208200000 2.951e-04 X2Pi 0.5 6 3.5 e X2Pi 0.5 4 4.5 e 16BrBeWeSn.149
5491.2453300000 6.538e-04 X2Pi 0.5 6 3.5 f X2Pi 0.5 4 4.5 f 16BrBeWeSn.150
5519.0597000000 5.554e-04 X2Pi 1.5 6 3.5 f X2Pi 1.5 4 4.5 f 16BrBeWeSn.151
5519.3825100000 3.039e-04 X2Pi 1.5 6 3.5 e X2Pi 1.5 4 4.5 e 16BrBeWeSn.152
5557.3133600000 6.412e-04 X2Pi 1.5 6 2.5 f X2Pi 1.5 4 3.5 f 16BrBeWeSn.153
5557.5245000000 5.429e-04 X2Pi 1.5 6 2.5 e X2Pi 1.5 4 3.5 e 16BrBeWeSn.154
5600.9825800000 8.214e-04 X2Pi 1.5 5 8.5 f X2Pi 1.5 3 9.5 f 16BrBeWeSn.155
5601.9641200000 4.680e-04 X2Pi 1.5 5 8.5 e X2Pi 1.5 3 9.5 e 16BrBeWeSn.156
5653.9253800000 6.152e-04 X2Pi 1.5 5 7.5 f X2Pi 1.5 3 8.5 f 16BrBeWeSn.157
5654.7745800000 6.503e-04 X2Pi 1.5 5 7.5 e X2Pi 1.5 3 8.5 e 16BrBeWeSn.158
5661.9703600000 1.234e-03 X2Pi 0.5 5 6.5 e X2Pi 0.5 3 7.5 e 16BrBeWeSn.159
5662.4388700000 1.473e-03 X2Pi 0.5 5 6.5 f X2Pi 0.5 3 7.5 f 16BrBeWeSn.160
5704.3520700000 9.230e-04 X2Pi 1.5 5 6.5 f X2Pi 1.5 3 7.5 f 16BrBeWeSn.161
5705.0713100000 7.636e-04 X2Pi 1.5 5 6.5 e X2Pi 1.5 3 7.5 e 16BrBeWeSn.162
5713.7057800000 1.431e-03 X2Pi 0.5 5 5.5 e X2Pi 0.5 3 6.5 e 16BrBeWeSn.163
5714.0631700000 1.295e-03 X2Pi 0.5 5 5.5 f X2Pi 0.5 3 6.5 f 16BrBeWeSn.164
5752.1827400000 1.125e-03 X2Pi 1.5 5 5.5 f X2Pi 1.5 3 6.5 f 16BrBeWeSn.169
5752.7742100000 2.996e-04 X2Pi 1.5 5 5.5 e X2Pi 1.5 3 6.5 e 16BrBeWeSn.170
5763.1811900000 1.345e-03 X2Pi 0.5 5 4.5 e X2Pi 0.5 3 5.5 e 16BrBeWeSn.173
5763.4296500000 1.327e-03 X2Pi 0.5 5 4.5 f X2Pi 0.5 3 5.5 f 16BrBeWeSn.174
5797.3295500000 7.410e-04 X2Pi 1.5 5 4.5 f X2Pi 1.5 3 5.5 f 16BrBeWeSn.181
5797.7953400000 6.965e-04 X2Pi 1.5 5 4.5 e X2Pi 1.5 3 5.5 e 16BrBeWeSn.182
5810.3954100000 8.687e-04 X2Pi 0.5 5 3.5 e X2Pi 0.5 3 4.5 e 16BrBeWeSn.188
5810.5376800000 1.293e-03 X2Pi 0.5 5 3.5 f X2Pi 0.5 3 4.5 f 16BrBeWeSn.189
5839.7000900000 7.941e-04 X2Pi 1.5 5 3.5 f X2Pi 1.5 3 4.5 f 16BrBeWeSn.195
5840.0434900000 4.507e-04 X2Pi 1.5 5 3.5 e X2Pi 1.5 3 4.5 e 16BrBeWeSn.196
5856.8094700000 5.310e-04 X2Pi 1.5 4 9.5 f X2Pi 1.5 2 10.5 f 16BrBeWeSn.197
5857.9586400000 5.726e-04 X2Pi 1.5 4 9.5 e X2Pi 1.5 2 10.5 e 16BrBeWeSn.198
5879.2097200000 6.918e-04 X2Pi 1.5 5 2.5 f X2Pi 1.5 3 3.5 f 16BrBeWeSn.199
5879.4366900000 7.252e-04 X2Pi 1.5 5 2.5 e X2Pi 1.5 3 3.5 e 16BrBeWeSn.200
5913.5727200000 2.309e-04 X2Pi 1.5 4 8.5 f X2Pi 1.5 2 9.5 f 16BrBeWeSn.201
5914.5862500000 1.881e-04 X2Pi 1.5 4 8.5 e X2Pi 1.5 2 9.5 e 16BrBeWeSn.202
5920.3509800000 6.571e-04 X2Pi 0.5 4 7.5 e X2Pi 0.5 2 8.5 e 16BrBeWeSn.203
5967.9030000000 7.751e-04 X2Pi 1.5 4 7.5 f X2Pi 1.5 2 8.5 f 16BrBeWeSn.204
5968.7830100000 2.702e-04 X2Pi 1.5 4 7.5 e X2Pi 1.5 2 8.5 e 16BrBeWeSn.205
5975.7300000000 9.702e-04 X2Pi 0.5 4 6.5 e X2Pi 0.5 2 7.5 e 16BrBeWeSn.206
5976.2263700000 9.768e-04 X2Pi 0.5 4 6.5 f X2Pi 0.5 2 7.5 f 16BrBeWeSn.207
6019.7225800000 9.518e-04 X2Pi 1.5 4 6.5 f X2Pi 1.5 2 7.5 f 16BrBeWeSn.208
6020.4711100000 2.479e-04 X2Pi 1.5 4 6.5 e X2Pi 1.5 2 7.5 e 16BrBeWeSn.209
6028.8710200000 7.075e-04 X2Pi 0.5 4 5.5 e X2Pi 0.5 2 6.5 e 16BrBeWeSn.210
6029.2532700000 1.295e-03 X2Pi 0.5 4 5.5 f X2Pi 0.5 2 6.5 f 16BrBeWeSn.211
6068.9450200000 9.065e-04 X2Pi 1.5 4 5.5 f X2Pi 1.5 2 6.5 f 16BrBeWeSn.214
6069.5636200000 1.983e-04 X2Pi 1.5 4 5.5 e X2Pi 1.5 2 6.5 e 16BrBeWeSn.215
6079.7710700000 4.054e-04 X2Pi 0.5 4 4.5 e X2Pi 0.5 2 5.5 e 16BrBeWeSn.216
6080.0408600000 6.389e-04 X2Pi 0.5 4 4.5 f X2Pi 0.5 2 5.5 f 16BrBeWeSn.217
6115.4739700000 1.161e-03 X2Pi 1.5 4 4.5 f X2Pi 1.5 2 5.5 f 16BrBeWeSn.226
6115.9643600000 5.241e-04 X2Pi 1.5 4 4.5 e X2Pi 1.5 2 5.5 e 16BrBeWeSn.227
6128.4350400000 4.421e-04 X2Pi 0.5 4 3.5 e X2Pi 0.5 2 4.5 e 16BrBeWeSn.230
6128.5944000000 1.328e-03 X2Pi 0.5 4 3.5 f X2Pi 0.5 2 4.5 f 16BrBeWeSn.231
6159.2058300000 1.172e-03 X2Pi 1.5 4 3.5 f X2Pi 1.5 2 4.5 f 16BrBeWeSn.242
6159.5701400000 1.080e-03 X2Pi 1.5 4 3.5 e X2Pi 1.5 2 4.5 e 16BrBeWeSn.243
6200.0407900000 1.152e-03 X2Pi 1.5 4 2.5 f X2Pi 1.5 2 3.5 f 16BrBeWeSn.244
6200.2838400000 1.123e-03 X2Pi 1.5 4 2.5 e X2Pi 1.5 2 3.5 e 16BrBeWeSn.245
6226.7058600000 2.014e-03 X2Pi 1.5 3 8.5 f X2Pi 1.5 1 9.5 f 16BrBeWeSn.246
6227.7532000000 1.720e-03 X2Pi 1.5 3 8.5 e X2Pi 1.5 1 9.5 e 16BrBeWeSn.247
6233.9199800000 2.844e-04 X2Pi 0.5 3 7.5 f X2Pi 0.5 1 8.5 f 16BrBeWeSn.248
6282.5585300000 1.878e-03 X2Pi 1.5 3 7.5 f X2Pi 1.5 1 8.5 f 16BrBeWeSn.249
6283.4706400000 1.279e-03 X2Pi 1.5 3 7.5 e X2Pi 1.5 1 8.5 e 16BrBeWeSn.250
6290.1782200000 1.582e-03 X2Pi 0.5 3 6.5 e X2Pi 0.5 1 7.5 e 16BrBeWeSn.251
6290.7018200000 5.870e-04 X2Pi 0.5 3 6.5 f X2Pi 0.5 1 7.5 f 16BrBeWeSn.252
6335.8901200000 1.942e-03 X2Pi 1.5 3 6.5 f X2Pi 1.5 1 7.5 f 16BrBeWeSn.253
6336.6686600000 1.390e-03 X2Pi 1.5 3 6.5 e X2Pi 1.5 1 7.5 e 16BrBeWeSn.254
6344.8399200000 1.489e-03 X2Pi 0.5 3 5.5 e X2Pi 0.5 1 6.5 e 16BrBeWeSn.255
6345.2463800000 3.833e-04 X2Pi 0.5 3 5.5 f X2Pi 0.5 1 6.5 f 16BrBeWeSn.256
6386.6089000000 1.638e-03 X2Pi 1.5 3 5.5 f X2Pi 1.5 1 6.5 f 16BrBeWeSn.257
6387.2552000000 1.036e-03 X2Pi 1.5 3 5.5 e X2Pi 1.5 1 6.5 e 16BrBeWeSn.258
6397.2628400000 1.378e-03 X2Pi 0.5 3 4.5 e X2Pi 0.5 1 5.5 e 16BrBeWeSn.261
6397.5530100000 7.708e-04 X2Pi 0.5 3 4.5 f X2Pi 0.5 1 5.5 f 16BrBeWeSn.262
6434.6107500000 1.371e-03 X2Pi 1.5 3 4.5 f X2Pi 1.5 1 5.5 f 16BrBeWeSn.269
6435.1258300000 1.131e-03 X2Pi 1.5 3 4.5 e X2Pi 1.5 1 5.5 e 16BrBeWeSn.270
6447.4588600000 7.829e-04 X2Pi 0.5 3 3.5 e X2Pi 0.5 1 4.5 e 16BrBeWeSn.273
6447.6341800000 8.959e-04 X2Pi 0.5 3 3.5 f X2Pi 0.5 1 4.5 f 16BrBeWeSn.274
6479.7807900000 1.276e-03 X2Pi 1.5 3 3.5 f X2Pi 1.5 1 4.5 f 16BrBeWeSn.283
6480.1661000000 9.244e-04 X2Pi 1.5 3 3.5 e X2Pi 1.5 1 4.5 e 16BrBeWeSn.284
6522.0039700000 1.029e-03 X2Pi 1.5 3 2.5 f X2Pi 1.5 1 3.5 f 16BrBeWeSn.292
6522.2631800000 1.080e-03 X2Pi 1.5 3 2.5 e X2Pi 1.5 1 3.5 e 16BrBeWeSn.293
6599.7522000000 2.350e-03 X2Pi 1.5 2 7.5 f X2Pi 1.5 0 8.5 f 16BrBeWeSn.294
6600.6971500000 2.609e-03 X2Pi 1.5 2 7.5 e X2Pi 1.5 0 8.5 e 16BrBeWeSn.295
6607.7252500000 3.582e-04 X2Pi 0.5 2 6.5 f X2Pi 0.5 0 7.5 f 16BrBeWeSn.296
6654.6994000000 1.559e-03 X2Pi 1.5 2 6.5 f X2Pi 1.5 0 7.5 f 16BrBeWeSn.297
6655.5085200000 1.887e-03 X2Pi 1.5 2 6.5 e X2Pi 1.5 0 7.5 e 16BrBeWeSn.298
6663.8868100000 1.195e-03 X2Pi 0.5 2 5.5 f X2Pi 0.5 0 6.5 f 16BrBeWeSn.299
6707.0057800000 1.233e-03 X2Pi 1.5 2 5.5 f X2Pi 1.5 0 6.5 f 16BrBeWeSn.300
6707.6803300000 1.638e-03 X2Pi 1.5 2 5.5 e X2Pi 1.5 0 6.5 e 16BrBeWeSn.301
6717.4894900000 2.314e-03 X2Pi 0.5 2 4.5 e X2Pi 0.5 0 5.5 e 16BrBeWeSn.304
6717.7994500000 4.516e-04 X2Pi 0.5 2 4.5 f X2Pi 0.5 0 5.5 f 16BrBeWeSn.305
6756.5609900000 1.055e-03 X2Pi 1.5 2 4.5 f X2Pi 1.5 0 5.5 f 16BrBeWeSn.310
6757.1011300000 1.113e-03 X2Pi 1.5 2 4.5 e X2Pi 1.5 0 5.5 e 16BrBeWeSn.311
6769.2904500000 2.265e-03 X2Pi 0.5 2 3.5 e X2Pi 0.5 0 4.5 e 16BrBeWeSn.314
6769.4814900000 8.647e-04 X2Pi 0.5 2 3.5 f X2Pi 0.5 0 4.5 f 16BrBeWeSn.315
6803.2388900000 8.457e-04 X2Pi 1.5 2 3.5 f X2Pi 1.5 0 4.5 f 16BrBeWeSn.324
6803.6454600000 9.498e-04 X2Pi 1.5 2 3.5 e X2Pi 1.5 0 4.5 e 16BrBeWeSn.325
6846.9088000000 5.938e-04 X2Pi 1.5 2 2.5 f X2Pi 1.5 0 3.5 f 16BrBeWeSn.333
6847.1845800000 1.000e-04 X2Pi 1.5 2 2.5 e X2Pi 1.5 0 3.5 e 16BrBeWeSn.334
4705.9480700000 1.000e-04 X2Pi 1.5 9 2.5 e X2Pi 1.5 7 1.5 e 16BrBeWeSn.25
4705.9981200000 1.000e-04 X2Pi 1.5 9 2.5 f X2Pi 1.5 7 1.5 f 16BrBeWeSn.26
4722.1622500000 5.275e-04 X2Pi 1.5 9 3.5 e X2Pi 1.5 7 2.5 e 16BrBeWeSn.27
4722.2386400000 2.313e-04 X2Pi 1.5 9 3.5 f X2Pi 1.5 7 2.5 f 16BrBeWeSn.28
4726.7240900000 1.000e-04 X2Pi 0.5 9 3.5 f X2Pi 0.5 7 2.5 f 16BrBeWeSn.29
4726.8057500000 1.471e-04 X2Pi 0.5 9 3.5 e X2Pi 0.5 7 2.5 e 16BrBeWeSn.30
4735.7260200000 1.000e-04 X2Pi 1.5 9 4.5 e X2Pi 1.5 7 3.5 e 16BrBeWeSn.31
4735.8187900000 1.000e-04 X2Pi 1.5 9 4.5 f X2Pi 1.5 7 3.5 f 16BrBeWeSn.32
4740.0344400000 1.000e-04 X2Pi 0.5 9 4.5 f X2Pi 0.5 7 3.5 f 16BrBeWeSn.35
4740.1596800000 1.219e-04 X2Pi 0.5 9 4.5 e X2Pi 0.5 7 3.5 e 16BrBeWeSn.36
4746.4954200000 1.201e-04 X2Pi 1.5 9 5.5 e X2Pi 1.5 7 4.5 e 16BrBeWeSn.37
4746.5900100000 1.200e-04 X2Pi 1.5 9 5.5 f X2Pi 1.5 7 4.5 f 16BrBeWeSn.38
4749.7404900000 1.000e-04 X2Pi 0.5 9 5.5 f X2Pi 0.5 7 4.5 f 16BrBeWeSn.41
4749.8955000000 3.417e-04 X2Pi 0.5 9 5.5 e X2Pi 0.5 7 4.5 e 16BrBeWeSn.42
4754.3255500000 6.302e-04 X2Pi 1.5 9 6.5 e X2Pi 1.5 7 5.5 e 16BrBeWeSn.43
4754.4077200000 1.000e-04 X2Pi 1.5 9 6.5 f X2Pi 1.5 7 5.5 f 16BrBeWeSn.44
4755.8769700000 2.435e-04 X2Pi 0.5 9 6.5 f X2Pi 0.5 7 5.5 f 16BrBeWeSn.45
4756.0481700000 1.000e-04 X2Pi 0.5 9 6.5 e X2Pi 0.5 7 5.5 e 16BrBeWeSn.46
4758.4604100000 1.000e-04 X2Pi 0.5 9 7.5 f X2Pi 0.5 7 6.5 f 16BrBeWeSn.47
4758.6318600000 1.000e-04 X2Pi 0.5 9 7.5 e X2Pi 0.5 7 6.5 e 16BrBeWeSn.48
4759.0850100000 1.112e-04 X2Pi 1.5 9 7.5 e X2Pi 1.5 7 6.5 e 16BrBeWeSn.49
5040.3698200000 3.957e-04 X2Pi 0.5 8 1.5 e X2Pi 0.5 6 0.5 e 16BrBeWeSn.73
5040.4127000000 1.191e-04 X2Pi 0.5 8 1.5 f X2Pi 0.5 6 0.5 f 16BrBeWeSn.74
5057.6601800000 1.919e-04 X2Pi 1.5 8 2.5 e X2Pi 1.5 6 1.5 e 16BrBeWeSn.75
5057.7195700000 4.807e-04 X2Pi 1.5 8 2.5 f X2Pi 1.5 6 1.5 f 16BrBeWeSn.76
5075.5562600000 2.311e-04 X2Pi 1.5 8 3.5 e X2Pi 1.5 6 2.5 e 16BrBeWeSn.79
5075.6500200000 4.306e-04 X2Pi 1.5 8 3.5 f X2Pi 1.5 6 2.5 f 16BrBeWeSn.80
5081.7825600000 3.323e-04 X2Pi 0.5 8 3.5 f X2Pi 0.5 6 2.5 f 16BrBeWeSn.83
5081.8542800000 6.479e-04 X2Pi 0.5 8 3.5 e X2Pi 0.5 6 2.5 e 16BrBeWeSn.84
5090.9489100000 1.000e-04 X2Pi 1.5 8 4.5 e X2Pi 1.5 6 3.5 e 16BrBeWeSn.85
5091.0673600000 1.000e-04 X2Pi 1.5 8 4.5 f X2Pi 1.5 6 3.5 f 16BrBeWeSn.86
5097.1123600000 5.536e-04 X2Pi 0.5 8 4.5 f X2Pi 0.5 6 3.5 f 16BrBeWeSn.87
5097.2315800000 5.561e-04 X2Pi 0.5 8 4.5 e X2Pi 0.5 6 3.5 e 16BrBeWeSn.88
5103.6877200000 1.000e-04 X2Pi 1.5 8 5.5 e X2Pi 1.5 6 4.5 e 16BrBeWeSn.89
5103.8170400000 4.517e-04 X2Pi 1.5 8 5.5 f X2Pi 1.5 6 4.5 f 16BrBeWeSn.90
5108.9462600000 1.128e-04 X2Pi 0.5 8 5.5 f X2Pi 0.5 6 4.5 f 16BrBeWeSn.91
5109.0996500000 1.000e-04 X2Pi 0.5 8 5.5 e X2Pi 0.5 6 4.5 e 16BrBeWeSn.92
5113.6256000000 4.939e-04 X2Pi 1.5 8 6.5 e X2Pi 1.5 6 5.5 e 16BrBeWeSn.95
5113.7520600000 1.000e-04 X2Pi 1.5 8 6.5 f X2Pi 1.5 6 5.5 f 16BrBeWeSn.96
5117.5098200000 1.000e-04 X2Pi 0.5 8 6.5 e X2Pi 0.5 6 5.5 e 16BrBeWeSn.97
5120.6343200000 3.293e-04 X2Pi 1.5 8 7.5 e X2Pi 1.5 6 6.5 e 16BrBeWeSn.98
5120.7418100000 7.740e-04 X2Pi 1.5 8 7.5 f X2Pi 1.5 6 6.5 f 16BrBeWeSn.99
5397.7651300000 5.916e-04 X2Pi 1.5 7 2.5 e X2Pi 1.5 5 1.5 e 16BrBeWeSn.121
5397.8342400000 1.177e-03 X2Pi 1.5 7 2.5 f X2Pi 1.5 5 1.5 f 16BrBeWeSn.122
5417.1838900000 7.767e-04 X2Pi 1.5 7 3.5 e X2Pi 1.5 5 2.5 e 16BrBeWeSn.123
5417.2941900000 1.088e-03 X2Pi 1.5 7 3.5 f X2Pi 1.5 5 2.5 f 16BrBeWeSn.124
5424.8576300000 3.405e-04 X2Pi 0.5 7 3.5 f X2Pi 0.5 5 2.5 f 16BrBeWeSn.125
5424.9253900000 1.302e-03 X2Pi 0.5 7 3.5 e X2Pi 0.5 5 2.5 e 16BrBeWeSn.126
5434.3466200000 8.051e-04 X2Pi 1.5 7 4.5 f X2Pi 1.5 5 3.5 f 16BrBeWeSn.128
5441.9692100000 2.704e-04 X2Pi 0.5 7 4.5 f X2Pi 0.5 5 3.5 f 16BrBeWeSn.130
5442.0888400000 1.358e-03 X2Pi 0.5 7 4.5 e X2Pi 0.5 5 3.5 e 16BrBeWeSn.131
5448.6673200000 8.156e-04 X2Pi 1.5 7 5.5 e X2Pi 1.5 5 4.5 e 16BrBeWeSn.134
5448.8282900000 4.447e-04 X2Pi 1.5 7 5.5 f X2Pi 1.5 5 4.5 f 16BrBeWeSn.135
5455.6430900000 5.700e-04 X2Pi 0.5 7 5.5 f X2Pi 0.5 5 4.5 f 16BrBeWeSn.136
5455.8014500000 6.475e-04 X2Pi 0.5 7 5.5 e X2Pi 0.5 5 4.5 e 16BrBeWeSn.137
5460.4207000000 8.347e-04 X2Pi 1.5 7 6.5 e X2Pi 1.5 5 5.5 e 16BrBeWeSn.138
5460.5858900000 1.000e-04 X2Pi 1.5 7 6.5 f X2Pi 1.5 5 5.5 f 16BrBeWeSn.139
5465.9463500000 5.649e-04 X2Pi 0.5 7 6.5 f X2Pi 0.5 5 5.5 f 16BrBeWeSn.140
5466.1292400000 1.189e-03 X2Pi 0.5 7 6.5 e X2Pi 0.5 5 5.5 e 16BrBeWeSn.141
5469.3339800000 4.722e-04 X2Pi 1.5 7 7.5 e X2Pi 1.5 5 6.5 e 16BrBeWeSn.142
5469.4906400000 1.000e-04 X2Pi 1.5 7 7.5 f X2Pi 1.5 5 6.5 f 16BrBeWeSn.143
5473.1170200000 8.545e-04 X2Pi 0.5 7 7.5 e X2Pi 0.5 5 6.5 e 16BrBeWeSn.144
5475.2993700000 6.687e-04 X2Pi 1.5 7 8.5 e X2Pi 1.5 5 7.5 e 16BrBeWeSn.145
5475.4342400000 1.863e-03 X2Pi 1.5 7 8.5 f X2Pi 1.5 5 7.5 f 16BrBeWeSn.146
5476.5908000000 7.352e-04 X2Pi 0.5 7 8.5 f X2Pi 0.5 5 7.5 f 16BrBeWeSn.147
5476.7840400000 5.094e-04 X2Pi 0.5 7 8.5 e X2Pi 0.5 5 7.5 e 16BrBeWeSn.148
5730.6290600000 9.591e-04 X2Pi 1.5 6 2.5 e X2Pi 1.5 4 1.5 e 16BrBeWeSn.165
5730.7081400000 8.587e-04 X2Pi 1.5 6 2.5 f X2Pi 1.5 4 1.5 f 16BrBeWeSn.166
5751.4586300000 8.951e-04 X2Pi 1.5 6 3.5 e X2Pi 1.5 4 2.5 e 16BrBeWeSn.167
5751.5851800000 1.350e-03 X2Pi 1.5 6 3.5 f X2Pi 1.5 4 2.5 f 16BrBeWeSn.168
5760.4381800000 8.575e-04 X2Pi 0.5 6 3.5 f X2Pi 0.5 4 2.5 f 16BrBeWeSn.171
5760.5059200000 1.229e-03 X2Pi 0.5 6 3.5 e X2Pi 0.5 4 2.5 e 16BrBeWeSn.172
5779.1604200000 1.307e-03 X2Pi 0.5 6 4.5 f X2Pi 0.5 4 3.5 f 16BrBeWeSn.175
5779.2841200000 1.337e-03 X2Pi 0.5 6 4.5 e X2Pi 0.5 4 3.5 e 16BrBeWeSn.176
5785.9772500000 4.530e-04 X2Pi 1.5 6 5.5 e X2Pi 1.5 4 4.5 e 16BrBeWeSn.177
5786.1666300000 8.383e-04 X2Pi 1.5 6 5.5 f X2Pi 1.5 4 4.5 f 16BrBeWeSn.178
5794.4665600000 8.936e-04 X2Pi 0.5 6 5.5 f X2Pi 0.5 4 4.5 f 16BrBeWeSn.179
5794.6328500000 9.752e-04 X2Pi 0.5 6 5.5 e X2Pi 0.5 4 4.5 e 16BrBeWeSn.180
5799.3344500000 6.421e-04 X2Pi 1.5 6 6.5 e X2Pi 1.5 4 5.5 e 16BrBeWeSn.183
5799.5354400000 9.500e-04 X2Pi 1.5 6 6.5 f X2Pi 1.5 4 5.5 f 16BrBeWeSn.184
5806.4369200000 8.403e-04 X2Pi 0.5 6 6.5 f X2Pi 0.5 4 5.5 f 16BrBeWeSn.185
5806.6327100000 4.501e-04 X2Pi 0.5 6 6.5 e X2Pi 0.5 4 5.5 e 16BrBeWeSn.186
5810.1037600000 2.041e-04 X2Pi 1.5 6 7.5 f X2Pi 1.5 4 6.5 f 16BrBeWeSn.187
5815.1256500000 7.114e-04 X2Pi 0.5 6 7.5 f X2Pi 0.5 4 6.5 f 16BrBeWeSn.190
5815.3377000000 7.829e-04 X2Pi 0.5 6 7.5 e X2Pi 0.5 4 6.5 e 16BrBeWeSn.191
5817.5820300000 3.203e-04 X2Pi 1.5 6 8.5 e X2Pi 1.5 4 7.5 e 16BrBeWeSn.192
5817.7664800000 1.000e-04 X2Pi 1.5 6 8.5 f X2Pi 1.5 4 7.5 f 16BrBeWeSn.193
5822.2804100000 3.264e-04 X2Pi 1.5 6 9.5 e X2Pi 1.5 4 8.5 e 16BrBeWeSn.194
6059.6921700000 1.192e-03 X2Pi 1.5 5 2.5 e X2Pi 1.5 3 1.5 e 16BrBeWeSn.212
6059.7807800000 6.190e-04 X2Pi 1.5 5 2.5 f X2Pi 1.5 3 1.5 f 16BrBeWeSn.213
6081.8557200000 7.535e-04 X2Pi 1.5 5 3.5 e X2Pi 1.5 3 2.5 e 16BrBeWeSn.218
6081.9973100000 1.399e-03 X2Pi 1.5 5 3.5 f X2Pi 1.5 3 2.5 f 16BrBeWeSn.219
6092.0496500000 1.392e-03 X2Pi 0.5 5 3.5 f X2Pi 0.5 3 2.5 f 16BrBeWeSn.220
6092.1197800000 1.499e-03 X2Pi 0.5 5 3.5 e X2Pi 0.5 3 2.5 e 16BrBeWeSn.221
6101.7483900000 1.036e-03 X2Pi 1.5 5 4.5 e X2Pi 1.5 3 3.5 e 16BrBeWeSn.222
6101.9338600000 1.502e-03 X2Pi 1.5 5 4.5 f X2Pi 1.5 3 3.5 f 16BrBeWeSn.223
6112.2587600000 1.470e-03 X2Pi 0.5 5 4.5 f X2Pi 0.5 3 3.5 f 16BrBeWeSn.224
6112.3891400000 1.920e-03 X2Pi 0.5 5 4.5 e X2Pi 0.5 3 3.5 e 16BrBeWeSn.225
6119.1837100000 1.058e-03 X2Pi 1.5 5 5.5 e X2Pi 1.5 3 4.5 e 16BrBeWeSn.228
6119.4000900000 1.583e-03 X2Pi 1.5 5 5.5 f X2Pi 1.5 3 4.5 f 16BrBeWeSn.229
6129.0449700000 1.470e-03 X2Pi 0.5 5 5.5 f X2Pi 0.5 3 4.5 f 16BrBeWeSn.232
6129.2225300000 1.717e-03 X2Pi 0.5 5 5.5 e X2Pi 0.5 3 4.5 e 16BrBeWeSn.233
6133.9930100000 1.521e-03 X2Pi 1.5 5 6.5 e X2Pi 1.5 3 5.5 e 16BrBeWeSn.234
6134.2263400000 1.652e-03 X2Pi 1.5 5 6.5 f X2Pi 1.5 3 5.5 f 16BrBeWeSn.235
6142.5025600000 1.350e-03 X2Pi 0.5 5 6.5 f X2Pi 0.5 3 5.5 f 16BrBeWeSn.236
6142.7134800000 1.925e-03 X2Pi 0.5 5 6.5 e X2Pi 0.5 3 5.5 e 16BrBeWeSn.237
6146.0400100000 1.138e-03 X2Pi 1.5 5 7.5 e X2Pi 1.5 3 6.5 e 16BrBeWeSn.238
6146.2768700000 1.882e-03 X2Pi 1.5 5 7.5 f X2Pi 1.5 3 6.5 f 16BrBeWeSn.239
6155.2178700000 8.764e-04 X2Pi 1.5 5 8.5 e X2Pi 1.5 3 7.5 e 16BrBeWeSn.240
6155.4472900000 1.194e-03 X2Pi 1.5 5 8.5 f X2Pi 1.5 3 7.5 f 16BrBeWeSn.241
6387.7052300000 1.261e-03 X2Pi 1.5 4 2.5 e X2Pi 1.5 2 1.5 e 16BrBeWeSn.259
6387.8029400000 1.000e-04 X2Pi 1.5 4 2.5 f X2Pi 1.5 2 1.5 f 16BrBeWeSn.260
6411.1505400000 2.027e-03 X2Pi 1.5 4 3.5 e X2Pi 1.5 2 2.5 e 16BrBeWeSn.263
6411.3074200000 2.313e-03 X2Pi 1.5 4 3.5 f X2Pi 1.5 2 2.5 f 16BrBeWeSn.264
6422.5024400000 1.325e-03 X2Pi 0.5 4 3.5 f X2Pi 0.5 2 2.5 f 16BrBeWeSn.265
6422.5768600000 5.998e-04 X2Pi 0.5 4 3.5 e X2Pi 0.5 2 2.5 e 16BrBeWeSn.266
6432.3599500000 1.701e-03 X2Pi 1.5 4 4.5 e X2Pi 1.5 2 3.5 e 16BrBeWeSn.267
6432.5661600000 1.911e-03 X2Pi 1.5 4 4.5 f X2Pi 1.5 2 3.5 f 16BrBeWeSn.268
6444.1099500000 1.335e-03 X2Pi 0.5 4 4.5 f X2Pi 0.5 2 3.5 f 16BrBeWeSn.271
6444.2485900000 1.708e-03 X2Pi 0.5 4 4.5 e X2Pi 0.5 2 3.5 e 16BrBeWeSn.272
6451.1302800000 1.684e-03 X2Pi 1.5 4 5.5 e X2Pi 1.5 2 4.5 e 16BrBeWeSn.275
6451.3721400000 1.910e-03 X2Pi 1.5 4 5.5 f X2Pi 1.5 2 4.5 f 16BrBeWeSn.276
6462.2661900000 1.808e-03 X2Pi 0.5 4 5.5 f X2Pi 0.5 2 4.5 f 16BrBeWeSn.277
6462.4561300000 1.382e-03 X2Pi 0.5 4 5.5 e X2Pi 0.5 2 4.5 e 16BrBeWeSn.278
6467.2822600000 1.048e-03 X2Pi 1.5 4 6.5 e X2Pi 1.5 2 5.5 e 16BrBeWeSn.279
6467.5460400000 1.993e-03 X2Pi 1.5 4 6.5 f X2Pi 1.5 2 5.5 f 16BrBeWeSn.280
6477.0789600000 6.747e-04 X2Pi 0.5 4 6.5 f X2Pi 0.5 2 5.5 f 16BrBeWeSn.281
6477.3062900000 1.406e-03 X2Pi 0.5 4 6.5 e X2Pi 0.5 2 5.5 e 16BrBeWeSn.282
6480.6740200000 1.101e-03 X2Pi 1.5 4 7.5 e X2Pi 1.5 2 6.5 e 16BrBeWeSn.285
6480.9471000000 1.856e-03 X2Pi 1.5 4 7.5 f X2Pi 1.5 2 6.5 f 16BrBeWeSn.286
6488.8705900000 1.880e-03 X2Pi 0.5 4 7.5 e X2Pi 0.5 2 6.5 e 16BrBeWeSn.287
6491.1978400000 1.141e-03 X2Pi 1.5 4 8.5 e X2Pi 1.5 2 7.5 e 16BrBeWeSn.288
6491.4678400000 1.823e-03 X2Pi 1.5 4 8.5 f X2Pi 1.5 2 7.5 f 16BrBeWeSn.289
6498.7716100000 2.951e-04 X2Pi 1.5 4 9.5 e X2Pi 1.5 2 8.5 e 16BrBeWeSn.290
6499.0278100000 8.312e-04 X2Pi 1.5 4 9.5 f X2Pi 1.5 2 8.5 f 16BrBeWeSn.291
6716.9003500000 1.569e-03 X2Pi 1.5 3 2.5 e X2Pi 1.5 1 1.5 e 16BrBeWeSn.302
6717.0075900000 1.497e-03 X2Pi 1.5 3 2.5 f X2Pi 1.5 1 1.5 f 16BrBeWeSn.303
6741.5952000000 1.202e-03 X2Pi 1.5 3 3.5 e X2Pi 1.5 1 2.5 e 16BrBeWeSn.306
6741.7670400000 1.654e-03 X2Pi 1.5 3 3.5 f X2Pi 1.5 1 2.5 f 16BrBeWeSn.307
6754.0728700000 1.031e-03 X2Pi 0.5 3 3.5 f X2Pi 0.5 1 2.5 f 16BrBeWeSn.308
6754.1524600000 1.246e-03 X2Pi 0.5 3 3.5 e X2Pi 0.5 1 2.5 e 16BrBeWeSn.309
6764.0754800000 1.428e-03 X2Pi 1.5 3 4.5 e X2Pi 1.5 1 3.5 e 16BrBeWeSn.312
6764.3017100000 1.190e-03 X2Pi 1.5 3 4.5 f X2Pi 1.5 1 3.5 f 16BrBeWeSn.313
6777.0160300000 9.416e-04 X2Pi 0.5 3 4.5 f X2Pi 0.5 1 3.5 f 16BrBeWeSn.316
6777.1644500000 1.636e-03 X2Pi 0.5 3 4.5 e X2Pi 0.5 1 3.5 e 16BrBeWeSn.317
6784.1192700000 1.233e-03 X2Pi 1.5 3 5.5 e X2Pi 1.5 1 4.5 e 16BrBeWeSn.318
6784.3852700000 1.855e-03 X2Pi 1.5 3 5.5 f X2Pi 1.5 1 4.5 f 16BrBeWeSn.319
6796.4633800000 1.009e-03 X2Pi 0.5 3 5.5 f X2Pi 0.5 1 4.5 f 16BrBeWeSn.320
6796.6671600000 1.228e-03 X2Pi 0.5 3 5.5 e X2Pi 0.5 1 4.5 e 16BrBeWeSn.321
6801.5354200000 1.722e-03 X2Pi 1.5 3 6.5 e X2Pi 1.5 1 5.5 e 16BrBeWeSn.322
6801.8282100000 1.776e-03 X2Pi 1.5 3 6.5 f X2Pi 1.5 1 5.5 f 16BrBeWeSn.323
6812.5348800000 9.435e-04 X2Pi 0.5 3 6.5 f X2Pi 0.5 1 5.5 f 16BrBeWeSn.326
6812.7795300000 1.952e-03 X2Pi 0.5 3 6.5 e X2Pi 0.5 1 5.5 e 16BrBeWeSn.327
6816.1770000000 1.774e-03 X2Pi 1.5 3 7.5 e X2Pi 1.5 1 6.5 e 16BrBeWeSn.328
6816.4833200000 2.162e-03 X2Pi 1.5 3 7.5 f X2Pi 1.5 1 6.5 f 16BrBeWeSn.329
6825.3097100000 6.729e-04 X2Pi 0.5 3 7.5 f X2Pi 0.5 1 6.5 f 16BrBeWeSn.330
6827.9338600000 2.213e-03 X2Pi 1.5 3 8.5 e X2Pi 1.5 1 7.5 e 16BrBeWeSn.331
6828.2428100000 1.945e-03 X2Pi 1.5 3 8.5 f X2Pi 1.5 1 7.5 f 16BrBeWeSn.332
7049.2331900000 6.056e-04 X2Pi 1.5 2 2.5 f X2Pi 1.5 0 1.5 f 16BrBeWeSn.336
7075.0428300000 7.157e-04 X2Pi 1.5 2 3.5 e X2Pi 1.5 0 2.5 e 16BrBeWeSn.337
7075.2294600000 7.805e-04 X2Pi 1.5 2 3.5 f X2Pi 1.5 0 2.5 f 16BrBeWeSn.338
7088.6317600000 1.605e-04 X2Pi 0.5 2 3.5 f X2Pi 0.5 0 2.5 f 16BrBeWeSn.339
7088.7174700000 1.870e-03 X2Pi 0.5 2 3.5 e X2Pi 0.5 0 2.5 e 16BrBeWeSn.340
7098.7656100000 4.942e-04 X2Pi 1.5 2 4.5 e X2Pi 1.5 0 3.5 e 16BrBeWeSn.341
7099.0109300000 9.367e-04 X2Pi 1.5 2 4.5 f X2Pi 1.5 0 3.5 f 16BrBeWeSn.342
7112.8679600000 4.159e-04 X2Pi 0.5 2 4.5 f X2Pi 0.5 0 3.5 f 16BrBeWeSn.343
7113.0271200000 2.064e-03 X2Pi 0.5 2 4.5 e X2Pi 0.5 0 3.5 e 16BrBeWeSn.344
7120.0416700000 1.598e-03 X2Pi 1.5 2 5.5 e X2Pi 1.5 0 4.5 e 16BrBeWeSn.345
7120.3314400000 1.217e-03 X2Pi 1.5 2 5.5 f X2Pi 1.5 0 4.5 f 16BrBeWeSn.346
7133.5517000000 3.242e-04 X2Pi 0.5 2 5.5 f X2Pi 0.5 0 4.5 f 16BrBeWeSn.347
7138.6683600000 1.885e-03 X2Pi 1.5 2 6.5 e X2Pi 1.5 0 5.5 e 16BrBeWeSn.348
7138.9890700000 1.042e-03 X2Pi 1.5 2 6.5 f X2Pi 1.5 0 5.5 f 16BrBeWeSn.349
7150.8129000000 1.000e-04 X2Pi 0.5 2 6.5 f X2Pi 0.5 0 5.5 f 16BrBeWeSn.350
7154.4920600000 2.162e-03 X2Pi 1.5 2 7.5 e X2Pi 1.5 0 6.5 e 16BrBeWeSn.351
7154.8299800000 1.442e-03 X2Pi 1.5 2 7.5 f X2Pi 1.5 0 6.5 f 16BrBeWeSn.352
80.7400000000 1.000e-02 X2Pi 1.5 1 2.5 e X2Pi 1.5 1 1.5 e 79KeCl.1
113.9200000000 2.000e-02 X2Pi 1.5 1 3.5 e X2Pi 1.5 1 2.5 e 79KeCl.2
147.5100000000 2.000e-02 X2Pi 1.5 1 4.5 e X2Pi 1.5 1 3.5 e 79KeCl.3
77.8200000000 5.380e-02 X2Pi 1.5 2 2.5 e X2Pi 1.5 2 1.5 e 79KeCl.4
109.6500000000 1.000e-02 X2Pi 1.5 2 3.5 e X2Pi 1.5 2 2.5 e 79KeCl.5
74.8000000000 3.035e-02 X2Pi 1.5 3 2.5 e X2Pi 1.5 3 1.5 e 79KeCl.6
105.4400000000 1.347e-02 X2Pi 1.5 3 3.5 e X2Pi 1.5 3 2.5 e 79KeCl.7
136.4200000000 3.882e-02 X2Pi 1.5 3 4.5 e X2Pi 1.5 3 3.5 e 79KeCl.8
71.9100000000 2.510e-02 X2Pi 1.5 4 2.5 e X2Pi 1.5 4 1.5 e 79KeCl.9
101.2400000000 2.551e-02 X2Pi 1.5 4 3.5 e X2Pi 1.5 4 2.5 e 79KeCl.10
130.8600000000 1.000e-02 X2Pi 1.5 4 4.5 e X2Pi 1.5 4 3.5 e 79KeCl.11
68.9500000000 2.025e-02 X2Pi 1.5 5 2.5 e X2Pi 1.5 5 1.5 e 79KeCl.12
96.9800000000 1.246e-02 X2Pi 1.5 5 3.5 e X2Pi 1.5 5 2.5 e 79KeCl.13
114.1400000000 1.000e-02 X2Pi 1.5 1 3.5 f X2Pi 1.5 1 2.5 f 79KeCl.14
147.8500000000 1.000e-02 X2Pi 1.5 1 4.5 f X2Pi 1.5 1 3.5 f 79KeCl.15
77.9000000000 1.000e-02 X2Pi 1.5 2 2.5 f X2Pi 1.5 2 1.5 f 79KeCl.16
74.9400000000 1.000e-02 X2Pi 1.5 3 2.5 f X2Pi 1.5 3 1.5 f 79KeCl.17
105.6200000000 1.000e-02 X2Pi 1.5 3 3.5 f X2Pi 1.5 3 2.5 f 79KeCl.18
136.6200000000 5.485e-02 X2Pi 1.5 3 4.5 f X2Pi 1.5 3 3.5 f 79KeCl.19
72.0000000000 1.000e-02 X2Pi 1.5 4 2.5 f X2Pi 1.5 4 1.5 f 79KeCl.20
101.3900000000 1.241e-02 X2Pi 1.5 4 3.5 f X2Pi 1.5 4 2.5 f 79KeCl.21
131.1000000000 2.701e-02 X2Pi 1.5 4 4.5 f X2Pi 1.5 4 3.5 f 79KeCl.22
69.0700000000 4.654e-02 X2Pi 1.5 5 2.5 f X2Pi 1.5 5 1.5 f 79KeCl.23
97.1600000000 1.000e-02 X2Pi 1.5 5 3.5 f X2Pi 1.5 5 2.5 f 79KeCl.24
125.5500000000 1.558e-02 X2Pi 1.5 5 4.5 f X2Pi 1.5 5 3.5 f 79KeCl.25
97.1800000000 2.100e-01 X2Pi 0.5 1 2.5 e X2Pi 0.5 1 1.5 e 79KeCl.26
134.8000000000 2.100e-01 X2Pi 0.5 1 3.5 e X2Pi 0.5 1 2.5 e 79KeCl.27
56.2200000000 2.100e-01 X2Pi 0.5 2 1.5 e X2Pi 0.5 2 0.5 e 79KeCl.28
53.8500000000 2.100e-01 X2Pi 0.5 3 1.5 e X2Pi 0.5 3 0.5 e 79KeCl.29
89.1700000000 2.100e-01 X2Pi 0.5 3 2.5 e X2Pi 0.5 3 1.5 e 79KeCl.30
123.7700000000 2.100e-01 X2Pi 0.5 3 3.5 e X2Pi 0.5 3 2.5 e 79KeCl.31
51.4300000000 2.100e-01 X2Pi 0.5 4 1.5 e X2Pi 0.5 4 0.5 e 79KeCl.32
85.2500000000 2.100e-01 X2Pi 0.5 4 2.5 e X2Pi 0.5 4 1.5 e 79KeCl.33
97.1400000000 2.100e-01 X2Pi 0.5 1 2.5 f X2Pi 0.5 1 1.5 f 79KeCl.34
134.9700000000 2.100e-01 X2Pi 0.5 1 3.5 f X2Pi 0.5 1 2.5 f 79KeCl.35
56.2100000000 2.100e-01 X2Pi 0.5 2 1.5 f X2Pi 0.5 2 0.5 f 79KeCl.36
53.7600000000 2.100e-01 X2Pi 0.5 3 1.5 f X2Pi 0.5 3 0.5 f 79KeCl.37
89.1300000000 2.100e-01 X2Pi 0.5 3 2.5 f X2Pi 0.5 3 1.5 f 79KeCl.38
123.7800000000 2.100e-01 X2Pi 0.5 3 3.5 f X2Pi 0.5 3 2.5 f 79KeCl.39
51.4000000000 2.100e-01 X2Pi 0.5 4 1.5 f X2Pi 0.5 4 0.5 f 79KeCl.40
85.1600000000 2.100e-01 X2Pi 0.5 4 2.5 f X2Pi 0.5 4 1.5 f 79KeCl.41
814.3210000000 5.000e-03 X2Pi 0.5 0 24.5 f X2Pi 0.5 0 23.5 f 83GoMuLaDo.1
814.7250000000 5.000e-03 X2Pi 1.5 0 25.5 e X2Pi 1.5 0 24.5 e 83GoMuLaDo.2
815.4000000000 5.000e-03 X2Pi 0.5 0 24.5 e X2Pi 0.5 0 23.5 e 83GoMuLaDo.3
815.9490000000 5.000e-03 X2Pi 1.5 0 25.5 f X2Pi 1.5 0 24.5 f 83GoMuLaDo.4
838.1190000000 5.000e-03 X2Pi 0.5 0 25.5 f X2Pi 0.5 0 24.5 f 83GoMuLaDo.5
838.4810000000 5.000e-03 X2Pi 1.5 0 26.5 e X2Pi 1.5 0 25.5 e 83GoMuLaDo.6
839.1910000000 5.000e-03 X2Pi 0.5 0 25.5 e X2Pi 0.5 0 24.5 e 83GoMuLaDo.7
839.6940000000 5.000e-03 X2Pi 1.5 0 26.5 f X2Pi 1.5 0 25.5 f 83GoMuLaDo.8
860.9720000000 5.000e-03 X2Pi 0.5 0 26.5 f X2Pi 0.5 0 25.5 f 83GoMuLaDo.9
861.3000000000 5.000e-03 X2Pi 1.5 0 27.5 e X2Pi 1.5 0 26.5 e 83GoMuLaDo.10
862.0350000000 5.000e-03 X2Pi 0.5 0 26.5 e X2Pi 0.5 0 25.5 e 83GoMuLaDo.11
862.4940000000 5.000e-03 X2Pi 1.5 0 27.5 f X2Pi 1.5 0 26.5 f 83GoMuLaDo.12
882.9640000000 1.050e-01 X2Pi 0.5 0 27.5 f X2Pi 0.5 0 26.5 f 83GoMuLaDo.13
883.1580000000 5.000e-03 X2Pi 1.5 0 28.5 e X2Pi 1.5 0 27.5 e 83GoMuLaDo.14
883.9070000000 5.796e-03 X2Pi 0.5 0 27.5 e X2Pi 0.5 0 26.5 e 83GoMuLaDo.15
903.7690000000 6.097e-03 X2Pi 0.5 0 28.5 f X2Pi 0.5 0 27.5 f 83GoMuLaDo.16
904.0380000000 5.000e-03 X2Pi 1.5 0 29.5 e X2Pi 1.5 0 28.5 e 83GoMuLaDo.17
904.7970000000 1.000e-02 X2Pi 0.5 0 28.5 e X2Pi 0.5 0 27.5 e 83GoMuLaDo.18
905.1830000000 5.000e-03 X2Pi 1.5 0 29.5 f X2Pi 1.5 0 28.5 f 83GoMuLaDo.19
923.6770000000 6.649e-03 X2Pi 0.5 0 29.5 f X2Pi 0.5 0 28.5 f 83GoMuLaDo.20
923.9200000000 5.000e-03 X2Pi 1.5 0 30.5 e X2Pi 1.5 0 29.5 e 83GoMuLaDo.21
924.6770000000 5.000e-03 X2Pi 0.5 0 29.5 e X2Pi 0.5 0 28.5 e 83GoMuLaDo.22
925.0320000000 5.000e-03 X2Pi 1.5 0 30.5 f X2Pi 1.5 0 29.5 f 83GoMuLaDo.23
942.5660000000 5.501e-03 X2Pi 0.5 0 30.5 f X2Pi 0.5 0 29.5 f 83GoMuLaDo.24
942.7890000000 5.000e-03 X2Pi 1.5 0 31.5 e X2Pi 1.5 0 30.5 e 83GoMuLaDo.25
943.5380000000 5.000e-03 X2Pi 0.5 0 30.5 e X2Pi 0.5 0 29.5 e 83GoMuLaDo.26
943.8630000000 5.000e-03 X2Pi 1.5 0 31.5 f X2Pi 1.5 0 30.5 f 83GoMuLaDo.27
960.4230000000 6.057e-03 X2Pi 0.5 0 31.5 f X2Pi 0.5 0 30.5 f 83GoMuLaDo.28
960.6260000000 5.000e-03 X2Pi 1.5 0 32.5 e X2Pi 1.5 0 31.5 e 83GoMuLaDo.29
961.3600000000 5.000e-03 X2Pi 0.5 0 31.5 e X2Pi 0.5 0 30.5 e 83GoMuLaDo.30
961.6590000000 5.000e-03 X2Pi 1.5 0 32.5 f X2Pi 1.5 0 31.5 f 83GoMuLaDo.31
3484.7485000000 1.115e-03 X2Pi 1.5 1 1.5 e X2Pi 1.5 0 2.5 e 90AbDaRaEn.1
3447.2728000000 1.000e-03 X2Pi 1.5 1 2.5 e X2Pi 1.5 0 3.5 e 90AbDaRaEn.2
3407.9894000000 1.703e-03 X2Pi 1.5 1 3.5 e X2Pi 1.5 0 4.5 e 90AbDaRaEn.3
3367.0386000000 1.101e-03 X2Pi 1.5 1 4.5 e X2Pi 1.5 0 5.5 e 90AbDaRaEn.4
3324.5772000000 1.000e-03 X2Pi 1.5 1 5.5 e X2Pi 1.5 0 6.5 e 90AbDaRaEn.5
3280.7430000000 1.000e-03 X2Pi 1.5 1 6.5 e X2Pi 1.5 0 7.5 e 90AbDaRaEn.6
3235.6503000000 1.601e-03 X2Pi 1.5 1 7.5 e X2Pi 1.5 0 8.5 e 90AbDaRaEn.7
3189.3950000000 1.726e-03 X2Pi 1.5 1 8.5 e X2Pi 1.5 0 9.5 e 90AbDaRaEn.8
3142.0597000000 1.538e-03 X2Pi 1.5 1 9.5 e X2Pi 1.5 0 10.5 e 90AbDaRaEn.9
3093.7163000000 1.540e-03 X2Pi 1.5 1 10.5 e X2Pi 1.5 0 11.5 e 90AbDaRaEn.10
3044.4309000000 1.845e-03 X2Pi 1.5 1 11.5 e X2Pi 1.5 0 12.5 e 90AbDaRaEn.11
2994.2645000000 2.536e-03 X2Pi 1.5 1 12.5 e X2Pi 1.5 0 13.5 e 90AbDaRaEn.12
2943.2713000000 1.755e-03 X2Pi 1.5 1 13.5 e X2Pi 1.5 0 14.5 e 90AbDaRaEn.13
2891.5086000000 1.831e-03 X2Pi 1.5 1 14.5 e X2Pi 1.5 0 15.5 e 90AbDaRaEn.14
2839.0270000000 1.990e-03 X2Pi 1.5 1 15.5 e X2Pi 1.5 0 16.5 e 90AbDaRaEn.15
2785.8770000000 2.112e-03 X2Pi 1.5 1 16.5 e X2Pi 1.5 0 17.5 e 90AbDaRaEn.16
2732.1061000000 1.101e-03 X2Pi 1.5 1 17.5 e X2Pi 1.5 0 18.5 e 90AbDaRaEn.17
2677.7622000000 2.486e-03 X2Pi 1.5 1 18.5 e X2Pi 1.5 0 19.5 e 90AbDaRaEn.18
2622.8896000000 1.990e-03 X2Pi 1.5 1 19.5 e X2Pi 1.5 0 20.5 e 90AbDaRaEn.19
2567.5333000000 2.698e-03 X2Pi 1.5 1 20.5 e X2Pi 1.5 0 21.5 e 90AbDaRaEn.20
2511.7339000000 1.272e-03 X2Pi 1.5 1 21.5 e X2Pi 1.5 0 22.5 e 90AbDaRaEn.21
2455.5337000000 1.827e-03 X2Pi 1.5 1 22.5 e X2Pi 1.5 0 23.5 e 90AbDaRaEn.22
2398.9697000000 1.000e-03 X2Pi 1.5 1 23.5 e X2Pi 1.5 0 24.5 e 90AbDaRaEn.23
2342.0811000000 1.531e-03 X2Pi 1.5 1 24.5 e X2Pi 1.5 0 25.5 e 90AbDaRaEn.24
2284.9019000000 3.405e-03 X2Pi 1.5 1 25.5 e X2Pi 1.5 0 26.5 e 90AbDaRaEn.25
2227.4701000000 1.251e-03 X2Pi 1.5 1 26.5 e X2Pi 1.5 0 27.5 e 90AbDaRaEn.26
3484.5980000000 1.000e-03 X2Pi 1.5 1 1.5 f X2Pi 1.5 0 2.5 f 90AbDaRaEn.27
3447.0127000000 1.892e-03 X2Pi 1.5 1 2.5 f X2Pi 1.5 0 3.5 f 90AbDaRaEn.28
3407.6117000000 1.000e-03 X2Pi 1.5 1 3.5 f X2Pi 1.5 0 4.5 f 90AbDaRaEn.29
3366.5489000000 1.629e-03 X2Pi 1.5 1 4.5 f X2Pi 1.5 0 5.5 f 90AbDaRaEn.30
3323.9780000000 1.940e-03 X2Pi 1.5 1 5.5 f X2Pi 1.5 0 6.5 f 90AbDaRaEn.31
3280.0366000000 2.090e-03 X2Pi 1.5 1 6.5 f X2Pi 1.5 0 7.5 f 90AbDaRaEn.32
3234.8387000000 1.784e-03 X2Pi 1.5 1 7.5 f X2Pi 1.5 0 8.5 f 90AbDaRaEn.33
3188.4802000000 1.210e-03 X2Pi 1.5 1 8.5 f X2Pi 1.5 0 9.5 f 90AbDaRaEn.34
3141.0434000000 1.293e-03 X2Pi 1.5 1 9.5 f X2Pi 1.5 0 10.5 f 90AbDaRaEn.35
3092.5999000000 1.681e-03 X2Pi 1.5 1 10.5 f X2Pi 1.5 0 11.5 f 90AbDaRaEn.36
3043.2151000000 1.478e-03 X2Pi 1.5 1 11.5 f X2Pi 1.5 0 12.5 f 90AbDaRaEn.37
2992.9500000000 1.645e-03 X2Pi 1.5 1 12.5 f X2Pi 1.5 0 13.5 f 90AbDaRaEn.38
2941.8621000000 2.088e-03 X2Pi 1.5 1 13.5 f X2Pi 1.5 0 14.5 f 90AbDaRaEn.39
2890.0044000000 1.914e-03 X2Pi 1.5 1 14.5 f X2Pi 1.5 0 15.5 f 90AbDaRaEn.40
2837.4308000000 2.474e-03 X2Pi 1.5 1 15.5 f X2Pi 1.5 0 16.5 f 90AbDaRaEn.41
2784.1897000000 2.536e-03 X2Pi 1.5 1 16.5 f X2Pi 1.5 0 17.5 f 90AbDaRaEn.42
2730.3306000000 2.509e-03 X2Pi 1.5 1 17.5 f X2Pi 1.5 0 18.5 f 90AbDaRaEn.43
2675.9001000000 2.146e-03 X2Pi 1.5 1 18.5 f X2Pi 1.5 0 19.5 f 90AbDaRaEn.44
2620.9440000000 2.244e-03 X2Pi 1.5 1 19.5 f X2Pi 1.5 0 20.5 f 90AbDaRaEn.45
2565.5053000000 1.682e-03 X2Pi 1.5 1 20.5 f X2Pi 1.5 0 21.5 f 90AbDaRaEn.46
2509.6276000000 1.643e-03 X2Pi 1.5 1 21.5 f X2Pi 1.5 0 22.5 f 90AbDaRaEn.47
2453.3517000000 1.786e-03 X2Pi 1.5 1 22.5 f X2Pi 1.5 0 23.5 f 90AbDaRaEn.48
2396.7139000000 1.135e-03 X2Pi 1.5 1 23.5 f X2Pi 1.5 0 24.5 f 90AbDaRaEn.49
2339.7577000000 1.741e-03 X2Pi 1.5 1 24.5 f X2Pi 1.5 0 25.5 f 90AbDaRaEn.50
2282.5053000000 6.457e-03 X2Pi 1.5 1 25.5 f X2Pi 1.5 0 26.5 f 90AbDaRaEn.51
2225.0110000000 1.482e-03 X2Pi 1.5 1 26.5 f X2Pi 1.5 0 27.5 f 90AbDaRaEn.52
3507.8622000000 1.000e-03 X2Pi 0.5 1 0.5 e X2Pi 0.5 0 1.5 e 90AbDaRaEn.53
3465.2677000000 1.677e-03 X2Pi 0.5 1 1.5 e X2Pi 0.5 0 2.5 e 90AbDaRaEn.54
3421.9336000000 1.958e-03 X2Pi 0.5 1 2.5 e X2Pi 0.5 0 3.5 e 90AbDaRaEn.55
3377.8884000000 1.498e-03 X2Pi 0.5 1 3.5 e X2Pi 0.5 0 4.5 e 90AbDaRaEn.56
3333.0896000000 1.755e-03 X2Pi 0.5 1 4.5 e X2Pi 0.5 0 5.5 e 90AbDaRaEn.57
3287.4787000000 1.375e-03 X2Pi 0.5 1 5.5 e X2Pi 0.5 0 6.5 e 90AbDaRaEn.58
3241.0173000000 2.082e-03 X2Pi 0.5 1 6.5 e X2Pi 0.5 0 7.5 e 90AbDaRaEn.59
3193.6880000000 1.201e-03 X2Pi 0.5 1 7.5 e X2Pi 0.5 0 8.5 e 90AbDaRaEn.60
3145.4933000000 1.666e-03 X2Pi 0.5 1 8.5 e X2Pi 0.5 0 9.5 e 90AbDaRaEn.61
3096.4494000000 1.844e-03 X2Pi 0.5 1 9.5 e X2Pi 0.5 0 10.5 e 90AbDaRaEn.62
3046.5824000000 1.981e-03 X2Pi 0.5 1 10.5 e X2Pi 0.5 0 11.5 e 90AbDaRaEn.63
2995.9250000000 2.185e-03 X2Pi 0.5 1 11.5 e X2Pi 0.5 0 12.5 e 90AbDaRaEn.64
2944.5116000000 1.122e-03 X2Pi 0.5 1 12.5 e X2Pi 0.5 0 13.5 e 90AbDaRaEn.65
2892.3854000000 2.272e-03 X2Pi 0.5 1 13.5 e X2Pi 0.5 0 14.5 e 90AbDaRaEn.66
2839.5840000000 2.320e-03 X2Pi 0.5 1 14.5 e X2Pi 0.5 0 15.5 e 90AbDaRaEn.67
2786.1497000000 2.091e-03 X2Pi 0.5 1 15.5 e X2Pi 0.5 0 16.5 e 90AbDaRaEn.68
2732.1242000000 1.186e-03 X2Pi 0.5 1 16.5 e X2Pi 0.5 0 17.5 e 90AbDaRaEn.69
2677.5520000000 2.303e-03 X2Pi 0.5 1 17.5 e X2Pi 0.5 0 18.5 e 90AbDaRaEn.70
2622.4725000000 3.676e-03 X2Pi 0.5 1 18.5 e X2Pi 0.5 0 19.5 e 90AbDaRaEn.71
2566.9249000000 2.750e-03 X2Pi 0.5 1 19.5 e X2Pi 0.5 0 20.5 e 90AbDaRaEn.72
2510.9515000000 2.384e-03 X2Pi 0.5 1 20.5 e X2Pi 0.5 0 21.5 e 90AbDaRaEn.73
2454.5914000000 2.954e-03 X2Pi 0.5 1 21.5 e X2Pi 0.5 0 22.5 e 90AbDaRaEn.74
2397.8803000000 3.222e-03 X2Pi 0.5 1 22.5 e X2Pi 0.5 0 23.5 e 90AbDaRaEn.75
2340.8583000000 6.755e-03 X2Pi 0.5 1 23.5 e X2Pi 0.5 0 24.5 e 90AbDaRaEn.76
2283.5480000000 1.764e-03 X2Pi 0.5 1 24.5 e X2Pi 0.5 0 25.5 e 90AbDaRaEn.77
3507.7550000000 1.576e-03 X2Pi 0.5 1 0.5 f X2Pi 0.5 0 1.5 f 90AbDaRaEn.78
3465.2455000000 2.658e-03 X2Pi 0.5 1 1.5 f X2Pi 0.5 0 2.5 f 90AbDaRaEn.79
3422.0153000000 1.707e-03 X2Pi 0.5 1 2.5 f X2Pi 0.5 0 3.5 f 90AbDaRaEn.80
3378.0764000000 1.000e-03 X2Pi 0.5 1 3.5 f X2Pi 0.5 0 4.5 f 90AbDaRaEn.81
3333.3853000000 1.434e-03 X2Pi 0.5 1 4.5 f X2Pi 0.5 0 5.5 f 90AbDaRaEn.82
3287.8774000000 1.427e-03 X2Pi 0.5 1 5.5 f X2Pi 0.5 0 6.5 f 90AbDaRaEn.83
3241.5157000000 1.757e-03 X2Pi 0.5 1 6.5 f X2Pi 0.5 0 7.5 f 90AbDaRaEn.84
3194.2835000000 1.912e-03 X2Pi 0.5 1 7.5 f X2Pi 0.5 0 8.5 f 90AbDaRaEn.85
3146.1843000000 2.135e-03 X2Pi 0.5 1 8.5 f X2Pi 0.5 0 9.5 f 90AbDaRaEn.86
3097.2346000000 2.449e-03 X2Pi 0.5 1 9.5 f X2Pi 0.5 0 10.5 f 90AbDaRaEn.87
3047.4605000000 2.544e-03 X2Pi 0.5 1 10.5 f X2Pi 0.5 0 11.5 f 90AbDaRaEn.88
2996.8944000000 3.194e-03 X2Pi 0.5 1 11.5 f X2Pi 0.5 0 12.5 f 90AbDaRaEn.89
2945.5715000000 2.369e-03 X2Pi 0.5 1 12.5 f X2Pi 0.5 0 13.5 f 90AbDaRaEn.90
2893.5331000000 2.805e-03 X2Pi 0.5 1 13.5 f X2Pi 0.5 0 14.5 f 90AbDaRaEn.91
2840.8186000000 3.333e-03 X2Pi 0.5 1 14.5 f X2Pi 0.5 0 15.5 f 90AbDaRaEn.92
2787.4695000000 2.704e-03 X2Pi 0.5 1 15.5 f X2Pi 0.5 0 16.5 f 90AbDaRaEn.93
2733.5284000000 2.948e-03 X2Pi 0.5 1 16.5 f X2Pi 0.5 0 17.5 f 90AbDaRaEn.94
2679.0357000000 1.891e-03 X2Pi 0.5 1 17.5 f X2Pi 0.5 0 18.5 f 90AbDaRaEn.95
2624.0347000000 2.335e-03 X2Pi 0.5 1 18.5 f X2Pi 0.5 0 19.5 f 90AbDaRaEn.96
2568.5647000000 2.584e-03 X2Pi 0.5 1 19.5 f X2Pi 0.5 0 20.5 f 90AbDaRaEn.97
2512.6663000000 2.457e-03 X2Pi 0.5 1 20.5 f X2Pi 0.5 0 21.5 f 90AbDaRaEn.98
2456.3732000000 2.895e-03 X2Pi 0.5 1 21.5 f X2Pi 0.5 0 22.5 f 90AbDaRaEn.99
2399.7351000000 1.390e-03 X2Pi 0.5 1 22.5 f X2Pi 0.5 0 23.5 f 90AbDaRaEn.100
2342.7757000000 1.000e-03 X2Pi 0.5 1 23.5 f X2Pi 0.5 0 24.5 f 90AbDaRaEn.101
2285.5280000000 8.105e-03 X2Pi 0.5 1 24.5 f X2Pi 0.5 0 25.5 f 90AbDaRaEn.102
2228.0444000000 1.118e-03 X2Pi 0.5 1 25.5 f X2Pi 0.5 0 26.5 f 90AbDaRaEn.103
3679.3838000000 1.700e-03 X2Pi 1.5 1 3.5 e X2Pi 1.5 0 2.5 e 90AbDaRaEn.105
3708.7007000000 1.651e-03 X2Pi 1.5 1 4.5 e X2Pi 1.5 0 3.5 e 90AbDaRaEn.106
3736.9369000000 1.273e-03 X2Pi 1.5 1 5.5 e X2Pi 1.5 0 4.5 e 90AbDaRaEn.107
3763.9044000000 2.925e-03 X2Pi 1.5 1 6.5 e X2Pi 1.5 0 5.5 e 90AbDaRaEn.108
3789.4438000000 1.000e-03 X2Pi 1.5 1 7.5 e X2Pi 1.5 0 6.5 e 90AbDaRaEn.109
3813.4543000000 6.880e-03 X2Pi 1.5 1 8.5 e X2Pi 1.5 0 7.5 e 90AbDaRaEn.110
3835.8323000000 2.872e-03 X2Pi 1.5 1 9.5 e X2Pi 1.5 0 8.5 e 90AbDaRaEn.111
3856.5256000000 8.622e-03 X2Pi 1.5 1 10.5 e X2Pi 1.5 0 9.5 e 90AbDaRaEn.112
3875.4674000000 1.210e-02 X2Pi 1.5 1 11.5 e X2Pi 1.5 0 10.5 e 90AbDaRaEn.113
3892.6235000000 3.100e-02 X2Pi 1.5 1 12.5 e X2Pi 1.5 0 11.5 e 90AbDaRaEn.114
3907.9538000000 5.100e-02 X2Pi 1.5 1 13.5 e X2Pi 1.5 0 12.5 e 90AbDaRaEn.115
3649.3314000000 5.562e-03 X2Pi 1.5 1 2.5 f X2Pi 1.5 0 1.5 f 90AbDaRaEn.116
3679.6004000000 1.485e-03 X2Pi 1.5 1 3.5 f X2Pi 1.5 0 2.5 f 90AbDaRaEn.117
3708.9962000000 1.685e-03 X2Pi 1.5 1 4.5 f X2Pi 1.5 0 3.5 f 90AbDaRaEn.118
3737.3009000000 1.293e-03 X2Pi 1.5 1 5.5 f X2Pi 1.5 0 4.5 f 90AbDaRaEn.119
3789.9125000000 1.921e-03 X2Pi 1.5 1 7.5 f X2Pi 1.5 0 6.5 f 90AbDaRaEn.121
3813.9584000000 1.813e-03 X2Pi 1.5 1 8.5 f X2Pi 1.5 0 7.5 f 90AbDaRaEn.122
3836.3770000000 3.732e-03 X2Pi 1.5 1 9.5 f X2Pi 1.5 0 8.5 f 90AbDaRaEn.123
3857.0976000000 1.800e-02 X2Pi 1.5 1 10.5 f X2Pi 1.5 0 9.5 f 90AbDaRaEn.124
3876.0599000000 2.100e-02 X2Pi 1.5 1 11.5 f X2Pi 1.5 0 10.5 f 90AbDaRaEn.125
3893.2184000000 2.800e-02 X2Pi 1.5 1 12.5 f X2Pi 1.5 0 11.5 f 90AbDaRaEn.126
3908.5448000000 4.500e-02 X2Pi 1.5 1 13.5 f X2Pi 1.5 0 12.5 f 90AbDaRaEn.127
3627.7482000000 1.228e-03 X2Pi 0.5 1 1.5 e X2Pi 0.5 0 0.5 e 90AbDaRaEn.129
3663.7199000000 2.035e-03 X2Pi 0.5 1 2.5 e X2Pi 0.5 0 1.5 e 90AbDaRaEn.130
3697.3132000000 1.000e-03 X2Pi 0.5 1 3.5 e X2Pi 0.5 0 2.5 e 90AbDaRaEn.131
3728.6246000000 1.495e-03 X2Pi 0.5 1 4.5 e X2Pi 0.5 0 3.5 e 90AbDaRaEn.132
3757.7874000000 1.783e-03 X2Pi 0.5 1 5.5 e X2Pi 0.5 0 4.5 e 90AbDaRaEn.133
3784.9161000000 1.722e-03 X2Pi 0.5 1 6.5 e X2Pi 0.5 0 5.5 e 90AbDaRaEn.134
3810.0824000000 4.482e-03 X2Pi 0.5 1 7.5 e X2Pi 0.5 0 6.5 e 90AbDaRaEn.135
3833.3220000000 2.545e-03 X2Pi 0.5 1 8.5 e X2Pi 0.5 0 7.5 e 90AbDaRaEn.136
3854.6667000000 9.058e-03 X2Pi 0.5 1 9.5 e X2Pi 0.5 0 8.5 e 90AbDaRaEn.137
3874.1031000000 1.600e-02 X2Pi 0.5 1 10.5 e X2Pi 0.5 0 9.5 e 90AbDaRaEn.138
3891.6456000000 3.100e-02 X2Pi 0.5 1 11.5 e X2Pi 0.5 0 10.5 e 90AbDaRaEn.139
3907.2576000000 4.500e-02 X2Pi 0.5 1 12.5 e X2Pi 0.5 0 11.5 e 90AbDaRaEn.140
3627.8410000000 1.373e-03 X2Pi 0.5 1 1.5 f X2Pi 0.5 0 0.5 f 90AbDaRaEn.142
3663.7199000000 4.578e-03 X2Pi 0.5 1 2.5 f X2Pi 0.5 0 1.5 f 90AbDaRaEn.143
3697.2243000000 2.417e-03 X2Pi 0.5 1 3.5 f X2Pi 0.5 0 2.5 f 90AbDaRaEn.144
3728.4506000000 2.330e-03 X2Pi 0.5 1 4.5 f X2Pi 0.5 0 3.5 f 90AbDaRaEn.145
3757.5384000000 2.091e-03 X2Pi 0.5 1 5.5 f X2Pi 0.5 0 4.5 f 90AbDaRaEn.146
3784.5930000000 9.308e-03 X2Pi 0.5 1 6.5 f X2Pi 0.5 0 5.5 f 90AbDaRaEn.147
3809.7113000000 2.304e-03 X2Pi 0.5 1 7.5 f X2Pi 0.5 0 6.5 f 90AbDaRaEn.148
3832.8998000000 4.908e-03 X2Pi 0.5 1 8.5 f X2Pi 0.5 0 7.5 f 90AbDaRaEn.149
3854.2039000000 1.974e-03 X2Pi 0.5 1 9.5 f X2Pi 0.5 0 8.5 f 90AbDaRaEn.150
3873.6076000000 2.958e-03 X2Pi 0.5 1 10.5 f X2Pi 0.5 0 9.5 f 90AbDaRaEn.151
3891.1267000000 2.500e-02 X2Pi 0.5 1 11.5 f X2Pi 0.5 0 10.5 f 90AbDaRaEn.152
3906.7265000000 4.500e-02 X2Pi 0.5 1 12.5 f X2Pi 0.5 0 11.5 f 90AbDaRaEn.153
3322.1247000000 2.100e-02 X2Pi 1.5 2 1.5 e X2Pi 1.5 1 2.5 e 90AbDaRaEn.155
3286.0116000000 4.573e-03 X2Pi 1.5 2 2.5 e X2Pi 1.5 1 3.5 e 90AbDaRaEn.156
3248.1333000000 1.000e-03 X2Pi 1.5 2 3.5 e X2Pi 1.5 1 4.5 e 90AbDaRaEn.157
3208.6404000000 1.986e-03 X2Pi 1.5 2 4.5 e X2Pi 1.5 1 5.5 e 90AbDaRaEn.158
3167.6663000000 1.358e-03 X2Pi 1.5 2 5.5 e X2Pi 1.5 1 6.5 e 90AbDaRaEn.159
3125.3403000000 1.316e-03 X2Pi 1.5 2 6.5 e X2Pi 1.5 1 7.5 e 90AbDaRaEn.160
3081.7728000000 2.956e-03 X2Pi 1.5 2 7.5 e X2Pi 1.5 1 8.5 e 90AbDaRaEn.161
3037.0509000000 1.000e-03 X2Pi 1.5 2 8.5 e X2Pi 1.5 1 9.5 e 90AbDaRaEn.162
2991.2591000000 1.000e-03 X2Pi 1.5 2 9.5 e X2Pi 1.5 1 10.5 e 90AbDaRaEn.163
2944.4644000000 1.871e-03 X2Pi 1.5 2 10.5 e X2Pi 1.5 1 11.5 e 90AbDaRaEn.164
2896.7327000000 1.707e-03 X2Pi 1.5 2 11.5 e X2Pi 1.5 1 12.5 e 90AbDaRaEn.165
2848.1211000000 2.373e-03 X2Pi 1.5 2 12.5 e X2Pi 1.5 1 13.5 e 90AbDaRaEn.166
2798.6854000000 1.611e-03 X2Pi 1.5 2 13.5 e X2Pi 1.5 1 14.5 e 90AbDaRaEn.167
2748.4763000000 2.202e-03 X2Pi 1.5 2 14.5 e X2Pi 1.5 1 15.5 e 90AbDaRaEn.168
2697.5454000000 1.724e-03 X2Pi 1.5 2 15.5 e X2Pi 1.5 1 16.5 e 90AbDaRaEn.169
2645.9393000000 1.000e-03 X2Pi 1.5 2 16.5 e X2Pi 1.5 1 17.5 e 90AbDaRaEn.170
2593.7034000000 2.535e-03 X2Pi 1.5 2 17.5 e X2Pi 1.5 1 18.5 e 90AbDaRaEn.171
2540.8854000000 1.000e-03 X2Pi 1.5 2 18.5 e X2Pi 1.5 1 19.5 e 90AbDaRaEn.172
2487.5241000000 3.479e-03 X2Pi 1.5 2 19.5 e X2Pi 1.5 1 20.5 e 90AbDaRaEn.173
2433.6615000000 1.203e-03 X2Pi 1.5 2 20.5 e X2Pi 1.5 1 21.5 e 90AbDaRaEn.174
2379.3380000000 1.883e-03 X2Pi 1.5 2 21.5 e X2Pi 1.5 1 22.5 e 90AbDaRaEn.175
2324.5907000000 3.930e-03 X2Pi 1.5 2 22.5 e X2Pi 1.5 1 23.5 e 90AbDaRaEn.176
2269.4481000000 2.704e-03 X2Pi 1.5 2 23.5 e X2Pi 1.5 1 24.5 e 90AbDaRaEn.177
2213.9585000000 2.936e-03 X2Pi 1.5 2 24.5 e X2Pi 1.5 1 25.5 e 90AbDaRaEn.178
3322.0055000000 4.135e-03 X2Pi 1.5 2 1.5 f X2Pi 1.5 1 2.5 f 90AbDaRaEn.179
3285.7625000000 1.000e-03 X2Pi 1.5 2 2.5 f X2Pi 1.5 1 3.5 f 90AbDaRaEn.180
3247.7792000000 2.404e-03 X2Pi 1.5 2 3.5 f X2Pi 1.5 1 4.5 f 90AbDaRaEn.181
3208.1755000000 2.195e-03 X2Pi 1.5 2 4.5 f X2Pi 1.5 1 5.5 f 90AbDaRaEn.182
3167.0936000000 1.000e-03 X2Pi 1.5 2 5.5 f X2Pi 1.5 1 6.5 f 90AbDaRaEn.183
3124.6644000000 1.000e-03 X2Pi 1.5 2 6.5 f X2Pi 1.5 1 7.5 f 90AbDaRaEn.184
3080.9936000000 1.252e-03 X2Pi 1.5 2 7.5 f X2Pi 1.5 1 8.5 f 90AbDaRaEn.185
3036.1733000000 1.550e-03 X2Pi 1.5 2 8.5 f X2Pi 1.5 1 9.5 f 90AbDaRaEn.186
2990.2779000000 4.336e-03 X2Pi 1.5 2 9.5 f X2Pi 1.5 1 10.5 f 90AbDaRaEn.187
2943.3908000000 1.000e-03 X2Pi 1.5 2 10.5 f X2Pi 1.5 1 11.5 f 90AbDaRaEn.188
2895.5613000000 1.121e-03 X2Pi 1.5 2 11.5 f X2Pi 1.5 1 12.5 f 90AbDaRaEn.189
2846.8544000000 1.222e-03 X2Pi 1.5 2 12.5 f X2Pi 1.5 1 13.5 f 90AbDaRaEn.190
2797.3247000000 1.276e-03 X2Pi 1.5 2 13.5 f X2Pi 1.5 1 14.5 f 90AbDaRaEn.191
2747.0238000000 1.000e-03 X2Pi 1.5 2 14.5 f X2Pi 1.5 1 15.5 f 90AbDaRaEn.192
2696.0008000000 1.615e-03 X2Pi 1.5 2 15.5 f X2Pi 1.5 1 16.5 f 90AbDaRaEn.193
2644.3062000000 1.000e-03 X2Pi 1.5 2 16.5 f X2Pi 1.5 1 17.5 f 90AbDaRaEn.194
2591.9848000000 1.000e-03 X2Pi 1.5 2 17.5 f X2Pi 1.5 1 18.5 f 90AbDaRaEn.195
2539.0807000000 1.259e-03 X2Pi 1.5 2 18.5 f X2Pi 1.5 1 19.5 f 90AbDaRaEn.196
2485.6352000000 1.760e-03 X2Pi 1.5 2 19.5 f X2Pi 1.5 1 20.5 f 90AbDaRaEn.197
2431.6926000000 1.000e-03 X2Pi 1.5 2 20.5 f X2Pi 1.5 1 21.5 f 90AbDaRaEn.198
2377.2923000000 2.082e-03 X2Pi 1.5 2 21.5 f X2Pi 1.5 1 22.5 f 90AbDaRaEn.199
2322.4639000000 3.634e-03 X2Pi 1.5 2 22.5 f X2Pi 1.5 1 23.5 f 90AbDaRaEn.200
2267.2561000000 1.103e-03 X2Pi 1.5 2 23.5 f X2Pi 1.5 1 24.5 f 90AbDaRaEn.201
2211.7042000000 1.283e-02 X2Pi 1.5 2 24.5 f X2Pi 1.5 1 25.5 f 90AbDaRaEn.202
3344.7864000000 1.594e-03 X2Pi 0.5 2 0.5 e X2Pi 0.5 1 1.5 e 90AbDaRaEn.203
3303.8336000000 4.370e-03 X2Pi 0.5 2 1.5 e X2Pi 0.5 1 2.5 e 90AbDaRaEn.204
3262.0759000000 4.440e-03 X2Pi 0.5 2 2.5 e X2Pi 0.5 1 3.5 e 90AbDaRaEn.205
3219.5870000000 2.432e-03 X2Pi 0.5 2 3.5 e X2Pi 0.5 1 4.5 e 90AbDaRaEn.206
3176.3208000000 1.721e-03 X2Pi 0.5 2 4.5 e X2Pi 0.5 1 5.5 e 90AbDaRaEn.207
3132.2372000000 1.000e-03 X2Pi 0.5 2 5.5 e X2Pi 0.5 1 6.5 e 90AbDaRaEn.208
3087.3057000000 1.536e-03 X2Pi 0.5 2 6.5 e X2Pi 0.5 1 7.5 e 90AbDaRaEn.209
3041.5097000000 1.553e-03 X2Pi 0.5 2 7.5 e X2Pi 0.5 1 8.5 e 90AbDaRaEn.210
2994.8538000000 1.000e-03 X2Pi 0.5 2 8.5 e X2Pi 0.5 1 9.5 e 90AbDaRaEn.211
2947.3528000000 2.164e-03 X2Pi 0.5 2 9.5 e X2Pi 0.5 1 10.5 e 90AbDaRaEn.212
2899.0353000000 1.000e-03 X2Pi 0.5 2 10.5 e X2Pi 0.5 1 11.5 e 90AbDaRaEn.213
2849.9295000000 1.000e-03 X2Pi 0.5 2 11.5 e X2Pi 0.5 1 12.5 e 90AbDaRaEn.214
2800.0685000000 1.000e-03 X2Pi 0.5 2 12.5 e X2Pi 0.5 1 13.5 e 90AbDaRaEn.215
2749.4913000000 1.000e-03 X2Pi 0.5 2 13.5 e X2Pi 0.5 1 14.5 e 90AbDaRaEn.216
2698.2369000000 1.000e-03 X2Pi 0.5 2 14.5 e X2Pi 0.5 1 15.5 e 90AbDaRaEn.217
2646.3442000000 1.652e-03 X2Pi 0.5 2 15.5 e X2Pi 0.5 1 16.5 e 90AbDaRaEn.218
2593.8523000000 1.000e-03 X2Pi 0.5 2 16.5 e X2Pi 0.5 1 17.5 e 90AbDaRaEn.219
2540.8005000000 1.282e-03 X2Pi 0.5 2 17.5 e X2Pi 0.5 1 18.5 e 90AbDaRaEn.220
2487.2299000000 1.000e-03 X2Pi 0.5 2 18.5 e X2Pi 0.5 1 19.5 e 90AbDaRaEn.221
2433.1768000000 1.187e-03 X2Pi 0.5 2 19.5 e X2Pi 0.5 1 20.5 e 90AbDaRaEn.222
2378.6758000000 1.702e-03 X2Pi 0.5 2 20.5 e X2Pi 0.5 1 21.5 e 90AbDaRaEn.223
2323.7586000000 1.158e-02 X2Pi 0.5 2 21.5 e X2Pi 0.5 1 22.5 e 90AbDaRaEn.224
2268.4786000000 4.100e-02 X2Pi 0.5 2 22.5 e X2Pi 0.5 1 23.5 e 90AbDaRaEn.225
3344.6820000000 5.873e-03 X2Pi 0.5 2 0.5 f X2Pi 0.5 1 1.5 f 90AbDaRaEn.226
3303.8092000000 5.509e-03 X2Pi 0.5 2 1.5 f X2Pi 0.5 1 2.5 f 90AbDaRaEn.227
3262.1532000000 1.520e-03 X2Pi 0.5 2 2.5 f X2Pi 0.5 1 3.5 f 90AbDaRaEn.228
3219.7622000000 1.578e-03 X2Pi 0.5 2 3.5 f X2Pi 0.5 1 4.5 f 90AbDaRaEn.229
3176.5978000000 1.371e-03 X2Pi 0.5 2 4.5 f X2Pi 0.5 1 5.5 f 90AbDaRaEn.230
3132.6144000000 1.864e-03 X2Pi 0.5 2 5.5 f X2Pi 0.5 1 6.5 f 90AbDaRaEn.231
3087.7777000000 1.549e-03 X2Pi 0.5 2 6.5 f X2Pi 0.5 1 7.5 f 90AbDaRaEn.232
3042.0776000000 3.094e-03 X2Pi 0.5 2 7.5 f X2Pi 0.5 1 8.5 f 90AbDaRaEn.233
2995.5124000000 1.682e-03 X2Pi 0.5 2 8.5 f X2Pi 0.5 1 9.5 f 90AbDaRaEn.234
2948.1055000000 2.523e-03 X2Pi 0.5 2 9.5 f X2Pi 0.5 1 10.5 f 90AbDaRaEn.235
2899.8777000000 3.651e-03 X2Pi 0.5 2 10.5 f X2Pi 0.5 1 11.5 f 90AbDaRaEn.236
2850.8593000000 4.074e-03 X2Pi 0.5 2 11.5 f X2Pi 0.5 1 12.5 f 90AbDaRaEn.237
2801.0863000000 4.374e-03 X2Pi 0.5 2 12.5 f X2Pi 0.5 1 13.5 f 90AbDaRaEn.238
2750.5952000000 4.042e-03 X2Pi 0.5 2 13.5 f X2Pi 0.5 1 14.5 f 90AbDaRaEn.239
2699.4262000000 4.843e-03 X2Pi 0.5 2 14.5 f X2Pi 0.5 1 15.5 f 90AbDaRaEn.240
2647.6162000000 5.140e-03 X2Pi 0.5 2 15.5 f X2Pi 0.5 1 16.5 f 90AbDaRaEn.241
2595.2053000000 5.271e-03 X2Pi 0.5 2 16.5 f X2Pi 0.5 1 17.5 f 90AbDaRaEn.242
2542.2334000000 4.227e-03 X2Pi 0.5 2 17.5 f X2Pi 0.5 1 18.5 f 90AbDaRaEn.243
2488.7402000000 5.542e-03 X2Pi 0.5 2 18.5 f X2Pi 0.5 1 19.5 f 90AbDaRaEn.244
2434.7610000000 5.963e-03 X2Pi 0.5 2 19.5 f X2Pi 0.5 1 20.5 f 90AbDaRaEn.245
2380.3343000000 7.644e-03 X2Pi 0.5 2 20.5 f X2Pi 0.5 1 21.5 f 90AbDaRaEn.246
2325.4917000000 6.759e-03 X2Pi 0.5 2 21.5 f X2Pi 0.5 1 22.5 f 90AbDaRaEn.247
2270.2795000000 1.559e-02 X2Pi 0.5 2 22.5 f X2Pi 0.5 1 23.5 f 90AbDaRaEn.248
2214.7126000000 2.039e-02 X2Pi 0.5 2 23.5 f X2Pi 0.5 1 24.5 f 90AbDaRaEn.249
3509.5613000000 1.409e-03 X2Pi 1.5 2 3.5 e X2Pi 1.5 1 2.5 e 90AbDaRaEn.250
3537.5882000000 1.207e-03 X2Pi 1.5 2 4.5 e X2Pi 1.5 1 3.5 e 90AbDaRaEn.251
3564.5276000000 2.439e-03 X2Pi 1.5 2 5.5 e X2Pi 1.5 1 4.5 e 90AbDaRaEn.252
3590.2106000000 4.742e-03 X2Pi 1.5 2 6.5 e X2Pi 1.5 1 5.5 e 90AbDaRaEn.253
3614.4744000000 3.943e-03 X2Pi 1.5 2 7.5 e X2Pi 1.5 1 6.5 e 90AbDaRaEn.254
3637.2380000000 7.710e-03 X2Pi 1.5 2 8.5 e X2Pi 1.5 1 7.5 e 90AbDaRaEn.255
3658.3935000000 1.099e-02 X2Pi 1.5 2 9.5 e X2Pi 1.5 1 8.5 e 90AbDaRaEn.256
3677.8748000000 1.365e-02 X2Pi 1.5 2 10.5 e X2Pi 1.5 1 9.5 e 90AbDaRaEn.257
3695.6528000000 3.899e-02 X2Pi 1.5 2 11.5 e X2Pi 1.5 1 10.5 e 90AbDaRaEn.258
3509.7633000000 1.000e-03 X2Pi 1.5 2 3.5 f X2Pi 1.5 1 2.5 f 90AbDaRaEn.261
3537.8643000000 1.000e-03 X2Pi 1.5 2 4.5 f X2Pi 1.5 1 3.5 f 90AbDaRaEn.262
3564.8681000000 2.524e-03 X2Pi 1.5 2 5.5 f X2Pi 1.5 1 4.5 f 90AbDaRaEn.263
3590.6065000000 5.129e-03 X2Pi 1.5 2 6.5 f X2Pi 1.5 1 5.5 f 90AbDaRaEn.264
3614.9214000000 4.476e-03 X2Pi 1.5 2 7.5 f X2Pi 1.5 1 6.5 f 90AbDaRaEn.265
3637.7161000000 8.834e-03 X2Pi 1.5 2 8.5 f X2Pi 1.5 1 7.5 f 90AbDaRaEn.266
3658.8998000000 2.100e-02 X2Pi 1.5 2 9.5 f X2Pi 1.5 1 8.5 f 90AbDaRaEn.267
3678.3977000000 7.844e-03 X2Pi 1.5 2 10.5 f X2Pi 1.5 1 9.5 f 90AbDaRaEn.268
3696.1915000000 3.701e-02 X2Pi 1.5 2 11.5 f X2Pi 1.5 1 10.5 f 90AbDaRaEn.269
3712.1888000000 5.107e-02 X2Pi 1.5 2 12.5 f X2Pi 1.5 1 11.5 f 90AbDaRaEn.270
3459.6841000000 2.100e-02 X2Pi 0.5 2 1.5 e X2Pi 0.5 1 0.5 e 90AbDaRaEn.272
3494.1261000000 1.309e-03 X2Pi 0.5 2 2.5 e X2Pi 0.5 1 1.5 e 90AbDaRaEn.273
3526.2810000000 2.684e-03 X2Pi 0.5 2 3.5 e X2Pi 0.5 1 2.5 e 90AbDaRaEn.274
3556.2239000000 3.402e-03 X2Pi 0.5 2 4.5 e X2Pi 0.5 1 3.5 e 90AbDaRaEn.275
3584.0616000000 2.965e-03 X2Pi 0.5 2 5.5 e X2Pi 0.5 1 4.5 e 90AbDaRaEn.276
3609.9062000000 1.000e-03 X2Pi 0.5 2 6.5 e X2Pi 0.5 1 5.5 e 90AbDaRaEn.277
3633.8226000000 1.005e-02 X2Pi 0.5 2 7.5 e X2Pi 0.5 1 6.5 e 90AbDaRaEn.278
3655.8318000000 7.508e-03 X2Pi 0.5 2 8.5 e X2Pi 0.5 1 7.5 e 90AbDaRaEn.279
3675.9633000000 8.310e-03 X2Pi 0.5 2 9.5 e X2Pi 0.5 1 8.5 e 90AbDaRaEn.280
3694.2276000000 2.409e-02 X2Pi 0.5 2 10.5 e X2Pi 0.5 1 9.5 e 90AbDaRaEn.281
3710.6042000000 3.954e-02 X2Pi 0.5 2 11.5 e X2Pi 0.5 1 10.5 e 90AbDaRaEn.282
3459.7725000000 1.000e-03 X2Pi 0.5 2 1.5 f X2Pi 0.5 1 0.5 f 90AbDaRaEn.285
3494.1261000000 5.538e-03 X2Pi 0.5 2 2.5 f X2Pi 0.5 1 1.5 f 90AbDaRaEn.286
3526.1989000000 1.000e-03 X2Pi 0.5 2 3.5 f X2Pi 0.5 1 2.5 f 90AbDaRaEn.287
3556.0598000000 1.000e-03 X2Pi 0.5 2 4.5 f X2Pi 0.5 1 3.5 f 90AbDaRaEn.288
3583.8319000000 2.103e-03 X2Pi 0.5 2 5.5 f X2Pi 0.5 1 4.5 f 90AbDaRaEn.289
3609.6131000000 4.168e-03 X2Pi 0.5 2 6.5 f X2Pi 0.5 1 5.5 f 90AbDaRaEn.290
3633.4590000000 6.930e-03 X2Pi 0.5 2 7.5 f X2Pi 0.5 1 6.5 f 90AbDaRaEn.291
3655.4377000000 7.207e-03 X2Pi 0.5 2 8.5 f X2Pi 0.5 1 7.5 f 90AbDaRaEn.292
3675.5351000000 1.040e-02 X2Pi 0.5 2 9.5 f X2Pi 0.5 1 8.5 f 90AbDaRaEn.293
3693.7653000000 1.964e-02 X2Pi 0.5 2 10.5 f X2Pi 0.5 1 9.5 f 90AbDaRaEn.294
3710.1296000000 4.394e-02 X2Pi 0.5 2 11.5 f X2Pi 0.5 1 10.5 f 90AbDaRaEn.295
3280.0358000000 5.000e-03 X2Pi 1.5 1 6.5 f X2Pi 1.5 0 7.5 f 84Amano.1
3280.7435000000 5.000e-03 X2Pi 1.5 1 6.5 e X2Pi 1.5 0 7.5 e 84Amano.2
3323.9774000000 5.000e-03 X2Pi 1.5 1 5.5 f X2Pi 1.5 0 6.5 f 84Amano.3
3324.5778000000 5.000e-03 X2Pi 1.5 1 5.5 e X2Pi 1.5 0 6.5 e 84Amano.4
3366.5479000000 5.000e-03 X2Pi 1.5 1 4.5 f X2Pi 1.5 0 5.5 f 84Amano.5
3367.0385000000 5.000e-03 X2Pi 1.5 1 4.5 e X2Pi 1.5 0 5.5 e 84Amano.6
3407.6105000000 5.000e-03 X2Pi 1.5 1 3.5 f X2Pi 1.5 0 4.5 f 84Amano.7
3407.9890000000 5.000e-03 X2Pi 1.5 1 3.5 e X2Pi 1.5 0 4.5 e 84Amano.8
3447.0135000000 5.000e-03 X2Pi 1.5 1 2.5 f X2Pi 1.5 0 3.5 f 84Amano.9
3484.5991000000 5.000e-03 X2Pi 1.5 1 1.5 f X2Pi 1.5 0 2.5 f 84Amano.10
3484.7500000000 5.000e-03 X2Pi 1.5 1 1.5 e X2Pi 1.5 0 2.5 e 84Amano.11
3565.2806000000 5.000e-03 X2Pi 1.5 1 2.5 e X2Pi 1.5 0 2.5 f 84Amano.12
3568.4153000000 5.000e-03 X2Pi 1.5 1 1.5 e X2Pi 1.5 0 1.5 f 84Amano.13
3708.7027000000 5.000e-03 X2Pi 1.5 1 4.5 e X2Pi 1.5 0 3.5 e 84Amano.15
3708.9980000000 5.000e-03 X2Pi 1.5 1 4.5 f X2Pi 1.5 0 3.5 f 84Amano.16
3763.9123000000 1.500e-02 X2Pi 1.5 1 6.5 e X2Pi 1.5 0 5.5 e 84Amano.17
3764.3359000000 1.500e-02 X2Pi 1.5 1 6.5 f X2Pi 1.5 0 5.5 f 84Amano.18
3695.4522000000 5.000e-03 X2Pi 0.5 1 0.5 f X2Pi 1.5 0 1.5 f 84Amano.20
3767.2883000000 5.000e-03 X2Pi 0.5 1 2.5 e X2Pi 1.5 0 2.5 f 84Amano.21
3767.7560000000 5.000e-03 X2Pi 0.5 1 2.5 f X2Pi 1.5 0 2.5 e 84Amano.22
3287.8775000000 5.000e-03 X2Pi 0.5 1 5.5 f X2Pi 0.5 0 6.5 f 84Amano.23
3287.4786000000 5.000e-03 X2Pi 0.5 1 5.5 e X2Pi 0.5 0 6.5 e 84Amano.24
3333.3853000000 5.000e-03 X2Pi 0.5 1 4.5 f X2Pi 0.5 0 5.5 f 84Amano.25
3333.0893000000 5.000e-03 X2Pi 0.5 1 4.5 e X2Pi 0.5 0 5.5 e 84Amano.26
3378.0779000000 5.000e-03 X2Pi 0.5 1 3.5 f X2Pi 0.5 0 4.5 f 84Amano.27
3377.8873000000 5.000e-03 X2Pi 0.5 1 3.5 e X2Pi 0.5 0 4.5 e 84Amano.28
3422.0142000000 5.000e-03 X2Pi 0.5 1 2.5 f X2Pi 0.5 0 3.5 f 84Amano.29
3421.9320000000 5.000e-03 X2Pi 0.5 1 2.5 e X2Pi 0.5 0 3.5 e 84Amano.30
3507.7519000000 5.000e-03 X2Pi 0.5 1 0.5 f X2Pi 0.5 0 1.5 f 84Amano.31
3507.8613000000 5.000e-03 X2Pi 0.5 1 0.5 e X2Pi 0.5 0 1.5 e 84Amano.32
3568.9066000000 5.000e-03 X2Pi 0.5 1 0.5 e X2Pi 0.5 0 0.5 f 84Amano.33
3569.2114000000 5.701e-03 X2Pi 0.5 1 0.5 f X2Pi 0.5 0 0.5 e 84Amano.34
3697.3134000000 5.000e-03 X2Pi 0.5 1 3.5 e X2Pi 0.5 0 2.5 e 84Amano.35
3697.2270000000 5.000e-03 X2Pi 0.5 1 3.5 f X2Pi 0.5 0 2.5 f 84Amano.36
3728.6253000000 5.000e-03 X2Pi 0.5 1 4.5 e X2Pi 0.5 0 3.5 e 84Amano.37
3728.4519000000 5.000e-03 X2Pi 0.5 1 4.5 f X2Pi 0.5 0 3.5 f 84Amano.38
3757.7900000000 5.000e-03 X2Pi 0.5 1 5.5 e X2Pi 0.5 0 4.5 e 84Amano.39
3757.5408000000 5.000e-03 X2Pi 0.5 1 5.5 f X2Pi 0.5 0 4.5 f 84Amano.40
942.5691000000 1.991e-03 X2Pi 0.5 0 30.5 f X2Pi 0.5 0 29.5 f 85LeBoDe.1
960.4271000000 1.000e-03 X2Pi 0.5 0 31.5 f X2Pi 0.5 0 30.5 f 85LeBoDe.2
960.6285000000 1.000e-03 X2Pi 1.5 0 32.5 e X2Pi 1.5 0 31.5 e 85LeBoDe.3
961.6614000000 2.436e-03 X2Pi 1.5 0 32.5 f X2Pi 1.5 0 31.5 f 85LeBoDe.4
977.2246000000 1.340e-02 X2Pi 0.5 0 32.5 f X2Pi 0.5 0 31.5 f 85LeBoDe.5
978.4055000000 1.000e-03 X2Pi 1.5 0 33.5 f X2Pi 1.5 0 32.5 f 85LeBoDe.6
1008.6869000000 2.516e-03 X2Pi 1.5 0 35.5 f X2Pi 1.5 0 34.5 f 85LeBoDe.7
1008.4580000000 1.853e-03 X2Pi 0.5 0 34.5 e X2Pi 0.5 0 33.5 e 85LeBoDe.8
1033.7107000000 3.045e-02 X2Pi 0.5 0 36.5 f X2Pi 0.5 0 35.5 f 85LeBoDe.9
1033.8514000000 1.000e-03 X2Pi 1.5 0 37.5 e X2Pi 1.5 0 36.5 e 85LeBoDe.10
1045.0838000000 1.639e-03 X2Pi 0.5 0 37.5 f X2Pi 0.5 0 36.5 f 85LeBoDe.11
1045.2060000000 4.310e-03 X2Pi 1.5 0 38.5 e X2Pi 1.5 0 37.5 e 85LeBoDe.12
1055.3225000000 3.659e-03 X2Pi 0.5 0 38.5 f X2Pi 0.5 0 37.5 f 85LeBoDe.13
1055.4425000000 1.224e-03 X2Pi 1.5 0 39.5 e X2Pi 1.5 0 38.5 e 85LeBoDe.14
1064.9301000000 1.000e-03 X2Pi 0.5 0 39.5 e X2Pi 0.5 0 38.5 e 85LeBoDe.15
1065.0582000000 8.884e-03 X2Pi 1.5 0 40.5 f X2Pi 1.5 0 39.5 f 85LeBoDe.16
1072.3807000000 1.000e-03 X2Pi 0.5 0 40.5 f X2Pi 0.5 0 39.5 f 85LeBoDe.17
1072.4840000000 1.000e-03 X2Pi 1.5 0 41.5 e X2Pi 1.5 0 40.5 e 85LeBoDe.18
1079.1648000000 1.000e-03 X2Pi 0.5 0 41.5 f X2Pi 0.5 0 40.5 f 85LeBoDe.19
1079.2608000000 1.749e-03 X2Pi 1.5 0 42.5 e X2Pi 1.5 0 41.5 e 85LeBoDe.20
1079.5135000000 2.552e-03 X2Pi 0.5 0 41.5 e X2Pi 0.5 0 40.5 e 85LeBoDe.21
1079.6207000000 1.172e-03 X2Pi 1.5 0 42.5 f X2Pi 1.5 0 41.5 f 85LeBoDe.22
1095.0292000000 1.000e-03 X2Pi 1.5 0 47.5 e X2Pi 1.5 0 46.5 e 85LeBoDe.23
1094.9512000000 1.000e-03 X2Pi 0.5 0 46.5 f X2Pi 0.5 0 45.5 f 85LeBoDe.24
1094.8745000000 1.153e-03 X2Pi 1.5 0 47.5 f X2Pi 1.5 0 46.5 f 85LeBoDe.25
918.8098900000 0.0002000000 X2Pi 0.5 1 31.5 f X2Pi 0.5 1 30.5 f 85LeBoDe.26
919.6596000000 1.000e-03 X2Pi 0.5 1 31.5 e X2Pi 0.5 1 30.5 e 85LeBoDe.27
934.4715000000 0.0010000000 X2Pi 0.5 1 32.5 f X2Pi 0.5 1 31.5 f 85LeBoDe.28
935.5558000000 1.000e-03 X2Pi 1.5 1 33.5 f X2Pi 1.5 1 32.5 f 85LeBoDe.29
962.5861000000 0.0010000000 X2Pi 0.5 1 34.5 f X2Pi 0.5 1 33.5 f 85LeBoDe.30
962.7575000000 1.000e-03 X2Pi 1.5 1 35.5 e X2Pi 1.5 1 34.5 e 85LeBoDe.31
963.2965000000 1.000e-03 X2Pi 0.5 1 34.5 e X2Pi 0.5 1 33.5 e 85LeBoDe.32
963.5265000000 1.000e-03 X2Pi 1.5 1 35.5 f X2Pi 1.5 1 34.5 f 85LeBoDe.33
975.6610000000 1.000e-03 X2Pi 0.5 1 35.5 e X2Pi 0.5 1 34.5 e 85LeBoDe.34
975.8678000000 1.000e-03 X2Pi 1.5 1 36.5 f X2Pi 1.5 1 35.5 f 85LeBoDe.35
986.4586000000 1.000e-03 X2Pi 1.5 1 37.5 e X2Pi 1.5 1 36.5 e 85LeBoDe.36
996.4823000000 0.0010000000 X2Pi 0.5 1 37.5 f X2Pi 0.5 1 36.5 f 85LeBoDe.37
1005.5020000000 0.0010000000 X2Pi 0.5 1 38.5 f X2Pi 0.5 1 37.5 f 85LeBoDe.38
15702.7712500000 5.000e-04 A2Sigma 1.5 0 13.5 e X2Pi 0.5 5 14.5 e 18YoBeHoMa.1
15702.9863600000 5.000e-04 A2Sigma 1.5 0 14.5 e X2Pi 0.5 5 15.5 e 18YoBeHoMa.2
15706.8013800000 5.000e-04 A2Sigma 1.5 0 12.5 e X2Pi 0.5 5 13.5 e 18YoBeHoMa.3
15707.4452500000 5.000e-04 A2Sigma 1.5 0 15.5 e X2Pi 0.5 5 16.5 e 18YoBeHoMa.4
15715.0663100000 5.000e-04 A2Sigma 1.5 0 11.5 e X2Pi 0.5 5 12.5 e 18YoBeHoMa.5
15716.1357000000 5.000e-04 A2Sigma 1.5 0 16.5 e X2Pi 0.5 5 17.5 e 18YoBeHoMa.6
15727.5421100000 5.000e-04 A2Sigma 1.5 0 10.5 e X2Pi 0.5 5 11.5 e 18YoBeHoMa.7
15729.0356100000 5.000e-04 A2Sigma 1.5 0 17.5 e X2Pi 0.5 5 18.5 e 18YoBeHoMa.8
15744.1891900000 5.000e-04 A2Sigma 1.5 0 9.5 e X2Pi 0.5 5 10.5 e 18YoBeHoMa.9
15764.9494100000 5.000e-04 A2Sigma 1.5 0 8.5 e X2Pi 0.5 5 9.5 e 18YoBeHoMa.10
15789.7419500000 5.589e-04 A2Sigma 1.5 0 7.5 e X2Pi 0.5 5 8.5 e 18YoBeHoMa.11
15818.4576500000 5.000e-04 A2Sigma 1.5 0 6.5 e X2Pi 0.5 5 7.5 e 18YoBeHoMa.12
15850.9512100000 1.008e-03 A2Sigma 1.5 0 5.5 e X2Pi 0.5 5 6.5 e 18YoBeHoMa.13
15887.0309000000 7.005e-04 A2Sigma 1.5 0 4.5 e X2Pi 0.5 5 5.5 e 18YoBeHoMa.14
15926.4457900000 1.023e-03 A2Sigma 1.5 0 3.5 e X2Pi 0.5 5 4.5 e 18YoBeHoMa.15
15953.5190200000 5.000e-04 A2Sigma 1.5 1 14.5 e X2Pi 0.5 6 15.5 e 18YoBeHoMa.16
15954.1962700000 5.000e-04 A2Sigma 1.5 1 13.5 e X2Pi 0.5 6 14.5 e 18YoBeHoMa.17
15956.8491400000 5.000e-04 A2Sigma 1.5 1 15.5 e X2Pi 0.5 6 16.5 e 18YoBeHoMa.18
15958.8757800000 5.000e-04 A2Sigma 1.5 1 12.5 e X2Pi 0.5 6 13.5 e 18YoBeHoMa.19
15964.1815600000 5.000e-04 A2Sigma 1.5 1 16.5 e X2Pi 0.5 6 17.5 e 18YoBeHoMa.20
15967.5411600000 5.000e-04 A2Sigma 1.5 1 11.5 e X2Pi 0.5 6 12.5 e 18YoBeHoMa.21
15968.8728100000 5.816e-04 A2Sigma 1.5 0 2.5 e X2Pi 0.5 5 3.5 e 18YoBeHoMa.22
15975.5019100000 5.000e-04 A2Sigma 1.5 1 17.5 e X2Pi 0.5 6 18.5 e 18YoBeHoMa.23
15980.1631600000 5.000e-04 A2Sigma 1.5 1 10.5 e X2Pi 0.5 6 11.5 e 18YoBeHoMa.24
15996.6976200000 5.000e-04 A2Sigma 1.5 1 9.5 e X2Pi 0.5 6 10.5 e 18YoBeHoMa.25
16013.9103200000 5.000e-04 A2Sigma 1.5 0 1.5 e X2Pi 0.5 5 2.5 e 18YoBeHoMa.26
16017.0825800000 5.000e-04 A2Sigma 1.5 1 8.5 e X2Pi 0.5 6 9.5 e 18YoBeHoMa.27
16041.2344200000 5.000e-04 A2Sigma 1.5 1 7.5 e X2Pi 0.5 6 8.5 e 18YoBeHoMa.28
16051.8147200000 1.068e-03 A2Sigma 0.5 0 5.5 f X2Pi 0.5 5 6.5 f 18YoBeHoMa.29
16052.3158400000 5.000e-04 A2Sigma 0.5 0 6.5 f X2Pi 0.5 5 7.5 f 18YoBeHoMa.30
16053.2714300000 8.755e-04 A2Sigma 1.5 0 6.5 e X2Pi 0.5 5 6.5 f 18YoBeHoMa.31
16053.9917100000 5.000e-04 A2Sigma 1.5 0 7.5 e X2Pi 0.5 5 7.5 f 18YoBeHoMa.32
16054.6698700000 1.103e-03 A2Sigma 0.5 0 4.5 f X2Pi 0.5 5 5.5 f 18YoBeHoMa.33
16055.9055900000 9.719e-04 A2Sigma 1.5 0 5.5 e X2Pi 0.5 5 5.5 f 18YoBeHoMa.34
16056.3127000000 5.000e-04 A2Sigma 0.5 0 7.5 f X2Pi 0.5 5 8.5 f 18YoBeHoMa.35
16058.2056200000 5.000e-04 A2Sigma 1.5 0 8.5 e X2Pi 0.5 5 8.5 f 18YoBeHoMa.36
16060.6833300000 1.062e-03 A2Sigma 0.5 0 3.5 f X2Pi 0.5 5 4.5 f 18YoBeHoMa.37
16061.0922100000 5.000e-04 A2Sigma 1.5 0 0.5 e X2Pi 0.5 5 1.5 e 18YoBeHoMa.38
16061.6965100000 9.110e-04 A2Sigma 1.5 0 4.5 e X2Pi 0.5 5 4.5 f 18YoBeHoMa.39
16063.8991900000 5.000e-04 A2Sigma 0.5 0 8.5 f X2Pi 0.5 5 9.5 f 18YoBeHoMa.40
16066.0067900000 5.000e-04 A2Sigma 1.5 0 9.5 e X2Pi 0.5 5 9.5 f 18YoBeHoMa.41
16069.0425800000 9.653e-04 A2Sigma 1.5 1 6.5 e X2Pi 0.5 6 7.5 e 18YoBeHoMa.42
16069.5851400000 1.599e-03 A2Sigma 0.5 0 2.5 f X2Pi 0.5 5 3.5 f 18YoBeHoMa.43
16070.3744900000 1.420e-03 A2Sigma 1.5 0 3.5 e X2Pi 0.5 5 3.5 f 18YoBeHoMa.44
16075.1339800000 5.000e-04 A2Sigma 0.5 0 9.5 f X2Pi 0.5 5 10.5 f 18YoBeHoMa.45
16077.4536200000 5.000e-04 A2Sigma 1.5 0 10.5 e X2Pi 0.5 5 10.5 f 18YoBeHoMa.46
16081.0251400000 1.138e-03 A2Sigma 0.5 0 1.5 f X2Pi 0.5 5 2.5 f 18YoBeHoMa.47
16081.5896800000 8.740e-04 A2Sigma 1.5 0 2.5 e X2Pi 0.5 5 2.5 f 18YoBeHoMa.48
16090.0482700000 5.000e-04 A2Sigma 0.5 0 10.5 f X2Pi 0.5 5 11.5 f 18YoBeHoMa.49
16092.5770500000 5.000e-04 A2Sigma 1.5 0 11.5 e X2Pi 0.5 5 11.5 f 18YoBeHoMa.50
16094.5839400000 5.000e-04 A2Sigma 0.5 0 0.5 f X2Pi 0.5 5 1.5 f 18YoBeHoMa.51
16094.9229500000 5.000e-04 A2Sigma 1.5 0 1.5 e X2Pi 0.5 5 1.5 f 18YoBeHoMa.52
16100.3624700000 1.488e-03 A2Sigma 1.5 1 5.5 e X2Pi 0.5 6 6.5 e 18YoBeHoMa.53
16105.9996100000 7.946e-04 A2Sigma 1.5 0 8.5 e X2Pi 1.5 5 9.5 e 18YoBeHoMa.54
16106.0613500000 8.646e-04 A2Sigma 1.5 0 7.5 e X2Pi 1.5 5 8.5 e 18YoBeHoMa.55
16108.6514100000 5.000e-04 A2Sigma 0.5 0 11.5 f X2Pi 0.5 5 12.5 f 18YoBeHoMa.56
16109.9356400000 5.000e-04 A2Sigma 1.5 0 0.5 e X2Pi 0.5 5 0.5 f 18YoBeHoMa.57
16110.2311600000 5.000e-04 A2Sigma 1.5 0 9.5 e X2Pi 1.5 5 10.5 e 18YoBeHoMa.58
16110.5177400000 5.509e-04 A2Sigma 1.5 0 6.5 e X2Pi 1.5 5 7.5 e 18YoBeHoMa.59
16111.3861800000 5.000e-04 A2Sigma 1.5 0 12.5 e X2Pi 0.5 5 12.5 f 18YoBeHoMa.60
16118.6681700000 5.000e-04 A2Sigma 1.5 0 10.5 e X2Pi 1.5 5 11.5 e 18YoBeHoMa.61
16119.4914200000 5.000e-04 A2Sigma 1.5 0 5.5 e X2Pi 1.5 5 6.5 e 18YoBeHoMa.62
16130.9350200000 5.000e-04 A2Sigma 0.5 0 12.5 f X2Pi 0.5 5 13.5 f 18YoBeHoMa.63
16131.2309000000 5.000e-04 A2Sigma 1.5 0 11.5 e X2Pi 1.5 5 12.5 e 18YoBeHoMa.64
16133.1365200000 5.000e-04 A2Sigma 1.5 0 4.5 e X2Pi 1.5 5 5.5 e 18YoBeHoMa.65
16133.8723800000 5.000e-04 A2Sigma 1.5 0 13.5 e X2Pi 0.5 5 13.5 f 18YoBeHoMa.66
16135.0062800000 1.179e-03 A2Sigma 1.5 1 4.5 e X2Pi 0.5 6 5.5 e 18YoBeHoMa.67
16143.7515200000 5.000e-04 A2Sigma 0.5 0 0.5 f X2Pi 0.5 5 0.5 e 18YoBeHoMa.68
16144.0905300000 5.000e-04 A2Sigma 1.5 0 1.5 e X2Pi 0.5 5 0.5 e 18YoBeHoMa.69
16147.8437100000 5.000e-04 A2Sigma 1.5 0 12.5 e X2Pi 1.5 5 13.5 e 18YoBeHoMa.70
16151.6513400000 5.000e-04 A2Sigma 1.5 0 3.5 e X2Pi 1.5 5 4.5 e 18YoBeHoMa.71
16156.8759300000 5.000e-04 A2Sigma 0.5 0 13.5 f X2Pi 0.5 5 14.5 f 18YoBeHoMa.72
16160.0122300000 5.000e-04 A2Sigma 1.5 0 14.5 e X2Pi 0.5 5 14.5 f 18YoBeHoMa.73
16162.4700100000 5.000e-04 A2Sigma 0.5 0 1.5 f X2Pi 0.5 5 1.5 e 18YoBeHoMa.74
16163.0345500000 5.000e-04 A2Sigma 1.5 0 2.5 e X2Pi 0.5 5 1.5 e 18YoBeHoMa.75
16168.4323400000 5.000e-04 A2Sigma 1.5 0 13.5 e X2Pi 1.5 5 14.5 e 18YoBeHoMa.76
16172.7323300000 8.950e-04 A2Sigma 1.5 1 3.5 e X2Pi 0.5 6 4.5 e 18YoBeHoMa.77
16175.2913000000 5.000e-04 A2Sigma 1.5 0 2.5 e X2Pi 1.5 5 3.5 e 18YoBeHoMa.78
16177.0104800000 5.000e-04 A2Sigma 1.5 2 14.5 e X2Pi 0.5 7 15.5 e 18YoBeHoMa.79
16178.2230900000 5.000e-04 A2Sigma 1.5 2 13.5 e X2Pi 0.5 7 14.5 e 18YoBeHoMa.80
16179.6573800000 5.000e-04 A2Sigma 1.5 2 15.5 e X2Pi 0.5 7 16.5 e 18YoBeHoMa.81
16182.7088400000 5.000e-04 A2Sigma 0.5 0 2.5 f X2Pi 0.5 5 2.5 e 18YoBeHoMa.82
16183.2609700000 5.000e-04 A2Sigma 1.5 2 12.5 e X2Pi 0.5 7 13.5 e 18YoBeHoMa.83
16183.4982000000 5.000e-04 A2Sigma 1.5 0 3.5 e X2Pi 0.5 5 2.5 e 18YoBeHoMa.84
16186.4383100000 5.000e-04 A2Sigma 0.5 0 14.5 f X2Pi 0.5 5 15.5 f 18YoBeHoMa.85
16189.7696800000 5.000e-04 A2Sigma 1.5 0 15.5 e X2Pi 0.5 5 15.5 f 18YoBeHoMa.86
16192.0845800000 5.000e-04 A2Sigma 1.5 2 11.5 e X2Pi 0.5 7 12.5 e 18YoBeHoMa.87
16192.9219800000 5.000e-04 A2Sigma 1.5 0 14.5 e X2Pi 1.5 5 15.5 e 18YoBeHoMa.88
16204.3754900000 7.498e-04 A2Sigma 1.5 0 1.5 e X2Pi 1.5 5 2.5 e 18YoBeHoMa.89
16204.6465800000 5.000e-04 A2Sigma 1.5 2 10.5 e X2Pi 0.5 7 11.5 e 18YoBeHoMa.90
16204.8456500000 5.000e-04 A2Sigma 0.5 0 3.5 f X2Pi 0.5 5 3.5 e 18YoBeHoMa.91
16205.8588200000 5.000e-04 A2Sigma 1.5 0 4.5 e X2Pi 0.5 5 3.5 e 18YoBeHoMa.92
16211.3134500000 5.000e-04 A2Sigma 0.5 0 1.5 f X2Pi 0.5 5 0.5 f 18YoBeHoMa.93
16213.2350300000 6.338e-04 A2Sigma 1.5 1 2.5 e X2Pi 0.5 6 3.5 e 18YoBeHoMa.94
16219.5752900000 5.000e-04 A2Sigma 0.5 0 15.5 f X2Pi 0.5 5 16.5 f 18YoBeHoMa.95
16220.8889700000 5.000e-04 A2Sigma 1.5 2 9.5 e X2Pi 0.5 7 10.5 e 18YoBeHoMa.96
16221.2358600000 5.000e-04 A2Sigma 1.5 0 15.5 e X2Pi 1.5 5 16.5 e 18YoBeHoMa.97
16223.0976200000 5.000e-04 A2Sigma 1.5 0 16.5 e X2Pi 0.5 5 16.5 f 18YoBeHoMa.98
16229.2485900000 7.608e-04 A2Sigma 0.5 0 4.5 f X2Pi 0.5 5 4.5 e 18YoBeHoMa.99
16230.4843100000 5.000e-04 A2Sigma 1.5 0 5.5 e X2Pi 0.5 5 4.5 e 18YoBeHoMa.100
16239.2725600000 5.000e-04 A2Sigma 1.5 0 0.5 e X2Pi 1.5 5 1.5 e 18YoBeHoMa.101
16240.7396300000 5.000e-04 A2Sigma 1.5 2 8.5 e X2Pi 0.5 7 9.5 e 18YoBeHoMa.102
16253.2942800000 5.000e-04 A2Sigma 1.5 0 16.5 e X2Pi 1.5 5 17.5 e 18YoBeHoMa.103
16256.1419200000 5.000e-04 A2Sigma 1.5 1 1.5 e X2Pi 0.5 6 2.5 e 18YoBeHoMa.104
16256.2220200000 5.947e-04 A2Sigma 0.5 0 5.5 f X2Pi 0.5 5 5.5 e 18YoBeHoMa.105
16256.2301000000 5.000e-04 A2Sigma 0.5 0 16.5 f X2Pi 0.5 5 17.5 f 18YoBeHoMa.106
16257.6787300000 5.000e-04 A2Sigma 1.5 0 6.5 e X2Pi 0.5 5 5.5 e 18YoBeHoMa.107
16259.9390800000 5.000e-04 A2Sigma 1.5 0 17.5 e X2Pi 0.5 5 17.5 f 18YoBeHoMa.108
16263.7214700000 5.000e-04 A2Sigma 0.5 0 2.5 f X2Pi 0.5 5 1.5 f 18YoBeHoMa.109
16264.1081100000 1.777e-03 A2Sigma 1.5 2 7.5 e X2Pi 0.5 7 8.5 e 18YoBeHoMa.110
16271.5866700000 5.000e-04 A2Sigma 0.5 0 1.5 f X2Pi 1.5 5 2.5 f 18YoBeHoMa.111
16272.1512100000 5.000e-04 A2Sigma 1.5 0 2.5 e X2Pi 1.5 5 2.5 f 18YoBeHoMa.112
16272.9331100000 5.000e-04 A2Sigma 0.5 0 0.5 f X2Pi 1.5 5 1.5 f 18YoBeHoMa.113
16273.2721200000 5.000e-04 A2Sigma 1.5 0 1.5 e X2Pi 1.5 5 1.5 f 18YoBeHoMa.114
16275.8819900000 8.262e-04 A2Sigma 0.5 0 2.5 f X2Pi 1.5 5 3.5 f 18YoBeHoMa.115
16276.6713400000 5.683e-04 A2Sigma 1.5 0 3.5 e X2Pi 1.5 5 3.5 f 18YoBeHoMa.116
16285.3992000000 7.545e-04 A2Sigma 0.5 0 3.5 f X2Pi 1.5 5 4.5 f 18YoBeHoMa.117
16285.9924800000 8.898e-04 A2Sigma 0.5 0 6.5 f X2Pi 0.5 5 6.5 e 18YoBeHoMa.118
16286.4123800000 6.035e-04 A2Sigma 1.5 0 4.5 e X2Pi 1.5 5 4.5 f 18YoBeHoMa.119
16287.6683500000 7.636e-04 A2Sigma 1.5 0 7.5 e X2Pi 0.5 5 6.5 e 18YoBeHoMa.120
16289.0139400000 5.000e-04 A2Sigma 1.5 0 17.5 e X2Pi 1.5 5 18.5 e 18YoBeHoMa.121
16290.8801400000 2.288e-03 A2Sigma 1.5 2 6.5 e X2Pi 0.5 7 7.5 e 18YoBeHoMa.122
16291.2189600000 1.138e-03 A2Sigma 0.5 1 6.5 f X2Pi 0.5 6 7.5 f 18YoBeHoMa.123
16291.2242000000 1.215e-03 A2Sigma 0.5 1 5.5 f X2Pi 0.5 6 6.5 f 18YoBeHoMa.124
16292.6220900000 9.198e-04 A2Sigma 1.5 1 6.5 e X2Pi 0.5 6 6.5 f 18YoBeHoMa.125
16292.8272200000 8.638e-04 A2Sigma 1.5 1 7.5 e X2Pi 0.5 6 7.5 f 18YoBeHoMa.126
16294.3213600000 1.249e-03 A2Sigma 0.5 1 4.5 f X2Pi 0.5 6 5.5 f 18YoBeHoMa.127
16294.4414500000 5.000e-04 A2Sigma 0.5 1 7.5 f X2Pi 0.5 6 8.5 f 18YoBeHoMa.128
16295.5071300000 1.121e-03 A2Sigma 1.5 1 5.5 e X2Pi 0.5 6 5.5 f 18YoBeHoMa.129
16296.2580700000 5.000e-04 A2Sigma 1.5 1 8.5 e X2Pi 0.5 6 8.5 f 18YoBeHoMa.130
16296.3369800000 5.000e-04 A2Sigma 0.5 0 17.5 f X2Pi 0.5 5 18.5 f 18YoBeHoMa.131
16299.7734100000 9.231e-04 A2Sigma 0.5 0 4.5 f X2Pi 1.5 5 5.5 f 18YoBeHoMa.132
16300.2280600000 5.000e-04 A2Sigma 1.5 0 18.5 e X2Pi 0.5 5 18.5 f 18YoBeHoMa.133
16300.3212200000 1.314e-03 A2Sigma 0.5 1 3.5 f X2Pi 0.5 6 4.5 f 18YoBeHoMa.134
16300.9850100000 5.000e-04 A2Sigma 0.5 1 8.5 f X2Pi 0.5 6 9.5 f 18YoBeHoMa.135
16301.0091300000 6.889e-04 A2Sigma 1.5 0 5.5 e X2Pi 1.5 5 5.5 f 18YoBeHoMa.136
16301.0296800000 5.000e-04 A2Sigma 1.5 1 0.5 e X2Pi 0.5 6 1.5 e 18YoBeHoMa.137
16301.2934100000 1.212e-03 A2Sigma 1.5 1 4.5 e X2Pi 0.5 6 4.5 f 18YoBeHoMa.138
16303.0077200000 5.000e-04 A2Sigma 1.5 1 9.5 e X2Pi 0.5 6 9.5 f 18YoBeHoMa.139
16308.9705000000 1.508e-03 A2Sigma 0.5 1 2.5 f X2Pi 0.5 6 3.5 f 18YoBeHoMa.140
16309.7278900000 1.105e-03 A2Sigma 1.5 1 3.5 e X2Pi 0.5 6 3.5 f 18YoBeHoMa.141
16310.9096900000 5.000e-04 A2Sigma 0.5 1 9.5 f X2Pi 0.5 6 10.5 f 18YoBeHoMa.142
16313.1359300000 5.000e-04 A2Sigma 1.5 1 10.5 e X2Pi 0.5 6 10.5 f 18YoBeHoMa.143
16317.5625100000 6.843e-04 A2Sigma 0.5 0 3.5 f X2Pi 0.5 5 2.5 f 18YoBeHoMa.144
16318.7056000000 1.423e-03 A2Sigma 0.5 0 5.5 f X2Pi 1.5 5 6.5 f 18YoBeHoMa.145
16318.7153400000 5.000e-04 A2Sigma 0.5 0 7.5 f X2Pi 0.5 5 7.5 e 18YoBeHoMa.146
16319.9472500000 5.863e-04 A2Sigma 0.5 1 1.5 f X2Pi 0.5 6 2.5 f 18YoBeHoMa.147
16320.1623100000 1.322e-03 A2Sigma 1.5 0 6.5 e X2Pi 1.5 5 6.5 f 18YoBeHoMa.148
16320.4889100000 5.000e-04 A2Sigma 1.5 1 2.5 e X2Pi 0.5 6 2.5 f 18YoBeHoMa.149
16320.6082600000 5.000e-04 A2Sigma 1.5 0 8.5 e X2Pi 0.5 5 7.5 e 18YoBeHoMa.150
16320.9108800000 1.885e-03 A2Sigma 1.5 2 5.5 e X2Pi 0.5 7 6.5 e 18YoBeHoMa.151
16324.2492800000 5.000e-04 A2Sigma 0.5 1 10.5 f X2Pi 0.5 6 11.5 f 18YoBeHoMa.152
16326.6762600000 5.000e-04 A2Sigma 1.5 1 11.5 e X2Pi 0.5 6 11.5 f 18YoBeHoMa.153
16332.8739200000 5.000e-04 A2Sigma 0.5 1 0.5 f X2Pi 0.5 6 1.5 f 18YoBeHoMa.154
16333.1991900000 5.000e-04 A2Sigma 1.5 1 1.5 e X2Pi 0.5 6 1.5 f 18YoBeHoMa.155
16340.6503700000 5.000e-04 A2Sigma 0.5 0 1.5 f X2Pi 1.5 5 1.5 e 18YoBeHoMa.156
16341.0166500000 5.000e-04 A2Sigma 0.5 1 11.5 f X2Pi 0.5 6 12.5 f 18YoBeHoMa.157
16341.2149000000 5.000e-04 A2Sigma 1.5 0 2.5 e X2Pi 1.5 5 1.5 e 18YoBeHoMa.158
16341.9547000000 1.392e-03 A2Sigma 0.5 0 6.5 f X2Pi 1.5 5 7.5 f 18YoBeHoMa.159
16343.6305700000 1.375e-03 A2Sigma 1.5 0 7.5 e X2Pi 1.5 5 7.5 f 18YoBeHoMa.160
16343.6412800000 5.000e-04 A2Sigma 1.5 1 12.5 e X2Pi 0.5 6 12.5 f 18YoBeHoMa.161
16345.3283600000 5.000e-04 A2Sigma 1.5 1 8.5 e X2Pi 1.5 6 9.5 e 18YoBeHoMa.162
16346.2553800000 6.075e-04 A2Sigma 1.5 1 7.5 e X2Pi 1.5 6 8.5 e 18YoBeHoMa.163
16347.4716500000 5.000e-04 A2Sigma 1.5 1 0.5 e X2Pi 0.5 6 0.5 f 18YoBeHoMa.164
16348.4276100000 5.000e-04 A2Sigma 1.5 1 9.5 e X2Pi 1.5 6 10.5 e 18YoBeHoMa.165
16351.3058600000 5.000e-04 A2Sigma 1.5 1 6.5 e X2Pi 1.5 6 7.5 e 18YoBeHoMa.166
16354.0166000000 2.499e-03 A2Sigma 1.5 2 4.5 e X2Pi 0.5 7 5.5 e 18YoBeHoMa.167
16354.4878900000 5.773e-04 A2Sigma 0.5 0 8.5 f X2Pi 0.5 5 8.5 e 18YoBeHoMa.168
16355.4690400000 5.000e-04 A2Sigma 1.5 1 10.5 e X2Pi 1.5 6 11.5 e 18YoBeHoMa.169
16356.5954900000 5.656e-04 A2Sigma 1.5 0 9.5 e X2Pi 0.5 5 8.5 e 18YoBeHoMa.170
16360.5970100000 5.000e-04 A2Sigma 1.5 1 5.5 e X2Pi 1.5 6 6.5 e 18YoBeHoMa.171
16361.2075500000 5.000e-04 A2Sigma 0.5 1 12.5 f X2Pi 0.5 6 13.5 f 18YoBeHoMa.172
16364.0264800000 5.000e-04 A2Sigma 1.5 1 13.5 e X2Pi 0.5 6 13.5 f 18YoBeHoMa.173
16366.3765500000 5.000e-04 A2Sigma 1.5 1 11.5 e X2Pi 1.5 6 12.5 e 18YoBeHoMa.174
16369.3241300000 1.697e-03 A2Sigma 0.5 0 7.5 f X2Pi 1.5 5 8.5 f 18YoBeHoMa.175
16371.2170500000 1.685e-03 A2Sigma 1.5 0 8.5 e X2Pi 1.5 5 8.5 f 18YoBeHoMa.176
16373.0874700000 5.000e-04 A2Sigma 1.5 3 14.5 e X2Pi 0.5 8 15.5 e 18YoBeHoMa.177
16373.1740200000 6.567e-04 A2Sigma 0.5 0 2.5 f X2Pi 1.5 5 2.5 e 18YoBeHoMa.178
16373.1772900000 1.104e-03 A2Sigma 0.5 0 4.5 f X2Pi 0.5 5 3.5 f 18YoBeHoMa.179
16373.9633700000 5.000e-04 A2Sigma 1.5 0 3.5 e X2Pi 1.5 5 2.5 e 18YoBeHoMa.180
16374.2751200000 5.000e-04 A2Sigma 1.5 1 4.5 e X2Pi 1.5 6 5.5 e 18YoBeHoMa.181
16374.8135600000 5.000e-04 A2Sigma 1.5 3 15.5 e X2Pi 0.5 8 16.5 e 18YoBeHoMa.182
16374.9168400000 5.000e-04 A2Sigma 1.5 3 13.5 e X2Pi 0.5 8 14.5 e 18YoBeHoMa.183
16379.6164200000 5.000e-04 A2Sigma 0.5 1 0.5 f X2Pi 0.5 6 0.5 e 18YoBeHoMa.184
16379.9416900000 5.000e-04 A2Sigma 1.5 1 1.5 e X2Pi 0.5 6 0.5 e 18YoBeHoMa.185
16380.0995000000 5.000e-04 A2Sigma 1.5 3 16.5 e X2Pi 0.5 8 17.5 e 18YoBeHoMa.186
16380.2881700000 5.000e-04 A2Sigma 1.5 3 12.5 e X2Pi 0.5 8 13.5 e 18YoBeHoMa.187
16381.0783100000 5.000e-04 A2Sigma 1.5 1 12.5 e X2Pi 1.5 6 13.5 e 18YoBeHoMa.188
16384.8034600000 5.000e-04 A2Sigma 0.5 1 13.5 f X2Pi 0.5 6 14.5 f 18YoBeHoMa.189
16387.8130700000 5.000e-04 A2Sigma 1.5 1 14.5 e X2Pi 0.5 6 14.5 f 18YoBeHoMa.190
16388.9419700000 5.000e-04 A2Sigma 1.5 3 17.5 e X2Pi 0.5 8 18.5 e 18YoBeHoMa.191
16389.1774300000 5.000e-04 A2Sigma 1.5 3 11.5 e X2Pi 0.5 8 12.5 e 18YoBeHoMa.192
16389.9656100000 1.690e-03 A2Sigma 1.5 2 3.5 e X2Pi 0.5 7 4.5 e 18YoBeHoMa.193
16392.5261700000 5.000e-04 A2Sigma 1.5 1 3.5 e X2Pi 1.5 6 4.5 e 18YoBeHoMa.194
16393.3622200000 5.000e-04 A2Sigma 0.5 0 9.5 f X2Pi 0.5 5 9.5 e 18YoBeHoMa.195
16395.6818600000 5.000e-04 A2Sigma 1.5 0 10.5 e X2Pi 0.5 5 9.5 e 18YoBeHoMa.196
16397.4081200000 5.000e-04 A2Sigma 0.5 1 1.5 f X2Pi 0.5 6 1.5 e 18YoBeHoMa.197
16397.9497800000 5.000e-04 A2Sigma 1.5 1 2.5 e X2Pi 0.5 6 1.5 e 18YoBeHoMa.198
16399.5041800000 5.000e-04 A2Sigma 1.5 1 13.5 e X2Pi 1.5 6 14.5 e 18YoBeHoMa.199
16400.6491300000 5.000e-04 A2Sigma 0.5 0 8.5 f X2Pi 1.5 5 9.5 f 18YoBeHoMa.200
16401.5483100000 5.000e-04 A2Sigma 1.5 3 10.5 e X2Pi 0.5 8 11.5 e 18YoBeHoMa.201
16402.7567300000 5.000e-04 A2Sigma 1.5 0 9.5 e X2Pi 1.5 5 9.5 f 18YoBeHoMa.202
16411.2641300000 5.000e-04 A2Sigma 0.5 0 3.5 f X2Pi 1.5 5 3.5 e 18YoBeHoMa.203
16411.7736500000 5.000e-04 A2Sigma 0.5 1 14.5 f X2Pi 0.5 6 15.5 f 18YoBeHoMa.204
16412.2773100000 5.000e-04 A2Sigma 1.5 0 4.5 e X2Pi 1.5 5 3.5 e 18YoBeHoMa.205
16414.9700600000 5.000e-04 A2Sigma 1.5 1 15.5 e X2Pi 0.5 6 15.5 f 18YoBeHoMa.206
16415.5857900000 5.000e-04 A2Sigma 1.5 1 2.5 e X2Pi 1.5 6 3.5 e 18YoBeHoMa.207
16416.6094500000 5.000e-04 A2Sigma 0.5 1 2.5 f X2Pi 0.5 6 2.5 e 18YoBeHoMa.208
16417.3502100000 5.000e-04 A2Sigma 1.5 3 9.5 e X2Pi 0.5 8 10.5 e 18YoBeHoMa.209
16417.3668400000 5.000e-04 A2Sigma 1.5 1 3.5 e X2Pi 0.5 6 2.5 e 18YoBeHoMa.210
16421.5837800000 5.000e-04 A2Sigma 1.5 1 14.5 e X2Pi 1.5 6 15.5 e 18YoBeHoMa.211
16428.4707800000 1.926e-03 A2Sigma 1.5 2 2.5 e X2Pi 0.5 7 3.5 e 18YoBeHoMa.212
16430.8876200000 8.163e-04 A2Sigma 0.5 0 5.5 f X2Pi 0.5 5 4.5 f 18YoBeHoMa.213
16435.3556700000 5.000e-04 A2Sigma 0.5 0 10.5 f X2Pi 0.5 5 10.5 e 18YoBeHoMa.214
16435.7866000000 5.000e-04 A2Sigma 0.5 0 9.5 f X2Pi 1.5 5 10.5 f 18YoBeHoMa.215
16436.5156100000 5.000e-04 A2Sigma 1.5 3 8.5 e X2Pi 0.5 8 9.5 e 18YoBeHoMa.216
16437.5471200000 5.000e-04 A2Sigma 0.5 1 3.5 f X2Pi 0.5 6 3.5 e 18YoBeHoMa.217
16437.8844500000 5.000e-04 A2Sigma 1.5 0 11.5 e X2Pi 0.5 5 10.5 e 18YoBeHoMa.218
16438.1062400000 5.000e-04 A2Sigma 1.5 0 10.5 e X2Pi 1.5 5 10.5 f 18YoBeHoMa.219
16438.5193100000 5.000e-04 A2Sigma 1.5 1 4.5 e X2Pi 0.5 6 3.5 e 18YoBeHoMa.220
16442.0706400000 5.000e-04 A2Sigma 0.5 0 2.5 f X2Pi 1.5 5 1.5 f 18YoBeHoMa.221
16442.0767200000 5.000e-04 A2Sigma 0.5 1 15.5 f X2Pi 0.5 6 16.5 f 18YoBeHoMa.222
16443.7422300000 1.194e-03 A2Sigma 1.5 1 1.5 e X2Pi 1.5 6 2.5 e 18YoBeHoMa.223
16443.8500900000 5.000e-04 A2Sigma 0.5 1 1.5 f X2Pi 0.5 6 0.5 f 18YoBeHoMa.224
16445.4557800000 5.000e-04 A2Sigma 1.5 1 16.5 e X2Pi 0.5 6 16.5 f 18YoBeHoMa.225
16447.2451700000 5.000e-04 A2Sigma 1.5 1 15.5 e X2Pi 1.5 6 16.5 e 18YoBeHoMa.226
16454.4541300000 5.000e-04 A2Sigma 0.5 0 4.5 f X2Pi 1.5 5 4.5 e 18YoBeHoMa.227
16455.6898600000 5.000e-04 A2Sigma 1.5 0 5.5 e X2Pi 1.5 5 4.5 e 18YoBeHoMa.228
16458.9567400000 5.000e-04 A2Sigma 1.5 3 7.5 e X2Pi 0.5 8 8.5 e 18YoBeHoMa.229
16460.5472000000 5.976e-04 A2Sigma 0.5 1 4.5 f X2Pi 0.5 6 4.5 e 18YoBeHoMa.230
16461.7329700000 5.000e-04 A2Sigma 1.5 1 5.5 e X2Pi 0.5 6 4.5 e 18YoBeHoMa.231
16469.1892700000 1.389e-03 A2Sigma 1.5 2 1.5 e X2Pi 0.5 7 2.5 e 18YoBeHoMa.232
16474.6076100000 5.000e-04 A2Sigma 0.5 0 10.5 f X2Pi 1.5 5 11.5 f 18YoBeHoMa.233
16475.6617200000 5.000e-04 A2Sigma 0.5 1 16.5 f X2Pi 0.5 6 17.5 f 18YoBeHoMa.234
16476.4138800000 5.000e-04 A2Sigma 1.5 1 16.5 e X2Pi 1.5 6 17.5 e 18YoBeHoMa.235
16477.1363900000 5.000e-04 A2Sigma 1.5 0 11.5 e X2Pi 1.5 5 11.5 f 18YoBeHoMa.236
16477.3204300000 5.000e-04 A2Sigma 1.5 1 0.5 e X2Pi 1.5 6 1.5 e 18YoBeHoMa.237
16479.2190100000 5.000e-04 A2Sigma 1.5 1 17.5 e X2Pi 0.5 6 17.5 f 18YoBeHoMa.238
16480.4587400000 5.000e-04 A2Sigma 0.5 0 11.5 f X2Pi 0.5 5 11.5 e 18YoBeHoMa.239
16483.1935100000 5.000e-04 A2Sigma 1.5 0 12.5 e X2Pi 0.5 5 11.5 e 18YoBeHoMa.240
16484.5612400000 5.000e-04 A2Sigma 1.5 3 6.5 e X2Pi 0.5 8 7.5 e 18YoBeHoMa.241
16485.8854500000 1.111e-03 A2Sigma 0.5 1 5.5 f X2Pi 0.5 6 5.5 e 18YoBeHoMa.242
16487.2833400000 7.601e-04 A2Sigma 1.5 1 6.5 e X2Pi 0.5 6 5.5 e 18YoBeHoMa.243
16490.9468600000 8.538e-04 A2Sigma 0.5 0 6.5 f X2Pi 0.5 5 5.5 f 18YoBeHoMa.244
16493.6667100000 5.000e-04 A2Sigma 0.5 1 2.5 f X2Pi 0.5 6 1.5 f 18YoBeHoMa.245
16501.2629300000 6.780e-04 A2Sigma 0.5 2 6.5 f X2Pi 0.5 7 7.5 f 18YoBeHoMa.246
16501.6707400000 1.635e-03 A2Sigma 0.5 2 5.5 f X2Pi 0.5 7 6.5 f 18YoBeHoMa.247
16502.3276300000 5.000e-04 A2Sigma 0.5 0 5.5 f X2Pi 1.5 5 5.5 e 18YoBeHoMa.248
16502.7848000000 5.775e-04 A2Sigma 1.5 2 7.5 e X2Pi 0.5 7 7.5 f 18YoBeHoMa.249
16503.0060200000 1.491e-03 A2Sigma 1.5 2 6.5 e X2Pi 0.5 7 6.5 f 18YoBeHoMa.250
16503.7843400000 5.000e-04 A2Sigma 1.5 0 6.5 e X2Pi 1.5 5 5.5 e 18YoBeHoMa.251
16503.8317500000 5.000e-04 A2Sigma 0.5 2 7.5 f X2Pi 0.5 7 8.5 f 18YoBeHoMa.252
16504.9219900000 1.824e-03 A2Sigma 0.5 2 4.5 f X2Pi 0.5 7 5.5 f 18YoBeHoMa.253
16505.5321300000 5.000e-04 A2Sigma 1.5 2 8.5 e X2Pi 0.5 7 8.5 f 18YoBeHoMa.254
16506.0636800000 1.640e-03 A2Sigma 1.5 2 5.5 e X2Pi 0.5 7 5.5 f 18YoBeHoMa.255
16507.6430200000 6.041e-04 A2Sigma 0.5 1 1.5 f X2Pi 1.5 6 2.5 f 18YoBeHoMa.256
16508.1240400000 5.000e-04 A2Sigma 0.5 0 3.5 f X2Pi 1.5 5 2.5 f 18YoBeHoMa.257
16508.1846800000 5.000e-04 A2Sigma 1.5 1 2.5 e X2Pi 1.5 6 2.5 f 18YoBeHoMa.258
16509.0121700000 5.000e-04 A2Sigma 1.5 1 17.5 e X2Pi 1.5 6 18.5 e 18YoBeHoMa.259
16509.3226900000 5.000e-04 A2Sigma 0.5 1 0.5 f X2Pi 1.5 6 1.5 f 18YoBeHoMa.260
16509.4723600000 5.000e-04 A2Sigma 0.5 2 8.5 f X2Pi 0.5 7 9.5 f 18YoBeHoMa.261
16509.6479600000 5.000e-04 A2Sigma 1.5 1 1.5 e X2Pi 1.5 6 1.5 f 18YoBeHoMa.262
16510.8360500000 2.272e-03 A2Sigma 0.5 2 3.5 f X2Pi 0.5 7 4.5 f 18YoBeHoMa.263
16511.2208600000 9.483e-04 A2Sigma 0.5 1 2.5 f X2Pi 1.5 6 3.5 f 18YoBeHoMa.264
16511.3421100000 5.000e-04 A2Sigma 1.5 2 9.5 e X2Pi 0.5 7 9.5 f 18YoBeHoMa.265
16511.7393700000 5.000e-04 A2Sigma 1.5 2 0.5 e X2Pi 0.5 7 1.5 e 18YoBeHoMa.266
16511.7782400000 2.294e-03 A2Sigma 1.5 2 4.5 e X2Pi 0.5 7 4.5 f 18YoBeHoMa.267
16511.9782500000 6.335e-04 A2Sigma 1.5 1 3.5 e X2Pi 1.5 6 3.5 f 18YoBeHoMa.268
16512.4689800000 5.000e-04 A2Sigma 0.5 1 17.5 f X2Pi 0.5 6 18.5 f 18YoBeHoMa.269
16513.1866900000 2.148e-03 A2Sigma 1.5 3 5.5 e X2Pi 0.5 8 6.5 e 18YoBeHoMa.270
16513.7714400000 1.384e-03 A2Sigma 0.5 1 6.5 f X2Pi 0.5 6 6.5 e 18YoBeHoMa.271
16515.3797000000 1.188e-03 A2Sigma 1.5 1 7.5 e X2Pi 0.5 6 6.5 e 18YoBeHoMa.272
16516.1998100000 5.000e-04 A2Sigma 1.5 1 18.5 e X2Pi 0.5 6 18.5 f 18YoBeHoMa.273
16516.9920100000 5.000e-04 A2Sigma 0.5 0 11.5 f X2Pi 1.5 5 12.5 f 18YoBeHoMa.274
16518.2503300000 5.000e-04 A2Sigma 0.5 2 9.5 f X2Pi 0.5 7 10.5 f 18YoBeHoMa.275
16519.1766400000 2.288e-03 A2Sigma 0.5 2 2.5 f X2Pi 0.5 7 3.5 f 18YoBeHoMa.276
16519.6798600000 5.000e-04 A2Sigma 0.5 1 3.5 f X2Pi 1.5 6 4.5 f 18YoBeHoMa.277
16519.7267800000 5.000e-04 A2Sigma 1.5 0 12.5 e X2Pi 1.5 5 12.5 f 18YoBeHoMa.278
16519.9144800000 1.826e-03 A2Sigma 1.5 2 3.5 e X2Pi 0.5 7 3.5 f 18YoBeHoMa.279
16520.2792100000 5.000e-04 A2Sigma 1.5 2 10.5 e X2Pi 0.5 7 10.5 f 18YoBeHoMa.280
16520.6520500000 5.000e-04 A2Sigma 1.5 1 4.5 e X2Pi 1.5 6 4.5 f 18YoBeHoMa.281
16528.6408600000 5.000e-04 A2Sigma 0.5 0 12.5 f X2Pi 0.5 5 12.5 e 18YoBeHoMa.282
16529.6499800000 2.419e-03 A2Sigma 0.5 2 1.5 f X2Pi 0.5 7 2.5 f 18YoBeHoMa.283
16530.1797000000 2.341e-03 A2Sigma 1.5 2 2.5 e X2Pi 0.5 7 2.5 f 18YoBeHoMa.284
16530.2084900000 5.000e-04 A2Sigma 0.5 2 10.5 f X2Pi 0.5 7 11.5 f 18YoBeHoMa.285
16531.5782100000 5.000e-04 A2Sigma 1.5 0 13.5 e X2Pi 0.5 5 12.5 e 18YoBeHoMa.286
16532.3852100000 5.000e-04 A2Sigma 1.5 2 11.5 e X2Pi 0.5 7 11.5 f 18YoBeHoMa.287
16532.6855700000 8.956e-04 A2Sigma 0.5 1 4.5 f X2Pi 1.5 6 5.5 f 18YoBeHoMa.288
16533.8713400000 7.727e-04 A2Sigma 1.5 1 5.5 e X2Pi 1.5 6 5.5 f 18YoBeHoMa.289
16539.7135800000 5.000e-04 A2Sigma 1.5 4 14.5 e X2Pi 0.5 9 15.5 e 18YoBeHoMa.290
16540.7954600000 5.000e-04 A2Sigma 1.5 4 15.5 e X2Pi 0.5 9 16.5 e 18YoBeHoMa.291
16541.9189900000 5.000e-04 A2Sigma 0.5 2 0.5 f X2Pi 0.5 7 1.5 f 18YoBeHoMa.292
16542.0155200000 5.000e-04 A2Sigma 1.5 4 13.5 e X2Pi 0.5 9 14.5 e 18YoBeHoMa.293
16542.2378900000 5.000e-04 A2Sigma 1.5 2 1.5 e X2Pi 0.5 7 1.5 f 18YoBeHoMa.294
16544.3516900000 8.868e-04 A2Sigma 0.5 1 7.5 f X2Pi 0.5 6 7.5 e 18YoBeHoMa.295
16544.6541000000 2.127e-03 A2Sigma 1.5 3 4.5 e X2Pi 0.5 8 5.5 e 18YoBeHoMa.296
16544.8010000000 5.000e-04 A2Sigma 0.5 1 3.5 f X2Pi 0.5 6 2.5 f 18YoBeHoMa.297
16545.2976200000 5.000e-04 A2Sigma 1.5 4 16.5 e X2Pi 0.5 9 17.5 e 18YoBeHoMa.298
16545.3724200000 5.000e-04 A2Sigma 0.5 2 11.5 f X2Pi 0.5 7 12.5 f 18YoBeHoMa.299
16546.1683100000 8.718e-04 A2Sigma 1.5 1 8.5 e X2Pi 0.5 6 7.5 e 18YoBeHoMa.300
16547.6625000000 5.000e-04 A2Sigma 1.5 4 12.5 e X2Pi 0.5 9 13.5 e 18YoBeHoMa.301
16547.6846000000 5.000e-04 A2Sigma 1.5 2 12.5 e X2Pi 0.5 7 12.5 f 18YoBeHoMa.302
16549.9585900000 9.136e-04 A2Sigma 0.5 1 5.5 f X2Pi 1.5 6 6.5 f 18YoBeHoMa.303
16551.3564700000 6.850e-04 A2Sigma 1.5 1 6.5 e X2Pi 1.5 6 6.5 f 18YoBeHoMa.304
16553.2567500000 5.000e-04 A2Sigma 1.5 4 17.5 e X2Pi 0.5 9 18.5 e 18YoBeHoMa.305
16553.5291200000 7.331e-04 A2Sigma 0.5 0 7.5 f X2Pi 0.5 5 6.5 f 18YoBeHoMa.306
16554.5326900000 5.000e-04 A2Sigma 0.5 0 6.5 f X2Pi 1.5 5 6.5 e 18YoBeHoMa.307
16555.7510500000 5.000e-04 A2Sigma 1.5 2 0.5 e X2Pi 0.5 7 0.5 f 18YoBeHoMa.308
16555.9625000000 5.000e-04 A2Sigma 1.5 2 8.5 e X2Pi 1.5 7 9.5 e 18YoBeHoMa.309
16556.2085500000 5.000e-04 A2Sigma 1.5 0 7.5 e X2Pi 1.5 5 6.5 e 18YoBeHoMa.310
16556.6107400000 5.000e-04 A2Sigma 1.5 4 11.5 e X2Pi 0.5 9 12.5 e 18YoBeHoMa.311
16557.6530500000 1.713e-03 A2Sigma 1.5 2 7.5 e X2Pi 1.5 7 8.5 e 18YoBeHoMa.312
16558.0420200000 5.000e-04 A2Sigma 1.5 2 9.5 e X2Pi 1.5 7 10.5 e 18YoBeHoMa.313
16562.8245800000 5.000e-04 A2Sigma 0.5 0 12.5 f X2Pi 1.5 5 13.5 f 18YoBeHoMa.314
16563.2041800000 1.505e-03 A2Sigma 1.5 2 6.5 e X2Pi 1.5 7 7.5 e 18YoBeHoMa.315
16563.7547900000 5.000e-04 A2Sigma 0.5 2 12.5 f X2Pi 0.5 7 13.5 f 18YoBeHoMa.316
16563.8151800000 5.000e-04 A2Sigma 1.5 2 10.5 e X2Pi 1.5 7 11.5 e 18YoBeHoMa.317
16565.7619400000 5.000e-04 A2Sigma 1.5 0 13.5 e X2Pi 1.5 5 13.5 f 18YoBeHoMa.318
16566.1889700000 5.000e-04 A2Sigma 1.5 2 13.5 e X2Pi 0.5 7 13.5 f 18YoBeHoMa.319
16568.8089300000 5.000e-04 A2Sigma 1.5 4 10.5 e X2Pi 0.5 9 11.5 e 18YoBeHoMa.320
16571.2700900000 1.790e-03 A2Sigma 0.5 1 6.5 f X2Pi 1.5 6 7.5 f 18YoBeHoMa.321
16572.7262100000 1.139e-03 A2Sigma 1.5 2 5.5 e X2Pi 1.5 7 6.5 e 18YoBeHoMa.322
16572.8783500000 1.591e-03 A2Sigma 1.5 1 7.5 e X2Pi 1.5 6 7.5 f 18YoBeHoMa.323
16573.2155200000 5.000e-04 A2Sigma 1.5 2 11.5 e X2Pi 1.5 7 12.5 e 18YoBeHoMa.324
16573.6988700000 5.000e-04 A2Sigma 0.5 1 1.5 f X2Pi 1.5 6 1.5 e 18YoBeHoMa.325
16574.2405300000 5.000e-04 A2Sigma 1.5 1 2.5 e X2Pi 1.5 6 1.5 e 18YoBeHoMa.326
16577.7197500000 5.000e-04 A2Sigma 0.5 1 8.5 f X2Pi 0.5 6 8.5 e 18YoBeHoMa.327
16578.7411400000 1.988e-03 A2Sigma 1.5 3 3.5 e X2Pi 0.5 8 4.5 e 18YoBeHoMa.328
16579.4741400000 5.000e-04 A2Sigma 0.5 0 4.5 f X2Pi 1.5 5 3.5 f 18YoBeHoMa.329
16579.7424600000 5.000e-04 A2Sigma 1.5 1 9.5 e X2Pi 0.5 6 8.5 e 18YoBeHoMa.330
16579.8545400000 5.000e-04 A2Sigma 0.5 0 13.5 f X2Pi 0.5 5 13.5 e 18YoBeHoMa.331
16582.9908500000 5.000e-04 A2Sigma 1.5 0 14.5 e X2Pi 0.5 5 13.5 e 18YoBeHoMa.332
16584.1953400000 5.000e-04 A2Sigma 1.5 4 9.5 e X2Pi 0.5 9 10.5 e 18YoBeHoMa.333
16585.3588800000 5.000e-04 A2Sigma 0.5 2 13.5 f X2Pi 0.5 7 14.5 f 18YoBeHoMa.334
16586.1837000000 5.000e-04 A2Sigma 1.5 2 12.5 e X2Pi 1.5 7 13.5 e 18YoBeHoMa.335
16586.2043500000 5.000e-04 A2Sigma 0.5 2 0.5 f X2Pi 0.5 7 0.5 e 18YoBeHoMa.336
16586.3566700000 1.464e-03 A2Sigma 1.5 2 4.5 e X2Pi 1.5 7 5.5 e 18YoBeHoMa.337
16586.5232600000 5.000e-04 A2Sigma 1.5 2 1.5 e X2Pi 0.5 7 0.5 e 18YoBeHoMa.338
16587.9005100000 5.000e-04 A2Sigma 1.5 2 14.5 e X2Pi 0.5 7 14.5 f 18YoBeHoMa.339
16596.4313700000 1.874e-03 A2Sigma 0.5 1 7.5 f X2Pi 1.5 6 8.5 f 18YoBeHoMa.340
16597.5427600000 8.711e-04 A2Sigma 0.5 1 4.5 f X2Pi 0.5 6 3.5 f 18YoBeHoMa.341
16598.2479900000 1.795e-03 A2Sigma 1.5 1 8.5 e X2Pi 1.5 6 8.5 f 18YoBeHoMa.342
16602.6657700000 5.000e-04 A2Sigma 1.5 2 13.5 e X2Pi 1.5 7 14.5 e 18YoBeHoMa.343
16602.6947500000 5.000e-04 A2Sigma 1.5 4 8.5 e X2Pi 0.5 9 9.5 e 18YoBeHoMa.344
16603.0681600000 5.000e-04 A2Sigma 0.5 2 1.5 f X2Pi 0.5 7 1.5 e 18YoBeHoMa.345
16603.5978700000 1.232e-03 A2Sigma 1.5 2 2.5 e X2Pi 0.5 7 1.5 e 18YoBeHoMa.346
16604.2097500000 9.404e-04 A2Sigma 0.5 1 2.5 f X2Pi 1.5 6 2.5 e 18YoBeHoMa.347
16604.2686300000 1.156e-03 A2Sigma 1.5 2 3.5 e X2Pi 1.5 7 4.5 e 18YoBeHoMa.348
16604.9671500000 6.146e-04 A2Sigma 1.5 1 3.5 e X2Pi 1.5 6 2.5 e 18YoBeHoMa.349
16610.1815100000 5.000e-04 A2Sigma 0.5 2 14.5 f X2Pi 0.5 7 15.5 f 18YoBeHoMa.350
16610.7754300000 5.000e-04 A2Sigma 0.5 0 7.5 f X2Pi 1.5 5 7.5 e 18YoBeHoMa.351
16611.9923900000 5.000e-04 A2Sigma 0.5 0 13.5 f X2Pi 1.5 5 14.5 f 18YoBeHoMa.352
16612.6683500000 5.000e-04 A2Sigma 1.5 0 8.5 e X2Pi 1.5 5 7.5 e 18YoBeHoMa.353
16612.8150000000 5.000e-04 A2Sigma 1.5 2 15.5 e X2Pi 0.5 7 15.5 f 18YoBeHoMa.354
16613.9270700000 5.000e-04 A2Sigma 0.5 1 9.5 f X2Pi 0.5 6 9.5 e 18YoBeHoMa.355
16615.1286900000 5.000e-04 A2Sigma 1.5 0 14.5 e X2Pi 1.5 5 14.5 f 18YoBeHoMa.356
16615.1775100000 1.426e-03 A2Sigma 1.5 3 2.5 e X2Pi 0.5 8 3.5 e 18YoBeHoMa.357
16616.1533200000 5.000e-04 A2Sigma 1.5 1 10.5 e X2Pi 0.5 6 9.5 e 18YoBeHoMa.358
16618.7376500000 5.000e-04 A2Sigma 0.5 0 8.5 f X2Pi 0.5 5 7.5 f 18YoBeHoMa.359
16621.2414500000 1.096e-03 A2Sigma 0.5 2 2.5 f X2Pi 0.5 7 2.5 e 18YoBeHoMa.360
16621.9792900000 6.985e-04 A2Sigma 1.5 2 3.5 e X2Pi 0.5 7 2.5 e 18YoBeHoMa.361
16622.6122200000 5.000e-04 A2Sigma 1.5 2 14.5 e X2Pi 1.5 7 15.5 e 18YoBeHoMa.362
16624.2146800000 5.000e-04 A2Sigma 1.5 4 7.5 e X2Pi 0.5 9 8.5 e 18YoBeHoMa.363
16625.2831000000 5.000e-04 A2Sigma 0.5 1 8.5 f X2Pi 1.5 6 9.5 f 18YoBeHoMa.364
16626.6776300000 1.971e-03 A2Sigma 1.5 2 2.5 e X2Pi 1.5 7 3.5 e 18YoBeHoMa.365
16627.3058100000 5.000e-04 A2Sigma 1.5 1 9.5 e X2Pi 1.5 6 9.5 f 18YoBeHoMa.366
16634.0384400000 5.000e-04 A2Sigma 0.5 0 14.5 f X2Pi 0.5 5 14.5 e 18YoBeHoMa.367
16637.3698100000 5.000e-04 A2Sigma 1.5 0 15.5 e X2Pi 0.5 5 14.5 e 18YoBeHoMa.368
16638.2156900000 5.000e-04 A2Sigma 0.5 2 15.5 f X2Pi 0.5 7 16.5 f 18YoBeHoMa.369
16639.8978700000 5.000e-04 A2Sigma 0.5 1 3.5 f X2Pi 1.5 6 3.5 e 18YoBeHoMa.370
16640.8700600000 5.000e-04 A2Sigma 1.5 1 4.5 e X2Pi 1.5 6 3.5 e 18YoBeHoMa.371
16640.9243500000 5.000e-04 A2Sigma 1.5 2 16.5 e X2Pi 0.5 7 16.5 f 18YoBeHoMa.372
16641.0030500000 1.802e-03 A2Sigma 0.5 2 3.5 f X2Pi 0.5 7 3.5 e 18YoBeHoMa.373
16641.9452400000 1.617e-03 A2Sigma 1.5 2 4.5 e X2Pi 0.5 7 3.5 e 18YoBeHoMa.374
16645.9776100000 5.000e-04 A2Sigma 1.5 2 15.5 e X2Pi 1.5 7 16.5 e 18YoBeHoMa.375
16647.0798300000 5.000e-04 A2Sigma 0.5 2 1.5 f X2Pi 0.5 7 0.5 f 18YoBeHoMa.376
16648.6411000000 5.000e-04 A2Sigma 1.5 4 6.5 e X2Pi 0.5 9 7.5 e 18YoBeHoMa.377
16652.1725800000 1.037e-03 A2Sigma 0.5 1 5.5 f X2Pi 0.5 6 4.5 f 18YoBeHoMa.378
16652.9921900000 5.000e-04 A2Sigma 0.5 1 10.5 f X2Pi 0.5 6 10.5 e 18YoBeHoMa.379
16653.6474200000 5.000e-04 A2Sigma 1.5 3 1.5 e X2Pi 0.5 8 2.5 e 18YoBeHoMa.380
16653.8415100000 2.355e-03 A2Sigma 1.5 2 1.5 e X2Pi 1.5 7 2.5 e 18YoBeHoMa.381
16655.4191600000 5.000e-04 A2Sigma 1.5 1 11.5 e X2Pi 0.5 6 10.5 e 18YoBeHoMa.382
16655.6034900000 5.000e-04 A2Sigma 0.5 0 5.5 f X2Pi 1.5 5 4.5 f 18YoBeHoMa.383
16657.6863700000 5.000e-04 A2Sigma 0.5 1 9.5 f X2Pi 1.5 6 10.5 f 18YoBeHoMa.384
16659.9126100000 5.000e-04 A2Sigma 1.5 1 10.5 e X2Pi 1.5 6 10.5 f 18YoBeHoMa.385
16662.6380900000 1.505e-03 A2Sigma 0.5 2 4.5 f X2Pi 0.5 7 4.5 e 18YoBeHoMa.386
16663.7797900000 1.344e-03 A2Sigma 1.5 2 5.5 e X2Pi 0.5 7 4.5 e 18YoBeHoMa.387
16664.3828400000 5.000e-04 A2Sigma 0.5 0 14.5 f X2Pi 1.5 5 15.5 f 18YoBeHoMa.388
16667.7142100000 5.000e-04 A2Sigma 1.5 0 15.5 e X2Pi 1.5 5 15.5 f 18YoBeHoMa.389
16670.1154900000 5.000e-04 A2Sigma 0.5 1 2.5 f X2Pi 1.5 6 1.5 f 18YoBeHoMa.390
16670.8072900000 8.830e-04 A2Sigma 0.5 0 8.5 f X2Pi 1.5 5 8.5 e 18YoBeHoMa.391
16672.9148800000 8.823e-04 A2Sigma 1.5 0 9.5 e X2Pi 1.5 5 8.5 e 18YoBeHoMa.392
16675.8333100000 8.774e-04 A2Sigma 1.5 4 5.5 e X2Pi 0.5 9 6.5 e 18YoBeHoMa.393
16680.3410400000 5.000e-04 A2Sigma 0.5 1 4.5 f X2Pi 1.5 6 4.5 e 18YoBeHoMa.394
16681.5268100000 5.000e-04 A2Sigma 1.5 1 5.5 e X2Pi 1.5 6 4.5 e 18YoBeHoMa.395
16682.8134900000 5.000e-04 A2Sigma 0.5 3 6.5 f X2Pi 0.5 8 7.5 f 18YoBeHoMa.396
16683.5901500000 5.000e-04 A2Sigma 0.5 3 5.5 f X2Pi 0.5 8 6.5 f 18YoBeHoMa.397
16684.2831500000 5.000e-04 A2Sigma 1.5 3 7.5 e X2Pi 0.5 8 7.5 f 18YoBeHoMa.398
16684.7558200000 5.000e-04 A2Sigma 0.5 3 7.5 f X2Pi 0.5 8 8.5 f 18YoBeHoMa.399
16684.8638600000 5.000e-04 A2Sigma 1.5 3 6.5 e X2Pi 0.5 8 6.5 f 18YoBeHoMa.400
16686.0432800000 1.894e-03 A2Sigma 1.5 2 0.5 e X2Pi 1.5 7 1.5 e 18YoBeHoMa.401
16686.3935800000 2.397e-03 A2Sigma 0.5 2 5.5 f X2Pi 0.5 7 5.5 e 18YoBeHoMa.402
16686.4214400000 5.000e-04 A2Sigma 1.5 3 8.5 e X2Pi 0.5 8 8.5 f 18YoBeHoMa.403
16686.6184300000 5.000e-04 A2Sigma 0.5 0 9.5 f X2Pi 0.5 5 8.5 f 18YoBeHoMa.404
16686.9606800000 1.028e-03 A2Sigma 0.5 3 4.5 f X2Pi 0.5 8 5.5 f 18YoBeHoMa.405
16687.7288600000 2.138e-03 A2Sigma 1.5 2 6.5 e X2Pi 0.5 7 5.5 e 18YoBeHoMa.406
16688.0384300000 8.829e-04 A2Sigma 1.5 3 5.5 e X2Pi 0.5 8 5.5 f 18YoBeHoMa.407
16689.5056700000 5.000e-04 A2Sigma 0.5 3 8.5 f X2Pi 0.5 8 9.5 f 18YoBeHoMa.408
16691.1194800000 5.000e-04 A2Sigma 0.5 0 15.5 f X2Pi 0.5 5 15.5 e 18YoBeHoMa.409
16691.3672400000 5.000e-04 A2Sigma 1.5 3 9.5 e X2Pi 0.5 8 9.5 f 18YoBeHoMa.410
16692.7563700000 1.090e-03 A2Sigma 0.5 3 3.5 f X2Pi 0.5 8 4.5 f 18YoBeHoMa.411
16693.5158300000 5.000e-04 A2Sigma 0.5 1 10.5 f X2Pi 1.5 6 11.5 f 18YoBeHoMa.412
16693.6381700000 8.602e-04 A2Sigma 1.5 3 4.5 e X2Pi 0.5 8 4.5 f 18YoBeHoMa.413
16693.8067600000 5.000e-04 A2Sigma 1.5 3 0.5 e X2Pi 0.5 8 1.5 e 18YoBeHoMa.414
16694.2900800000 5.000e-04 A2Sigma 0.5 2 2.5 f X2Pi 0.5 7 1.5 f 18YoBeHoMa.415
16694.6418200000 5.000e-04 A2Sigma 1.5 0 16.5 e X2Pi 0.5 5 15.5 e 18YoBeHoMa.416
16694.9079300000 5.000e-04 A2Sigma 0.5 1 11.5 f X2Pi 0.5 6 11.5 e 18YoBeHoMa.417
16695.9428100000 5.000e-04 A2Sigma 1.5 1 11.5 e X2Pi 1.5 6 11.5 f 18YoBeHoMa.418
16697.1215700000 5.000e-04 A2Sigma 0.5 3 9.5 f X2Pi 0.5 8 10.5 f 18YoBeHoMa.419
16697.5325500000 5.000e-04 A2Sigma 1.5 1 12.5 e X2Pi 0.5 6 11.5 e 18YoBeHoMa.420
16699.1791100000 5.000e-04 A2Sigma 1.5 3 10.5 e X2Pi 0.5 8 10.5 f 18YoBeHoMa.421
16700.7596400000 9.041e-04 A2Sigma 0.5 3 2.5 f X2Pi 0.5 8 3.5 f 18YoBeHoMa.422
16701.4454800000 5.000e-04 A2Sigma 1.5 3 3.5 e X2Pi 0.5 8 3.5 f 18YoBeHoMa.423
16705.6182800000 9.076e-04 A2Sigma 1.5 4 4.5 e X2Pi 0.5 9 5.5 e 18YoBeHoMa.424
16707.6375500000 5.000e-04 A2Sigma 0.5 3 10.5 f X2Pi 0.5 8 11.5 f 18YoBeHoMa.425
16708.9161100000 9.635e-04 A2Sigma 0.5 1 6.5 f X2Pi 0.5 6 5.5 f 18YoBeHoMa.426
16709.8910300000 5.000e-04 A2Sigma 1.5 3 11.5 e X2Pi 0.5 8 11.5 f 18YoBeHoMa.427
16710.7050800000 5.000e-04 A2Sigma 0.5 3 1.5 f X2Pi 0.5 8 2.5 f 18YoBeHoMa.428
16711.1949700000 5.000e-04 A2Sigma 1.5 3 2.5 e X2Pi 0.5 8 2.5 f 18YoBeHoMa.429
16712.4617900000 1.737e-03 A2Sigma 0.5 2 6.5 f X2Pi 0.5 7 6.5 e 18YoBeHoMa.430
16713.9836600000 1.594e-03 A2Sigma 1.5 2 7.5 e X2Pi 0.5 7 6.5 e 18YoBeHoMa.431
16714.3935400000 2.572e-03 A2Sigma 0.5 2 1.5 f X2Pi 1.5 7 2.5 f 18YoBeHoMa.432
16714.9232500000 2.287e-03 A2Sigma 1.5 2 2.5 e X2Pi 1.5 7 2.5 f 18YoBeHoMa.433
16716.3679200000 2.493e-03 A2Sigma 0.5 2 0.5 f X2Pi 1.5 7 1.5 f 18YoBeHoMa.434
16716.6868300000 2.522e-03 A2Sigma 1.5 2 1.5 e X2Pi 1.5 7 1.5 f 18YoBeHoMa.435
16717.3004400000 2.529e-03 A2Sigma 0.5 2 2.5 f X2Pi 1.5 7 3.5 f 18YoBeHoMa.436
16718.0382700000 2.171e-03 A2Sigma 1.5 2 3.5 e X2Pi 1.5 7 3.5 f 18YoBeHoMa.437
16719.8823900000 5.000e-04 A2Sigma 0.5 0 15.5 f X2Pi 1.5 5 16.5 f 18YoBeHoMa.438
16721.0673600000 5.000e-04 A2Sigma 0.5 3 11.5 f X2Pi 0.5 8 12.5 f 18YoBeHoMa.439
16722.2945600000 5.000e-04 A2Sigma 0.5 3 0.5 f X2Pi 0.5 8 1.5 f 18YoBeHoMa.440
16722.5884900000 5.000e-04 A2Sigma 1.5 3 1.5 e X2Pi 0.5 8 1.5 f 18YoBeHoMa.441
16723.4047200000 5.000e-04 A2Sigma 1.5 0 16.5 e X2Pi 1.5 5 16.5 f 18YoBeHoMa.442
16723.5168000000 5.000e-04 A2Sigma 1.5 3 12.5 e X2Pi 0.5 8 12.5 f 18YoBeHoMa.443
16724.7544600000 2.578e-03 A2Sigma 0.5 2 3.5 f X2Pi 1.5 7 4.5 f 18YoBeHoMa.444
16725.1542900000 5.000e-04 A2Sigma 0.5 1 5.5 f X2Pi 1.5 6 5.5 e 18YoBeHoMa.445
16725.6966500000 2.409e-03 A2Sigma 1.5 2 4.5 e X2Pi 1.5 7 4.5 f 18YoBeHoMa.446
16726.5521700000 5.000e-04 A2Sigma 1.5 1 6.5 e X2Pi 1.5 6 5.5 e 18YoBeHoMa.447
16732.4967700000 5.000e-04 A2Sigma 0.5 1 3.5 f X2Pi 1.5 6 2.5 f 18YoBeHoMa.448
16732.6547400000 5.000e-04 A2Sigma 0.5 1 11.5 f X2Pi 1.5 6 12.5 f 18YoBeHoMa.449
16734.4124200000 9.218e-04 A2Sigma 0.5 0 9.5 f X2Pi 1.5 5 9.5 e 18YoBeHoMa.450
16735.2793600000 5.000e-04 A2Sigma 1.5 1 12.5 e X2Pi 1.5 6 12.5 f 18YoBeHoMa.451
16735.3320000000 5.000e-04 A2Sigma 1.5 3 0.5 e X2Pi 0.5 8 0.5 f 18YoBeHoMa.452
16736.0503900000 5.818e-04 A2Sigma 0.5 0 6.5 f X2Pi 1.5 5 5.5 f 18YoBeHoMa.453
16736.4517200000 2.853e-03 A2Sigma 0.5 2 4.5 f X2Pi 1.5 7 5.5 f 18YoBeHoMa.454
16736.7320600000 1.000e-03 A2Sigma 1.5 0 10.5 e X2Pi 1.5 5 9.5 e 18YoBeHoMa.455
16737.4078900000 5.000e-04 A2Sigma 0.5 3 12.5 f X2Pi 0.5 8 13.5 f 18YoBeHoMa.456
16737.5934100000 2.669e-03 A2Sigma 1.5 2 5.5 e X2Pi 1.5 7 5.5 f 18YoBeHoMa.457
16737.7854100000 1.377e-03 A2Sigma 1.5 4 3.5 e X2Pi 0.5 9 4.5 e 18YoBeHoMa.458
16738.3007800000 5.000e-04 A2Sigma 1.5 3 8.5 e X2Pi 1.5 8 9.5 e 18YoBeHoMa.459
16739.4367100000 5.000e-04 A2Sigma 1.5 3 9.5 e X2Pi 1.5 8 10.5 e 18YoBeHoMa.460
16739.6467600000 5.000e-04 A2Sigma 0.5 1 12.5 f X2Pi 0.5 6 12.5 e 18YoBeHoMa.461
16740.0532900000 5.000e-04 A2Sigma 1.5 3 13.5 e X2Pi 0.5 8 13.5 f 18YoBeHoMa.462
16740.6772100000 5.000e-04 A2Sigma 1.5 3 7.5 e X2Pi 1.5 8 8.5 e 18YoBeHoMa.463
16740.9807400000 2.213e-03 A2Sigma 0.5 2 7.5 f X2Pi 0.5 7 7.5 e 18YoBeHoMa.464
16742.4656800000 5.000e-04 A2Sigma 1.5 1 13.5 e X2Pi 0.5 6 12.5 e 18YoBeHoMa.465
16742.6811200000 2.266e-03 A2Sigma 1.5 2 8.5 e X2Pi 0.5 7 7.5 e 18YoBeHoMa.466
16742.7119700000 2.285e-03 A2Sigma 0.5 2 3.5 f X2Pi 0.5 7 2.5 f 18YoBeHoMa.467
16744.0063800000 5.000e-04 A2Sigma 1.5 3 10.5 e X2Pi 1.5 8 11.5 e 18YoBeHoMa.468
16746.6552900000 5.000e-04 A2Sigma 1.5 3 6.5 e X2Pi 1.5 8 7.5 e 18YoBeHoMa.469
16751.0144900000 5.000e-04 A2Sigma 0.5 0 16.5 f X2Pi 0.5 5 16.5 e 18YoBeHoMa.470
16751.9376000000 5.000e-04 A2Sigma 1.5 3 11.5 e X2Pi 1.5 8 12.5 e 18YoBeHoMa.471
16752.1332700000 3.402e-03 A2Sigma 0.5 2 5.5 f X2Pi 1.5 7 6.5 f 18YoBeHoMa.472
16753.4685500000 3.144e-03 A2Sigma 1.5 2 6.5 e X2Pi 1.5 7 6.5 f 18YoBeHoMa.473
16754.7234700000 5.000e-04 A2Sigma 1.5 0 17.5 e X2Pi 0.5 5 16.5 e 18YoBeHoMa.474
16756.3405400000 5.000e-04 A2Sigma 1.5 3 5.5 e X2Pi 1.5 8 6.5 e 18YoBeHoMa.475
16756.6417000000 5.000e-04 A2Sigma 0.5 3 13.5 f X2Pi 0.5 8 14.5 f 18YoBeHoMa.476
16757.1732700000 5.000e-04 A2Sigma 0.5 0 10.5 f X2Pi 0.5 5 9.5 f 18YoBeHoMa.477
16759.4830500000 5.000e-04 A2Sigma 1.5 3 14.5 e X2Pi 0.5 8 14.5 f 18YoBeHoMa.478
16763.1613000000 5.000e-04 A2Sigma 1.5 3 12.5 e X2Pi 1.5 8 13.5 e 18YoBeHoMa.479
16764.0609100000 5.000e-04 A2Sigma 0.5 3 0.5 f X2Pi 0.5 8 0.5 e 18YoBeHoMa.480
16764.3548400000 5.000e-04 A2Sigma 1.5 3 1.5 e X2Pi 0.5 8 0.5 e 18YoBeHoMa.481
16767.9311900000 8.523e-04 A2Sigma 0.5 1 7.5 f X2Pi 0.5 6 6.5 f 18YoBeHoMa.482
16769.8613600000 5.000e-04 A2Sigma 1.5 3 4.5 e X2Pi 1.5 8 5.5 e 18YoBeHoMa.483
[truncated: 841,954 more chars]
